# Supplementary material for: Cross-population GWAS and proteomics improve risk prediction and reveal mechanisms in atrial fibrillation
Source: Nat Commun. 2025 Jul 11;16:6426. doi: 10.1038/s41467-025-61720-2 (PMC12254421; doi:10.1038/s41467-025-61720-2)
Supplement: Supplementary file 3 — Supplementary Data 1 [file 41467_2025_61720_MOESM3_ESM.xlsx]

## Sheet: Data
Table S1. Data sources
Data source	Cases	Controls	Definition	Adjustment in GWAS
European
Discovery analysis
HUNT	6493	63142	ICD-9 and ICD-10 codes	Birth year, sex, genotype batch, and principal components 1-4
deCODE	13471	358161	ICD-9: 427.3; ICD-10: I48	Sex, county of birth, current age or age at death, blood sample availability for the individual, and an indicator function for the overlap of the lifetime of the individual with the time span of phenotype collection.
MGI	1226	11049	ICD-9: 427.31	Age, sex, and principal components 1-4
DiscoverEHR	6679	41803	ICD-10: I48	Age, age2, sex, and principal components 1-4
AFGen consortium	17931	115142	-	Age, sex, and principal components
The FinnGen R12	63532	252810	ICD-8: 42792; ICD-9: 427.3; ICD-10: I48; KELA: 207|351	Age, sex, 10 principal components, and genotyping batch.
MVP_EUR	74946	369730	ICD-9: 427.3; ICD-10: I48	Age, sex, and 10 principal components
SIMPLER
COSMC	1218	5135	ICD-9: 427.3; ICD-10: I48	Age, sex, and 5 principal components
SIMPLER (sub)	6621	18789	ICD-9: 427.3; ICD-10: I48	Age, sex, and 5 principal components
SMCC	734	3780	ICD-9: 427.3; ICD-10: I48	Age and 5 principal components
Total_discovery	117905	1239541
Replication analysis
UK Biobank	36075	371874	ICD-9: 427.3; ICD-10: I48	Age, sex, and 10 principal components
Total_discovery+replication	153980	1611415
Non-European
Biobank Japan	9826	140446	ICD-10: I48	Age, age2, sex, age × sex, age2 × sex and the top 20 principal components
Genes & Health	754	52054	ICD-10: I48	Age, age2, sex, age × sex, and the top 20 principal components
MVP_AFR	9485	109006	ICD-9: 427.3; ICD-10: I48	Age, sex, and 10 principal components
MVP_AMR	3447	46818	ICD-9: 427.3; ICD-10: I48	Age, sex, and 10 principal components
Total Non-Europeans	14027	348324
Total participants	168007	1959739
AFGen, Atrial Fibrillation Genetics; COSMC, the Cohort of Swedish Man-Clinical; GWAS, genome-wide association study; HUNT, The Nord-Trøndelag Health Study; ICD, International Classification of Disease; MGI, the Michigan Genomics Initiative; SIMPLER, Swedish Infrastructure for Medical Population-based Life-course and Environmental Research; SMCC, The Swedish Mammography Cohort-Clinical.
