# Supplementary material for: Cross-population GWAS and proteomics improve risk prediction and reveal mechanisms in atrial fibrillation
Source: Nat Commun. 2025 Jul 11;16:6426. doi: 10.1038/s41467-025-61720-2 (PMC12254421; doi:10.1038/s41467-025-61720-2)
Supplement: Supplementary file 4 — Supplementary Data 2 [file 41467_2025_61720_MOESM4_ESM.xlsx]

## Sheet: Data
Table S2. Genetic loci associated with atrial fibrillation among Europeans
Marker name	rsid	Meta-analysis										Discovery						Replication
		Allele1	Allele2	Freq1	Effect	std_err	p_value	direction	Het_p_val	N_case	N_control	Allele1	Allele2	Freq1	Effect	std_err	p_value	Allele1	Allele2	Freq1	Effect	std_err	p_value
1:1063015:G:A	rs7526076	a	g	0.2668	-0.026	0.004	5.772e-11	----+	0.02359	228926	1611420	a	g	0.2669	-0.0321	0.0044	3.376e-13	a	g	0.2666	0.0004	0.0092	0.9695
1:3002267:G:A	rs7524813	a	g	0.8865	0.038	0.0057	3.16e-11	+++++	0.6117	228926	1611420	a	g	0.8885	0.0351	0.0064	4.74e-08	a	g	0.8786	0.0492	0.0126	9.396e-05
1:6219310:C:G	rs846111	c	g	0.2696	-0.0294	0.0039	7.793e-14	-----	0.02707	228926	1611420	c	g	0.2687	-0.032	0.0044	2.163e-13	c	g	0.2733	-0.018	0.0091	0.04807
1:9656183:T:C	rs138766815	t	c	0.0077	0.1664	0.0237	2.37e-12	-++++	0.0006633	228926	1611420	t	c	0.0079	0.1439	0.0271	1.08e-07	t	c	0.0071	0.2405	0.0492	1.026e-06
1:10738432:G:C	rs34071855	c	g	0.6425	-0.047	0.0036	1.59e-38	-----	0.007453	228926	1611420	c	g	0.6389	-0.0493	0.004	3.806e-35	c	g	0.6594	-0.036	0.0086	2.988e-05
1:15872556:C:T	rs9782984	t	c	0.1277	0.0377	0.0059	1.34e-10	+++?+	0.4428	220353	1583710	t	c	0.1338	0.0394	0.0065	1.549e-09	t	c	0.1015	0.0306	0.0135	0.02367
1:19430375:G:A	rs10917449	a	g	0.7472	-0.0273	0.0038	1.287e-12	-----	0.09935	228926	1611420	a	g	0.7443	-0.0234	0.0042	2.488e-08	a	g	0.7624	-0.0473	0.0096	7.331e-07
1:21956126:C:T	rs7529220	t	c	0.1605	-0.0625	0.0049	1.008e-37	-----	0.8428	228926	1611420	t	c	0.1655	-0.0647	0.0053	6.178e-34	t	c	0.1354	-0.0512	0.0119	1.782e-05
1:23383982:T:C	rs2298632	t	c	0.5058	0.0208	0.0035	4.177e-09	+++++	0.3672	228926	1611420	t	c	0.5072	0.019	0.0039	1.203e-06	t	c	0.4995	0.0289	0.0083	0.0004976
1:26234454:G:C	rs4477262	c	g	0.0786	0.0387	0.0067	6.77e-09	+++++	0.642	228926	1611420	c	g	0.0818	0.0382	0.0073	1.443e-07	c	g	0.061	0.0415	0.017	0.01458
1:38944537:G:A	rs6600280	a	g	0.1105	0.05	0.0062	4.694e-16	+++++	0.8197	228926	1611420	a	g	0.114	0.0525	0.0069	2.311e-14	a	g	0.0967	0.0399	0.0138	0.003871
1:41078607:T:G	rs2885697	t	g	0.6597	-0.0386	0.0037	4.28e-26	-----	0.7884	228926	1611420	t	g	0.6587	-0.04	0.004	3.544e-23	t	g	0.6644	-0.0322	0.0086	0.000185
1:48827336:G:T	rs72681087	t	g	0.9866	-0.1676	0.0169	3.593e-23	-----	0.08865	228926	1611420	t	g	0.9859	-0.1756	0.0182	5.029e-22	t	g	0.9911	-0.1174	0.0456	0.01004
1:50951380:T:A	rs56323917	a	t	0.9795	-0.188	0.0124	1.53e-51	-----	0.09538	228926	1611420	a	t	0.9787	-0.1996	0.0135	1.476e-49	a	t	0.9838	-0.1213	0.0323	0.0001723
1:52284804:T:TG		t	tg	0.0245	0.1171	0.0138	2.517e-17	+++?+	0.04984	220353	1583710	t	tg	0.0262	0.1238	0.0152	3.985e-16	t	tg	0.0164	0.0853	0.0333	0.01046
1:56526218:T:G	rs56322312	t	g	0.0935	-0.0353	0.0061	7.799e-09	---++	8.179e-05	228926	1611420	t	g	0.0939	-0.0457	0.0068	1.528e-11	t	g	0.092	0.0103	0.0142	0.4657
1:99584229:A:C	rs7543130	a	c	0.5012	0.0318	0.0035	3.625e-19	+++++	0.2897	228926	1611420	a	c	0.498	0.0322	0.0039	2.896e-16	a	c	0.5144	0.0297	0.0081	0.0002694
1:111916211:C:T	rs72692602	t	c	0.6933	0.0513	0.0038	1.653e-41	+++++	0.01576	228926	1611420	t	c	0.6966	0.0512	0.0042	6.567e-34	t	c	0.6788	0.0519	0.0088	3.672e-09
1:115755137:A:C	rs4073778	a	c	0.5667	0.0494	0.0035	1.187e-45	+++++	0.1307	228926	1611420	a	c	0.5661	0.0498	0.0038	1.618e-38	a	c	0.5696	0.0472	0.0082	1.039e-08
1:147783720:A:G		a	g	0.0533	-0.1236	0.0079	1.515e-54	-----	0.4598	228926	1611420	a	g	0.0542	-0.1245	0.0087	3.288e-46	a	g	0.0492	-0.1193	0.0193	6.123e-10
1:150781119:A:G	rs34002273	a	g	0.5364	0.025	0.0039	1.866e-10	+++?+	0.36	220353	1583710	a	g	0.5314	0.0289	0.0045	1.173e-10	a	g	0.5533	0.0123	0.0082	0.1334
1:151960113:G:T	rs56390241	t	g	0.8377	-0.0284	0.0051	3.195e-08	-----	0.03237	228926	1611420	t	g	0.8335	-0.0304	0.0057	9.992e-08	t	g	0.8555	-0.0198	0.0117	0.09028
1:154839804:T:C	rs34515871	t	c	0.3083	0.1292	0.0038	6.98e-253	+++++	0.03805	228926	1611420	t	c	0.3061	0.1289	0.0042	1.04e-204	t	c	0.3175	0.1306	0.0088	3.924e-50
1:155846294:A:G	rs145976521	a	g	0.1147	0.0575	0.0057	1.093e-23	+++++	0.5792	228926	1611420	a	g	0.1154	0.0587	0.0064	4.402e-20	a	g	0.112	0.0528	0.013	4.625e-05
1:167125926:C:G	rs267745	c	g	0.4601	-0.023	0.0036	1.377e-10	-----	0.5889	228926	1611420	c	g	0.4581	-0.0209	0.004	1.565e-07	c	g	0.4685	-0.0316	0.0081	0.0001031
1:169498416:A:G	rs1894692	a	g	0.964	-0.098	0.0117	6.762e-17	-----	0.01892	228926	1611420	a	g	0.961	-0.1064	0.0129	1.419e-16	a	g	0.9783	-0.0568	0.0285	0.04593
1:170622169:T:A	rs651386	a	t	0.5773	0.0915	0.0035	6.71e-149	+++++	0.05882	228926	1611420	a	t	0.5788	0.0953	0.0039	4.8e-132	a	t	0.5706	0.0746	0.0082	9.598e-20
1:171625448:A:G	rs7524991	a	g	0.2591	-0.0214	0.0039	3.677e-08	-----	0.1531	228926	1611420	a	g	0.259	-0.0201	0.0043	2.823e-06	a	g	0.2595	-0.0278	0.0093	0.00277
1:175155900:T:C	rs6425323	t	c	0.4635	-0.0213	0.0034	6.878e-10	-----	0.1075	228926	1611420	t	c	0.4613	-0.0217	0.0038	1.182e-08	t	c	0.4733	-0.0193	0.0082	0.0179
1:183204237:T:C	rs7556064	t	c	0.1251	0.0316	0.0053	2.752e-09	+++++	0.09842	228926	1611420	t	c	0.1232	0.0337	0.0059	1.282e-08	t	c	0.1327	0.023	0.0121	0.05662
1:201938746:G:A	rs2820299	a	g	0.1053	-0.0408	0.0063	1.103e-10	-----	0.4425	228926	1611420	a	g	0.1097	-0.0428	0.007	1.041e-09	a	g	0.0861	-0.0321	0.0146	0.02819
1:203067629:C:T	rs2275354	t	c	0.4358	0.064	0.0036	8.541e-72	+++++	0.171	228926	1611420	t	c	0.4333	0.0626	0.004	4.094e-56	t	c	0.4469	0.0697	0.0082	1.606e-17
1:205748695:C:A	rs4951261	a	c	0.6139	-0.0374	0.0035	3.105e-26	-----	0.9408	228926	1611420	a	c	0.6161	-0.0365	0.0039	9.979e-21	a	c	0.6039	-0.0419	0.0083	4.499e-07
1:207069797:G:C	rs760418	c	g	0.5315	-0.028	0.0035	6.723e-16	-----	0.2301	228926	1611420	c	g	0.5344	-0.0303	0.0038	2.643e-15	c	g	0.5189	-0.0176	0.0081	0.03031
1:214111956:C:G	rs116538385	c	g	0.0442	0.0608	0.0087	2.241e-12	+++++	0.3991	228926	1611420	c	g	0.044	0.067	0.0097	4.161e-12	c	g	0.0452	0.0355	0.0195	0.06894
1:216618656:A:T	rs1857408	a	t	0.4831	0.0204	0.0035	4.853e-09	+++++	0.09707	228926	1611420	a	t	0.4811	0.0241	0.0039	4.37e-10	a	t	0.4922	0.004	0.0082	0.6203
1:218461445:G:A	rs1108548	a	g	0.7229	-0.0404	0.0039	1.378e-24	-----	0.5261	228926	1611420	a	g	0.7227	-0.041	0.0044	8.585e-21	a	g	0.7233	-0.0381	0.0091	3.059e-05
1:227014121:A:T	rs12118022	a	t	0.1586	-0.0345	0.0049	1.315e-12	-----	0.3702	228926	1611420	a	t	0.1608	-0.0311	0.0054	7.323e-09	a	t	0.1486	-0.0502	0.0115	1.216e-05
1:228215250:T:TG		t	tg	0.5993	0.0374	0.004	1.781e-20	+++?+	0.1519	220353	1583710	t	tg	0.5991	0.0334	0.0046	3.801e-13	t	tg	0.5999	0.0501	0.0083	1.647e-09
1:230710048:G:A	rs699	a	g	0.5863	-0.021	0.0034	1.106e-09	-----	0.0765	228926	1611420	a	g	0.5836	-0.0228	0.0038	1.646e-09	a	g	0.5996	-0.0121	0.0083	0.1437
1:234589354:C:G	rs10910469	c	g	0.7563	0.0259	0.0044	2.852e-09	+++-+	0.2211	228926	1611420	c	g	0.7502	0.0277	0.0048	9.462e-09	c	g	0.7834	0.0179	0.0101	0.07847
1:244477914:A:C	rs11586356	a	c	0.0333	0.0698	0.0105	2.888e-11	+-+++	0.3093	228926	1611420	a	c	0.0329	0.0631	0.0119	1.191e-07	a	c	0.0348	0.0929	0.0221	2.693e-05
2:422144:C:T	rs62107261	t	c	0.9559	0.0804	0.009	5.458e-19	+++++	0.948	228926	1611420	t	c	0.957	0.0828	0.0103	6.96e-16	t	c	0.9518	0.0722	0.0191	0.000152
2:10075395:T:C	rs56242692	t	c	0.2758	0.0301	0.0039	1.729e-14	+++++	0.656	228926	1611420	t	c	0.2693	0.0318	0.0044	3.608e-13	t	c	0.3026	0.023	0.0089	0.009381
2:11445909:A:G	rs11203	a	g	0.3754	0.0247	0.0039	2.777e-10	+++?+	0.9827	220353	1583710	a	g	0.3775	0.0245	0.0044	2.917e-08	a	g	0.3675	0.0256	0.0085	0.002589
2:18794173:A:C	rs67720684	a	c	0.2273	0.0275	0.0042	7.47e-11	+++++	0.3881	228926	1611420	a	c	0.2229	0.0281	0.0047	2.725e-09	a	c	0.2451	0.0253	0.0095	0.00775
2:25937071:C:T	rs6546620	t	c	0.2158	-0.0514	0.0044	1.756e-31	-----	0.9299	228926	1611420	t	c	0.2235	-0.0521	0.0048	3.027e-27	t	c	0.1763	-0.0482	0.0109	1.025e-05
2:36427367:G:A	rs57785523	a	g	0.8882	0.0406	0.0056	4.807e-13	+++++	0.9108	228926	1611420	a	g	0.8892	0.0402	0.0063	1.382e-10	a	g	0.884	0.0425	0.0127	0.0008542
2:37828213:A:G	rs6711652	a	g	0.6336	-0.0313	0.0037	6.419e-17	-----	0.5015	228926	1611420	a	g	0.6291	-0.0285	0.0042	7.913e-12	a	g	0.6528	-0.0435	0.0086	4.369e-07
2:43206848:G:A	rs60708318	a	g	0.7923	0.0238	0.0043	2.384e-08	+++++	0.03169	228926	1611420	a	g	0.7897	0.0261	0.0047	2.367e-08	a	g	0.8049	0.0124	0.0103	0.2292
2:46314037:C:T	rs11689011	t	c	0.4273	0.0292	0.0035	1.105e-16	+++++	0.7875	228926	1611420	t	c	0.4314	0.0295	0.0039	3.278e-14	t	c	0.4085	0.0278	0.0083	0.0007974
2:47890994:A:T	rs544287323	a	t	0.0633	0.0805	0.0093	4.326e-18	+?+?+	0.3004	156821	1330900	a	t	0.0678	0.083	0.0101	2.218e-16	a	t	0.0391	0.067	0.0235	0.004281
2:55879793:T:C	rs59985551	t	c	0.2285	-0.0259	0.0041	3.645e-10	-----	0.931	228926	1611420	t	c	0.2294	-0.0245	0.0046	7.528e-08	t	c	0.2244	-0.0322	0.0098	0.0009735
2:59068591:T:C	rs11125767	t	c	0.7076	-0.0246	0.0037	4.711e-11	-----	0.2106	228926	1611420	t	c	0.7088	-0.0241	0.0041	4.371e-09	t	c	0.702	-0.0266	0.0089	0.002846
2:61535249:T:G	rs3771260	t	g	0.5986	0.0353	0.0035	1.851e-23	+++++	0.128	228926	1611420	t	g	0.5984	0.0334	0.0039	1.26e-17	t	g	0.5994	0.0438	0.0083	1.309e-07
2:65057097:T:A	rs2540949	a	t	0.6257	0.0709	0.0036	4.788e-86	+++++	0.5889	228926	1611420	a	t	0.6253	0.0709	0.004	1.347e-70	a	t	0.6276	0.0708	0.0084	3.673e-17
2:67505965:G:T	rs28840464	t	g	0.8427	0.029	0.0052	2.29e-08	+++?+	0.8378	220353	1583710	t	g	0.8436	0.0265	0.0059	6.086e-06	t	g	0.8396	0.0378	0.0111	0.0006665
2:69879700:C:T	rs6747542	t	c	0.5335	0.0435	0.0036	1.632e-33	+++++	0.07056	228926	1611420	t	c	0.5316	0.0432	0.004	5.045e-27	t	c	0.5412	0.0447	0.0082	5.069e-08
2:71392981:C:T	rs4852780	t	c	0.4038	0.0247	0.0035	2.247e-12	+++++	0.03207	228926	1611420	t	c	0.4041	0.0239	0.0039	8.02e-10	t	c	0.4026	0.0285	0.0083	0.0006078
2:86346766:G:C	rs61629709	c	g	0.8838	0.0668	0.0055	1.847e-33	+++++	0.8404	228926	1611420	c	g	0.8847	0.0662	0.0062	6.947e-27	c	g	0.8801	0.069	0.0126	4.123e-08
2:105289953:G:C	rs35350916	c	g	0.7827	0.0243	0.0044	3.427e-08	+++++	0.5237	228926	1611420	c	g	0.7797	0.0268	0.0049	4.149e-08	c	g	0.7956	0.0135	0.0101	0.1811
2:111999012:C:T	rs10198007	t	c	0.9515	-0.0553	0.0084	6.03e-11	---?-	0.1271	220353	1583710	t	c	0.9504	-0.0578	0.0093	5.872e-10	t	c	0.9562	-0.0438	0.0199	0.02769
2:126666963:T:C	rs28387111	t	c	0.1	0.0603	0.0058	5.886e-25	+++++	0.1967	228926	1611420	t	c	0.1004	0.0571	0.0064	7.802e-19	t	c	0.0981	0.0746	0.0138	6.498e-08
2:136049204:A:G	rs7371606	a	g	0.7118	0.0263	0.004	4.901e-11	+++++	0.5643	228926	1611420	a	g	0.6996	0.0279	0.0044	1.989e-10	a	g	0.7736	0.0185	0.0099	0.06136
2:144964804:T:C	rs34948552	t	c	0.1007	0.037	0.0057	8.022e-11	+++-+	0.1005	228926	1611420	t	c	0.1003	0.0367	0.0063	5.031e-09	t	c	0.1025	0.0382	0.0135	0.004463
2:146051542:C:T	rs1828931	t	c	0.504	0.0224	0.0035	2.038e-10	+++++	0.4582	228926	1611420	t	c	0.506	0.0228	0.0039	5.513e-09	t	c	0.4952	0.0207	0.0081	0.0109
2:147824809:A:T	rs4972357	a	t	0.3125	0.0251	0.0039	7.462e-11	+++?+	0.2273	220353	1583710	a	t	0.3153	0.0215	0.0043	5.083e-07	a	t	0.3008	0.0406	0.0089	4.788e-06
2:160678140:C:G	rs4368343	c	g	0.3656	0.0218	0.0035	7.76e-10	+++-+	0.7198	228926	1611420	c	g	0.3688	0.0221	0.0039	1.526e-08	c	g	0.3506	0.0206	0.0085	0.0158
2:163560391:C:T	rs143246952	t	c	0.969	-0.083	0.0117	1.214e-12	---+-	0.4711	228926	1611420	t	c	0.9674	-0.0837	0.0127	4.056e-11	t	c	0.9783	-0.0788	0.03	0.00862
2:166137419:C:A	rs13428656	a	c	0.604	-0.0202	0.0036	3.153e-08	-----	0.7553	228926	1611420	a	c	0.6034	-0.0212	0.0041	1.76e-07	a	c	0.6065	-0.016	0.0084	0.0563
2:174648092:A:G	rs7574892	a	g	0.4725	0.0522	0.0035	2.176e-49	+++++	0.325	228926	1611420	a	g	0.4697	0.0496	0.0039	8.155e-37	a	g	0.485	0.0632	0.0082	1.022e-14
2:178546938:G:A	rs2288327	a	g	0.8382	-0.0956	0.0046	1.67e-94	-----	0.02083	228926	1611420	a	g	0.8371	-0.0917	0.0051	1.841e-72	a	g	0.8436	-0.1147	0.0112	1.381e-24
2:180661868:C:T	rs2004125	t	c	0.3867	-0.0231	0.0036	2.353e-10	---0-	0.09296	228926	1611420	t	c	0.3861	-0.0256	0.0041	2.629e-10	t	c	0.389	-0.0125	0.0084	0.1364
2:198020701:T:G	rs12693829	t	g	0.665	-0.0271	0.0037	4.29e-13	-----	0.5772	228926	1611420	t	g	0.6616	-0.0281	0.0041	1.279e-11	t	g	0.6799	-0.023	0.0087	0.008472
2:200315300:C:T	rs3820888	t	c	0.5999	-0.05	0.0035	5.521e-45	-----	0.4741	228926	1611420	t	c	0.5983	-0.0491	0.0039	7.806e-36	t	c	0.607	-0.054	0.0083	8.29e-11
2:205161572:T:G	rs849115	t	g	0.7581	-0.0234	0.0041	1.3e-08	-----	0.8302	228926	1611420	t	g	0.7535	-0.0231	0.0045	3.295e-07	t	g	0.78	-0.0247	0.0098	0.01219
2:207348190:T:C	rs7590537	t	c	0.6651	0.0274	0.0037	1.541e-13	+++++	0.7282	228926	1611420	t	c	0.6658	0.0262	0.0041	1.958e-10	t	c	0.6621	0.0329	0.0086	0.0001403
2:212401279:T:A	rs35544454	a	t	0.8087	0.0487	0.0045	3.476e-27	+++++	0.04178	228926	1611420	a	t	0.8068	0.0514	0.005	6.436e-25	a	t	0.8171	0.0366	0.0106	0.0005426
2:217894951:C:G	rs2288169	c	g	0.0945	-0.0382	0.0069	2.644e-08	-----	0.3165	228926	1611420	c	g	0.0944	-0.0381	0.0079	1.237e-06	c	g	0.0948	-0.0387	0.0142	0.006397
2:219434819:T:G	rs907683	t	g	0.5778	0.0306	0.0037	9.08e-17	+++++	0.8041	228926	1611420	t	g	0.5786	0.0313	0.0041	2.189e-14	t	g	0.5745	0.0279	0.0084	0.0009428
2:237641429:G:A	rs6723786	a	g	0.6536	-0.0258	0.0037	3.974e-12	-----	0.714	228926	1611420	a	g	0.6548	-0.0248	0.0041	1.79e-09	a	g	0.6484	-0.0301	0.0086	0.0004651
3:11625649:G:A	rs2616551	a	g	0.8043	0.0274	0.0046	1.867e-09	+++-+	0.1803	228926	1611420	a	g	0.8011	0.0273	0.005	6.665e-08	a	g	0.8183	0.028	0.0106	0.008373
3:12800305:G:A	rs7650482	a	g	0.3638	-0.0747	0.0036	1.68e-95	-----	0.4289	228926	1611420	a	g	0.3672	-0.0734	0.004	2.974e-76	a	g	0.3476	-0.0807	0.0086	3.924e-21
3:14830259:A:G	rs744892	a	g	0.1216	-0.0436	0.0054	8.582e-16	-----	0.7701	228926	1611420	a	g	0.1216	-0.0438	0.006	2.928e-13	a	g	0.1217	-0.0427	0.0126	0.0007028
3:21915732:C:A	rs779029	a	c	0.786	0.0272	0.0048	1.078e-08	+++++	0.3545	228926	1611420	a	c	0.7896	0.0276	0.0055	3.948e-07	a	c	0.7745	0.0259	0.0098	0.008144
3:24425711:C:T	rs2217884	t	c	0.5315	0.0422	0.0036	2.623e-32	+++++	0.1553	228926	1611420	t	c	0.5371	0.046	0.004	3.418e-31	t	c	0.5076	0.0259	0.0082	0.001584
3:25598482:AT:A		a	at	0.6349	-0.0276	0.0042	6.882e-11	+--?-	0.0724	220353	1583710	a	at	0.6367	-0.0248	0.0049	3.656e-07	a	at	0.6295	-0.0359	0.0085	2.236e-05
3:27521497:T:C	rs2643826	t	c	0.4404	0.0327	0.0036	3.608e-20	+++++	0.06567	228926	1611420	t	c	0.4377	0.0294	0.004	9.494e-14	t	c	0.4524	0.047	0.0082	9.74e-09
3:38725824:C:T	rs6801957	t	c	0.4121	-0.0703	0.0035	9.564e-88	-----	0.1135	228926	1611420	t	c	0.4133	-0.0705	0.0039	2.048e-72	t	c	0.4068	-0.0696	0.0083	4.808e-17
3:42725973:A:T	rs9830553	a	t	0.4635	0.0204	0.0035	8.263e-09	+++++	0.3836	228926	1611420	a	t	0.4633	0.0193	0.0039	8.364e-07	a	t	0.4643	0.0249	0.0081	0.002267
3:48949113:C:CATTTATTT		catttattt	c	0.3522	0.0247	0.0039	2.954e-10	+++?+	0.9104	220353	1583710	catttattt	c	0.3546	0.0247	0.0044	2.232e-08	catttattt	c	0.3433	0.0249	0.0086	0.003704
3:53511595:C:T	rs312487	t	c	0.4753	0.0209	0.0035	3.528e-09	+++++	0.3776	228926	1611420	t	c	0.4751	0.0189	0.0039	1.367e-06	t	c	0.4765	0.0297	0.0083	0.0003225
3:57641773:C:T	rs9873675	t	c	0.1852	0.0278	0.0046	1.975e-09	+++++	0.6925	228926	1611420	t	c	0.1869	0.0289	0.0051	1.825e-08	t	c	0.1779	0.0228	0.0107	0.03212
3:66381178:G:A	rs2242285	a	g	0.4223	-0.0395	0.0035	4.677e-30	-----	0.319	228926	1611420	a	g	0.4218	-0.0374	0.0038	1.372e-22	a	g	0.4249	-0.0493	0.0082	2.161e-09
3:69353338:G:T	rs1564756	t	g	0.2703	-0.0357	0.004	4.012e-19	---+-	0.03465	228926	1611420	t	g	0.2736	-0.034	0.0044	1.432e-14	t	g	0.2556	-0.0433	0.0093	3.548e-06
3:89417189:T:A	rs35968370	a	t	0.5842	0.0387	0.0036	8.414e-27	+++++	0.6933	228926	1611420	a	t	0.5824	0.0374	0.004	9.089e-21	a	t	0.5922	0.044	0.0083	1.2e-07
3:90434951:C:A	rs9682244	a	c	0.7116	0.0244	0.0041	3.131e-09	+++++	0.745	228926	1611420	a	c	0.7125	0.0247	0.0046	7.844e-08	a	c	0.7082	0.0229	0.0091	0.01216
3:94043781:T:C	rs116637665	t	c	0.057	0.0456	0.0081	1.582e-08	+++++	0.2924	228926	1611420	t	c	0.0542	0.0537	0.0092	5.522e-09	t	c	0.0659	0.0189	0.0167	0.2594
3:98521473:TA:T		t	ta	0.8906	-0.0377	0.0061	5.025e-10	---?-	0.674	220353	1583710	t	ta	0.8912	-0.0372	0.0069	5.849e-08	t	ta	0.8884	-0.0393	0.0129	0.002323
3:99924332:T:C	rs793440	t	c	0.3357	-0.0242	0.0037	9.99e-11	-----	0.5093	228926	1611420	t	c	0.3355	-0.0221	0.0042	1.071e-07	t	c	0.3366	-0.0333	0.0086	0.0001097
3:108103398:C:A	rs1561029	a	c	0.3952	-0.0211	0.0037	1.298e-08	-----	0.7142	228926	1611420	a	c	0.3997	-0.0213	0.0041	2.622e-07	a	c	0.3764	-0.0204	0.0084	0.01571
3:111841381:A:G	rs10212121	a	g	0.6523	0.0482	0.0037	3.848e-38	+++++	0.8192	228926	1611420	a	g	0.6487	0.0467	0.0041	1.608e-29	a	g	0.6683	0.0548	0.0087	2.34e-10
3:122533533:G:A	rs73192103	a	g	0.7143	0.0344	0.0039	1.308e-18	+++++	0.0367	228926	1611420	a	g	0.7102	0.0372	0.0043	7.699e-18	a	g	0.7329	0.022	0.0092	0.0166
3:125368834:T:C	rs11719535	t	c	0.745	0.0261	0.0041	2.533e-10	+++++	0.8527	228926	1611420	t	c	0.7439	0.0277	0.0046	1.669e-09	t	c	0.7497	0.0195	0.0094	0.03842
3:128311500:A:G	rs56287882	a	g	0.113	-0.034	0.0056	1.457e-09	-----	0.5934	228926	1611420	a	g	0.1121	-0.0353	0.0063	1.789e-08	a	g	0.1165	-0.0287	0.0127	0.02392
3:129333151:A:G	rs62266924	a	g	0.0986	0.0387	0.0061	2.645e-10	+++?+	0.5321	220353	1583710	a	g	0.0991	0.0382	0.0068	2.003e-08	a	g	0.0964	0.0406	0.014	0.003645
3:136214422:G:A	rs1279831	a	g	0.5471	-0.0294	0.0035	2.929e-17	-----	0.04983	228926	1611420	a	g	0.5429	-0.0254	0.0038	3.583e-11	a	g	0.5661	-0.0475	0.0082	7.11e-09
3:141399186:G:A	rs13068733	a	g	0.5607	-0.027	0.0035	1.322e-14	---+-	0.2883	228926	1611420	a	g	0.5624	-0.0265	0.0039	8.402e-12	a	g	0.553	-0.0292	0.0082	0.0003531
3:142404999:T:C	rs2306700	t	c	0.1363	0.0339	0.0056	1.419e-09	+++++	0.07803	228926	1611420	t	c	0.1367	0.032	0.0063	4.469e-07	t	c	0.1348	0.0407	0.012	0.0006707
3:149088711:T:C	rs4377452	t	c	0.2995	0.0307	0.0038	1.298e-15	+++++	0.2732	228926	1611420	t	c	0.2982	0.0329	0.0043	1.141e-14	t	c	0.3049	0.0211	0.0088	0.01684
3:172201424:A:G	rs4639001	a	g	0.4813	-0.0258	0.0037	5.929e-12	---?-	0.2179	220353	1583710	a	g	0.4806	-0.0225	0.0042	8.766e-08	a	g	0.484	-0.0383	0.0082	3.3e-06
3:179454805:G:A	rs11922153	a	g	0.8211	-0.05	0.0047	1.361e-26	-----	0.5479	228926	1611420	a	g	0.8232	-0.0483	0.0052	2.857e-20	a	g	0.8126	-0.0567	0.0105	6.05e-08
3:184278280:T:C	rs3752904	t	c	0.4961	-0.029	0.0035	2.291e-16	---+-	0.3535	228926	1611420	t	c	0.4972	-0.0288	0.0039	1.822e-13	t	c	0.4915	-0.0295	0.0081	0.0002872
3:185830874:C:T	rs720389	t	c	0.6185	-0.0311	0.0036	7.718e-18	-----	0.9813	228926	1611420	t	c	0.6172	-0.0303	0.004	3.547e-14	t	c	0.624	-0.0345	0.0084	4.112e-05
3:195080124:T:C	rs60902112	t	c	0.2168	0.0416	0.0042	5.195e-23	+++++	0.544	228926	1611420	t	c	0.2157	0.0401	0.0047	8.982e-18	t	c	0.2218	0.0485	0.0098	7.646e-07
3:196828611:A:G	rs7614370	a	g	0.1261	-0.0311	0.0054	1.022e-08	+----	0.1	228926	1611420	a	g	0.1283	-0.031	0.006	2.388e-07	a	g	0.116	-0.0318	0.0129	0.01343
4:1782878:C:G	rs6831006	c	g	0.5089	0.0253	0.0035	9.492e-13	+++++	0.7525	228926	1611420	c	g	0.5125	0.0251	0.0039	2.025e-10	c	g	0.4936	0.0264	0.0081	0.001177
4:10091985:T:C	rs3796823	t	c	0.6989	0.042	0.0038	1.03e-27	+++++	0.4234	228926	1611420	t	c	0.6972	0.0412	0.0043	3.8e-22	t	c	0.7063	0.0452	0.0089	4.294e-07
4:25407216:A:G	rs34811474	a	g	0.2259	-0.0252	0.0043	4.461e-09	-----	0.2681	228926	1611420	a	g	0.2244	-0.0276	0.0048	8.968e-09	a	g	0.232	-0.0155	0.0096	0.1064
4:38372096:A:G	rs6848002	a	g	0.7273	-0.0237	0.004	3.441e-09	-----	0.7885	228926	1611420	a	g	0.7238	-0.0236	0.0044	1.104e-07	a	g	0.743	-0.0243	0.0094	0.009427
4:45173674:T:C	rs13130484	t	c	0.4349	0.0203	0.0035	8.16e-09	+++-+	0.3199	228926	1611420	t	c	0.4352	0.0229	0.0039	4.341e-09	t	c	0.4335	0.0089	0.0082	0.2822
4:56908677:T:C	rs6853156	t	c	0.1959	0.0379	0.0043	2.466e-18	+++++	0.2143	228926	1611420	t	c	0.1982	0.038	0.0048	1.589e-15	t	c	0.1843	0.0374	0.0105	0.0003539
4:71219801:A:G	rs1813570	a	g	0.857	0.0366	0.005	2.419e-13	+++++	0.5266	228926	1611420	a	g	0.8557	0.0333	0.0055	1.554e-09	a	g	0.8629	0.0518	0.0118	1.191e-05
4:73097580:T:G	rs56382488	t	g	0.11	0.0399	0.0055	4.015e-13	+++++	0.5685	228926	1611420	t	g	0.1098	0.0401	0.0061	4.445e-11	t	g	0.1112	0.0392	0.0129	0.002378
4:74179776:A:C	rs114961484	a	c	0.0126	0.0976	0.017	1.028e-08	+++++	0.4435	228926	1611420	a	c	0.0131	0.0931	0.0186	5.807e-07	a	c	0.0102	0.1211	0.0423	0.004237
4:76501018:G:A	rs4447885	a	g	0.4693	0.0281	0.0035	1.141e-15	+++++	0.3828	228926	1611420	a	g	0.468	0.0256	0.0039	4.485e-11	a	g	0.4751	0.0389	0.0081	1.643e-06
4:80248758:T:G	rs11099098	t	g	0.3066	0.0468	0.0038	4.346e-35	+++++	0.0003615	228926	1611420	t	g	0.3094	0.0501	0.0042	4.051e-33	t	g	0.2936	0.0316	0.0089	0.0004079
4:81271840:A:G	rs6535239	a	g	0.2604	0.0327	0.004	5.997e-16	+++++	0.9643	228926	1611420	a	g	0.2598	0.0319	0.0045	1.351e-12	a	g	0.263	0.0363	0.0093	8.834e-05
4:82943885:C:T	rs12499234	t	c	0.4445	0.0359	0.0041	3.645e-18	+?+?+	0.1448	156821	1330900	t	c	0.4461	0.0395	0.0048	1.326e-16	t	c	0.4399	0.0251	0.0082	0.00216
4:85529791:T:C	rs2062080	t	c	0.2635	-0.0275	0.004	9.928e-12	-----	0.47	228926	1611420	t	c	0.2623	-0.0255	0.0045	1.299e-08	t	c	0.2685	-0.0355	0.0092	0.0001098
4:94184029:T:C	rs7437089	t	c	0.4675	0.0292	0.004	4.186e-13	+?+?+	0.5077	156821	1330900	t	c	0.4666	0.0266	0.0046	1.005e-08	t	c	0.4706	0.0373	0.0081	4.514e-06
4:102896374:T:C	rs10012413	t	c	0.4777	0.0412	0.0035	7.435e-32	+++++	0.4366	228926	1611420	t	c	0.4755	0.0418	0.0039	6.538e-27	t	c	0.4873	0.0387	0.0081	1.889e-06
4:105989801:T:C	rs56388530	t	c	0.7648	0.0261	0.0042	3.567e-10	+++-+	0.03662	228926	1611420	t	c	0.7661	0.0246	0.0046	1.037e-07	t	c	0.7593	0.0323	0.0095	0.0006736
4:109738763:T:C	rs186391417	t	c	0.0173	0.2908	0.027	5.306e-27	-+++?	0.0009906	192851	1239540	t	c	0.0173	0.2908	0.027	5.306e-27
4:110796911:A:G	rs6843082	a	g	0.7552	-0.3435	0.0053	4.83e-305	--?--	0.2954	153980	1241680	a	g	0.7362	-0.3373	0.0063	1.57e-305	a	g	0.8067	-0.3604	0.0103	1.34e-268
4:112000965:T:C	rs180922726	t	c	0.019	0.3234	0.0277	2.047e-31	-+-+?	0.0003902	192851	1239540	t	c	0.019	0.3234	0.0277	2.047e-31
4:113527500:G:A	rs6829664	a	g	0.741	-0.0479	0.0039	2.664e-34	-----	0.3173	228926	1611420	a	g	0.741	-0.0473	0.0043	9.13e-28	a	g	0.7408	-0.0509	0.0093	4.327e-08
4:120802562:C:G	rs1987468	c	g	0.3326	-0.0199	0.0036	3.426e-08	-----	0.9308	228926	1611420	c	g	0.3319	-0.0187	0.004	2.467e-06	c	g	0.3363	-0.0255	0.0086	0.003055
4:121877258:C:T	rs35495505	t	c	0.6095	0.0239	0.0036	5.292e-11	+++++	0.4482	228926	1611420	t	c	0.6109	0.022	0.0041	5.937e-08	t	c	0.6039	0.0322	0.0083	0.0001139
4:122917603:G:A	rs12648093	a	g	0.255	0.0234	0.0039	1.74e-09	+++++	0.2232	228926	1611420	a	g	0.2556	0.0234	0.0043	4.762e-08	a	g	0.2525	0.0237	0.0093	0.01119
4:128544334:C:A	rs1032673	a	c	0.6763	-0.0217	0.0038	1.488e-08	-----	0.9044	228926	1611420	a	c	0.6747	-0.0218	0.0043	3.351e-07	a	c	0.6827	-0.0214	0.0087	0.01404
4:137547849:C:T	rs12508058	t	c	0.5765	-0.0204	0.0036	2.007e-08	-----	0.4692	228926	1611420	t	c	0.5735	-0.0226	0.0041	2.307e-08	t	c	0.5888	-0.0112	0.0083	0.1786
4:139186617:A:G	rs80219564	a	g	0.2142	0.0281	0.0043	8.394e-11	+++++	0.1194	228926	1611420	a	g	0.214	0.0306	0.0048	1.933e-10	a	g	0.2152	0.0174	0.0099	0.07891
4:144811123:A:C	rs142624835	a	c	0.1288	-0.0399	0.0059	1.677e-11	---?-	0.4226	220353	1583710	a	c	0.1231	-0.0427	0.0069	6.321e-10	a	c	0.1447	-0.0321	0.0116	0.005499
4:146207047:C:T	rs6821863	t	c	0.671	-0.025	0.0037	2.646e-11	-----	0.28	228926	1611420	t	c	0.6708	-0.0262	0.0042	3.165e-10	t	c	0.672	-0.0199	0.0086	0.02155
4:148103330:C:T	rs11725517	t	c	0.4984	-0.0364	0.0035	4.904e-25	-----	0.0833	228926	1611420	t	c	0.4962	-0.0381	0.0039	1.737e-22	t	c	0.5084	-0.029	0.0081	0.0003744
4:173728485:C:T	rs57909314	t	c	0.9013	0.0827	0.0062	5.289e-40	+++++	0.6408	228926	1611420	t	c	0.8969	0.082	0.0068	3.836e-33	t	c	0.9239	0.0861	0.0154	2.036e-08
5:174825:A:G	rs4956988	a	g	0.551	-0.0342	0.0035	5.121e-22	-----	0.1047	228926	1611420	a	g	0.5466	-0.038	0.0039	3.959e-22	a	g	0.5705	-0.0175	0.0082	0.03326
5:32831564:C:T	rs13154066	t	c	0.406	-0.0292	0.0048	1.271e-09	--??-	0.008376	145407	1213980	t	c	0.4074	-0.0368	0.0059	4.644e-10	t	c	0.4033	-0.0142	0.0083	0.08685
5:42597377:C:T	rs13163126	t	c	0.8247	0.0386	0.0045	1.629e-17	+++++	0.02849	228926	1611420	t	c	0.8236	0.0357	0.005	8.717e-13	t	c	0.8301	0.0526	0.0109	1.278e-06
5:72848178:T:C	rs34651	t	c	0.9132	-0.0605	0.007	5.835e-18	-----	0.503	228926	1611420	t	c	0.9117	-0.0652	0.0079	2.112e-16	t	c	0.9185	-0.044	0.015	0.003302
5:77272467:A:C	rs832790	a	c	0.4032	-0.0269	0.0035	7.329e-15	-----	0.8248	228926	1611420	a	c	0.4047	-0.0276	0.0038	3.345e-13	a	c	0.3959	-0.0233	0.0084	0.005424
5:89125546:G:A	rs1864180	a	g	0.5115	0.0202	0.0035	8.532e-09	+++++	0.2464	228926	1611420	a	g	0.5172	0.0234	0.0039	1.54e-09	a	g	0.4865	0.0058	0.0082	0.4808
5:91066557:A:G	rs1819073	a	g	0.6659	-0.0255	0.0037	9.559e-12	-----	0.09699	228926	1611420	a	g	0.6634	-0.027	0.0041	7.372e-11	a	g	0.6768	-0.0189	0.0087	0.03007
5:107095446:C:T	rs17384663	t	c	0.4918	0.0323	0.0034	6.827e-21	+++++	0.2212	228926	1611420	t	c	0.4933	0.0302	0.0038	1.862e-15	t	c	0.4844	0.042	0.0082	2.731e-07
5:111549300:T:C	rs403237	t	c	0.2861	-0.0244	0.004	6.512e-10	-----	0.8521	228926	1611420	t	c	0.2869	-0.0258	0.0044	4.205e-09	t	c	0.2826	-0.0186	0.0092	0.04214
5:114401365:G:T	rs337705	t	g	0.6181	-0.04	0.0035	4.828e-30	-----	0.002295	228926	1611420	t	g	0.6198	-0.039	0.0039	8.649e-24	t	g	0.6103	-0.0449	0.0083	7.335e-08
5:123317705:A:G	rs13156484	a	g	0.4778	-0.0284	0.0035	5.089e-16	-----	0.5178	228926	1611420	a	g	0.4792	-0.03	0.0039	9.515e-15	a	g	0.4715	-0.0213	0.0082	0.009755
5:128926641:G:A	rs10520015	a	g	0.7894	0.0507	0.0043	1.911e-31	+++++	0.08762	228926	1611420	a	g	0.7887	0.0474	0.0048	8.847e-23	a	g	0.7926	0.0653	0.0101	8.504e-11
5:134520666:C:CT		ct	c	0.5744	0.0249	0.0039	2.894e-10	+++?+	0.04187	220353	1583710	ct	c	0.5743	0.0205	0.0045	5.092e-06	ct	c	0.5749	0.04	0.0083	1.441e-06
5:138014789:C:T	rs9327807	t	c	0.8207	-0.1121	0.0045	8.2e-135	-----	0.3812	228926	1611420	t	c	0.8208	-0.111	0.005	1.6e-108	t	c	0.82	-0.1167	0.0106	3.659e-28
5:139029576:A:G	rs116535608	a	g	0.0739	0.0659	0.0074	4.406e-19	+++++	0.6046	228926	1611420	a	g	0.0692	0.0709	0.0086	1.201e-16	a	g	0.0877	0.0513	0.0145	0.0004246
5:140337403:C:G	rs2237078	c	g	0.2458	0.0323	0.0041	3.214e-15	+++++	0.008631	228926	1611420	c	g	0.2472	0.0307	0.0045	1.12e-11	c	g	0.2393	0.0393	0.0096	4.457e-05
5:141636721:G:T	rs1421896	t	g	0.3929	0.0253	0.0036	2.467e-12	+++++	0.04995	228926	1611420	t	g	0.3927	0.0242	0.004	1.502e-09	t	g	0.3936	0.0301	0.0084	0.0003205
5:143452776:A:T	rs11741656	a	t	0.233	0.0638	0.0041	1.443e-53	+++++	0.08716	228926	1611420	a	t	0.2304	0.0681	0.0046	1.538e-49	a	t	0.2439	0.0456	0.0095	1.584e-06
5:150980673:G:A	rs116432609	a	g	0.969	-0.0592	0.0105	1.791e-08	-----	0.8876	228926	1611420	a	g	0.9695	-0.0594	0.0118	5.017e-07	a	g	0.9671	-0.0583	0.0229	0.01107
5:158457152:A:AC		a	ac	0.6127	-0.0353	0.004	2.71e-18	---?-	0.3549	220353	1583710	a	ac	0.6136	-0.0337	0.0046	2.982e-13	a	ac	0.6097	-0.0405	0.0084	1.339e-06
5:168964657:G:A	rs76381183	a	g	0.9478	-0.056	0.0075	8.155e-14	-----	0.4658	228926	1611420	a	g	0.9476	-0.0545	0.0082	2.865e-11	a	g	0.9491	-0.0637	0.0186	0.000623
5:173243742:T:G	rs6891790	t	g	0.3045	-0.0697	0.0039	1.565e-70	-----	0.3777	228926	1611420	t	g	0.3092	-0.0701	0.0044	2.788e-58	t	g	0.284	-0.0683	0.0091	6.374e-14
5:174735273:AT:A		a	at	0.7166	-0.0292	0.0051	1.48e-08	---??	0.8635	184278	1211840	a	at	0.7166	-0.0292	0.0051	1.48e-08
6:7109200:T:C	rs7451690	t	c	0.5181	-0.025	0.0035	1.97e-12	-----	0.5791	228926	1611420	t	c	0.517	-0.0243	0.0039	6.383e-10	t	c	0.5228	-0.0279	0.0082	0.0007072
6:12131429:CT:C		ct	c	0.3427	-0.0349	0.0041	4.122e-17	---?-	0.334	220353	1583710	ct	c	0.3418	-0.0339	0.0047	7.013e-13	ct	c	0.3459	-0.0382	0.0087	1.076e-05
6:16415625:A:G	rs73724866	a	g	0.1348	-0.1137	0.0052	4.2e-105	-----	0.1539	228926	1611420	a	g	0.1326	-0.1145	0.0058	1.683e-85	a	g	0.1435	-0.1103	0.0116	2.184e-21
6:18209878:A:G	rs34969716	a	g	0.3089	0.0621	0.0046	3.917e-42	++++?	0.1976	192851	1239540	a	g	0.3089	0.0621	0.0046	3.917e-42
6:19377102:G:A	rs9368060	a	g	0.5613	0.0226	0.0036	2.664e-10	+++++	0.1247	228926	1611420	a	g	0.5617	0.0215	0.004	6.567e-08	a	g	0.5596	0.0274	0.0082	0.0008479
6:22598030:T:C	rs7766436	t	c	0.2835	0.0388	0.0038	3.207e-24	+++++	0.0365	228926	1611420	t	c	0.2794	0.0433	0.0042	1.846e-24	t	c	0.3017	0.0194	0.0089	0.02886
6:26181821:C:T	rs11760140	t	c	0.9056	-0.0329	0.006	4.765e-08	---+-	0.7863	228926	1611420	t	c	0.9036	-0.0311	0.0066	2.69e-06	t	c	0.9149	-0.0419	0.0146	0.004096
6:28769188:G:A		a	g	0.901	-0.0454	0.0065	2.069e-12	-----	0.3174	228926	1611420	a	g	0.8994	-0.0483	0.0073	3.047e-11	a	g	0.9072	-0.0346	0.0141	0.0141
6:31760490:A:G		a	g	0.185	-0.0444	0.0048	3.801e-20	-----	0.05243	228926	1611420	a	g	0.195	-0.0494	0.0053	8.08e-21	a	g	0.1333	-0.0187	0.012	0.1189
6:34204278:A:C	rs1187115	a	c	0.8193	-0.0421	0.0047	2.363e-19	-----	0.7039	228926	1611420	a	c	0.8168	-0.0438	0.0052	3.364e-17	a	c	0.8302	-0.0349	0.0108	0.001299
6:36678191:C:G	rs730506	c	g	0.197	-0.0719	0.0044	3.247e-59	-----	0.5018	228926	1611420	c	g	0.1972	-0.0729	0.0049	7.352e-50	c	g	0.1966	-0.0675	0.0103	5.122e-11
6:43378065:T:C	rs7742789	t	c	0.2993	0.0241	0.0037	1.124e-10	+++++	0.2694	228926	1611420	t	c	0.3014	0.0272	0.0041	3.238e-11	t	c	0.2894	0.009	0.009	0.3182
6:51292735:T:C	rs2397026	t	c	0.23	0.0278	0.0046	1.97e-09	+++++	0.2302	228926	1611420	t	c	0.2317	0.0272	0.0053	2.507e-07	t	c	0.2241	0.0301	0.0098	0.002083
6:56838950:G:A	rs184724523	a	g	0.9702	-0.0724	0.0124	4.664e-09	-----	0.9651	228926	1611420	a	g	0.9717	-0.0739	0.0147	5.027e-07	a	g	0.9667	-0.0687	0.0228	0.002545
6:75492940:G:A	rs9343292	a	g	0.8832	-0.0573	0.0053	3.038e-27	-----	0.5356	228926	1611420	a	g	0.8828	-0.0576	0.0058	4.18e-23	a	g	0.8854	-0.0557	0.0128	1.375e-05
6:76607582:G:T	rs117045955	t	g	0.9772	0.0803	0.0146	3.834e-08	+++++	0.2501	228926	1611420	t	g	0.9757	0.0797	0.0163	1.055e-06	t	g	0.9835	0.0827	0.0327	0.01133
6:78772098:T:A	rs9350781	a	t	0.6555	-0.0284	0.0038	6.601e-14	-----	0.1265	228926	1611420	a	t	0.6572	-0.0293	0.0042	4.264e-12	a	t	0.6483	-0.0248	0.0086	0.003746
6:87146285:T:G	rs6907805	t	g	0.4812	-0.0342	0.0034	3.702e-23	-----	0.06965	228926	1611420	t	g	0.48	-0.0308	0.0038	5.612e-16	t	g	0.4868	-0.0496	0.0081	1.165e-09
6:100162168:C:A	rs78677597	a	c	0.7634	-0.0385	0.0041	1.668e-20	-----	0.5823	228926	1611420	a	c	0.7651	-0.0373	0.0046	6.208e-16	a	c	0.7561	-0.0436	0.0095	4.271e-06
6:105156278:A:G	rs62421398	a	g	0.0685	-0.0682	0.007	2.19e-22	-----	0.3622	228926	1611420	a	g	0.0679	-0.0628	0.0078	8.719e-16	a	g	0.071	-0.0907	0.0159	1.194e-08
6:109507366:A:T	rs10457194	a	t	0.3884	-0.0219	0.0037	3.617e-09	---?-	0.6209	220353	1583710	a	t	0.3902	-0.0209	0.0041	4.591e-07	a	t	0.3808	-0.0262	0.0084	0.001824
6:117154484:G:C	rs1848404	c	g	0.6261	-0.0335	0.0036	3.321e-20	-----	0.005604	228926	1611420	c	g	0.6315	-0.0314	0.004	8.101e-15	c	g	0.6032	-0.0424	0.0083	3.591e-07
6:118491240:C:T	rs9481816	t	c	0.7645	-0.0761	0.0048	9.953e-57	-?-?-	0.07737	156821	1330900	t	c	0.7702	-0.0824	0.0056	8.064e-50	t	c	0.7479	-0.0575	0.0095	1.315e-09
6:121040138:T:C	rs6941079	t	c	0.0419	0.0518	0.0084	8.038e-10	+++++	0.05914	228926	1611420	t	c	0.0417	0.0574	0.0093	5.82e-10	t	c	0.0427	0.0249	0.0202	0.2178
6:122072298:T:C	rs17084154	t	c	0.3488	-0.0638	0.0036	1.682e-68	-----	0.8256	228926	1611420	t	c	0.3468	-0.0645	0.004	2.952e-57	t	c	0.3576	-0.0611	0.0085	6.39e-13
6:125724414:C:G	rs2144224	c	g	0.4642	-0.0235	0.0035	3.342e-11	-----	0.03974	228926	1611420	c	g	0.4656	-0.0281	0.0039	8.262e-13	c	g	0.4582	-0.0033	0.0082	0.6839
6:133135945:A:G	rs12213452	a	g	0.2027	0.0372	0.0049	2.494e-14	+?+++	0.146	165394	1358600	a	g	0.1981	0.0372	0.0056	3.278e-11	a	g	0.2168	0.0371	0.0099	0.0001738
6:134797951:T:C	rs4896104	t	c	0.5658	-0.0279	0.0036	4.144e-15	-----	0.5688	228926	1611420	t	c	0.5681	-0.0277	0.0039	2.032e-12	t	c	0.5559	-0.0287	0.0082	0.0004805
6:139965227:T:A	rs12191622	a	t	0.547	-0.0281	0.0037	3.934e-14	---?-	0.5722	220353	1583710	a	t	0.5442	-0.0299	0.0042	6.37e-13	a	t	0.5582	-0.021	0.0083	0.01139
6:141203766:C:A	rs1869274	a	c	0.259	-0.0226	0.0041	3.832e-08	-----	0.7878	228926	1611420	a	c	0.2586	-0.0214	0.0046	2.813e-06	a	c	0.2607	-0.0273	0.0093	0.00334
6:143699835:C:T	rs11155320	t	c	0.5213	0.0196	0.0034	9.845e-09	+++++	0.9995	228926	1611420	t	c	0.5218	0.0194	0.0038	2.486e-07	t	c	0.5187	0.0206	0.0082	0.01223
6:149077964:T:G	rs117984853	t	g	0.0983	0.1013	0.0065	3.999e-55	+++++	0.005691	228926	1611420	t	g	0.1004	0.0896	0.0073	8.784e-35	t	g	0.0905	0.1456	0.0142	9.308e-25
6:151541423:C:T	rs6923552	t	c	0.2851	0.0227	0.004	1.467e-08	+++-+	0.3534	228926	1611420	t	c	0.2819	0.0238	0.0045	1.153e-07	t	c	0.2977	0.0184	0.0089	0.03843
6:160589086:G:A	rs10455872	a	g	0.9307	-0.0764	0.0071	4.85e-27	-----	0.02513	228926	1611420	a	g	0.9341	-0.0832	0.0081	6.618e-25	a	g	0.9192	-0.0534	0.0149	0.0003445
7:853660:C:G	rs4605959	c	g	0.4362	0.0429	0.0035	1.012e-33	+++++	0.0321	228926	1611420	c	g	0.4377	0.0449	0.0039	2.223e-30	c	g	0.4296	0.0337	0.0082	4.177e-05
7:2742258:C:T	rs798514	t	c	0.6984	0.0311	0.004	1.327e-14	+++?+	0.8722	220353	1583710	t	c	0.6978	0.0297	0.0045	4.953e-11	t	c	0.7008	0.0363	0.0089	4.671e-05
7:4683522:C:T	rs61707771	t	c	0.9115	-0.0555	0.0073	2.255e-14	-----	0.4008	228926	1611420	t	c	0.9087	-0.0618	0.0082	6.19e-14	t	c	0.9211	-0.0333	0.0154	0.03089
7:14346161:T:C	rs10234589	t	c	0.2614	0.0477	0.0042	8.083e-30	+++++	0.4626	228926	1611420	t	c	0.2586	0.0445	0.0047	4.245e-21	t	c	0.272	0.0598	0.0092	9.31e-11
7:19111908:G:C	rs75660896	c	g	0.9467	0.0509	0.0084	1.555e-09	+++++	0.184	228926	1611420	c	g	0.9454	0.0432	0.0094	4.12e-06	c	g	0.9522	0.0826	0.0191	1.554e-05
7:25572043:A:G	rs2521747	a	g	0.552	0.0214	0.0036	3.354e-09	+++++	0.185	228926	1611420	a	g	0.5481	0.021	0.004	1.916e-07	a	g	0.5684	0.0231	0.0082	0.004933
7:27206274:C:T	rs3735533	t	c	0.0891	-0.0564	0.0063	4.362e-19	-----	8.045e-06	228926	1611420	t	c	0.0921	-0.0547	0.0069	2.8e-15	t	c	0.0738	-0.0653	0.0155	2.606e-05
7:28374569:A:G	rs12535186	a	g	0.2302	-0.0472	0.0042	1.043e-28	-----	0.4053	228926	1611420	a	g	0.2253	-0.0499	0.0048	9.056e-26	a	g	0.2494	-0.0365	0.0094	0.0001058
7:35261931:A:C	rs2075125	a	c	0.3902	0.0208	0.0035	3.963e-09	+++++	0.09446	228926	1611420	a	c	0.3906	0.024	0.0039	7.31e-10	a	c	0.3885	0.006	0.0084	0.4719
7:41049096:A:T	rs10232058	a	t	0.8346	0.0306	0.0051	2.526e-09	+++++	0.4639	228926	1611420	a	t	0.8303	0.0308	0.0057	7.941e-08	a	t	0.852	0.0299	0.0115	0.009618
7:44737957:G:A	rs710888	a	g	0.4582	-0.0207	0.0036	1.331e-08	-+---	0.08129	228926	1611420	a	g	0.4676	-0.0182	0.0041	6.798e-06	a	g	0.4189	-0.0309	0.0083	0.0001909
7:50668965:T:C	rs2529415	t	c	0.6417	-0.0243	0.0036	2.58e-11	-----	0.9001	228926	1611420	t	c	0.6406	-0.024	0.004	2.586e-09	t	c	0.6464	-0.0256	0.0085	0.002655
7:72580380:T:C		t	c	0.0181	0.086	0.0143	1.923e-09	+++++	0.1021	228926	1611420	t	c	0.019	0.078	0.0155	5.021e-07	t	c	0.0126	0.1329	0.0374	0.0003783
7:74784878:A:G		a	g	0.212	0.0542	0.0055	5.355e-23	+?+?+	0.1106	156821	1330900	a	g	0.2111	0.0584	0.0065	3.682e-19	a	g	0.2142	0.0439	0.0101	1.349e-05
7:77001191:C:G	rs62474172	c	g	0.8289	-0.0385	0.005	1.273e-14	---?-	0.1332	220353	1583710	c	g	0.8264	-0.0419	0.0056	5.684e-14	c	g	0.8394	-0.0247	0.0113	0.02841
7:80961202:C:T	rs853057	t	c	0.4889	0.0264	0.0035	6.904e-14	+++++	0.02096	228926	1611420	t	c	0.4917	0.0242	0.0039	5.173e-10	t	c	0.4765	0.0359	0.0082	1.214e-05
7:92658792:C:T	rs7804722	t	c	0.718	0.0497	0.0039	3.489e-37	+++++	0.2299	228926	1611420	t	c	0.7172	0.05	0.0043	4.679e-31	t	c	0.7214	0.0484	0.0091	1.179e-07
7:102014959:T:C	rs2158902	t	c	0.4088	-0.0279	0.0037	3.423e-14	-----	0.5458	228926	1611420	t	c	0.4093	-0.0284	0.0041	3.752e-12	t	c	0.4068	-0.0255	0.0084	0.002262
7:105967965:T:A	rs2727753	a	t	0.7377	-0.0265	0.004	5.048e-11	-----	0.5672	228926	1611420	a	t	0.7364	-0.0282	0.0045	2.669e-10	a	t	0.743	-0.0188	0.0093	0.04341
7:107324564:G:A	rs62482495	a	g	0.764	-0.0358	0.0041	5.608e-18	-----	0.3405	228926	1611420	a	g	0.7638	-0.0319	0.0046	3.425e-12	a	g	0.7648	-0.0526	0.0096	4.331e-08
7:111887768:T:A	rs111445395	a	t	0.9938	-0.17	0.0306	2.725e-08	-?-?-	0.08809	156821	1330900	a	t	0.9951	-0.2228	0.0398	2.096e-08	a	t	0.9919	-0.0935	0.0479	0.05082
7:113471796:C:T	rs4546597	t	c	0.6378	0.0304	0.0036	5.079e-17	+++++	0.4377	228926	1611420	t	c	0.6388	0.0289	0.004	6.008e-13	t	c	0.6336	0.037	0.0084	1.173e-05
7:116546187:G:A	rs3807989	a	g	0.4138	-0.0976	0.0035	1.92e-168	-----	0.0787	228926	1611420	a	g	0.4148	-0.0957	0.0039	3.23e-133	a	g	0.4092	-0.1059	0.0083	2.246e-37
7:122343789:G:A	rs2289705	a	g	0.7814	-0.0234	0.0041	1.393e-08	-----	0.6792	228926	1611420	a	g	0.7804	-0.0219	0.0045	1.287e-06	a	g	0.7864	-0.0304	0.0099	0.002211
7:123989984:T:C	rs12671215	t	c	0.1042	0.0459	0.0058	4.37e-15	+++++	0.7054	228926	1611420	t	c	0.1025	0.0448	0.0065	7.536e-12	t	c	0.1108	0.0498	0.013	0.000122
7:128776990:G:T	rs55985730	t	g	0.9396	-0.0892	0.0076	6.391e-32	-----	0.2591	228926	1611420	t	g	0.9386	-0.0891	0.0084	1.944e-26	t	g	0.9443	-0.0899	0.018	5.57e-07
7:150932551:A:G	rs2888691	a	g	0.1538	-0.0602	0.0049	1.908e-34	-----	0.8878	228926	1611420	a	g	0.1547	-0.0594	0.0054	1.137e-27	a	g	0.1495	-0.064	0.0115	2.447e-08
7:158814937:A:AAG		a	aag	0.0609	0.0504	0.0086	5.111e-09	+++?+	0.07075	220353	1583710	a	aag	0.0625	0.0612	0.0099	5.362e-10	a	aag	0.0556	0.0152	0.0178	0.3936
8:11941639:G:A	rs10903345	a	g	0.3995	0.0361	0.0036	2.571e-23	+++++	0.7061	228926	1611420	a	g	0.3992	0.0363	0.004	2.298e-19	a	g	0.4011	0.0353	0.0083	2.197e-05
8:13514611:A:G	rs76364830	a	g	0.058	-0.0528	0.0084	3.925e-10	-----	0.6742	228926	1611420	a	g	0.0566	-0.0496	0.0097	3.317e-07	a	g	0.0624	-0.0625	0.017	0.0002353
8:18056461:A:G	rs7508	a	g	0.7198	0.0575	0.0039	1.494e-48	+++++	0.1449	228926	1611420	a	g	0.719	0.0548	0.0043	2.25e-36	a	g	0.7234	0.0696	0.0091	2.706e-14
8:21965662:C:G	rs58725593	c	g	0.1139	-0.0718	0.0055	1.343e-38	-----	0.2809	228926	1611420	c	g	0.1143	-0.0734	0.0061	2.66e-33	c	g	0.1121	-0.0643	0.013	6.915e-07
8:25541054:C:A	rs7845279	a	c	0.6805	0.0209	0.0036	9.131e-09	+++++	0.7574	228926	1611420	a	c	0.6806	0.0209	0.004	1.658e-07	a	c	0.6799	0.0207	0.0087	0.01773
8:30497521:T:G	rs62505144	t	g	0.2339	0.0271	0.0041	4.854e-11	+++++	0.3987	228926	1611420	t	g	0.235	0.0273	0.0045	2.006e-09	t	g	0.2293	0.0262	0.0097	0.006981
8:70428278:C:A	rs6996285	a	c	0.6829	0.0315	0.0039	1.083e-15	+++++	0.6912	228926	1611420	a	c	0.6804	0.0322	0.0044	2.124e-13	a	c	0.693	0.0287	0.0088	0.001181
8:73294347:A:G	rs7819550	a	g	0.1845	-0.0317	0.0045	2.498e-12	-----	0.5516	228926	1611420	a	g	0.1819	-0.0328	0.005	7.92e-11	a	g	0.195	-0.0272	0.0103	0.008131
8:77247833:C:T	rs7846237	t	c	0.6496	-0.0245	0.0036	1.053e-11	-----	0.2071	228926	1611420	t	c	0.6525	-0.0224	0.004	1.841e-08	t	c	0.6365	-0.034	0.0085	6.005e-05
8:102343899:A:C	rs10481100	a	c	0.2775	-0.0253	0.0039	7.117e-11	-----	0.8054	228926	1611420	a	c	0.2749	-0.0258	0.0043	2e-09	a	c	0.2887	-0.0231	0.009	0.01028
8:104946995:C:CT		ct	c	0.7984	0.0444	0.0048	1.258e-20	+++?+	0.002302	220353	1583710	ct	c	0.795	0.0476	0.0054	8.723e-19	ct	c	0.8109	0.0328	0.0104	0.001592
8:117847887:A:ATCTTG		a	atcttg	0.1745	0.0576	0.005	1.917e-30	+++?+	0.535	220353	1583710	a	atcttg	0.1718	0.0584	0.0057	1.438e-24	a	atcttg	0.1837	0.0547	0.0106	2.115e-07
8:123533862:T:C	rs78332318	t	c	0.0606	0.1137	0.0074	3.015e-53	+++++	0.0835	228926	1611420	t	c	0.0605	0.1064	0.0082	2.313e-38	t	c	0.061	0.1451	0.0171	1.759e-17
8:124847575:A:C	rs35006907	a	c	0.3138	0.0319	0.0038	4.602e-17	+++++	0.2459	228926	1611420	a	c	0.3137	0.0295	0.0042	2.226e-12	a	c	0.3145	0.0421	0.0088	1.73e-06
8:129707197:G:A	rs79164994	a	g	0.7902	0.0294	0.0048	1.139e-09	+++?+	0.8052	220353	1583710	a	g	0.7952	0.0311	0.0055	1.989e-08	a	g	0.7744	0.0241	0.0099	0.01465
8:134785981:G:A	rs72721963	a	g	0.9082	-0.0421	0.0063	1.737e-11	-----	0.3748	228926	1611420	a	g	0.9101	-0.0368	0.007	1.685e-07	a	g	0.9009	-0.0623	0.0137	5.58e-06
8:140728488:C:T	rs11997161	t	c	0.5067	0.046	0.0035	2.458e-38	+++++	0.3088	228926	1611420	t	c	0.5124	0.044	0.0039	5.196e-29	t	c	0.4823	0.0542	0.0082	3.459e-11
8:142425416:T:C	rs529467718	t	c	0.0052	-0.2586	0.0463	2.369e-08	----?	0.3149	192851	1239540	t	c	0.0052	-0.2586	0.0463	2.369e-08
8:143944186:T:C		t	c	0.0474	0.0668	0.0087	1.491e-14	+++++	0.1144	228926	1611420	t	c	0.0466	0.07	0.0098	8.867e-13	t	c	0.0505	0.055	0.0188	0.003501
9:8895340:G:A	rs4237169	a	g	0.4509	-0.0325	0.0036	2.567e-19	-----	0.617	228926	1611420	a	g	0.4545	-0.0336	0.004	5.954e-17	a	g	0.4359	-0.0277	0.0083	0.0008358
9:15808996:A:T	rs9650685	a	t	0.4876	-0.0232	0.0036	1.64e-10	-----	0.2493	228926	1611420	a	t	0.4872	-0.0248	0.004	9.04e-10	a	t	0.489	-0.0166	0.0082	0.04203
9:16890519:T:C	rs2153272	t	c	0.8187	-0.0359	0.0046	1.085e-14	-----	0.9127	228926	1611420	t	c	0.8126	-0.0361	0.0051	1.198e-12	t	c	0.8494	-0.0348	0.0114	0.002347
9:20235501:T:A	rs321217	a	t	0.4155	-0.0342	0.0036	3.211e-21	-----	0.01414	228926	1611420	a	t	0.4195	-0.0362	0.004	1.696e-19	a	t	0.3978	-0.0254	0.0084	0.002415
9:22103342:G:T	rs1537373	t	g	0.5177	-0.031	0.0034	1.811e-19	-----	6.601e-05	228926	1611420	t	g	0.5205	-0.0316	0.0038	7.667e-17	t	g	0.5045	-0.0283	0.0082	0.0005128
9:34071146:C:A	rs10758239	a	c	0.4679	0.0219	0.0036	1.051e-09	+++++	0.114	228926	1611420	a	c	0.4707	0.0216	0.004	6.87e-08	a	c	0.4566	0.0234	0.0082	0.004273
9:35908316:C:A	rs10972618	a	c	0.671	-0.0242	0.0038	1.411e-10	-----	0.3981	228926	1611420	a	c	0.6711	-0.0248	0.0042	2.906e-09	a	c	0.6704	-0.0217	0.0088	0.01426
9:79660676:G:T	rs2027005	t	g	0.3445	-0.0272	0.0039	2.08e-12	-----	0.6241	228926	1611420	t	g	0.3472	-0.0276	0.0043	1.635e-10	t	g	0.3339	-0.0254	0.0087	0.003362
9:86334073:C:T	rs700771	t	c	0.6438	-0.0223	0.0036	9.926e-10	-----	0.1099	228926	1611420	t	c	0.6412	-0.026	0.004	1.19e-10	t	c	0.6555	-0.0057	0.0086	0.505
9:94969974:A:G	rs10993418	a	g	0.3897	0.0778	0.0037	5.65e-96	+++++	0.1813	228926	1611420	a	g	0.3844	0.0781	0.0042	1.607e-77	a	g	0.4107	0.0766	0.0083	3.315e-20
9:97778259:T:C	rs7021576	t	c	0.6581	-0.0275	0.0037	2.441e-13	---+-	0.4268	228926	1611420	t	c	0.6557	-0.0274	0.0042	4.752e-11	t	c	0.6685	-0.0278	0.0087	0.001302
9:98878916:C:T	rs7856189	t	c	0.3956	-0.0246	0.0036	1.404e-11	-----	0.987	228926	1611420	t	c	0.3964	-0.0255	0.004	2.542e-10	t	c	0.3923	-0.0204	0.0084	0.01458
9:100581119:A:G	rs2151597	a	g	0.4307	0.0266	0.0034	9.269e-15	+++++	0.5722	228926	1611420	a	g	0.429	0.025	0.0038	3.298e-11	a	g	0.4388	0.0339	0.0082	3.714e-05
9:105924288:A:G	rs7865804	a	g	0.5694	0.0216	0.0039	3.636e-08	+++++	0.1532	228926	1611420	a	g	0.5662	0.0219	0.0045	8.853e-07	a	g	0.5808	0.0207	0.0083	0.01285
9:107083075:A:G	rs2417763	a	g	0.2613	0.0251	0.0039	1.894e-10	+++++	0.8744	228926	1611420	a	g	0.26	0.0248	0.0044	1.383e-08	a	g	0.2671	0.0267	0.0092	0.003758
9:109015104:A:C	rs28361095	a	c	0.1244	-0.0355	0.0054	6.645e-11	-----	0.6423	228926	1611420	a	c	0.123	-0.0371	0.0061	1.095e-09	a	c	0.1301	-0.0292	0.0121	0.01587
9:113515960:A:G	rs2050866	a	g	0.1048	-0.0314	0.0055	1.331e-08	-----	0.1535	228926	1611420	a	g	0.1067	-0.0346	0.006	9.854e-09	a	g	0.0945	-0.0147	0.0139	0.2902
9:124325461:T:C	rs10818943	t	c	0.3376	-0.0256	0.0036	2.106e-12	-----	0.4093	228926	1611420	t	c	0.3369	-0.0253	0.004	3.289e-10	t	c	0.3408	-0.0271	0.0086	0.001631
9:133274295:T:A	rs115478735	a	t	0.8107	-0.0451	0.0049	4.319e-20	---?-	0.1416	220353	1583710	a	t	0.8097	-0.0463	0.0056	7.64e-17	a	t	0.8146	-0.0406	0.0105	0.0001077
9:136202927:G:A	rs2274115	a	g	0.3027	-0.0335	0.004	6.969e-17	-----	0.2007	228926	1611420	a	g	0.3067	-0.0347	0.0045	8.819e-15	a	g	0.286	-0.0287	0.0091	0.001661
10:13681773:A:G	rs943097	a	g	0.2137	-0.0293	0.0045	1.203e-10	-----	0.8498	228926	1611420	a	g	0.2167	-0.0275	0.0051	5.694e-08	a	g	0.2008	-0.0368	0.0104	0.000375
10:20802762:T:C	rs148244898	t	c	0.037	0.1405	0.0206	1.002e-11	++++?	0.08916	192851	1239540	t	c	0.037	0.1405	0.0206	1.002e-11
10:22178221:C:T	rs12261713	t	c	0.7588	-0.0236	0.004	3.473e-09	-----	0.6083	228926	1611420	t	c	0.7612	-0.0215	0.0044	1.096e-06	t	c	0.7483	-0.0331	0.0094	0.0004321
10:32483806:T:C	rs11527634	t	c	0.1062	-0.0446	0.0058	9.996e-15	-----	0.9836	228926	1611420	t	c	0.1057	-0.0436	0.0064	9.482e-12	t	c	0.1082	-0.0485	0.0132	0.0002295
10:43339097:T:C	rs2252761	t	c	0.5247	-0.0212	0.0037	8.068e-09	---+-	0.07591	228926	1611420	t	c	0.5261	-0.0203	0.0041	8.255e-07	t	c	0.5193	-0.0247	0.0082	0.002432
10:49221982:T:C	rs12253763	t	c	0.1095	-0.056	0.0058	5.303e-22	-----	0.4056	228926	1611420	t	c	0.1138	-0.0566	0.0063	4.554e-19	t	c	0.0873	-0.0527	0.0144	0.0002487
10:52350312:T:TA		t	ta	0.4189	0.0219	0.0038	8.87e-09	+++?+	0.7008	220353	1583710	t	ta	0.415	0.0202	0.0043	2.494e-06	t	ta	0.4333	0.0281	0.0082	0.0006524
10:63229171:T:A	rs7916868	a	t	0.4985	-0.0478	0.0035	3.537e-42	-----	0.004348	228926	1611420	a	t	0.4987	-0.0464	0.0039	6.78e-33	a	t	0.4972	-0.0535	0.0082	5.186e-11
10:67873181:G:A	rs7092564	a	g	0.0984	0.0664	0.0072	5.113e-20	+++++	0.006322	228926	1611420	a	g	0.1062	0.0701	0.0081	4.496e-18	a	g	0.0668	0.0513	0.0163	0.001634
10:72467562:T:C	rs188502675	t	c	0.0376	-0.0641	0.0101	2.171e-10	-----	0.3464	228926	1611420	t	c	0.0366	-0.068	0.0115	3.458e-09	t	c	0.0408	-0.051	0.021	0.01507
10:73655919:T:C	rs60632610	t	c	0.1442	-0.1241	0.005	3.29e-135	-----	0.004227	228926	1611420	t	c	0.145	-0.1214	0.0055	2.87e-106	t	c	0.1405	-0.136	0.0117	4.707e-31
10:75113669:C:T	rs11001296	t	c	0.8033	0.0281	0.0043	8.028e-11	+++++	0.1218	228926	1611420	t	c	0.8029	0.029	0.0048	1.095e-09	t	c	0.8049	0.0237	0.0102	0.02096
10:76176912:G:T	rs10458662	t	g	0.8325	-0.0532	0.0047	8.091e-30	-----	0.3711	228926	1611420	t	g	0.8326	-0.0534	0.0052	1.002e-24	t	g	0.8318	-0.0525	0.0109	1.413e-06
10:77800558:T:C	rs2579148	t	c	0.2858	0.0233	0.004	7.636e-09	+++++	0.6166	228926	1611420	t	c	0.2834	0.0249	0.0045	3.526e-08	t	c	0.2952	0.017	0.0089	0.05783
10:79023167:T:A	rs3802644	a	t	0.4233	0.0328	0.0035	7.134e-21	+++++	0.1594	228926	1611420	a	t	0.4269	0.0293	0.0039	3.053e-14	a	t	0.4066	0.0489	0.0083	3.828e-09
10:80441547:A:T	rs7087356	a	t	0.5021	-0.0203	0.0036	2.113e-08	-----	0.6163	228926	1611420	a	t	0.5033	-0.0204	0.004	4.535e-07	a	t	0.4973	-0.0198	0.0081	0.01481
10:86685984:T:C	rs3802662	t	c	0.6833	0.03	0.0037	1.013e-15	+++++	0.004625	228926	1611420	t	c	0.6784	0.0274	0.0041	2.461e-11	t	c	0.7064	0.042	0.009	2.687e-06
10:89509164:G:T	rs112307214	t	g	0.9447	-0.0723	0.0088	2.338e-16	---?-	0.8368	220353	1583710	t	g	0.9422	-0.069	0.0097	1.453e-12	t	g	0.9564	-0.0872	0.0206	2.43e-05
10:92685099:A:G	rs11187133	a	g	0.2565	0.0238	0.0041	8.176e-09	+++++	0.5792	228926	1611420	a	g	0.2593	0.0257	0.0046	1.967e-08	a	g	0.2442	0.0155	0.0095	0.104
10:95327302:T:C	rs2078276	t	c	0.4811	-0.0225	0.0036	2.852e-10	---+-	0.4685	228926	1611420	t	c	0.4814	-0.0224	0.004	1.448e-08	t	c	0.4802	-0.0226	0.0082	0.005672
10:98266167:G:A	rs10736126	a	g	0.5628	0.0239	0.0036	5.805e-11	+++++	0.5966	228926	1611420	a	g	0.5626	0.0254	0.0041	3.891e-10	a	g	0.5635	0.0174	0.0082	0.03409
10:101213179:T:C	rs12146164	t	c	0.0432	-0.0552	0.009	7.409e-10	-----	0.8566	228926	1611420	t	c	0.0439	-0.052	0.0099	1.55e-07	t	c	0.0398	-0.0699	0.0211	0.0009252
10:102230055:C:G	rs10786662	c	g	0.5594	-0.0356	0.0035	8.309e-24	-----	0.8021	228926	1611420	c	g	0.5563	-0.0336	0.0039	9.296e-18	c	g	0.5732	-0.0442	0.0082	7.646e-08
10:103582915:G:A	rs11598047	a	g	0.8493	-0.1424	0.0049	4.09e-184	-----	0.283	228926	1611420	a	g	0.8489	-0.1434	0.0054	1.21e-152	a	g	0.8509	-0.1381	0.0115	2.247e-33
10:110816801:G:C	rs12573386	c	g	0.6164	0.0301	0.0038	1.46e-15	+++++	0.9626	228926	1611420	c	g	0.6164	0.0306	0.0042	3.673e-13	c	g	0.6162	0.0279	0.0084	0.0009332
10:112746619:CA:C		ca	c	0.1636	0.0431	0.0058	8.209e-14	+++?+	0.0605	220353	1583710	ca	c	0.1635	0.0432	0.0067	1.253e-10	ca	c	0.1638	0.043	0.0113	0.0001498
10:114649106:A:G	rs17719358	a	g	0.4161	-0.0268	0.0036	1.223e-13	-----	0.6779	228926	1611420	a	g	0.4108	-0.0258	0.004	1.332e-10	a	g	0.4384	-0.0308	0.0082	0.0001825
10:118652414:C:A	rs1247144	a	c	0.4898	0.0243	0.0037	8.37e-11	+++++	0.9272	228926	1611420	a	c	0.4917	0.0249	0.0042	3.42e-09	a	c	0.4825	0.0222	0.0082	0.006783
10:121592889:C:T	rs138358320	t	c	0.983	0.125	0.015	6.565e-17	+++++	0.5529	228926	1611420	t	c	0.9832	0.1211	0.0169	8.329e-13	t	c	0.9825	0.1387	0.032	1.427e-05
10:125025145:G:GAA		g	gaa	0.3968	0.0247	0.0041	1.507e-09	?++?+	0.2892	174553	994414	g	gaa	0.3954	0.0278	0.0047	2.951e-09	g	gaa	0.4011	0.0148	0.0083	0.07485
11:1871700:A:G	rs562434	a	g	0.3626	0.0322	0.0036	2.291e-19	+++++	0.246	228926	1611420	a	g	0.3644	0.0322	0.0039	2.813e-16	a	g	0.3542	0.032	0.0085	0.0001788
11:3868153:T:C	rs4910582	t	c	0.5106	-0.0273	0.0034	1.667e-15	---+-	0.09931	228926	1611420	t	c	0.507	-0.0275	0.0038	3.587e-13	t	c	0.5272	-0.0265	0.0082	0.001145
11:10340184:C:G	rs2923095	c	g	0.5053	-0.0252	0.0036	5.202e-12	-----	0.1022	228926	1611420	c	g	0.5003	-0.0243	0.0041	2.619e-09	c	g	0.5254	-0.0288	0.0082	0.0004279
11:12068542:T:C	rs35338552	t	c	0.1292	0.0322	0.0055	4.206e-09	+++-+	0.1233	228926	1611420	t	c	0.1269	0.0317	0.0061	2.161e-07	t	c	0.1384	0.0339	0.0122	0.005622
11:14097555:C:T	rs11023088	t	c	0.5007	-0.0349	0.0035	2.433e-23	-----	0.8155	228926	1611420	t	c	0.505	-0.0355	0.0039	6.113e-20	t	c	0.482	-0.0323	0.0082	7.737e-05
11:16352118:C:T	rs7113955	t	c	0.8054	-0.0308	0.0045	4.428e-12	-----	0.09374	228926	1611420	t	c	0.8085	-0.0269	0.005	6.175e-08	t	c	0.7928	-0.0473	0.0101	2.852e-06
11:19989899:C:T	rs10741807	t	c	0.2244	0.0665	0.0041	1.237e-58	+++++	0.09736	228926	1611420	t	c	0.2244	0.0639	0.0045	8.088e-45	t	c	0.2243	0.0788	0.0098	6.478e-16
11:22199694:A:C	rs4408310	a	c	0.5355	0.0326	0.0036	1.81e-19	+++++	0.7275	228926	1611420	a	c	0.5346	0.0342	0.004	1.716e-17	a	c	0.5392	0.0258	0.0082	0.001706
11:28708542:G:GT		g	gt	0.6703	0.0265	0.004	2.939e-11	+++?+	0.704	220353	1583710	g	gt	0.6723	0.0246	0.0045	4.684e-08	g	gt	0.663	0.0337	0.0086	9.425e-05
11:30515959:T:C	rs11031120	t	c	0.2646	0.0357	0.0039	1.564e-19	+++++	0.665	228926	1611420	t	c	0.2658	0.0356	0.0044	3.11e-16	t	c	0.2593	0.036	0.0093	0.0001078
11:32934946:T:C	rs62618693	t	c	0.0398	-0.0539	0.0096	1.869e-08	-----	0.02573	228926	1611420	t	c	0.0381	-0.0647	0.011	4.126e-09	t	c	0.0453	-0.0199	0.0196	0.3085
11:48102109:T:C	rs147020700	t	c	0.0366	0.0584	0.0099	4.352e-09	+++++	0.8281	228926	1611420	t	c	0.0354	0.0631	0.0113	2.181e-08	t	c	0.041	0.0418	0.0211	0.04757
11:49206068:G:A	rs202676	a	g	0.7554	-0.0263	0.004	5.972e-11	-----	0.8241	228926	1611420	a	g	0.7542	-0.0244	0.0044	3.418e-08	a	g	0.7608	-0.035	0.0096	0.0002544
11:50380929:A:G	rs4881717	a	g	0.6556	-0.0233	0.0036	1.293e-10	-----	0.9843	228926	1611420	a	g	0.6528	-0.0234	0.004	4.644e-09	a	g	0.6689	-0.0229	0.0087	0.008204
11:55100378:G:A	rs74966104	a	g	0.8765	-0.0329	0.006	3.318e-08	-----	0.945	228926	1611420	a	g	0.8735	-0.0338	0.0067	4.442e-07	a	g	0.8878	-0.0294	0.013	0.02379
11:56351617:C:T	rs4619163	t	c	0.9224	-0.0439	0.0071	7.592e-10	-----	0.954	228926	1611420	t	c	0.9195	-0.0423	0.0078	6.383e-08	t	c	0.9368	-0.0513	0.0172	0.002944
11:69501252:T:A	rs666849	a	t	0.6584	-0.0231	0.0037	6.102e-10	-----	0.4896	228926	1611420	a	t	0.6546	-0.0239	0.0041	7.463e-09	a	t	0.6755	-0.0196	0.0087	0.02419
11:92212722:T:C	rs7110069	t	c	0.8085	-0.0289	0.0046	4.916e-10	-----	0.2902	228926	1611420	t	c	0.8058	-0.0303	0.0052	4.384e-09	t	c	0.8199	-0.0229	0.0106	0.03086
11:95307078:G:A	rs7115547	a	g	0.8046	-0.0415	0.0044	7.58e-21	-----	0.6147	228926	1611420	a	g	0.8046	-0.0396	0.0049	7.523e-16	a	g	0.8049	-0.05	0.0103	1.217e-06
11:113879428:T:C	rs4435037	t	c	0.1675	0.0349	0.0047	1.077e-13	+++++	0.5135	228926	1611420	t	c	0.1699	0.0362	0.0052	2.63e-12	t	c	0.1558	0.029	0.0113	0.0101
11:121783619:A:G	rs7946552	a	g	0.7225	-0.0317	0.0039	7.179e-16	-----	0.392	228926	1611420	a	g	0.7206	-0.0294	0.0043	1.434e-11	a	g	0.7312	-0.0421	0.0092	4.492e-06
11:128894675:A:G	rs76097649	a	g	0.0894	0.104	0.0063	1.185e-60	+++++	0.2328	228926	1611420	a	g	0.0892	0.103	0.0071	4.585e-48	a	g	0.0902	0.1081	0.0142	2.854e-14
11:134142118:A:G	rs10791345	a	g	0.1783	0.0292	0.0045	1.123e-10	+++++	0.4708	228926	1611420	a	g	0.1807	0.0323	0.005	8.608e-11	a	g	0.1665	0.0143	0.0109	0.1898
12:4055535:T:C	rs2532561	t	c	0.5186	-0.032	0.0035	2.78e-20	-----	0.6614	228926	1611420	t	c	0.5184	-0.0342	0.0038	4.219e-19	t	c	0.5199	-0.0219	0.0082	0.007157
12:6612541:C:T	rs1734117	t	c	0.8062	-0.0259	0.0045	1.134e-08	-----	0.07208	228926	1611420	t	c	0.8043	-0.03	0.005	2.517e-09	t	c	0.8143	-0.0081	0.0105	0.4401
12:12733093:A:G	rs10845620	a	g	0.1203	0.0477	0.0059	5.194e-16	+++++	0.4339	228926	1611420	a	g	0.1204	0.0452	0.0067	1.124e-11	a	g	0.1199	0.0567	0.0126	6.726e-06
12:20699387:G:T	rs10770702	t	g	0.4354	0.0249	0.0035	1.605e-12	+++++	0.05382	228926	1611420	t	g	0.434	0.0288	0.0039	1.865e-13	t	g	0.4414	0.008	0.0082	0.3284
12:24635405:A:G	rs11047543	a	g	0.1439	-0.1049	0.005	7.29e-96	-----	0.144	228926	1611420	a	g	0.1424	-0.1065	0.0056	8.627e-80	a	g	0.1502	-0.0981	0.0114	6.787e-18
12:26192593:T:C	rs17380837	t	c	0.3082	-0.0471	0.0038	2.445e-35	-----	0.8875	228926	1611420	t	c	0.3101	-0.0466	0.0042	1.003e-28	t	c	0.2995	-0.049	0.0089	3.704e-08
12:30659058:C:T	rs36074842	t	c	0.7495	-0.0231	0.0041	1.681e-08	-----	0.8402	228926	1611420	t	c	0.7502	-0.0227	0.0045	6.072e-07	t	c	0.7468	-0.0247	0.0093	0.008236
12:32827227:T:G	rs2045172	t	g	0.1352	0.0589	0.0051	7.29e-31	+++++	0.8671	228926	1611420	t	g	0.1359	0.057	0.0056	3.802e-24	t	g	0.1322	0.0674	0.012	2.227e-08
12:45906317:T:C	rs75704921	t	c	0.0309	0.0733	0.0105	3.189e-12	+++++	0.9442	228926	1611420	t	c	0.0298	0.0698	0.0119	5.22e-09	t	c	0.0348	0.0854	0.0222	0.0001165
12:51059899:A:G	rs10275	a	g	0.5385	-0.0304	0.0035	1.049e-17	-----	0.2585	228926	1611420	a	g	0.5344	-0.0332	0.0039	2.96e-17	a	g	0.5564	-0.018	0.0082	0.02812
12:54046661:T:A	rs7315495	a	t	0.6643	0.0249	0.0039	2.458e-10	+++-+	0.06339	228926	1611420	a	t	0.6553	0.0263	0.0044	2.032e-09	a	t	0.7016	0.0192	0.0089	0.03134
12:55698884:T:C	rs74867235	t	c	0.0529	0.0642	0.0084	2.591e-14	+++++	0.4918	228926	1611420	t	c	0.05	0.0676	0.0097	3.473e-12	t	c	0.0616	0.0538	0.0169	0.001466
12:56716008:G:A	rs2958149	a	g	0.2639	0.0534	0.004	6.154e-40	+++++	0.7646	228926	1611420	a	g	0.2598	0.0537	0.0045	1.166e-32	a	g	0.2808	0.0524	0.0091	7.817e-09
12:57892405:T:C	rs11172371	t	c	0.3382	-0.0213	0.0038	2.906e-08	-----	0.5827	228926	1611420	t	c	0.3364	-0.0219	0.0043	3.072e-07	t	c	0.3454	-0.0187	0.0086	0.03052
12:65966384:T:C	rs7970350	t	c	0.4873	-0.0247	0.0036	6.428e-12	-----	0.2942	228926	1611420	t	c	0.4862	-0.0265	0.004	3.677e-11	t	c	0.492	-0.0172	0.0081	0.0345
12:69620934:C:T	rs42874	t	c	0.6053	0.0437	0.0037	2.057e-32	+++++	0.3114	228926	1611420	t	c	0.6089	0.0427	0.0041	2.774e-25	t	c	0.5907	0.0479	0.0084	9.739e-09
12:71000888:C:T	rs112019043	t	c	0.7337	0.0245	0.004	7.683e-10	+++++	0.9782	228926	1611420	t	c	0.7377	0.0237	0.0044	9.302e-08	t	c	0.7172	0.0281	0.0091	0.00204
12:75844266:T:C	rs12426691	t	c	0.5194	-0.0415	0.0035	1.279e-32	-----	0.1225	228926	1611420	t	c	0.5211	-0.0414	0.0039	7.405e-27	t	c	0.5116	-0.0418	0.0081	2.868e-07
12:89595822:A:G	rs1401982	a	g	0.6086	0.0259	0.0037	4.005e-12	+++++	0.01997	228926	1611420	a	g	0.6124	0.0271	0.0042	7.952e-11	a	g	0.5939	0.0208	0.0083	0.01199
12:93786975:G:A	rs10859582	a	g	0.4998	0.0206	0.0033	7.6e-10	+++++	0.6211	228926	1611420	a	g	0.5021	0.0197	0.0037	7.877e-08	a	g	0.4884	0.0251	0.0082	0.002188
12:104099301:T:C	rs2629754	t	c	0.1432	-0.0389	0.0049	3.745e-15	-----	0.9189	228926	1611420	t	c	0.143	-0.039	0.0055	9.029e-13	t	c	0.1442	-0.0381	0.0116	0.00102
12:106691393:G:C	rs1922438	c	g	0.6483	0.0339	0.0037	1.128e-19	+++++	0.7243	228926	1611420	c	g	0.6517	0.0334	0.0042	1.072e-15	c	g	0.6345	0.036	0.0084	2.037e-05
12:110285398:C:T	rs3026445	t	c	0.6332	0.0295	0.0037	1.624e-15	+++++	0.5541	228926	1611420	t	c	0.6331	0.0289	0.0041	2.281e-12	t	c	0.6337	0.032	0.0085	0.000151
12:114359501:G:A	rs7955405	a	g	0.2813	-0.0947	0.0039	3.62e-127	-----	0.1078	228926	1611420	a	g	0.2866	-0.0937	0.0044	1.02e-102	a	g	0.2571	-0.0988	0.0093	2.604e-26
12:115790690:C:T	rs11067773	t	c	0.9139	-0.0518	0.0061	3.031e-17	-----	0.6077	228926	1611420	t	c	0.9145	-0.0493	0.0068	3.335e-13	t	c	0.9112	-0.0626	0.0144	1.292e-05
12:120230731:A:G	rs116904997	a	g	0.0216	-0.1115	0.013	1.038e-17	-----	0.1686	228926	1611420	a	g	0.0208	-0.1058	0.0149	1.309e-12	a	g	0.0241	-0.1296	0.0266	1.106e-06
12:121544257:G:A	rs4981013	a	g	0.4125	0.0248	0.0037	1.952e-11	+++++	0.6823	228926	1611420	a	g	0.4102	0.0253	0.0041	9.442e-10	a	g	0.4216	0.0229	0.0083	0.005681
12:122883872:A:T	rs10744434	a	t	0.8651	-0.0548	0.0053	8.989e-25	-----	0.4035	228926	1611420	a	t	0.8593	-0.059	0.0058	3.547e-24	a	t	0.8953	-0.0327	0.0134	0.01445
12:124324294:C:A	rs7294442	a	c	0.8514	-0.0562	0.005	5.07e-29	-----	0.7873	228926	1611420	a	c	0.8447	-0.058	0.0055	2.284e-26	a	c	0.8892	-0.0464	0.013	0.0003463
12:132573624:C:T	rs6560886	t	c	0.2004	-0.045	0.0047	5.332e-22	-----	0.3537	228926	1611420	t	c	0.202	-0.0433	0.0052	8.81e-17	t	c	0.194	-0.0518	0.0105	8.362e-07
13:21537382:A:C	rs11841562	a	c	0.3939	0.033	0.0036	2.843e-20	+++++	0.3162	228926	1611420	a	c	0.3944	0.0357	0.004	2.259e-19	a	c	0.3912	0.0213	0.0083	0.01064
13:22794695:T:C	rs3904323	t	c	0.7253	-0.0426	0.0039	3.987e-27	-----	0.1048	228926	1611420	t	c	0.7269	-0.0421	0.0044	7.701e-22	t	c	0.7183	-0.0447	0.0091	8.766e-07
13:31515788:C:T	rs188048	t	c	0.6494	0.022	0.0037	3.129e-09	+++++	0.4463	228926	1611420	t	c	0.6475	0.0221	0.0041	8.433e-08	t	c	0.6579	0.0217	0.0086	0.01142
13:40566345:T:C	rs61963699	t	c	0.1497	-0.0274	0.005	4.765e-08	-----	0.7745	228926	1611420	t	c	0.1485	-0.0255	0.0056	5.466e-06	t	c	0.1547	-0.0353	0.0113	0.001799
13:46676769:G:A	rs4942570	a	g	0.2869	-0.0286	0.004	1.453e-12	-----	0.867	228926	1611420	a	g	0.2877	-0.0308	0.0045	8.322e-12	a	g	0.2838	-0.0196	0.0091	0.03155
13:50555276:T:C	rs1149827	t	c	0.4505	0.03	0.004	4.879e-14	+++?+	0.5286	220353	1583710	t	c	0.4462	0.0321	0.0045	1.697e-12	t	c	0.4646	0.0231	0.0082	0.004992
13:71142759:C:A	rs2148172	a	c	0.3939	0.021	0.0038	4.327e-08	+++?+	0.1436	220353	1583710	a	c	0.3963	0.0243	0.0043	1.689e-08	a	c	0.3851	0.0084	0.0084	0.3142
13:73946049:A:T	rs1886512	a	t	0.3616	0.038	0.0037	3.365e-24	+++++	0.4034	228926	1611420	a	t	0.3594	0.0408	0.0042	1.457e-22	a	t	0.3704	0.0264	0.0085	0.001759
13:102290788:T:C	rs9557850	t	c	0.2705	-0.0365	0.004	1.04e-19	-----	0.05286	228926	1611420	t	c	0.2677	-0.0384	0.0045	9.317e-18	t	c	0.2821	-0.0286	0.0091	0.00174
13:110732814:G:T	rs9583531	t	g	0.7952	-0.0317	0.0043	2.081e-13	-----	0.6736	228926	1611420	t	g	0.7909	-0.0337	0.0047	1.188e-12	t	g	0.8166	-0.0222	0.0106	0.03578
13:113214930:T:G	rs7985335	t	g	0.7444	0.0285	0.0045	3.658e-10	+?+++	0.154	165394	1358600	t	g	0.736	0.0309	0.0051	1.765e-09	t	g	0.7746	0.0197	0.0097	0.04292
14:21074607:G:A	rs12889267	a	g	0.8405	0.0292	0.0048	1.177e-09	+++++	0.6678	228926	1611420	a	g	0.8427	0.0306	0.0053	1.021e-08	a	g	0.8312	0.0232	0.0109	0.03239
14:23394593:T:G	rs445754	t	g	0.2274	0.0536	0.0042	1.622e-37	+++++	0.05739	228926	1611420	t	g	0.2264	0.0536	0.0046	7.989e-31	t	g	0.2316	0.0536	0.0097	3.145e-08
14:29635804:C:T	rs17115113	t	c	0.6458	-0.0238	0.0036	5.935e-11	---+-	0.1091	228926	1611420	t	c	0.6457	-0.024	0.004	2.417e-09	t	c	0.646	-0.023	0.0086	0.007099
14:32514611:A:G	rs7140396	a	g	0.2934	0.062	0.004	3.289e-55	+++++	0.1056	228926	1611420	a	g	0.2985	0.0616	0.0044	1.113e-44	a	g	0.271	0.0639	0.0092	3.613e-12
14:34711940:G:A	rs11539496	a	g	0.8522	-0.0432	0.0049	1.953e-18	-----	0.09329	228926	1611420	a	g	0.8532	-0.0403	0.0055	1.73e-13	a	g	0.8482	-0.0556	0.0114	1.011e-06
14:52890393:A:G	rs62003532	a	g	0.1809	0.0301	0.0051	3.686e-09	+?+++	0.1304	165394	1358600	a	g	0.1797	0.0281	0.0058	1.53e-06	a	g	0.1849	0.0367	0.0105	0.0004822
14:54694180:G:GT		g	gt	0.3138	-0.0281	0.0041	7.647e-12	---?-	0.7868	220353	1583710	g	gt	0.308	-0.0302	0.0047	9.442e-11	g	gt	0.3339	-0.0209	0.0086	0.01576
14:60380491:C:A	rs1254277	a	c	0.7226	-0.0218	0.0037	6.273e-09	-----	0.02472	228926	1611420	a	c	0.7246	-0.0243	0.0041	3.796e-09	a	c	0.7129	-0.0098	0.009	0.2789
14:61407256:T:G	rs192654342	t	g	0.0143	0.0899	0.0161	2.539e-08	+++-+	0.1659	228926	1611420	t	g	0.0145	0.0891	0.0179	6.53e-07	t	g	0.0138	0.0935	0.0373	0.01212
14:64213242:G:A	rs2738413	a	g	0.4883	0.0793	0.0035	4.12e-113	+++++	0.00823	228926	1611420	a	g	0.4873	0.0818	0.0039	3.1e-98	a	g	0.4924	0.0684	0.0081	4.489e-17
14:70015716:C:T	rs227407	t	c	0.2925	-0.0268	0.0041	5.41e-11	---+-	0.04471	228926	1611420	t	c	0.2907	-0.0262	0.0046	1.1e-08	t	c	0.2996	-0.0293	0.0091	0.00122
14:72888423:C:T	rs2110552	t	c	0.6592	0.0379	0.0037	3.396e-24	+++++	0.3013	228926	1611420	t	c	0.6588	0.0348	0.0041	5.252e-17	t	c	0.6607	0.0514	0.0086	2.214e-09
14:74348967:T:C	rs17782520	t	c	0.178	-0.0284	0.0046	5.542e-10	-----	0.8357	228926	1611420	t	c	0.177	-0.0282	0.0051	2.814e-08	t	c	0.1826	-0.0291	0.0105	0.005673
14:76960182:T:C	rs10873298	t	c	0.6233	-0.0522	0.0036	1.737e-47	-----	0.02866	228926	1611420	t	c	0.6214	-0.052	0.004	7.158e-39	t	c	0.6318	-0.0531	0.0084	3.315e-10
14:79424113:A:G	rs10146690	a	g	0.2163	0.0268	0.0043	4.09e-10	+++++	0.4426	228926	1611420	a	g	0.2161	0.0305	0.0047	1.342e-10	a	g	0.2172	0.0105	0.0099	0.2899
14:85316288:T:A	rs61980063	a	t	0.7304	-0.0273	0.0039	4.623e-12	-----	0.2132	228926	1611420	a	t	0.7342	-0.0291	0.0044	3.236e-11	a	t	0.7141	-0.0196	0.009	0.03019
14:93316830:C:T	rs7159126	t	c	0.723	0.022	0.004	3.192e-08	+++++	0.3601	228926	1611420	t	c	0.7244	0.025	0.0044	1.482e-08	t	c	0.7174	0.0091	0.009	0.3139
14:95494186:T:C	rs61983373	t	c	0.2062	0.031	0.0045	4.687e-12	+++++	0.8962	228926	1611420	t	c	0.2054	0.0322	0.005	1.273e-10	t	c	0.2096	0.0262	0.0101	0.009338
14:99737084:A:C	rs1467582	a	c	0.6412	0.0244	0.0037	6.553e-11	+++++	0.5869	228926	1611420	a	c	0.6433	0.0258	0.0042	5.875e-10	a	c	0.6327	0.0187	0.0085	0.02776
14:102209013:C:G	rs6575900	c	g	0.2155	0.0284	0.0042	1.634e-11	+++++	0.1855	228926	1611420	c	g	0.2181	0.0259	0.0046	2.128e-08	c	g	0.203	0.0401	0.0102	7.815e-05
15:32717373:G:C		c	g	0.4989	0.0195	0.0034	9.675e-09	+++++	0.3357	228926	1611420	c	g	0.4964	0.0165	0.0037	1.026e-05	c	g	0.5104	0.0338	0.0082	3.462e-05
15:34717935:C:T	rs4924158	t	c	0.814	-0.0276	0.0045	7.499e-10	-----	0.9567	228926	1611420	t	c	0.8168	-0.0283	0.005	1.348e-08	t	c	0.8021	-0.0245	0.0102	0.01664
15:36886324:A:G	rs7173770	a	g	0.4296	0.0204	0.0037	4.157e-08	+++-+	0.3148	228926	1611420	a	g	0.4259	0.0213	0.0042	3.541e-07	a	g	0.4434	0.0171	0.0082	0.03684
15:40435837:T:C	rs12368	t	c	0.2553	-0.024	0.0041	5.715e-09	-----	0.8357	228926	1611420	t	c	0.2601	-0.026	0.0045	9.983e-09	t	c	0.2331	-0.0146	0.0098	0.1379
15:41817777:G:T	rs2303518	t	g	0.6503	-0.0284	0.0037	1.57e-14	-----	0.1195	228926	1611420	t	g	0.6477	-0.029	0.0041	1.311e-12	t	g	0.6619	-0.0256	0.0086	0.00298
15:57632516:C:A	rs147301839	a	c	0.9921	-0.2481	0.0253	1.091e-22	----?	0.05941	192851	1239540	a	c	0.9921	-0.2481	0.0253	1.091e-22
15:63834289:A:G	rs61385516	a	g	0.3138	0.0308	0.0037	8.342e-17	+++++	0.4281	228926	1611420	a	g	0.3176	0.0321	0.0041	3.123e-15	a	g	0.2954	0.0248	0.0089	0.005524
15:65211870:A:C	rs143236340	a	c	0.0038	0.2126	0.0378	1.924e-08	+++-?	0.2021	192851	1239540	a	c	0.0038	0.2126	0.0378	1.924e-08
15:67165360:G:A	rs35874463	a	g	0.948	-0.0511	0.0081	3.251e-10	-----	0.5427	228926	1611420	a	g	0.9497	-0.0474	0.0092	2.619e-07	a	g	0.9422	-0.0647	0.0174	0.0002056
15:70166237:C:T	rs4777245	t	c	0.7759	0.0399	0.0041	3.012e-22	+++++	0.2975	228926	1611420	t	c	0.7767	0.0378	0.0045	9.494e-17	t	c	0.7719	0.0496	0.0097	3.008e-07
15:73374914:G:T	rs7172038	t	g	0.8295	-0.1116	0.0046	2.16e-127	-----	0.5985	228926	1611420	t	g	0.8273	-0.1097	0.0051	6.42e-102	t	g	0.8399	-0.1207	0.0111	1.838e-27
15:80384583:G:A	rs12908004	a	g	0.8311	-0.0606	0.0045	1.156e-41	-----	0.03634	228926	1611420	a	g	0.8297	-0.059	0.0049	2.407e-33	a	g	0.8381	-0.0688	0.0111	4.862e-10
15:89589347:G:C	rs4932136	c	g	0.4794	0.0198	0.0035	2.484e-08	+++++	0.5931	228926	1611420	c	g	0.4793	0.0173	0.0039	1.153e-05	c	g	0.4796	0.0305	0.0082	0.0001847
15:90894158:T:A	rs2521501	a	t	0.6939	-0.0225	0.0041	3.12e-08	-----	0.002125	228926	1611420	a	t	0.6985	-0.0247	0.0046	7.301e-08	a	t	0.6773	-0.0145	0.0088	0.09935
15:95582819:G:T	rs4447376	t	g	0.6449	-0.0274	0.0037	1.269e-13	-----	0.4182	228926	1611420	t	g	0.6459	-0.029	0.0041	1.443e-12	t	g	0.6406	-0.0202	0.0085	0.0175
15:98740845:T:C	rs2871974	t	c	0.6256	-0.0372	0.0036	1.272e-24	-----	0.5181	228926	1611420	t	c	0.6225	-0.0369	0.004	4.44e-20	t	c	0.6398	-0.0387	0.0085	5.253e-06
16:702237:T:C	rs4984917	t	c	0.2178	0.0379	0.0042	3.785e-19	+++++	0.9606	228926	1611420	t	c	0.2229	0.0383	0.0046	1.692e-16	t	c	0.1924	0.036	0.0104	0.0005079
16:1953015:A:G	rs140185678	a	g	0.035	0.1603	0.011	8.632e-48	+++++	0.2136	228926	1611420	a	g	0.0349	0.1475	0.0128	6.001e-31	a	g	0.0351	0.1983	0.022	2.152e-19
16:3678516:T:C	rs4786429	t	c	0.7164	0.0301	0.0039	1.233e-14	+++++	0.4692	228926	1611420	t	c	0.7199	0.029	0.0043	2.577e-11	t	c	0.7015	0.0352	0.009	8.704e-05
16:14298784:T:C	rs246181	t	c	0.3776	0.0223	0.0037	1.332e-09	+++++	0.09317	228926	1611420	t	c	0.3787	0.0218	0.0041	8.944e-08	t	c	0.3728	0.0243	0.0085	0.004083
16:15808858:A:G	rs9284324	a	g	0.3201	-0.0293	0.0038	1.772e-14	-----	0.4233	228926	1611420	a	g	0.3209	-0.0315	0.0042	1.016e-13	a	g	0.3166	-0.0196	0.0088	0.02626
16:24833308:G:A	rs12924246	a	g	0.8178	0.0288	0.0047	1.111e-09	+++++	0.6585	228926	1611420	a	g	0.8209	0.0302	0.0053	1.354e-08	a	g	0.8058	0.0235	0.0103	0.02256
16:28826752:G:A	rs12448482	a	g	0.3466	-0.0361	0.0039	4.347e-20	-----	0.3621	228926	1611420	a	g	0.3462	-0.0379	0.0044	8.126e-18	a	g	0.348	-0.029	0.0087	0.0008225
16:30774146:A:G	rs72793383	a	g	0.0189	0.0975	0.0166	4.152e-09	+++++	0.09704	228926	1611420	a	g	0.0204	0.0968	0.0183	1.271e-07	a	g	0.0122	0.1002	0.0389	0.009928
16:50107946:G:A	rs12934889	a	g	0.2029	-0.0265	0.0046	7.823e-09	-----	0.1626	228926	1611420	a	g	0.2027	-0.0293	0.0051	1.306e-08	a	g	0.2037	-0.0157	0.0101	0.1207
16:53791993:A:G	rs56137030	a	g	0.3969	0.0411	0.0037	4.159e-28	+++?+	0.0629	220353	1583710	a	g	0.398	0.0458	0.0042	7.015e-28	a	g	0.3926	0.0225	0.0083	0.006965
16:66898759:A:AAAAC		a	aaaac	0.0495	0.1112	0.0183	1.327e-09	?+??+	0.558	99607	624684	a	aaaac	0.0533	0.1079	0.0191	1.727e-08	a	aaaac	0.0081	0.1468	0.0636	0.02089
16:69103848:G:T	rs186553022	t	g	0.9526	-0.1118	0.0175	1.835e-10	---+?	0.3806	192851	1239540	t	g	0.9526	-0.1118	0.0175	1.835e-10
16:70111916:C:G	rs183692602	c	g	0.0485	0.1404	0.0195	5.325e-13	++?+?	0.8712	117905	869811	c	g	0.0485	0.1404	0.0195	5.325e-13
16:71993180:T:C	rs184726267	t	c	0.0484	0.1452	0.0181	1.145e-15	++++?	0.4231	192851	1239540	t	c	0.0484	0.1452	0.0181	1.145e-15
16:73014468:T:C	rs67329386	t	c	0.179	0.1723	0.0045	1.88e-305	+++++	0.3035	228926	1611420	t	c	0.1814	0.1727	0.005	4.43e-263	t	c	0.1673	0.1706	0.0109	2.32e-55
16:81541930:C:T	rs2966112	t	c	0.666	0.0234	0.0042	2.025e-08	+++++	0.2779	228926	1611420	t	c	0.6653	0.0211	0.0047	9.099e-06	t	c	0.6682	0.0312	0.0087	0.000342
16:82717755:T:C	rs78612575	t	c	0.0673	-0.0432	0.0074	5.502e-09	-----	0.2966	228926	1611420	t	c	0.0646	-0.04	0.0084	2.112e-06	t	c	0.0762	-0.0539	0.0155	0.0004957
16:84098535:GGGA:G		g	ggga	0.7497	-0.0372	0.0066	1.823e-08	--??-	0.08904	145407	1213980	g	ggga	0.774	-0.049	0.0095	2.688e-07	g	ggga	0.7271	-0.0263	0.0092	0.004262
16:86369431:G:A	rs17263504	a	g	0.8946	0.0382	0.006	1.696e-10	+++++	0.9271	228926	1611420	a	g	0.8971	0.038	0.0068	1.857e-08	a	g	0.8853	0.0387	0.0128	0.002483
16:88445140:G:C	rs55729432	c	g	0.7479	-0.025	0.0042	3.046e-09	-----	0.7732	228926	1611420	c	g	0.7514	-0.0235	0.0047	6.689e-07	c	g	0.7346	-0.0307	0.0093	0.0009466
17:2300159:G:A	rs216193	a	g	0.3815	0.0404	0.0035	4.5e-30	+++++	0.06585	228926	1611420	a	g	0.3824	0.0428	0.0039	9.106e-28	a	g	0.377	0.0297	0.0084	0.0004024
17:4077854:C:G	rs8074454	c	g	0.3176	0.0236	0.0038	3.296e-10	+++++	0.9711	228926	1611420	c	g	0.3152	0.0244	0.0042	4.975e-09	c	g	0.328	0.0203	0.0087	0.01931
17:7502815:G:A	rs11658168	a	g	0.385	0.0353	0.0036	1.958e-22	+++++	0.5413	228926	1611420	a	g	0.3901	0.037	0.004	3.188e-20	a	g	0.3621	0.0281	0.0085	0.0009259
17:12709614:C:T	rs55941572	t	c	0.8952	0.0739	0.0058	9.405e-37	+++++	0.326	228926	1611420	t	c	0.8961	0.0728	0.0065	6.473e-29	t	c	0.8915	0.0786	0.0131	1.972e-09
17:39874911:C:T	rs11658278	t	c	0.4852	0.0442	0.0035	1.416e-36	+++++	0.8638	228926	1611420	t	c	0.4858	0.0427	0.0039	2.55e-28	t	c	0.4824	0.0506	0.0082	5.427e-10
17:44114525:T:G	rs228768	t	g	0.6885	-0.0235	0.0038	7.398e-10	-----	0.7221	228926	1611420	t	g	0.6867	-0.0257	0.0042	1.061e-09	t	g	0.6965	-0.0134	0.0089	0.1336
17:45862654:C:T		t	c	0.7927	-0.053	0.0044	6.656e-33	-----	0.6009	228926	1611420	t	c	0.7963	-0.0511	0.005	7.224e-25	t	c	0.7783	-0.0605	0.0099	9.443e-10
17:46935905:C:T	rs17608766	t	c	0.8555	-0.0711	0.0049	7.446e-48	-----	0.01649	228926	1611420	t	c	0.8562	-0.0737	0.0054	2.788e-42	t	c	0.8524	-0.0594	0.0115	2.252e-07
17:48109988:G:GTATGAGCTCC		g	gtatgagctcc	0.2379	-0.0356	0.0054	4.607e-11	-?-?-	0.4321	156821	1330900	g	gtatgagctcc	0.2484	-0.0312	0.0064	1.305e-06	g	gtatgagctcc	0.213	-0.0462	0.01	3.495e-06
17:51166443:T:A	rs1062386	a	t	0.4703	-0.0229	0.0035	9.651e-11	-----	0.6	228926	1611420	a	t	0.4745	-0.0239	0.0039	1.09e-09	a	t	0.4521	-0.0185	0.0082	0.0241
17:57874296:T:G	rs147245721	t	g	0.0383	0.0635	0.0101	3.061e-10	+++++	0.009752	228926	1611420	t	g	0.0397	0.0577	0.0111	2.051e-07	t	g	0.0317	0.091	0.0241	0.0001621
17:59380312:C:T	rs7223665	t	c	0.5175	0.0271	0.0035	1.465e-14	+++++	0.723	228926	1611420	t	c	0.5171	0.0273	0.0039	3.031e-12	t	c	0.5189	0.0264	0.0082	0.001203
17:63685825:C:T	rs3785574	t	c	0.6555	0.0241	0.0042	1.184e-08	+++++	0.4763	228926	1611420	t	c	0.6502	0.0227	0.0048	2.707e-06	t	c	0.6728	0.0288	0.0087	0.0009786
17:66194566:C:A	rs9905408	a	c	0.9398	-0.0649	0.0074	2.698e-18	-----	0.6407	228926	1611420	a	c	0.9386	-0.068	0.0082	8.977e-17	a	c	0.9454	-0.0499	0.0179	0.005305
17:67624704:G:A	rs2642054	a	g	0.2826	-0.029	0.0039	1.976e-13	-----	0.6534	228926	1611420	a	g	0.2831	-0.0312	0.0044	8.906e-13	a	g	0.2804	-0.0191	0.0091	0.03581
17:70351312:C:T	rs312756	t	c	0.5295	-0.0338	0.0036	3.009e-21	-----	0.02798	228926	1611420	t	c	0.5321	-0.0375	0.004	4.122e-21	t	c	0.5188	-0.0184	0.0082	0.02472
17:78802280:T:C	rs2306526	t	c	0.5375	-0.0241	0.0032	1.028e-13	-----	0.2978	228926	1611420	t	c	0.5398	-0.0227	0.0035	1.358e-10	t	c	0.5249	-0.0317	0.0082	0.000101
17:79804428:C:T	rs9896202	t	c	0.5156	0.0232	0.0036	8.927e-11	+++++	0.0529	228926	1611420	t	c	0.5191	0.0256	0.004	1.357e-10	t	c	0.5011	0.0133	0.0082	0.1037
18:1819542:T:G	rs8084696	t	g	0.1508	0.0338	0.005	1.51e-11	+++++	0.869	228926	1611420	t	g	0.1513	0.0361	0.0056	8.882e-11	t	g	0.1485	0.0241	0.0115	0.03682
18:23315085:T:C	rs9967119	t	c	0.5728	0.0194	0.0035	4.459e-08	+++++	0.582	228926	1611420	t	c	0.5723	0.021	0.0039	9.095e-08	t	c	0.5751	0.0125	0.0083	0.1351
18:31524751:G:A	rs2230234	a	g	0.901	-0.0481	0.006	1.604e-15	-----	0.5551	228926	1611420	a	g	0.8981	-0.0456	0.0066	6.353e-12	a	g	0.915	-0.0603	0.0146	3.504e-05
18:34829607:C:T	rs1790534	t	c	0.7377	-0.0274	0.0039	2.699e-12	-----	0.164	228926	1611420	t	c	0.7386	-0.0299	0.0043	4.811e-12	t	c	0.7337	-0.016	0.0092	0.0827
18:48947822:C:T	rs9953366	t	c	0.3373	-0.0462	0.0039	1.062e-32	-----	0.9559	228926	1611420	t	c	0.3408	-0.0461	0.0043	1.449e-26	t	c	0.3223	-0.0469	0.0089	1.186e-07
18:51188576:T:C	rs61236579	t	c	0.0811	0.0465	0.007	3.295e-11	+?+++	0.2797	165394	1358600	t	c	0.0802	0.0454	0.008	1.246e-08	t	c	0.0843	0.05	0.0146	0.0006414
18:55776892:T:C	rs12965363	t	c	0.3226	-0.023	0.0037	7.38e-10	-----	0.6837	228926	1611420	t	c	0.3232	-0.0247	0.0041	2.381e-09	t	c	0.3203	-0.0156	0.0087	0.07467
18:58304006:C:A	rs61045758	a	c	0.6094	0.0272	0.0036	6.625e-14	+++++	0.3034	228926	1611420	a	c	0.6102	0.0265	0.004	5.695e-11	a	c	0.6056	0.0306	0.0084	0.0002441
18:76455584:G:C	rs9954310	c	g	0.9793	-0.0932	0.0128	3.95e-13	-----	0.6374	228926	1611420	c	g	0.9799	-0.0997	0.0145	6.813e-12	c	g	0.9771	-0.0699	0.0274	0.01074
18:79396103:C:G	rs71359461	c	g	0.4678	0.0291	0.0036	1.469e-15	+++++	0.06013	228926	1611420	c	g	0.4647	0.0268	0.0041	4.347e-11	c	g	0.4809	0.0387	0.0083	2.88e-06
19:2169122:G:T	rs7256735	t	g	0.8792	-0.0564	0.0053	2.726e-26	---+-	0.003642	228926	1611420	t	g	0.8803	-0.0606	0.0059	1.003e-24	t	g	0.8744	-0.0385	0.0123	0.001781
19:3951295:A:T	rs141278070	a	t	0.0177	-0.117	0.0175	2.116e-11	-----	0.02206	228926	1611420	a	t	0.0188	-0.1217	0.0195	3.904e-10	a	t	0.0131	-0.0972	0.0397	0.01425
19:5174925:C:T	rs2613813	t	c	0.622	0.0291	0.0037	2.875e-15	+++++	0.9168	228926	1611420	t	c	0.6271	0.0286	0.0041	3.399e-12	t	c	0.6011	0.0311	0.0083	0.000185
19:7211805:C:G	rs3745546	c	g	0.7313	-0.0224	0.0041	3.731e-08	---+-	0.843	228926	1611420	c	g	0.7286	-0.0227	0.0045	4.863e-07	c	g	0.743	-0.0211	0.0094	0.02549
19:8605262:T:C		t	c	0.0332	-0.0816	0.0109	6.012e-14	-----	0.1475	228926	1611420	t	c	0.0322	-0.0814	0.0124	5.255e-11	t	c	0.0364	-0.0821	0.0225	0.0002671
19:10281094:C:T	rs7258215	t	c	0.5945	0.0217	0.0038	1.081e-08	+++?+	0.2142	220353	1583710	t	c	0.5909	0.0214	0.0043	4.777e-07	t	c	0.6086	0.023	0.0085	0.006646
19:11416089:G:T	rs167479	t	g	0.4544	-0.0325	0.0048	1.69e-11	--?--	5.857e-07	153980	1241680	t	g	0.4459	-0.0399	0.006	2.744e-11	t	g	0.4702	-0.0188	0.0082	0.02131
19:44844654:A:C	rs4452060	a	c	0.441	0.0244	0.0035	3.822e-12	+++++	0.7515	228926	1611420	a	c	0.4457	0.0252	0.0039	8.089e-11	a	c	0.4196	0.0207	0.0083	0.01261
19:12811689:G:A	rs4804732	a	g	0.3543	-0.0229	0.0037	7.369e-10	-----	0.03058	228926	1611420	a	g	0.3567	-0.025	0.0041	1.322e-09	a	g	0.3438	-0.0137	0.0086	0.1105
19:17308815:C:T	rs76919404	t	c	0.8766	0.039	0.0058	1.142e-11	+++++	0.2981	228926	1611420	t	c	0.8717	0.0393	0.0063	5.413e-10	t	c	0.8997	0.0378	0.0137	0.005982
19:18338428:A:G	rs9636202	a	g	0.2516	-0.0239	0.004	3.477e-09	-----	0.03843	228926	1611420	a	g	0.2482	-0.0237	0.0045	1.507e-07	a	g	0.2661	-0.025	0.0092	0.006763
19:19420366:G:C	rs28478453	c	g	0.8136	0.029	0.0052	2.888e-08	+?+?+	0.2086	156821	1330900	c	g	0.8135	0.0342	0.006	1.371e-08	c	g	0.8141	0.0132	0.0105	0.2084
19:35065825:T:C	rs1672992	t	c	0.8475	-0.0287	0.005	1.195e-08	-----	0.05076	228926	1611420	t	c	0.8445	-0.0337	0.0056	1.572e-09	t	c	0.8607	-0.0068	0.0117	0.5629
19:36107337:C:T	rs62111376	t	c	0.8892	0.0475	0.0056	1.918e-17	+++++	0.8647	228926	1611420	t	c	0.8883	0.0455	0.0062	1.676e-13	t	c	0.8936	0.0568	0.0132	1.726e-05
19:41383843:C:T	rs12602	t	c	0.3873	0.0224	0.0037	1.655e-09	+++++	0.9434	228926	1611420	t	c	0.3882	0.0235	0.0041	1.345e-08	t	c	0.3833	0.0178	0.0084	0.03481
19:46370708:G:A	rs10409174	a	g	0.0581	-0.057	0.0089	1.29e-10	-----	0.9944	228926	1611420	a	g	0.0622	-0.0585	0.0097	1.976e-09	a	g	0.0384	-0.05	0.0214	0.01951
19:47659834:C:T	rs2081178	t	c	0.332	-0.0331	0.0038	6.417e-18	-----	0.4176	228926	1611420	t	c	0.3343	-0.0352	0.0043	1.866e-16	t	c	0.3223	-0.0245	0.0087	0.005055
19:50399948:A:G	rs181513970	a	g	0.0181	0.326	0.0285	2.331e-30	++++?	0.9841	192851	1239540	a	g	0.0181	0.326	0.0285	2.331e-30
20:6591367:C:A	rs2145274	a	c	0.923	0.077	0.0072	2.402e-26	+++++	0.3264	228926	1611420	a	c	0.9232	0.0805	0.0082	1.03e-22	a	c	0.9223	0.0646	0.0155	3.037e-05
20:10916098:C:T	rs8126119	t	c	0.7703	-0.0275	0.0044	5.028e-10	-----	0.1978	228926	1611420	t	c	0.7663	-0.0289	0.0049	4.583e-09	t	c	0.7868	-0.0217	0.01	0.02986
20:21261523:T:A	rs55962189	a	t	0.7103	-0.0298	0.004	8.308e-14	-----	0.01396	228926	1611420	a	t	0.7129	-0.0298	0.0045	2.476e-11	a	t	0.6997	-0.0299	0.0089	0.0008273
20:36124388:C:T	rs6141600	t	c	0.7286	-0.0273	0.0039	4.24e-12	-----	0.8373	228926	1611420	t	c	0.7286	-0.0266	0.0044	1.105e-09	t	c	0.7285	-0.0306	0.0092	0.000895
20:38213512:A:G	rs3746471	a	g	0.46	0.0242	0.0036	1.582e-11	+++++	0.3824	228926	1611420	a	g	0.4588	0.0242	0.004	1.272e-09	a	g	0.4651	0.024	0.0082	0.003409
20:44166512:G:A	rs6031431	a	g	0.5351	-0.0286	0.0036	2.501e-15	-----	0.67	228926	1611420	a	g	0.534	-0.0261	0.004	8.543e-11	a	g	0.5394	-0.0389	0.0082	2.148e-06
20:46093017:C:T	rs4578918	t	c	0.2666	0.0234	0.0041	8.732e-09	+++++	0.5857	228926	1611420	t	c	0.268	0.0214	0.0045	2.379e-06	t	c	0.2608	0.0321	0.0093	0.0005571
20:49356023:T:C	rs59661877	t	c	0.0722	0.0402	0.0068	3.976e-09	+++++	0.488	228926	1611420	t	c	0.0719	0.0357	0.0076	2.538e-06	t	c	0.0736	0.0593	0.0157	0.0001535
20:52215488:G:C	rs726247	c	g	0.4178	0.0213	0.0035	2.051e-09	+++++	0.5473	228926	1611420	c	g	0.4263	0.0204	0.0039	1.777e-07	c	g	0.378	0.0252	0.0084	0.002808
20:59161276:G:GT		g	gt	0.1293	0.0507	0.0063	6.492e-16	?++?+	8.144e-05	174553	994414	g	gt	0.1354	0.0585	0.0071	2.652e-16	g	gt	0.1085	0.0244	0.0132	0.06445
20:62564893:A:G	rs13040413	a	g	0.2254	-0.0416	0.0042	1.403e-22	---+-	0.2377	228926	1611420	a	g	0.2238	-0.0396	0.0047	5.152e-17	a	g	0.2321	-0.0497	0.0097	3.091e-07
21:17568161:C:G	rs2737872	c	g	0.3246	-0.0234	0.0042	2.664e-08	---?-	0.725	220353	1583710	c	g	0.3218	-0.0238	0.0048	7.61e-07	c	g	0.3336	-0.0221	0.0087	0.01071
21:32298829:C:T	rs2298359	t	c	0.9366	0.0563	0.0084	2.289e-11	+++-+	0.01421	228926	1611420	t	c	0.9374	0.0571	0.0098	5.73e-09	t	c	0.9342	0.054	0.0164	0.001011
21:34746814:G:T	rs2834618	t	g	0.8936	0.0953	0.0058	3.938e-61	+++++	0.8803	228926	1611420	t	g	0.8918	0.0947	0.0064	4.388e-50	t	g	0.902	0.0981	0.0138	1.066e-12
21:39243417:G:A	rs1029004	a	g	0.5408	0.0488	0.0035	5.081e-43	+++++	0.0001465	228926	1611420	a	g	0.5358	0.0519	0.0039	1.263e-39	a	g	0.5624	0.0355	0.0082	1.477e-05
21:41738494:T:C	rs111499438	t	c	0.0864	0.0361	0.0066	3.923e-08	+++++	0.7508	228926	1611420	t	c	0.0834	0.0375	0.0075	5.091e-07	t	c	0.0965	0.0312	0.0138	0.02368
21:44347061:A:G	rs56040242	a	g	0.2184	0.0276	0.0044	3.812e-10	+++++	0.2143	228926	1611420	a	g	0.2185	0.0283	0.0049	8.79e-09	a	g	0.2177	0.0247	0.0099	0.01261
22:18114637:A:G	rs361834	a	g	0.4041	-0.053	0.0036	7.549e-49	-----	0.1779	228926	1611420	a	g	0.4037	-0.0524	0.004	3.297e-39	a	g	0.4054	-0.0555	0.0083	2.842e-11
22:21625000:C:T	rs4821124	t	c	0.7853	-0.0238	0.0043	2.42e-08	---+-	0.06399	228926	1611420	t	c	0.7802	-0.0283	0.0047	1.375e-09	t	c	0.8105	-0.0013	0.0104	0.8972
22:23835510:G:A	rs28679281	a	g	0.88	-0.0402	0.0053	5.36e-14	-----	0.102	228926	1611420	a	g	0.879	-0.0452	0.0059	1.399e-14	a	g	0.8849	-0.0162	0.0128	0.2046
22:25764194:G:C	rs133890	c	g	0.5641	-0.04	0.0035	1.028e-29	-----	0.3244	228926	1611420	c	g	0.5658	-0.0431	0.0039	3.878e-28	c	g	0.5566	-0.0266	0.0082	0.001188
22:29021921:G:A	rs9613775	a	g	0.7646	0.0279	0.0042	4.481e-11	+++++	0.05288	228926	1611420	a	g	0.7644	0.0274	0.0047	5.707e-09	a	g	0.7654	0.0301	0.0098	0.002031
22:30647779:A:G	rs3179442	a	g	0.5326	-0.0279	0.0036	5.442e-15	-----	0.3823	228926	1611420	a	g	0.5363	-0.0291	0.004	2.354e-13	a	g	0.5173	-0.0229	0.0081	0.004986
22:38879651:T:A	rs5757318	a	t	0.852	-0.0432	0.0052	1.012e-16	-----	0.8483	228926	1611420	a	t	0.854	-0.042	0.0059	8.189e-13	a	t	0.8446	-0.0477	0.0113	2.31e-05
22:41730297:G:C	rs2179332	c	g	0.5704	0.0208	0.0035	3.756e-09	+++++	0.6039	228926	1611420	c	g	0.5714	0.0187	0.0039	1.732e-06	c	g	0.5658	0.0301	0.0082	0.0002451
22:45332489:A:G	rs6007594	a	g	0.2585	-0.0226	0.004	1.838e-08	-----	0.2023	228926	1611420	a	g	0.2588	-0.0208	0.0045	2.931e-06	a	g	0.257	-0.0303	0.0093	0.001102
The effect size corresponds to allele 1.
The statistical test was two-sided, and the genome-wide Bonferroni-corrected significance level was applied.
