# Supplementary material for: Cross-population GWAS and proteomics improve risk prediction and reveal mechanisms in atrial fibrillation
Source: Nat Commun. 2025 Jul 11;16:6426. doi: 10.1038/s41467-025-61720-2 (PMC12254421; doi:10.1038/s41467-025-61720-2)
Supplement: Supplementary file 5 — Supplementary Data 3 [file 41467_2025_61720_MOESM5_ESM.xlsx]

## Sheet: Data
Table S3. Genetic loci associated with atrial fibrillation in cross-population GWAS meta-analysis
Marker name	rsid	Allele1	Allele2	Freq1	Effect	std_err	p_value	direction	Het_p_val	N_case	N_control	Unreported	Gene
1:1063015:G:A	rs7526076	a	g	0.26	-0.0264	0.0038	6.47e-12	---?----+	0.1219	251684	1907680	FALSE	RNF223
1:10736809:C:T	rs880315	t	c	0.6311	-0.0461	0.0034	5.138e-42	---+-----	0.01052	252438	1959740	FALSE	CASZ1
1:111908825:T:C	rs2120436	t	c	0.2952	-0.0509	0.0037	5.055e-42	-?-------	0.07845	242612	1819290	FALSE	KCND3
1:115755137:A:C	rs4073778	a	c	0.543	0.0492	0.0033	2.028e-49	+++++++++	0.4665	252438	1959740	FALSE	CASQ2
1:147826432:T:C		t	c	0.0583	-0.1214	0.0077	1.093e-55	-?-+-----	0.6894	242612	1819290	FALSE	GJA5
1:150781119:A:G	rs34002273	a	g	0.5213	0.0248	0.0037	2.657e-11	++++-++?+	0.6496	243865	1932040	TRUE	CTSK
1:151910827:G:A	rs72694821	a	g	0.8562	-0.0276	0.0049	1.885e-08	-+-+-+---	0.02385	252438	1959740	TRUE	THEM4
1:154839804:T:C	rs34515871	t	c	0.301	0.1281	0.0037	4.83e-258	+++++++++	0.09107	252438	1959740	FALSE	KCNN3
1:155846294:A:G	rs145976521	a	g	0.1121	0.0572	0.0056	3.501e-24	+++++++++	0.7461	252438	1959740	FALSE	GON4L
1:15937769:A:G	rs848213	a	g	0.1407	0.0382	0.005	1.831e-14	+++++++++	0.6141	252438	1959740	FALSE	SPEN
1:167125926:C:G	rs267745	c	g	0.4768	-0.0234	0.0035	1.517e-11	---+-----	0.6875	252438	1959740	TRUE	STYXL2
1:169498416:A:G	rs1894692	a	g	0.9641	-0.0978	0.0117	6.213e-17	-?-+?----	0.01354	233127	1710290	FALSE	SLC19A2
1:170622169:T:A	rs651386	a	t	0.5705	0.0907	0.0033	1.29e-163	+++++++++	8.272e-07	252438	1959740	FALSE	PRRX1
1:171625448:A:G	rs7524991	a	g	0.2654	-0.0205	0.0037	2.912e-08	-+-+-----	0.2852	252438	1959740	TRUE	MYOCOS
1:175168625:A:AC		a	ac	0.4363	-0.0233	0.0036	1.061e-10	---+---?-	0.3951	243865	1932040	TRUE	KIAA0040
1:183204237:T:C	rs7556064	t	c	0.1404	0.032	0.0049	8.024e-11	+++-+-+++	0.2083	252438	1959740	TRUE	LAMC2
1:19404433:G:A	rs12403041	a	g	0.7608	-0.0284	0.0037	3.237e-14	---------	0.421	252438	1959740	FALSE	CAPZB
1:201938746:G:A	rs2820299	a	g	0.1121	-0.038	0.0058	7.419e-11	---+-----	0.5729	252438	1959740	TRUE	LMOD1
1:203065181:A:G	rs7538696	a	g	0.5374	-0.0659	0.0034	6.581e-84	---------	2.522e-07	252438	1959740	FALSE	PPFIA4
1:204506385:A:T	rs11240753	a	t	0.6737	0.0203	0.0037	3.386e-08	+++-+++++	0.5211	252438	1959740	FALSE	MDM4
1:205753830:T:C	rs11240565	t	c	0.387	0.0356	0.0033	2.497e-26	+++++++++	0.7316	252438	1959740	FALSE	NUCKS1
1:207069797:G:C	rs760418	c	g	0.5266	-0.0273	0.0033	2.934e-16	-+-------	0.002836	252438	1959740	FALSE	PFKFB2
1:214111956:C:G	rs116538385	c	g	0.0436	0.0601	0.0084	8.615e-13	+++-+++++	0.7538	252438	1959740	FALSE	PROX1
1:217183138:T:C	rs12023502	t	c	0.2748	0.0264	0.0039	6.956e-12	+++++++++	0.2948	252438	1959740	FALSE	ESRRG
1:218461445:G:A	rs1108548	a	g	0.6964	-0.0408	0.0038	8.114e-27	---+?----	0.2081	242953	1850730	FALSE	TGFB2
1:21956126:C:T	rs7529220	t	c	0.1947	-0.0585	0.0044	8.53e-40	-----+---	0.3816	252438	1959740	FALSE	HSPG2
1:227066304:T:C	rs35672262	t	c	0.1565	-0.0339	0.0048	2.329e-12	-+--+----	0.5931	252438	1959740	FALSE	CDC42BPA
1:228227142:G:A	rs1757148	a	g	0.6041	0.0332	0.0035	5.233e-21	+++-+++?+	0.1896	243865	1932040	FALSE	OBSCN
1:230714053:G:A	rs2148582	a	g	0.5624	-0.0204	0.0033	1.001e-09	----+----	0.4286	252438	1959740	TRUE	AGT
1:23383982:T:C	rs2298632	t	c	0.5011	0.0227	0.0034	1.847e-11	+++-+++++	0.1828	252438	1959740	FALSE	TCEA3
1:234619308:C:G	rs526316	c	g	0.6776	0.0225	0.0037	1.673e-09	+++-+++-+	0.7304	252438	1959740	TRUE	IRF2BP2
1:244477914:A:C	rs11586356	a	c	0.0329	0.0695	0.0103	1.671e-11	++---++++	0.4936	252438	1959740	TRUE	CATSPERE
1:26234454:G:C	rs4477262	c	g	0.1619	0.0331	0.0059	2.234e-08	++++--+++	0.1873	252438	1959740	TRUE	CEP85
1:2997724:C:G	rs34909435	c	g	0.1249	-0.036	0.0055	5.06e-11	-?-?-----	0.8616	241858	1767240	TRUE	ACTRT2
1:33320377:C:A	rs6686500	a	c	0.6733	-0.0204	0.0037	2.558e-08	---?-----	0.7466	251684	1907680	TRUE	A3GALT2
1:36233260:T:C	rs61775902	t	c	0.3676	-0.0209	0.0037	2.023e-08	---+---?-	0.1553	243865	1932040	FALSE	THRAP3
1:38943566:A:G	rs6600279	a	g	0.8899	-0.0456	0.0058	3.371e-15	----+----	0.5029	252438	1959740	FALSE	RHBDL2
1:40063357:C:T	rs3131667	t	c	0.3845	-0.0201	0.0036	2.267e-08	-----+---	0.9455	252438	1959740	TRUE	CAP1
1:41078607:T:G	rs2885697	t	g	0.6651	-0.0367	0.0035	8.171e-26	---------	0.575	252438	1959740	FALSE	SCMH1
1:48827336:G:T	rs72681087	t	g	0.9868	-0.164	0.0168	1.655e-22	-?-?++---	0.06549	241858	1767240	FALSE	AGBL4
1:49948085:T:A	rs548871224	a	t	0.9965	-0.381	0.0682	2.368e-08	????++-??	0.0151	87878	525554	FALSE	AGBL4
1:50951380:T:A	rs56323917	a	t	0.9797	-0.1848	0.0123	1.029e-50	-?-+-----	0.06955	242612	1819290	FALSE	FAF1
1:52284804:T:TG		t	tg	0.0243	0.1166	0.0138	2.369e-17	+?+-+++?+	0.1523	234039	1791590	FALSE	ZFYVE9
1:56526218:T:G	rs56322312	t	g	0.0943	-0.0333	0.0059	1.34e-08	---+-+-++	0.0008681	252438	1959740	TRUE	PLPP3
1:6219310:C:G	rs846111	c	g	0.2653	-0.0294	0.0038	8.459e-15	---------	0.1592	252438	1959740	FALSE	RNF207
1:74473886:A:C	rs507181	a	c	0.5745	-0.0189	0.0034	1.934e-08	----++---	0.2543	252438	1959740	TRUE	FPGT-TNNI3K
1:9656183:T:C	rs138766815	t	c	0.0076	0.1688	0.0236	8.206e-13	-?+++-+++	0.001869	242612	1819290	FALSE	PIK3CD
1:99584229:A:C	rs7543130	a	c	0.4854	0.0312	0.0034	1.231e-19	+++-+++++	0.3779	252438	1959740	FALSE	PALMD
10:100144149:G:T	rs10883447	t	g	0.6056	0.0192	0.0035	3.117e-08	+++++++++	0.9148	252438	1959740	TRUE	CWF19L1
10:103582915:G:A	rs11598047	a	g	0.8506	-0.1452	0.0047	6.77e-212	---------	1.649e-13	252438	1959740	FALSE	NEURL1
10:104876083:T:C	rs547513244	t	c	0.0014	1.7421	0.1326	2.05e-39	?+??-????	7.625e-08	19311	249452	TRUE	SORCS3
10:105920482:A:C	rs149186070	a	c	0.0117	0.1521	0.0263	7.672e-09	+?+?-+++?	0.1723	205783	1395360	TRUE
10:110816801:G:C	rs12573386	c	g	0.6268	0.0285	0.0036	1.822e-15	++++-++++	0.6957	252438	1959740	FALSE	RBM20
10:112746619:CA:C		ca	c	0.161	0.0442	0.0057	8.027e-15	+-+-+++?+	0.02362	243865	1932040	FALSE	VTI1A
10:114649106:A:G	rs17719358	a	g	0.4026	-0.0274	0.0035	2.65e-15	---------	0.9035	252438	1959740	FALSE	ABLIM1
10:118666396:A:G	rs11198553	a	g	0.3169	-0.0231	0.0035	5.422e-11	---+-----	0.2146	252438	1959740	FALSE	CACUL1
10:121592889:C:T	rs138358320	t	c	0.9832	0.1268	0.0148	1.084e-17	+?+-+++++	0.7106	242612	1819290	FALSE	FGFR2
10:125025145:G:GAA		g	gaa	0.3934	0.0236	0.004	2.302e-09	??+?+-+?+	0.4488	187485	1150240	TRUE	CTBP2
10:126677806:T:A	rs10794099	a	t	0.5411	-0.0205	0.0035	5.656e-09	-------?-	0.6301	243865	1932040	TRUE	C10orf90
10:13688293:G:C	rs4750398	c	g	0.2309	-0.0301	0.0044	5.14e-12	-------?-	0.841	243865	1932040	TRUE	FRMD4A
10:20868692:T:G	rs2296610	t	g	0.0759	0.1392	0.0137	2.832e-24	+++-+++-?	0.2541	216363	1587860	FALSE	NEBL
10:22208580:T:G	rs838760	t	g	0.2551	0.0245	0.0037	4.797e-11	+++++++++	0.6533	252438	1959740	FALSE	EBLN1
10:24574091:C:T	rs2001237	t	c	0.6787	0.0197	0.0036	4.117e-08	+++++++++	0.7337	252438	1959740	TRUE	ARHGAP21
10:32451091:A:G	rs2490503	a	g	0.8466	0.0404	0.0051	4.079e-15	+++-+-+++	0.8979	252438	1959740	FALSE	CCDC7
10:43339097:T:C	rs2252761	t	c	0.5221	-0.0213	0.0035	1.208e-09	----+--+-	0.2442	252438	1959740	FALSE	FXYD4
10:49224617:G:C	rs4448612	c	g	0.1809	-0.0564	0.0051	4.878e-28	---------	0.05147	252438	1959740	FALSE	C10orf71,VSTM4
10:52350312:T:TA		t	ta	0.4043	0.0211	0.0037	9.45e-09	+-+-+++?+	0.05129	243865	1932040	TRUE	DKK1
10:60644276:A:C	rs35068518	a	c	0.193	0.0229	0.0041	2.37e-08	+++++++++	0.8847	252438	1959740	TRUE	ANK3
10:63229171:T:A	rs7916868	a	t	0.4974	-0.0476	0.0033	4.682e-46	---+-----	0.002143	252438	1959740	FALSE	JMJD1C
10:67854979:G:A	rs12360521	a	g	0.8727	-0.0659	0.0064	3.553e-25	---+-----	0.03498	252438	1959740	FALSE	DNAJC12
10:68866180:A:T	rs143071252	a	t	0.0505	0.0741	0.013	1.121e-08	+?+++-+++	0.397	242612	1819290	TRUE	STOX1
10:72467562:T:C	rs188502675	t	c	0.0371	-0.0622	0.01	4.485e-10	-?--+----	0.251	242612	1819290	TRUE	MICU1
10:73655919:T:C	rs60632610	t	c	0.1477	-0.1171	0.0047	2.41e-137	---------	9.186e-05	252438	1959740	FALSE	SYNPO2L
10:75113669:C:T	rs11001296	t	c	0.7805	0.0269	0.004	1.997e-11	+++++++++	0.2926	252438	1959740	FALSE	SAMD8
10:76172644:C:T	rs12245788	t	c	0.8	-0.0561	0.0043	3.082e-38	---------	0.05213	252438	1959740	FALSE	LRMDA
10:77824098:T:C	rs1248630	t	c	0.2871	0.0212	0.0036	4.717e-09	++++-++++	0.6013	252438	1959740	TRUE	DLG5
10:79022080:T:C	rs58490713	t	c	0.5523	-0.0318	0.0033	2.005e-21	---------	0.1923	252438	1959740	FALSE	ZMIZ1
10:80441895:G:A	rs2085490	a	g	0.4761	0.019	0.0034	3.259e-08	+++++++++	0.4821	252438	1959740	TRUE	PRXL2A
10:86684463:C:T	rs7908743	t	c	0.3445	-0.0293	0.0035	8.92e-17	---++----	0.002713	252438	1959740	FALSE	LDB3
10:89508044:C:T	rs111288780	t	c	0.9472	-0.0684	0.0083	1.831e-16	---------	0.8782	252438	1959740	FALSE	SLC16A12
10:92685099:A:G	rs11187133	a	g	0.2762	0.0233	0.0039	2.677e-09	+++--++++	0.6433	252438	1959740	TRUE	HHEX
10:95327302:T:C	rs2078276	t	c	0.4692	-0.0222	0.0034	5.584e-11	-----+-+-	0.7782	252438	1959740	TRUE	SORBS1
10:98263602:C:T	rs55917128	t	c	0.5524	0.0223	0.0035	1.265e-10	+++---+++	0.553	252438	1959740	TRUE	LOXL4
11:10154155:T:TC		t	tc	0.1387	0.0391	0.0056	3.851e-12	+?+++?+?+	0.1714	230592	1744770	TRUE	SBF2
11:113879428:T:C	rs4435037	t	c	0.181	0.0356	0.0044	2.842e-16	+++++++++	0.6718	252438	1959740	FALSE	USP28
11:12068542:T:C	rs35338552	t	c	0.1298	0.031	0.0054	8.089e-09	+-+-+-+-+	0.1498	252438	1959740	TRUE	MICAL2
11:121783619:A:G	rs7946552	a	g	0.704	-0.0323	0.0037	3.585e-18	---------	0.6104	252438	1959740	FALSE	SORL1
11:128899492:A:C	rs76403033	a	c	0.0883	0.0975	0.0058	1.23e-62	+++++++++	0.2841	252438	1959740	FALSE	KCNJ5
11:134141756:T:C	rs34732010	t	c	0.1769	0.0289	0.0043	1.775e-11	+++++++++	0.8872	252438	1959740	TRUE	JAM3
11:14045002:T:A	rs10832170	a	t	0.5449	-0.0353	0.0033	3.252e-26	---------	0.624	252438	1959740	FALSE	SPON1
11:16352118:C:T	rs7113955	t	c	0.8049	-0.0292	0.0042	4.584e-12	---+++---	0.02591	252438	1959740	TRUE	SOX6
11:1871700:A:G	rs562434	a	g	0.3592	0.0313	0.0035	4.056e-19	+?+++++++	0.3906	242612	1819290	FALSE	LSP1
11:19989899:C:T	rs10741807	t	c	0.261	0.0655	0.0038	3.245e-66	+++++++++	0.2015	252438	1959740	FALSE	NAV2
11:22199694:A:C	rs4408310	a	c	0.5127	0.032	0.0035	3.759e-20	+++-+++++	0.4553	252438	1959740	FALSE	ANO5
11:28711999:T:TG		t	tg	0.289	-0.0251	0.0039	1.692e-10	-+-++--?-	0.4727	243865	1932040	TRUE	METTL15
11:30515959:T:C	rs11031120	t	c	0.2725	0.0357	0.0037	1.114e-21	+++++++++	0.797	252438	1959740	FALSE	MPPED2
11:32637649:TA:T		t	ta	0.9444	0.0563	0.0095	3.104e-09	????+-+?+	0.09098	123953	897428	TRUE	CCDC73
11:3868993:A:G	rs7126252	a	g	0.5262	-0.0295	0.0033	2.658e-19	-------+-	0.101	252438	1959740	FALSE	STIM1
11:48102109:T:C	rs147020700	t	c	0.0361	0.0569	0.0098	7.435e-09	+?++--+++	0.9206	242612	1819290	FALSE	PTPRJ
11:49170540:A:G	rs169366	a	g	0.306	0.0235	0.0035	3.476e-11	+++-+++++	0.4351	252438	1959740	TRUE	FOLH1
11:50240216:C:T	rs10901897	t	c	0.7131	-0.0237	0.0037	1.161e-10	---?+----	0.903	251684	1907680	FALSE
11:56351617:C:T	rs4619163	t	c	0.9235	-0.0422	0.007	1.925e-09	----++---	0.9386	252438	1959740	FALSE	OR8J3,OR5T2,OR8H3
11:65222570:C:G	rs514076	c	g	0.7393	0.0229	0.0038	2.61e-09	+++++-+++	0.5296	252438	1959740	TRUE	SAC3D1
11:69501252:T:A	rs666849	a	t	0.6544	-0.0225	0.0035	1.449e-10	---------	0.5665	252438	1959740	FALSE	CCND1
11:74682095:T:C	rs10899032	t	c	0.3359	0.0224	0.0036	3.418e-10	+++++++++	0.9005	252438	1959740	TRUE	POLD3
11:92195669:T:C	rs11019860	t	c	0.1992	0.0251	0.0042	3.361e-09	+++--++++	0.6561	252438	1959740	TRUE	FAT3
11:95307078:G:A	rs7115547	a	g	0.8064	-0.0387	0.0042	5.361e-20	-----+---	0.3333	252438	1959740	FALSE	SESN3
12:104099301:T:C	rs2629754	t	c	0.1713	-0.0436	0.0045	6.684e-22	---+-----	0.02484	252438	1959740	FALSE	HCFC2
12:106750550:G:A	rs12424114	a	g	0.6402	0.0357	0.0036	1.612e-23	+?+-+++++	0.04915	242612	1819290	FALSE	RFX4
12:109906096:G:A	rs79088408	a	g	0.8781	0.2119	0.0271	5.841e-15	?+?+?????	0.9277	10580	192500	FALSE	TCHP
12:110976657:G:T	rs12229654	t	g	0.7932	0.2511	0.0212	2.378e-32	?+????+??	0.6294	84772	510176	FALSE	MYL2
12:114355435:T:C	rs883079	t	c	0.6917	0.0933	0.0036	3.27e-145	+++?+++++	0.002414	251684	1907680	FALSE	TBX5
12:115789444:T:C	rs61928421	t	c	0.0683	0.0543	0.0068	9.106e-16	+?+-+++++	0.5471	242612	1819290	FALSE	MED13L
12:120230731:A:G	rs116904997	a	g	0.0213	-0.1086	0.0128	2.605e-17	-+-++----	0.3619	252438	1959740	FALSE	PXN
12:121511474:T:C	rs12423334	t	c	0.3641	0.0256	0.0037	7.283e-12	+?+++++++	0.726	242612	1819290	TRUE	KDM2B
12:122863933:A:G	rs4759381	a	g	0.8604	-0.0507	0.0049	1.276e-24	----+----	0.332	252438	1959740	FALSE	HIP1R
12:124322887:G:A	rs28648976	a	g	0.8364	-0.0499	0.0047	8.158e-26	---+-----	0.02583	252438	1959740	FALSE	NCOR2
12:12733093:A:G	rs10845620	a	g	0.1179	0.0477	0.0056	2.613e-17	+++--++++	0.0821	252438	1959740	FALSE	APOLD1
12:132573624:C:T	rs6560886	t	c	0.1977	-0.044	0.0046	7.636e-22	-+--+----	0.1204	252438	1959740	FALSE	FBRSL1
12:20707159:A:G	rs3794271	a	g	0.5897	-0.0241	0.0034	1.071e-12	---?-----	0.1337	251684	1907680	TRUE	SLCO1C1
12:24607522:G:A	rs34219605	a	g	0.8584	0.106	0.0048	4.09e-106	+++++++++	0.07552	252438	1959740	FALSE	SOX5
12:26192593:T:C	rs17380837	t	c	0.3029	-0.0454	0.0036	6.159e-36	---------	0.8884	252438	1959740	FALSE	SSPN
12:27587060:A:G	rs4409879	a	g	0.2654	0.0207	0.0037	3.175e-08	+++++-+++	0.694	252438	1959740	TRUE	PPFIBP1
12:32827227:T:G	rs2045172	t	g	0.1342	0.0583	0.0048	1.771e-33	+++++++++	0.9054	252438	1959740	FALSE	PKP2
12:4055649:G:T	rs2532562	t	g	0.4929	0.0325	0.0033	1.954e-22	+++-+++++	0.287	252438	1959740	FALSE	CCND2
12:45906317:T:C	rs75704921	t	c	0.0305	0.0728	0.0104	2.627e-12	+?+++-+++	0.92	242612	1819290	FALSE	ARID2
12:51059899:A:G	rs10275	a	g	0.5286	-0.0295	0.0035	3.336e-17	-+--+----	0.2942	252438	1959740	FALSE	LETMD1
12:54049306:C:A	rs7297416	a	c	0.651	0.0222	0.0038	5.269e-09	+-+-?++-+	0.01882	242953	1850730	TRUE	HOXC4
12:55698884:T:C	rs74867235	t	c	0.0522	0.0629	0.0083	4.793e-14	+?+++-+++	0.6317	242612	1819290	FALSE	ITGA7
12:56716008:G:A	rs2958149	a	g	0.266	0.0549	0.0038	1.341e-46	+++?+++++	0.738	251684	1907680	FALSE	NACA
12:65950030:T:C	rs10784502	t	c	0.5104	-0.0248	0.0035	1.45e-12	---?-----	0.393	251684	1907680	TRUE	HMGA2
12:6611629:G:A	rs10849492	a	g	0.7776	-0.0234	0.0041	1.379e-08	-----+---	0.1178	252438	1959740	TRUE	CHD4
12:69620934:C:T	rs42874	t	c	0.5934	0.0441	0.0035	1.059e-36	+++++++++	0.07047	252438	1959740	FALSE	LRRC10
12:71000888:C:T	rs112019043	t	c	0.7379	0.0247	0.0039	3.277e-10	+?+++++++	0.998	242612	1819290	TRUE	PTPRR
12:75845075:T:C	rs1565765	t	c	0.4981	-0.0423	0.0034	1.643e-36	---------	0.3239	252438	1959740	FALSE	NAP1L1
12:89595822:A:G	rs1401982	a	g	0.6062	0.0251	0.0035	9.672e-13	+++-+++++	0.01961	252438	1959740	FALSE	ATP2B1
12:92181666:G:A	rs76815370	a	g	0.8326	0.0257	0.0046	3.329e-08	+?+++++++	0.4072	242612	1819290	TRUE	BTG1
12:93786851:G:A	rs10859581	a	g	0.5039	0.0209	0.0032	1.236e-10	+++-+-+++	0.6483	252438	1959740	FALSE	CRADD
13:102290788:T:C	rs9557850	t	c	0.2725	-0.0375	0.0038	1.063e-22	-----+---	0.0664	252438	1959740	FALSE	FGF14
13:106995444:A:G	rs4772836	a	g	0.3704	0.0188	0.0034	3.913e-08	++++--+++	0.8961	252438	1959740	TRUE	NALF1
13:110728354:G:T	rs61969072	t	g	0.8019	-0.0312	0.0042	1.336e-13	---+-----	0.9607	252438	1959740	TRUE	ING1
13:113419635:T:C	rs75578545	t	c	0.0531	0.0591	0.0094	3.014e-10	+-+++++++	0.9116	252438	1959740	FALSE	ADPRHL1
13:21537382:A:C	rs11841562	a	c	0.3849	0.0335	0.0034	1.565e-22	+++++++++	0.3193	252438	1959740	FALSE	MICU2
13:22794804:T:C	rs9506925	t	c	0.2606	0.0431	0.0039	3.93e-28	+?+-+++++	0.1521	242612	1819290	FALSE
13:29563691:C:T	rs7338758	t	c	0.3178	0.0209	0.0038	3.325e-08	+++-+++++	0.3917	252438	1959740	TRUE	SLC7A1
13:31617271:C:A	rs9532243	a	c	0.4714	0.023	0.0035	4.466e-11	+++-+++++	0.1542	252438	1959740	TRUE	FRY
13:40566345:T:C	rs61963699	t	c	0.1481	-0.0269	0.0049	4.458e-08	-----+---	0.1794	252438	1959740	TRUE	FOXO1
13:46676769:G:A	rs4942570	a	g	0.279	-0.0283	0.0039	3.707e-13	-----+---	0.9807	252438	1959740	FALSE	LRCH1
13:50148759:A:C	rs1326122	a	c	0.024	0.0866	0.0119	4.054e-13	++++-++++	0.7376	252438	1959740	FALSE	DLEU1
13:71142759:C:A	rs2148172	a	c	0.3828	0.0201	0.0036	3.288e-08	+++++++?+	0.4878	243865	1932040	TRUE
13:73944073:A:G	rs9573330	a	g	0.3479	0.0375	0.0036	1.796e-25	+++-+++++	0.4512	252438	1959740	FALSE	KLF12
13:97366782:T:C	rs7333641	t	c	0.2562	-0.023	0.0038	2.175e-09	---------	0.7759	252438	1959740	TRUE	MBNL2
14:102209013:C:G	rs6575900	c	g	0.2391	0.0273	0.004	1.003e-11	++++-++++	0.09391	252438	1959740	TRUE	WDR20
14:21096700:A:G	rs66995536	a	g	0.1671	-0.0276	0.0046	2.539e-09	-----+---	0.8977	252438	1959740	TRUE	ZNF219
14:23394593:T:G	rs445754	t	g	0.2311	0.0543	0.004	1.486e-41	+++++++++	0.2736	252438	1959740	FALSE	MYH6
14:29635804:C:T	rs17115113	t	c	0.636	-0.0217	0.0034	3.014e-10	-+-+---+-	0.1347	252438	1959740	TRUE	PRKD1
14:32514611:A:G	rs7140396	a	g	0.2926	0.0647	0.0037	1.09e-66	+++-+++++	0.03339	252438	1959740	FALSE	AKAP6
14:34711940:G:A	rs11539496	a	g	0.8256	-0.0434	0.0045	9.99e-22	---------	0.252	252438	1959740	FALSE	CFL2
14:52856493:A:G	rs2884345	a	g	0.6843	-0.0238	0.0037	1.26e-10	--+------	0.03252	252438	1959740	TRUE	FERMT2
14:54694180:G:GT		g	gt	0.3074	-0.027	0.0039	5.503e-12	---+++-?-	0.3831	243865	1932040	TRUE	SAMD4A
14:58657414:A:G	rs698019	a	g	0.2796	0.0224	0.0038	4.626e-09	+++-+++++	0.7333	252438	1959740	TRUE	DACT1
14:60414015:A:G	rs12588604	a	g	0.2162	0.0247	0.0039	3.796e-10	+++-+-+++	0.04783	252438	1959740	TRUE	SIX6
14:64214130:G:A	rs1152591	a	g	0.4766	0.0793	0.0033	2.22e-124	+++++++++	0.02451	252438	1959740	FALSE	SYNE2
14:70015716:C:T	rs227407	t	c	0.2985	-0.025	0.0039	1.414e-10	----++-+-	0.06154	252438	1959740	TRUE	SMOC1
14:72894313:C:A	rs3814866	a	c	0.6261	0.04	0.0035	1.634e-29	+++++++++	0.05699	252438	1959740	FALSE	DPF3
14:74348967:T:C	rs17782520	t	c	0.176	-0.0283	0.0044	1.12e-10	---------	0.9224	252438	1959740	TRUE	VRTN
14:76960182:T:C	rs10873298	t	c	0.6147	-0.0502	0.0034	5.642e-48	----++---	0.01239	252438	1959740	FALSE	IRF2BPL
14:79424113:A:G	rs10146690	a	g	0.2158	0.0266	0.0042	1.734e-10	+++++++++	0.5932	252438	1959740	TRUE	NRXN3
14:85343567:C:T	rs17796783	t	c	0.7342	-0.0277	0.0038	2.962e-13	---+-----	0.08388	252438	1959740	FALSE	FLRT2
14:93316830:C:T	rs7159126	t	c	0.7007	0.0209	0.0037	1.729e-08	+++-+-+++	0.6909	252438	1959740	TRUE	BTBD7
14:95516117:T:C	rs179150	t	c	0.2574	0.0285	0.0038	8.193e-14	+++-+++-+	0.1103	252438	1959740	FALSE	GLRX5
14:99737084:A:C	rs1467582	a	c	0.6172	0.0214	0.0035	1.419e-09	+-+++-+++	0.1139	252438	1959740	TRUE	EML1
15:32717373:G:C		c	g	0.4869	0.0201	0.0033	1.454e-09	+++++-+++	0.02	252438	1959740	TRUE	GREM1
15:34717935:C:T	rs4924158	t	c	0.8165	-0.027	0.0044	1.093e-09	-?--++---	0.8129	242612	1819290	TRUE	GJD2
15:36886324:A:G	rs7173770	a	g	0.4475	0.0205	0.0035	7.8e-09	+++-+++-+	0.506	252438	1959740	TRUE	MEIS2
15:41825925:C:G	rs3179542	c	g	0.3407	0.0261	0.0035	1.32e-13	+-+-+++++	0.1695	252438	1959740	TRUE	MAPKBP1
15:57632516:C:A	rs147301839	a	c	0.9922	-0.2432	0.0252	5.202e-22	-?-?+?--?	0.01226	202336	1348550	FALSE	GCOM1
15:63718905:C:T	rs7176133	t	c	0.6741	-0.0295	0.0036	2.024e-16	-+--+----	0.3817	252438	1959740	FALSE	HERC1
15:65211870:A:C	rs143236340	a	c	0.0037	0.2062	0.0372	3.099e-08	+?++-++-?	0.4706	206537	1447420	TRUE	CILP
15:67165360:G:A	rs35874463	a	g	0.9488	-0.0512	0.008	2.02e-10	-?-+-----	0.7954	242612	1819290	TRUE	SMAD3
15:70166237:C:T	rs4777245	t	c	0.7636	0.0358	0.0038	1.406e-20	++++-++++	0.07185	252438	1959740	FALSE	TLE3
15:73374914:G:T	rs7172038	t	g	0.8175	-0.1088	0.0044	5.73e-134	---------	0.3265	252438	1959740	FALSE	HCN4
15:80384583:G:A	rs12908004	a	g	0.8315	-0.0601	0.0043	2.007e-44	---+-----	0.00287	252438	1959740	FALSE	ARNT2
15:89585735:T:C	rs11629584	t	c	0.506	-0.0197	0.0034	7.827e-09	----?----	0.8231	242953	1850730	TRUE	TICRR
15:95588381:C:T	rs8029103	t	c	0.5886	-0.026	0.0034	5.014e-14	---------	0.5433	252438	1959740	TRUE
15:98740845:T:C	rs2871974	t	c	0.6043	-0.0369	0.0034	5.865e-27	---+-----	0.6856	252438	1959740	FALSE	IGF1R
16:14301301:C:T	rs878340	t	c	0.5893	0.0227	0.0036	1.621e-10	+++-+++++	0.1716	252438	1959740	TRUE	MRTFB
16:15818687:C:T	rs3915425	t	c	0.6695	0.0301	0.0036	1.587e-16	+++++++++	0.3691	252438	1959740	FALSE	MYH11
16:1953015:A:G	rs140185678	a	g	0.0347	0.1579	0.011	6.954e-47	+-++--+++	0.154	252438	1959740	FALSE	RPL3L
16:24820406:T:C	rs2287783	t	c	0.1818	-0.0285	0.0044	1.357e-10	-----+---	0.8401	252438	1959740	FALSE	SLC5A11
16:28826752:G:A	rs12448482	a	g	0.3389	-0.0344	0.0038	1.054e-19	-----+---	0.1603	252438	1959740	FALSE	ATXN2L
16:3697041:T:G	rs1635404	t	g	0.7081	0.0292	0.0037	2.002e-15	+++++++++	0.7859	252438	1959740	FALSE	TRAP1
16:50068309:G:T	rs1008815	t	g	0.2002	-0.0263	0.0044	3.326e-09	-?-------	0.3804	242612	1819290	TRUE	HEATR3
16:53794154:T:C	rs17817964	t	c	0.3835	0.0385	0.0034	6.811e-29	+++++++++	0.09595	252438	1959740	FALSE	FTO
16:66898759:A:AAAAC		a	aaaac	0.0495	0.1112	0.0183	1.327e-09	??+?????+	0.558	99607	624684	TRUE	CA7
16:69103848:G:T	rs186553022	t	g	0.9529	-0.111	0.0175	2.21e-10	-?-+-+-+?	0.583	206537	1447420	TRUE	HAS3
16:70111916:C:G	rs183692602	c	g	0.0485	0.1404	0.0195	5.325e-13	+?+????+?	0.8712	117905	869811	TRUE	PDPR
16:704288:T:C	rs4984686	t	c	0.2795	0.0377	0.0039	8.8e-22	+++-+++++	0.3819	252438	1959740	FALSE	FBXL16
16:72005073:A:T	rs144630651	a	t	0.0472	0.1445	0.0179	6.91e-16	+++???++?	0.4231	202677	1379990	FALSE	DHODH
16:73017721:T:C	rs2106261	t	c	0.1948	0.1755	0.0041	2.34e-305	+++++++++	2.39e-14	252438	1959740	FALSE	ZFHX3
16:82717755:T:C	rs78612575	t	c	0.0664	-0.0435	0.0073	2.705e-09	-?-+-----	0.5928	242612	1819290	TRUE	CDH13
16:84098535:GGGA:G		g	ggga	0.7596	-0.0362	0.0064	1.548e-08	---?????-	0.1577	155233	1354430	TRUE	MBTPS1
16:86373131:G:C	rs8046904	c	g	0.4396	0.0239	0.0034	1.925e-12	+++-+++++	0.01398	252438	1959740	FALSE	FOXF1
16:88468933:A:G	rs56292801	a	g	0.2859	0.0224	0.0038	4.094e-09	+++-+++++	0.5721	252438	1959740	FALSE	ZFPM1
17:12715363:C:G	rs72811294	c	g	0.1133	-0.0766	0.0054	5.822e-45	---------	0.1632	252438	1959740	FALSE	MYOCD
17:2302425:C:A	rs2209072	a	c	0.387	0.0377	0.0034	3.01e-28	+-+--++++	0.001329	252438	1959740	FALSE	SMG6
17:39893336:T:C	rs7359623	t	c	0.4941	-0.0433	0.0033	2.206e-38	---+-----	0.9047	252438	1959740	FALSE	GSDMB
17:4077854:C:G	rs8074454	c	g	0.3193	0.0212	0.0035	2.149e-09	++++-++++	0.7435	252438	1959740	FALSE	ZZEF1
17:44109500:T:C	rs170637	t	c	0.7205	-0.0239	0.0038	5.326e-10	---+-----	0.8228	252438	1959740	TRUE	HDAC5
17:45761354:T:C		t	c	0.2052	0.0529	0.0043	3.441e-34	+?+++++++	0.5696	242612	1819290	FALSE	MAPT
17:46935905:C:T	rs17608766	t	c	0.8574	-0.07	0.0048	2.332e-47	-+-++----	0.003809	252438	1959740	FALSE	GOSR2
17:48116861:T:C	rs62064954	t	c	0.5578	-0.0232	0.0035	1.942e-11	-?-+-----	0.5201	242612	1819290	TRUE	SNX11
17:49376082:G:A	rs12953014	a	g	0.6204	-0.02	0.0035	1.041e-08	-+-+-----	0.4303	252438	1959740	TRUE	ZNF652
17:51199051:C:G	rs11870136	c	g	0.5396	0.0237	0.0033	1.364e-12	+++++++++	0.5305	252438	1959740	TRUE	MBTD1
17:57874296:T:G	rs147245721	t	g	0.0379	0.0634	0.01	2.484e-10	+?+?+-+++	0.03121	241858	1767240	TRUE	CUEDC1
17:59388543:A:C	rs2286485	a	c	0.4955	-0.0238	0.0033	8.178e-13	----++---	0.07805	252438	1959740	TRUE	YPEL2
17:61358136:C:A	rs9907597	a	c	0.3275	-0.0203	0.0037	4.033e-08	---?-----	0.7083	251684	1907680	TRUE	BCAS3
17:63685825:C:T	rs3785574	t	c	0.6463	0.0243	0.004	1.3e-09	+++?+++++	0.6554	251684	1907680	TRUE	MAP3K3
17:66212167:G:C	rs1801690	c	g	0.9369	-0.0609	0.007	4.316e-18	---+-----	0.6332	252438	1959740	FALSE	CEP112
17:67624704:G:A	rs2642054	a	g	0.3028	-0.0293	0.0037	2.788e-15	---------	0.8953	252438	1959740	FALSE	PITPNC1
17:70351774:G:A	rs312759	a	g	0.5113	-0.0329	0.0034	4.966e-22	---++----	0.02703	252438	1959740	FALSE	KCNJ2
17:7516977:G:C	rs9675122	c	g	0.3902	0.0339	0.0034	8.585e-23	+++++-+++	0.4032	252438	1959740	FALSE	POLR2A
17:78802280:T:C	rs2306526	t	c	0.5303	-0.0247	0.0032	5.453e-15	-?-?-----	0.472	241858	1767240	FALSE	USP36
17:79804428:C:T	rs9896202	t	c	0.5176	0.0212	0.0034	5.585e-10	+-+-+-+++	0.03679	252438	1959740	TRUE	CBX8
17:81105828:A:G	rs72634328	a	g	0.2678	-0.0221	0.0037	3.601e-09	---+-----	0.8342	252438	1959740	TRUE	BAIAP2
18:1840657:G:A	rs7238896	a	g	0.8425	-0.0332	0.0048	3.197e-12	-----+---	0.8569	252438	1959740	FALSE
18:31524751:G:A	rs2230234	a	g	0.9025	-0.0482	0.006	6.814e-16	-+-------	0.6324	252438	1959740	FALSE	DSG2
18:34838301:A:G	rs1954861	a	g	0.2687	0.0274	0.0038	2.909e-13	+++++-+++	0.03409	252438	1959740	FALSE	DTNA
18:48947822:C:T	rs9953366	t	c	0.3483	-0.0446	0.0037	1.318e-33	---------	0.7647	252438	1959740	FALSE	SMAD7
18:51153152:C:T	rs9963878	t	c	0.8792	-0.0391	0.0058	1.853e-11	---------	0.1046	252438	1959740	FALSE	MEX3C
18:55776892:T:C	rs12965363	t	c	0.3346	-0.0221	0.0035	3.674e-10	---------	0.8333	252438	1959740	TRUE	TCF4
18:58304006:C:A	rs61045758	a	c	0.6153	0.0276	0.0034	1.092e-15	+++++++++	0.05711	252438	1959740	TRUE	NEDD4L
18:60161902:C:T	rs6567160	t	c	0.7753	-0.0222	0.0039	1.273e-08	---------	0.9676	252438	1959740	TRUE	MC4R
18:76429371:A:G	rs112984554	a	g	0.0198	0.0901	0.0128	1.631e-12	+?+?+++++	0.7384	241858	1767240	TRUE	ZNF516
18:79396537:G:C	rs8096658	c	g	0.5402	-0.029	0.0035	5.613e-17	---+-----	0.05948	252438	1959740	FALSE	NFATC1
19:10281094:C:T	rs7258215	t	c	0.5977	0.0209	0.0036	7.895e-09	++++-++?+	0.3254	243865	1932040	TRUE	ICAM1
19:11416089:G:T	rs167479	t	g	0.4599	-0.0319	0.0046	3.712e-12	---+???--	3.998e-06	164560	1434180	TRUE	RGL3
19:12766150:C:G	rs897804	c	g	0.3854	-0.0242	0.0034	1.024e-12	---------	0.1739	252438	1959740	TRUE	HOOK2
19:17330062:T:G	rs75728808	t	g	0.0994	-0.0405	0.0062	8.109e-11	-?-+-----	0.8004	242612	1819290	TRUE	USHBP1
19:18338428:A:G	rs9636202	a	g	0.2634	-0.023	0.0038	1.82e-09	---+-----	0.141	252438	1959740	TRUE	PGPEP1
19:19364660:C:T	rs7258508	t	c	0.8031	0.0257	0.0043	1.588e-09	+++++++-+	0.05931	252438	1959740	TRUE	MAU2
19:2232050:A:G	rs740404	a	g	0.1222	0.0579	0.0053	1.711e-27	+++-+++-+	0.002096	252438	1959740	FALSE	DOT1L
19:35068720:C:T	rs897764	t	c	0.1088	0.0359	0.0063	1.183e-08	+++++++++	0.1413	252438	1959740	TRUE	HPN
19:36080003:T:C	rs17706584	t	c	0.1165	-0.0483	0.0054	4.408e-19	-?-+-----	0.6118	242612	1819290	FALSE	WDR62
19:3951295:A:T	rs141278070	a	t	0.0175	-0.1167	0.0174	1.893e-11	-?-?-----	0.07348	241858	1767240	TRUE	DAPK3
19:41394219:A:G	rs11667908	a	g	0.6003	-0.024	0.0035	6.353e-12	---+-----	0.7041	252438	1959740	TRUE	EXOSC5
19:44844654:A:C	rs4452060	a	c	0.4339	0.0231	0.0034	7.063e-12	+++++-+++	0.8526	252438	1959740	FALSE	NECTIN2
19:46370708:G:A	rs10409174	a	g	0.0579	-0.0565	0.0088	1.652e-10	-?-+?----	0.4099	233127	1710290	TRUE	PPP5C
19:47643471:G:A	rs2068832	a	g	0.3201	-0.0329	0.0036	1.989e-19	---+-----	0.623	252438	1959740	FALSE	BICRA
19:50399948:A:G	rs181513970	a	g	0.0181	0.326	0.0285	2.331e-30	+?+???++?	0.9841	192851	1239540	FALSE	POLD1
19:5119411:A:G	rs2291145	a	g	0.2711	-0.0299	0.0039	1.328e-14	---------	0.967	252438	1959740	FALSE	KDM4B
19:57889974:A:G	rs2375145	a	g	0.7816	-0.0261	0.0045	6.991e-09	---??----	0.4453	242199	1798680	TRUE	AC010326.2
19:7208871:T:C	rs7256730	t	c	0.7646	-0.0232	0.0042	3.318e-08	-?-----+-	0.8634	242612	1819290	TRUE	INSR
19:8605262:T:C		t	c	0.0329	-0.0839	0.0107	4.641e-15	-?-------	0.1357	242612	1819290	TRUE	ADAMTS10
2:10075395:T:C	rs56242692	t	c	0.2671	0.0296	0.0038	4.415e-15	+++++-+++	0.5217	252438	1959740	FALSE	CYS1
2:111980402:A:G	rs13397194	a	g	0.0489	0.0553	0.0082	1.351e-11	+++++++?+	0.3681	243865	1932040	TRUE	MERTK
2:11446093:G:A	rs1047392	a	g	0.6306	-0.0255	0.0038	2.536e-11	-+-----?-	0.007788	243865	1932040	TRUE	E2F6
2:126679788:T:C	rs113949548	t	c	0.0968	0.0604	0.0058	5.454e-25	+?+-+++++	0.3945	242612	1819290	FALSE	GYPC
2:12727378:T:C	rs890069	t	c	0.6558	0.0202	0.0036	1.617e-08	+++?+-+-+	0.201	251684	1907680	TRUE	TRIB2
2:136049204:A:G	rs7371606	a	g	0.6684	0.0268	0.0038	1.163e-12	+++-+++++	0.7807	252438	1959740	TRUE	MCM6
2:144917391:A:G	rs1438897	a	g	0.1712	0.0361	0.0052	4.1e-12	+++++++-+	0.4094	252438	1959740	FALSE
2:146083018:T:G	rs13404882	t	g	0.4981	-0.0221	0.0033	4.115e-11	-----+---	0.7531	252438	1959740	TRUE
2:147824809:A:T	rs4972357	a	t	0.3235	0.0258	0.0036	8.986e-13	+++++++?+	0.4081	243865	1932040	FALSE	MBD5
2:160678140:C:G	rs4368343	c	g	0.3791	0.0229	0.0034	1.286e-11	+++-+++-+	0.6532	252438	1959740	TRUE	RBMS1
2:163560391:C:T	rs143246952	t	c	0.9696	-0.0815	0.0115	1.572e-12	---++--+-	0.7702	252438	1959740	TRUE	FIGN
2:174679054:G:A	rs35215597	a	g	0.7448	0.0602	0.004	3.051e-52	+++++++++	0.3966	252438	1959740	FALSE	WIPF1
2:178566270:A:G	rs3731746	a	g	0.2086	0.0859	0.0042	2.68e-91	+++++++++	7.072e-06	252438	1959740	FALSE	TTN
2:180697015:C:T	rs11677686	t	c	0.3724	-0.0235	0.0034	5.911e-12	-------+-	0.1747	252438	1959740	TRUE
2:18798029:A:G	rs55709426	a	g	0.2431	0.0273	0.0039	3.945e-12	+++++++++	0.5171	252438	1959740	TRUE	RDH14
2:197414110:A:T	rs3097384	a	t	0.6561	-0.0262	0.0036	5.586e-13	---------	0.18	252438	1959740	FALSE	SF3B1
2:200298731:T:A	rs4673904	a	t	0.591	-0.0515	0.0034	1.01e-51	---------	0.208	252438	1959740	FALSE	SPATS2L
2:205108844:G:A	rs4675499	a	g	0.2785	0.023	0.0037	4.805e-10	+++-+++++	0.7333	252438	1959740	TRUE	PARD3B
2:207329334:C:T	rs13020059	t	c	0.6649	0.0266	0.0036	2.436e-13	+++-+-+++	0.0133	252438	1959740	FALSE	CREB1
2:212401279:T:A	rs35544454	a	t	0.8121	0.0477	0.0044	5.181e-27	+?+-+-+++	0.02217	242612	1819290	FALSE	ERBB4
2:217894951:C:G	rs2288169	c	g	0.1128	-0.0366	0.0063	6.697e-09	---++----	0.1601	252438	1959740	TRUE	TNS1
2:219434819:T:G	rs907683	t	g	0.5727	0.0318	0.0035	2.311e-19	+++++++++	0.1602	252438	1959740	TRUE	SPEG
2:237625604:G:A	rs72990185	a	g	0.762	-0.0286	0.004	1.016e-12	---------	0.8385	252438	1959740	FALSE	LRRFIP1
2:24626891:T:C	rs55667846	t	c	0.0852	0.0354	0.0062	1.278e-08	++++-++++	0.677	252438	1959740	TRUE	NCOA1
2:25937071:C:T	rs6546620	t	c	0.2531	-0.0518	0.0041	8.338e-36	---+-----	0.1494	252438	1959740	FALSE	KIF3C
2:36392466:G:C	rs17018688	c	g	0.8446	0.041	0.0051	8.434e-16	+++++-+++	0.8006	252438	1959740	FALSE	CRIM1
2:37829287:A:G	rs10183417	a	g	0.6318	-0.0297	0.0036	1.683e-16	---+-+---	0.1415	252438	1959740	FALSE	CDC42EP3
2:417167:C:T	rs62106258	t	c	0.9562	0.0797	0.0088	1.722e-19	++++-++++	0.8595	252438	1959740	FALSE	TMEM18
2:46314037:C:T	rs11689011	t	c	0.4448	0.0276	0.0034	4.606e-16	+++---+++	0.07245	252438	1959740	FALSE	EPAS1
2:47890994:A:T	rs544287323	a	t	0.062	0.0825	0.0089	1.958e-20	+???+++?+	0.4603	169753	1486720	FALSE	FBXO11
2:55869757:G:A	rs3791679	a	g	0.7446	0.0252	0.0039	1.344e-10	+++--++++	0.8766	252438	1959740	TRUE	EFEMP1
2:59084776:T:G	rs763712	t	g	0.7116	-0.0245	0.0037	4.413e-11	-?-+-----	0.4287	242612	1819290	TRUE
2:60414407:C:T	rs55673377	t	c	0.9487	0.0441	0.008	3.243e-08	+?+-+++++	0.02132	242612	1819290	TRUE	BCL11A
2:61535249:T:G	rs3771260	t	g	0.6006	0.0347	0.0033	3.461e-25	+++-+++++	0.1511	252438	1959740	FALSE	XPO1
2:65052671:C:T	rs2723064	t	c	0.6236	0.0693	0.0034	3.33e-90	+++++++++	0.2386	252438	1959740	FALSE	CEP68
2:67505965:G:T	rs28840464	t	g	0.8437	0.0268	0.0049	4.191e-08	++++-++?+	0.7591	243865	1932040	TRUE	ETAA1
2:69879700:C:T	rs6747542	t	c	0.5168	0.0426	0.0034	1.284e-35	+++++++++	0.02451	252438	1959740	FALSE	GMCL1
2:71402911:C:A	rs7578166	a	c	0.3913	0.0237	0.0034	3.24e-12	+++---+++	0.03271	252438	1959740	FALSE	ZNF638
2:86367364:A:G	rs72926475	a	g	0.1241	-0.0649	0.0052	1.315e-35	---------	0.9728	252438	1959740	FALSE	REEP1
20:10911580:G:A	rs6074200	a	g	0.7683	-0.0248	0.0041	1.885e-09	---+-+---	0.105	252438	1959740	TRUE	JAG1
20:18375909:A:C	rs6045368	a	c	0.8602	-0.0297	0.0052	8.19e-09	-----+-?-	0.5374	243865	1932040	TRUE	DZANK1
20:21356187:A:G	rs3787500	a	g	0.6207	-0.0261	0.0035	6.563e-14	---------	0.006135	252438	1959740	FALSE	XRN2
20:36124388:C:T	rs6141600	t	c	0.7146	-0.0234	0.0037	3.793e-10	-+-++----	0.08181	252438	1959740	TRUE	EPB41L1
20:38214481:G:A	rs6127466	a	g	0.5523	-0.0257	0.0034	7.308e-14	-----+---	0.04511	252438	1959740	FALSE	KIAA1755
20:44167334:T:A	rs1014754	a	t	0.5434	-0.0278	0.0034	4.058e-16	-+-------	0.1499	252438	1959740	FALSE	JPH2
20:46093017:C:T	rs4578918	t	c	0.2641	0.0232	0.004	8.349e-09	+?+-+++++	0.7363	242612	1819290	FALSE	NCOA5
20:49356023:T:C	rs59661877	t	c	0.0758	0.0411	0.0064	1.601e-10	+++++++++	0.5815	252438	1959740	FALSE	KCNB1
20:52215488:G:C	rs726247	c	g	0.4153	0.0201	0.0034	5.571e-09	+?+--++++	0.3993	242612	1819290	TRUE	ZFP64
20:59136043:G:C	rs77044088	c	g	0.8797	-0.0431	0.0054	1.56e-15	-?-+-----	0.0004613	242612	1819290	TRUE	ZNF831
20:62568465:T:C	rs6062242	t	c	0.2388	-0.0391	0.0039	3.759e-23	-------+-	0.08163	252438	1959740	FALSE	ADRM1
20:6591367:C:A	rs2145274	a	c	0.9215	0.0769	0.007	3.703e-28	+?+-+++++	0.5199	242612	1819290	FALSE	BMP2
21:17568161:C:G	rs2737872	c	g	0.3331	-0.0229	0.0039	4.937e-09	---?-+-?-	0.7543	243111	1879980	TRUE	CXADR
21:32298829:C:T	rs2298359	t	c	0.9379	0.0584	0.0082	1.185e-12	+++-+++-+	0.01432	252438	1959740	TRUE	MRAP
21:34746814:G:T	rs2834618	t	g	0.8963	0.096	0.0055	4.465e-67	+++++++++	0.8305	252438	1959740	FALSE	CLIC6
21:39243417:G:A	rs1029004	a	g	0.5411	0.0455	0.0033	3.352e-42	+++++-+++	9.936e-05	252438	1959740	FALSE	BRWD1
21:41738494:T:C	rs111499438	t	c	0.0851	0.0375	0.0065	7.491e-09	+-+-+++++	0.193	252438	1959740	TRUE	RIPK4
21:44447091:C:A	rs9981271	a	c	0.1989	-0.0262	0.0042	6.964e-10	---?-----	0.3408	251684	1907680	FALSE	C21orf2
22:18114637:A:G	rs361834	a	g	0.4223	-0.0509	0.0034	1.174e-49	---------	0.2532	252438	1959740	FALSE	PEX26
22:21596116:G:A	rs4821104	a	g	0.776	-0.0261	0.004	9.961e-11	-------+-	0.05999	252438	1959740	FALSE	UBE2L3
22:23833396:C:A	rs2267045	a	c	0.8426	-0.039	0.0049	1.596e-15	---------	0.3523	252438	1959740	FALSE	SMARCB1
22:25764138:C:G	rs133889	c	g	0.4596	0.0403	0.0034	3.251e-32	+++++++++	0.7463	252438	1959740	FALSE	MYO18B
22:28834803:G:A	rs2157374	a	g	0.5295	-0.0232	0.0035	3.743e-11	---+-+---	0.1828	252438	1959740	TRUE	XBP1
22:30647779:A:G	rs3179442	a	g	0.5274	-0.0282	0.0034	6.051e-17	---+-----	0.5929	252438	1959740	FALSE	SLC35E4
22:38870446:A:C	rs7292074	a	c	0.2141	0.0376	0.0043	4.591e-18	++++-++++	0.5759	252438	1959740	FALSE	CBX6
22:41730297:G:C	rs2179332	c	g	0.5844	0.0221	0.0034	5.918e-11	+++++++++	0.7577	252438	1959740	FALSE	MEI1
22:50543513:T:C	rs131783	t	c	0.5466	0.0191	0.0035	3.929e-08	+-+++++++	0.274	252438	1959740	TRUE	KLHDC7B
3:101234368:G:T	rs513154	t	g	0.3468	0.0214	0.0036	3.644e-09	+++-+++++	0.6792	252438	1959740	TRUE	IMPG2
3:108103398:C:A	rs1561029	a	c	0.3859	-0.0213	0.0035	1.629e-09	-----+---	0.1341	252438	1959740	TRUE	CD47
3:111811826:T:C	rs6794180	t	c	0.6092	0.0472	0.0034	3.532e-43	+++++++++	0.54	252438	1959740	FALSE	PLCXD2
3:122533533:G:A	rs73192103	a	g	0.7216	0.0341	0.0037	8.835e-20	+++--++++	0.0418	252438	1959740	FALSE	PARP9
3:125351901:G:A	rs4508729	a	g	0.283	-0.0244	0.0037	7.392e-11	---------	0.8053	252438	1959740	TRUE	ZNF148
3:12800305:G:A	rs7650482	a	g	0.3781	-0.076	0.0035	1.63e-107	---------	0.4972	252438	1959740	FALSE	CAND2
3:128378653:C:A	rs2293947	a	c	0.8718	0.0381	0.0056	1.362e-11	+++++++++	0.5596	252438	1959740	TRUE	EEFSEC
3:136215057:A:G	rs642075	a	g	0.4592	0.029	0.0034	7.007e-18	++++-++++	0.07342	252438	1959740	FALSE	MSL2
3:141399186:G:A	rs13068733	a	g	0.5564	-0.0267	0.0033	1.613e-15	-------+-	0.4326	252438	1959740	FALSE	ZBTB38
3:142419452:T:C	rs11714244	t	c	0.1325	0.0332	0.0053	4.827e-10	+++-+++++	0.3018	252438	1959740	TRUE	XRN1
3:14830259:A:G	rs744892	a	g	0.1519	-0.0458	0.005	7.259e-20	-----+---	0.6862	252438	1959740	FALSE	FGD5
3:149066822:T:G	rs9289779	t	g	0.3013	0.0303	0.0036	8.887e-17	+++-+++++	0.08519	252438	1959740	FALSE	HLTF
3:172204265:A:G	rs12493901	a	g	0.4728	-0.0243	0.0034	1.279e-12	-------+-	0.28	252438	1959740	FALSE	FNDC3B
3:179455191:T:G	rs7612445	t	g	0.191	0.0506	0.0044	3.993e-31	+++++++++	0.8452	252438	1959740	FALSE	GNB4
3:184302754:T:G	rs11545169	t	g	0.1623	-0.0399	0.0046	8.611e-18	---------	0.3804	252438	1959740	FALSE	PSMD2
3:185830874:C:T	rs720389	t	c	0.6189	-0.0286	0.0034	9.525e-17	----+----	0.3903	252438	1959740	TRUE	IGF2BP2
3:195080124:T:C	rs60902112	t	c	0.2499	0.0413	0.0039	5.79e-26	+++++++++	0.8346	252438	1959740	FALSE	XXYLT1
3:196828611:A:G	rs7614370	a	g	0.1343	-0.0307	0.0051	1.639e-09	+--------	0.2503	252438	1959740	FALSE	PAK2
3:21943888:T:C	rs9849994	t	c	0.5988	0.0198	0.0034	5.774e-09	+++++++++	0.7718	252438	1959740	FALSE	ZNF385D
3:24433671:C:T	rs73032373	t	c	0.7181	0.0464	0.0037	3.933e-35	+++++++++	0.1901	252438	1959740	FALSE	THRB
3:25632993:T:C	rs11709485	t	c	0.2833	0.0259	0.0037	4.428e-12	+++-+++++	0.1884	252438	1959740	TRUE	TOP2B
3:27521497:T:C	rs2643826	t	c	0.4446	0.0337	0.0034	9.236e-23	+++++++++	0.2096	252438	1959740	TRUE	SLC4A7
3:38725824:C:T	rs6801957	t	c	0.3988	-0.0711	0.0034	1.08e-96	---?-----	0.1567	251684	1907680	FALSE	SCN10A
3:42723346:T:C	rs11718476	t	c	0.4748	0.0217	0.0033	8.139e-11	+++++++++	0.5957	252438	1959740	TRUE	CCDC13
3:44059525:C:A	rs17076376	a	c	0.7887	-0.0268	0.0044	8.544e-10	---------	0.9371	252438	1959740	TRUE	TOPAZ1
3:46739661:A:G	rs6809112	a	g	0.2262	0.0246	0.0045	4.09e-08	+++-+++++	0.8603	252438	1959740	TRUE	AC109583.1
3:48949113:C:CATTTATTT		catttattt	c	0.3513	0.0272	0.0038	4.258e-13	+++++++?+	0.3374	243865	1932040	TRUE	ARIH2
3:53511595:C:T	rs312487	t	c	0.4794	0.0206	0.0034	1.113e-09	+++?+++++	0.72	251684	1907680	TRUE	CACNA1D
3:57641773:C:T	rs9873675	t	c	0.188	0.0274	0.0045	9.374e-10	+?+++++++	0.9229	242612	1819290	TRUE	DENND6A
3:66381178:G:A	rs2242285	a	g	0.4104	-0.0398	0.0033	1.042e-32	-----?---	0.6434	248991	1912920	FALSE	SLC25A26
3:69354767:C:T	rs1843050	t	c	0.7194	0.034	0.0037	1.134e-19	+++++++++	0.0778	252438	1959740	FALSE	FRMD4B
3:73345905:T:C	rs11128328	t	c	0.6425	0.0204	0.0035	8.506e-09	+++++++++	0.6402	252438	1959740	TRUE	PDZRN3
3:84919466:A:G	rs378157	a	g	0.6412	0.0211	0.0037	1.708e-08	+++++++?+	0.4668	243865	1932040	TRUE	CADM2
3:89418207:G:A	rs11921985	a	g	0.5847	0.0379	0.0034	3.28e-28	+++++++++	0.5964	252438	1959740	FALSE	EPHA3
3:90434951:C:A	rs9682244	a	c	0.7201	0.0229	0.004	7.246e-09	+++?--+++	0.751	251684	1907680	FALSE
3:94043781:T:C	rs116637665	t	c	0.0563	0.0465	0.008	5.566e-09	+?+++++++	0.4783	242612	1819290	TRUE	ARL13B
3:98521473:TA:T		t	ta	0.8653	-0.0373	0.0055	1.226e-11	-----+-?-	0.5025	243865	1932040	TRUE	CLDND1
3:99862218:T:A	rs793442	a	t	0.3307	-0.0242	0.0036	3.011e-11	-----+---	0.5451	252438	1959740	TRUE	CMSS1
4:10080130:T:C	rs12640847	t	c	0.2943	-0.0418	0.0037	2.962e-30	---------	0.5991	252438	1959740	FALSE	WDR1
4:1016463:C:G	rs35220088	c	g	0.3876	-0.0262	0.0036	3.111e-13	---+-----	0.7853	252438	1959740	FALSE	FGFRL1
4:102821494:C:T	rs223397	t	c	0.5162	-0.0406	0.0033	4.839e-34	---------	0.5214	252438	1959740	FALSE	UBE2D3
4:105990585:C:G	rs13112725	c	g	0.7456	0.024	0.0039	6.747e-10	++++--+-+	0.02657	252438	1959740	TRUE	NPNT
4:109738763:T:C	rs186391417	t	c	0.0172	0.2895	0.027	7.848e-27	-?+??-++?	0.001693	196298	1286360	FALSE	AC126283.1
4:110789386:T:C	rs61303432	t	c	0.184	0.413	0.0057	1.51e-305	++++++?++	1.38e-36	177492	1590010	FALSE	PITX2
4:112093836:G:A	rs145262264	a	g	0.9827	-0.3081	0.0263	1.092e-31	-?-?--+-?	7.687e-05	205783	1395360	FALSE	FAM241A
4:113527500:G:A	rs6829664	a	g	0.7478	-0.0468	0.0038	3.497e-34	---------	0.4599	252438	1959740	FALSE	CAMK2D
4:115260980:C:CT	rs79113164	ct	c	0.7498	-0.0364	0.0066	3.456e-08	????---??	0.2437	87878	525554	TRUE	NDST4
4:121839813:A:G	rs12510839	a	g	0.3979	-0.0224	0.0035	1.947e-10	-+-------	0.3991	252438	1959740	TRUE	BBS7
4:122917603:G:A	rs12648093	a	g	0.2734	0.024	0.0037	1.434e-10	+++?+++++	0.1125	251684	1907680	TRUE	NUDT6
4:128545263:G:A	rs6849689	a	g	0.6653	-0.0228	0.0036	3.524e-10	-----+---	0.7862	252438	1959740	TRUE
4:129810129:C:T	rs4864201	t	c	0.3898	0.0191	0.0035	3.758e-08	+++-+++++	0.3175	252438	1959740	TRUE
4:137547849:C:T	rs12508058	t	c	0.5672	-0.0208	0.0035	1.701e-09	-----+---	0.6694	252438	1959740	TRUE	PCDH18
4:139184534:G:T	rs7654084	t	g	0.7742	-0.0276	0.004	6.008e-12	---------	0.451	252438	1959740	TRUE	ELF2
4:144811123:A:C	rs142624835	a	c	0.1267	-0.0405	0.0058	3.086e-12	-?-+---?-	0.5187	234039	1791590	TRUE	AC098588.2
4:146206835:C:T	rs6821444	t	c	0.6751	-0.0249	0.0036	4.989e-12	---------	0.5595	252438	1959740	TRUE	LSM6
4:148029042:A:G	rs61659434	a	g	0.0912	0.0703	0.0062	1.895e-29	+++-+++++	0.004911	252438	1959740	FALSE	ARHGAP10
4:16890406:A:G	rs1123395	a	g	0.343	-0.0194	0.0035	3.914e-08	----+----	0.5988	252438	1959740	TRUE	LDB2
4:173730451:G:A	rs55850202	a	g	0.9001	0.0818	0.0058	1.715e-44	+++++++++	0.2039	252438	1959740	FALSE	HAND2
4:187477579:C:G	rs72725289	c	g	0.4164	-0.019	0.0034	3.505e-08	---------	0.2981	252438	1959740	TRUE
4:25407216:A:G	rs34811474	a	g	0.2224	-0.0252	0.0042	2.775e-09	-?--+----	0.3677	242612	1819290	TRUE	ANAPC4
4:38373226:G:T	rs6838149	t	g	0.3188	0.0204	0.0035	8.594e-09	++++--+++	0.0081	252438	1959740	TRUE	TBC1D1
4:45177866:T:C	rs12641981	t	c	0.4237	0.0193	0.0033	7.44e-09	+++++++-+	0.5854	252438	1959740	TRUE
4:56908677:T:C	rs6853156	t	c	0.2109	0.0359	0.004	6.889e-19	+++++++++	0.2924	252438	1959740	FALSE	REST
4:71261766:C:T	rs13133668	t	c	0.1985	-0.0356	0.0046	9.299e-15	---?-+---	0.2967	251684	1907680	FALSE	SLC4A4
4:73097580:T:G	rs56382488	t	g	0.1114	0.0408	0.0052	4.362e-15	+++++++++	0.8828	252438	1959740	TRUE	ANKRD17
4:74179776:A:C	rs114961484	a	c	0.0125	0.096	0.017	1.541e-08	+?+--++++	0.2446	242612	1819290	TRUE	MTHFD2L
4:76501018:G:A	rs4447885	a	g	0.4861	0.0267	0.0033	1.204e-15	++++-++++	0.3066	252438	1959740	FALSE	SHROOM3
4:80253438:A:G	rs13125101	a	g	0.3027	0.0469	0.0036	2.62e-38	+++-+++++	0.004872	252438	1959740	FALSE	FGF5
4:81256064:C:T	rs1443541	t	c	0.7279	-0.0318	0.0038	1.172e-16	---+-----	0.9094	252438	1959740	TRUE	PRKG2
4:82951522:T:C	rs13147041	t	c	0.3943	0.0327	0.0035	1.694e-20	+++-+++-+	0.1885	252438	1959740	FALSE	SEC31A
4:85529850:G:A	rs12506039	a	g	0.7136	0.0264	0.0039	1.596e-11	+++-+-+++	0.362	252438	1959740	FALSE	ARHGAP24
4:94178456:A:C	rs2865341	a	c	0.4792	0.0326	0.004	3.55e-16	++?++++?+	0.7143	180333	1679220	FALSE	SMARCAD1
4:99318162:C:T	rs1229984	t	c	0.2295	-0.0569	0.0093	9.524e-10	---+-----	0.3151	252438	1959740	TRUE	ADH1B
5:107095446:C:T	rs17384663	t	c	0.4918	0.031	0.0033	4.824e-21	+++-+++++	0.3597	252438	1959740	FALSE
5:111549300:T:C	rs403237	t	c	0.2905	-0.0255	0.0037	7.012e-12	---+-----	0.6588	252438	1959740	TRUE	STARD4
5:114423738:A:G	rs337683	a	g	0.3847	0.0418	0.0034	6.417e-35	+++++++++	1.822e-05	252438	1959740	FALSE	KCNN2
5:123317705:A:G	rs13156484	a	g	0.4846	-0.0274	0.0033	1.396e-16	-+-------	0.3668	252438	1959740	FALSE	CEP120
5:128922759:T:C	rs72797161	t	c	0.2066	-0.0499	0.0041	2.068e-33	---------	0.3701	252438	1959740	FALSE	SLC27A6
5:134513024:G:GT		g	gt	0.5892	-0.0303	0.0044	8.072e-12	????---?-	0.6327	123953	897428	TRUE	JADE2
5:138084300:T:C	rs2040862	t	c	0.1749	0.1136	0.0045	5.16e-141	+?+++++++	0.6601	242612	1819290	FALSE	WNT8A
5:139172589:T:C	rs112470775	t	c	0.0301	0.0771	0.0111	3.715e-12	+?+?+++-+	0.3872	241858	1767240	FALSE	SIL1
5:140325181:G:A	rs60601725	a	g	0.7551	-0.0334	0.0039	1.697e-17	---+-+---	0.009827	252438	1959740	FALSE	ANKHD1
5:141636721:G:T	rs1421896	t	g	0.3973	0.0263	0.0034	2.121e-14	+++++++++	0.01535	252438	1959740	TRUE	HDAC3
5:143452776:A:T	rs11741656	a	t	0.2281	0.0644	0.0041	3.19e-56	+++-+++++	0.002029	252438	1959740	FALSE	NR3C1
5:150980673:G:A	rs116432609	a	g	0.9693	-0.0598	0.0104	9.809e-09	-?-+-+---	0.8551	242612	1819290	TRUE	GPX3
5:158457152:A:AC		a	ac	0.5995	-0.0317	0.0038	3.824e-17	-+-+---?-	0.1767	243865	1932040	TRUE	EBF1
5:168964657:G:A	rs76381183	a	g	0.9459	-0.06	0.0071	3.879e-17	---------	0.2534	252438	1959740	FALSE	SLIT3
5:173235021:C:T	rs2277923	t	c	0.6491	0.0669	0.0036	1.788e-75	+++++++++	0.1742	252438	1959740	FALSE	NKX2-5
5:174364373:G:T	rs962880	t	g	0.4829	0.0204	0.0034	1.936e-09	+++?+++++	0.362	251684	1907680	TRUE	CPEB4
5:174825:A:G	rs4956988	a	g	0.529	-0.0334	0.0034	6.488e-23	---------	0.3231	252438	1959740	FALSE	PLEKHG4B
5:32831564:C:T	rs13154066	t	c	0.4057	-0.0291	0.0046	1.983e-10	---+????-	0.04307	155987	1406480	TRUE	NPR3
5:42597377:C:T	rs13163126	t	c	0.8269	0.0369	0.0044	9.49e-17	+?+++-+++	0.02281	242612	1819290	FALSE	GHR
5:72848178:T:C	rs34651	t	c	0.9069	-0.0593	0.0066	1.64e-19	---?-----	0.7819	251684	1907680	FALSE	TNPO1
5:75741695:CG:C		cg	c	0.4155	-0.0259	0.0045	7.286e-09	---?---?-	0.0163	243111	1879980	TRUE	POC5
5:77272467:A:C	rs832790	a	c	0.4222	-0.0241	0.0033	2.75e-13	-+-++----	0.1376	252438	1959740	TRUE	PDE8B
5:89042805:C:T	rs13436401	t	c	0.605	0.0201	0.0035	7.599e-09	+++++++++	0.7909	252438	1959740	FALSE	MEF2C
5:91068284:G:A	rs6882081	a	g	0.3453	0.0254	0.0036	2.999e-12	+?+++++++	0.1245	242612	1819290	TRUE	ADGRV1
6:100152221:C:T	rs17789218	t	c	0.7657	-0.0388	0.004	7.021e-22	---------	0.737	252438	1959740	FALSE	SIM1
6:105165138:A:G	rs62421401	a	g	0.0708	-0.0639	0.0066	3.685e-22	---------	0.4854	252438	1959740	FALSE	POPDC3
6:117150788:G:A	rs59365541	a	g	0.64	-0.0347	0.0035	9.441e-23	---------	0.02035	252438	1959740	FALSE	RFX6
6:118491240:C:T	rs9481816	t	c	0.7674	-0.0764	0.0046	3.739e-61	-???---?-	0.1869	169753	1486720	FALSE	CEP85L
6:121043051:T:C	rs77190117	t	c	0.0448	0.049	0.0079	5.801e-10	+++++++++	0.1994	252438	1959740	TRUE	TBC1D32
6:12131429:CT:C		ct	c	0.3358	-0.0331	0.0041	3.995e-16	-?-?+--?-	0.1244	233285	1739540	TRUE	HIVEP1
6:122082413:A:G	rs13195459	a	g	0.3326	-0.0641	0.0035	5.53e-73	---+-----	0.1327	252438	1959740	FALSE
6:125724414:C:G	rs2144224	c	g	0.4643	-0.0241	0.0034	1.359e-12	---+-----	0.07649	252438	1959740	TRUE	HEY2
6:133135945:A:G	rs12213452	a	g	0.1978	0.0404	0.0047	4.401e-18	++?--++++	0.02254	188906	1706930	FALSE	EYA4
6:134797951:T:C	rs4896104	t	c	0.5805	-0.0295	0.0034	3.862e-18	---------	0.09394	252438	1959740	FALSE	HBS1L
6:140163429:G:T	rs702284	t	g	0.7473	0.0301	0.0039	1.614e-14	++++-++++	0.09636	252438	1959740	FALSE
6:141203766:C:A	rs1869274	a	c	0.2564	-0.0224	0.0041	3.727e-08	-+--?----	0.657	242953	1850730	TRUE
6:143661050:G:A	rs7741998	a	g	0.5419	0.0192	0.0032	3.104e-09	+++-+++++	0.8519	252438	1959740	TRUE	PHACTR2
6:149077964:T:G	rs117984853	t	g	0.0971	0.0988	0.0064	1.364e-53	+-+--++++	0.003128	252438	1959740	FALSE	UST
6:151571000:T:C	rs4869737	t	c	0.7063	-0.022	0.0038	5.029e-09	-------+-	0.761	252438	1959740	TRUE	CCDC170
6:160589086:G:A	rs10455872	a	g	0.9317	-0.0744	0.007	2.898e-26	-?-+++---	0.03746	242612	1819290	FALSE	LPA
6:16415520:A:G	rs73366713	a	g	0.1352	-0.1116	0.005	9.03e-109	-?-------	0.2058	242612	1819290	FALSE	ATXN1
6:18209878:A:G	rs34969716	a	g	0.3054	0.0619	0.0043	2.409e-46	+++-++++?	0.0474	216363	1587860	FALSE	KDM1B
6:19377102:G:A	rs9368060	a	g	0.5575	0.0226	0.0034	2.691e-11	+++++++++	0.4324	252438	1959740	FALSE	RNF144B
6:22598030:T:C	rs7766436	t	c	0.2828	0.0376	0.0036	3.097e-25	+++-+++++	0.06075	252438	1959740	FALSE	HDGFL1
6:26181863:T:C	rs11757724	t	c	0.0926	0.033	0.0059	1.939e-08	+++++-+-+	0.3166	252438	1959740	TRUE	H2BC6
6:28769188:G:A		a	g	0.9008	-0.0409	0.0061	2.387e-11	---++----	0.2618	252438	1959740	TRUE	HCG4
6:31773713:C:G	rs9469051	c	g	0.1942	-0.0413	0.0046	3.352e-19	-?-+-+---	0.04498	242612	1819290	FALSE	VWA7
6:34217972:T:C	rs2797963	t	c	0.8814	-0.0621	0.006	8.274e-25	---+-----	0.6066	252438	1959740	FALSE	SMIM29
6:3450580:G:C	rs11759522	c	g	0.5664	0.0189	0.0034	3.798e-08	+++--++-+	0.04399	252438	1959740	TRUE	SLC22A23
6:36679512:A:G	rs3176326	a	g	0.1929	-0.0745	0.0043	1.402e-68	---------	0.6864	252438	1959740	FALSE	CDKN1A
6:41896944:A:AGGT		a	aggt	0.1959	0.0265	0.0047	1.929e-08	+++++++?+	0.7433	243865	1932040	TRUE	USP49
6:43325892:C:T	rs6930689	t	c	0.6856	-0.024	0.0035	1.015e-11	---------	0.3174	252438	1959740	TRUE	ZNF318
6:51018173:T:C	rs9381923	t	c	0.2839	-0.0245	0.0041	3.71e-09	---------	0.1378	252438	1959740	TRUE	TFAP2D
6:56838950:G:A	rs184724523	a	g	0.9707	-0.0708	0.0122	7.118e-09	-?-++----	0.5957	242612	1819290	TRUE	DST
6:7108864:T:C	rs11759956	t	c	0.5408	-0.0257	0.0034	8.344e-14	-?-------	0.5095	242612	1819290	FALSE	RREB1
6:75506797:C:A	rs56236638	a	c	0.8841	-0.0587	0.005	2.713e-31	---------	0.706	252438	1959740	FALSE	FILIP1
6:78762844:G:C	rs9352645	c	g	0.6095	-0.0289	0.0036	2.006e-15	-?-------	0.02188	242612	1819290	TRUE	PHIP
6:87292639:G:A	rs9450652	a	g	0.508	0.0342	0.0032	6.941e-26	+++-+++++	0.2093	252438	1959740	FALSE	SMIM8
7:102014959:T:C	rs2158902	t	c	0.4032	-0.0263	0.0036	1.362e-13	---++----	0.3832	252438	1959740	TRUE	CUX1
7:105960357:T:G	rs2528893	t	g	0.2745	0.0288	0.0038	5.688e-14	+++++++++	0.1957	252438	1959740	FALSE	CDHR3
7:107324564:G:A	rs62482495	a	g	0.7635	-0.0357	0.0039	1.332e-19	----+----	0.2924	252438	1959740	FALSE	COG5
7:111887768:T:A	rs111445395	a	t	0.9939	-0.1666	0.0303	3.641e-08	-??++--?-	0.164	170507	1538780	TRUE	DOCK4
7:113471796:C:T	rs4546597	t	c	0.6227	0.0294	0.0034	1.261e-17	++++-++++	0.3045	252438	1959740	FALSE
7:116546187:G:A	rs3807989	a	g	0.4201	-0.0977	0.0033	1.24e-187	---?-----	0.04049	251684	1907680	FALSE	CAV1
7:122339413:A:G	rs11762444	a	g	0.2185	0.0229	0.004	1.18e-08	+?+-+++++	0.8027	242612	1819290	TRUE	CADPS2
7:123986953:A:G	rs112274198	a	g	0.1095	0.044	0.0055	1.154e-15	+++-+++++	0.736	252438	1959740	TRUE	SPAM1
7:128776990:G:T	rs55985730	t	g	0.9402	-0.0888	0.0075	4.628e-32	-?-------	0.5675	242612	1819290	FALSE	FLNC
7:14332384:A:G	rs55734480	a	g	0.2544	0.0442	0.0039	1.069e-29	+++--++++	0.3501	252438	1959740	FALSE	DGKB
7:150972888:G:C	rs3778872	c	g	0.8082	0.0571	0.0043	9.268e-40	+++++++++	0.9912	252438	1959740	FALSE	KCNH2
7:158735153:C:T	rs3816459	t	c	0.8001	-0.0302	0.0049	6.298e-10	-----+---	0.7423	252438	1959740	TRUE	ESYT2
7:19110468:G:T	rs28572114	t	g	0.945	0.0509	0.0081	3.962e-10	+++++++++	0.1303	252438	1959740	TRUE	TWIST1
7:22750170:C:A	rs13311155	a	c	0.4386	0.0231	0.004	7.391e-09	+?+-+++++	0.006229	242612	1819290	TRUE	IL6
7:25578314:G:A	rs2072084	a	g	0.5105	-0.0193	0.0034	1.548e-08	---+-----	0.6147	252438	1959740	TRUE
7:27216845:C:T	rs10262140	t	c	0.1421	-0.0524	0.0061	1.237e-17	---------	1.353e-05	252438	1959740	FALSE	HOXA4
7:2742258:C:T	rs798514	t	c	0.7047	0.0298	0.0038	8.886e-15	+++--++?+	0.6397	243865	1932040	FALSE	AMZ1
7:28372030:T:G	rs7782838	t	g	0.7589	0.0457	0.0041	2.546e-28	+?+-+++++	0.4736	242612	1819290	FALSE	CREB5
7:35262867:C:A	rs12536299	a	c	0.6217	-0.0217	0.0034	1.885e-10	-----+---	0.0343	252438	1959740	TRUE	TBX20
7:41021120:A:G	rs10441103	a	g	0.8641	0.0296	0.0049	2.268e-09	++++-++++	0.7345	252438	1959740	TRUE	SUGCT
7:44737957:G:A	rs710888	a	g	0.4429	-0.0195	0.0035	3.299e-08	--+-++---	0.0979	252438	1959740	TRUE	ZMIZ2
7:4683522:C:T	rs61707771	t	c	0.8906	-0.0554	0.0068	2.685e-16	---+-+---	0.203	252438	1959740	FALSE	FOXK1
7:50668965:T:C	rs2529415	t	c	0.6297	-0.0225	0.0034	6.411e-11	-+-?-----	0.6023	251684	1907680	TRUE	GRB10
7:72580380:T:C		t	c	0.0179	0.0865	0.0142	1.246e-09	+?+?-++++	0.1406	241858	1767240	TRUE	TYW1B
7:74784878:A:G		a	g	0.2055	0.0541	0.0053	2.203e-24	++??+++?+	0.4644	179579	1627170	FALSE	NCF1
7:77002936:G:A	rs4406337	a	g	0.1903	0.0332	0.0045	2.542e-13	++++-++++	0.09287	252438	1959740	TRUE	SPDYE17
7:80941555:C:G	rs917191	c	g	0.5682	-0.0258	0.0033	4.835e-15	---------	0.09999	252438	1959740	FALSE	SEMA3C
7:845106:T:C	rs10276096	t	c	0.432	0.0406	0.0033	3.834e-34	+++-+++++	0.07448	252438	1959740	FALSE	SUN1
7:92658792:C:T	rs7804722	t	c	0.7235	0.0503	0.0038	1.751e-39	+-+++++++	0.1802	252438	1959740	FALSE	CDK6
8:102289327:C:T	rs2168689	t	c	0.7268	0.0256	0.0038	1.52e-11	+++++++++	0.9214	252438	1959740	TRUE	UBR5
8:104946995:C:CT		ct	c	0.8052	0.0438	0.0046	1.597e-21	+++-+++?+	0.006056	243865	1932040	FALSE	ZFPM2
8:107279650:G:C	rs4236786	c	g	0.2685	0.0235	0.0039	2.451e-09	+++++++?+	0.06716	243865	1932040	TRUE	ANGPT1
8:117847887:A:ATCTTG		a	atcttg	0.1757	0.0552	0.0047	1.965e-31	+++++++?+	0.6227	243865	1932040	FALSE	EXT1
8:11927416:C:A	rs61468577	a	c	0.6077	-0.0351	0.0035	4.081e-23	---------	0.753	252438	1959740	FALSE	DEFB136
8:123533862:T:C	rs78332318	t	c	0.0598	0.1145	0.0073	5.791e-55	+?+++++++	0.1076	242612	1819290	FALSE	FBXO32
8:124847575:A:C	rs35006907	a	c	0.3207	0.0317	0.0036	1.385e-18	++++-++++	0.2256	252438	1959740	FALSE	MTSS1
8:129705774:A:G	rs10808583	a	g	0.2557	-0.0256	0.0041	5.312e-10	-------+-	0.01776	252438	1959740	TRUE	GSDMC
8:134785981:G:A	rs72721963	a	g	0.9091	-0.0416	0.0062	1.642e-11	-?--++---	0.2461	242612	1819290	FALSE	ZFAT
8:13514611:A:G	rs76364830	a	g	0.0635	-0.0519	0.0079	4.101e-11	---+-----	0.3698	252438	1959740	FALSE	DLC1
8:140736225:A:G	rs4355822	a	g	0.5275	0.0461	0.0034	3.373e-41	+++-+++++	0.3683	252438	1959740	FALSE	PTK2
8:142425416:T:C	rs529467718	t	c	0.0052	-0.2586	0.0463	2.369e-08	-?-???--?	0.3149	192851	1239540	TRUE	TSNARE1
8:143944186:T:C		t	c	0.0469	0.0679	0.0086	3.219e-15	+?+?+++++	0.2105	241858	1767240	FALSE	PLEC
8:18056461:A:G	rs7508	a	g	0.7106	0.057	0.0037	1.297e-52	+++?+++++	0.1211	251684	1907680	FALSE	ASAH1
8:21972784:G:A	rs17060685	a	g	0.8529	0.0756	0.005	5.508e-51	+++-+++++	0.1232	252438	1959740	FALSE	XPO7
8:23531806:T:C	rs2002508	t	c	0.211	0.0229	0.0042	4.425e-08	+++++-+++	0.9348	252438	1959740	TRUE	SLC25A37
8:25495317:A:T	rs7826705	a	t	0.3392	-0.02	0.0034	6.219e-09	-----+---	0.7878	252438	1959740	TRUE	CDCA2
8:28655105:C:A	rs62504318	a	c	0.6053	-0.0208	0.0037	2.622e-08	---------	0.2846	252438	1959740	TRUE	EXTL3
8:30497996:T:G	rs6982511	t	g	0.2275	0.027	0.004	9.421e-12	+++-+++++	0.7019	252438	1959740	TRUE	RBPMS
8:70427597:G:C	rs16937000	c	g	0.7741	0.0374	0.0043	6.791e-18	++++-++++	0.5798	252438	1959740	FALSE	NCOA2
8:73294347:A:G	rs7819550	a	g	0.185	-0.03	0.0043	2.306e-12	---+-----	0.6462	252438	1959740	TRUE	RPL7
8:77247833:C:T	rs7846237	t	c	0.6372	-0.0227	0.0034	3.872e-11	-+---+---	0.2979	252438	1959740	FALSE	PEX2
8:9152396:A:G	rs19334	a	g	0.3343	-0.0203	0.0037	4.78e-08	---------	0.7902	252438	1959740	TRUE	PPP1R3B
9:100580350:G:C	rs1236813	c	g	0.6003	-0.0274	0.0033	2.177e-16	-------+-	0.2426	252438	1959740	TRUE	CAVIN4
9:107075534:G:A	rs111348063	a	g	0.7248	-0.0263	0.0037	1.608e-12	---+-----	0.6169	252438	1959740	FALSE	ZNF462
9:109015104:A:C	rs28361095	a	c	0.1282	-0.0361	0.0052	4.312e-12	-?---+---	0.7402	242612	1819290	TRUE	TMEM245
9:113515960:A:G	rs2050866	a	g	0.1093	-0.0299	0.0053	2.119e-08	-?-+-----	0.1412	242612	1819290	TRUE	RGS3
9:124325461:T:C	rs10818943	t	c	0.3308	-0.0255	0.0035	2.736e-13	---+-----	0.6284	252438	1959740	FALSE	NEK6
9:130288649:C:T	rs947509	t	c	0.4616	0.0193	0.0034	2.134e-08	++-++++++	0.03293	252438	1959740	TRUE	HMCN2
9:133274295:T:A	rs115478735	a	t	0.8169	-0.0458	0.0048	7.541e-22	-------?-	0.2093	243865	1932040	TRUE	ABO
9:136202927:G:A	rs2274115	a	g	0.3124	-0.0349	0.0038	3.151e-20	---------	0.4116	252438	1959740	FALSE	LHX3
9:137843591:T:C	rs7390474	t	c	0.7149	0.0229	0.004	8.565e-09	+++++++++	0.8856	252438	1959740	TRUE	EHMT1
9:15789656:G:A	rs34512145	a	g	0.5264	0.0208	0.0035	2.35e-09	+-+-+-+++	0.2694	252438	1959740	TRUE	CCDC171
9:16890519:T:C	rs2153272	t	c	0.7637	-0.032	0.0042	4.001e-14	----+----	0.1259	252438	1959740	FALSE	BNC2
9:20215707:A:G	rs398471	a	g	0.5598	0.0342	0.0034	2.722e-23	+++-+++++	0.07816	252438	1959740	FALSE	MLLT3
9:22124141:T:A	rs7857118	a	t	0.494	-0.0284	0.0033	2.178e-17	-+-------	4.795e-05	252438	1959740	TRUE	AL359922.1
9:34045016:G:T	rs747091	t	g	0.4411	0.021	0.0033	3.68e-10	+++++++++	0.4461	252438	1959740	TRUE	UBAP2
9:35909521:A:G	rs748802	a	g	0.3394	0.0218	0.0036	9.591e-10	+-+++++++	0.3495	252438	1959740	TRUE	SPAAR
9:37954916:A:G	rs10732358	a	g	0.543	-0.0193	0.0033	6.8e-09	---+-+---	0.0682	252438	1959740	TRUE	SHB
9:79660676:G:T	rs2027005	t	g	0.3575	-0.0261	0.0037	9.167e-13	---------	0.198	252438	1959740	TRUE	TLE4
9:86358616:C:T	rs72750618	t	c	0.651	-0.0223	0.0036	6.269e-10	-+--+----	0.08888	252438	1959740	TRUE	ISCA1
9:8895340:G:A	rs4237169	a	g	0.4357	-0.0313	0.0035	3.47e-19	---++----	0.4019	252438	1959740	FALSE	PTPRD
9:94960984:A:G	rs7864171	a	g	0.3927	0.0724	0.0034	1.21e-98	+++-+++++	0.009331	252438	1959740	FALSE	AOPEP
9:97772985:T:C	rs7030280	t	c	0.6673	-0.0281	0.0036	1.483e-14	-------+-	0.6928	252438	1959740	FALSE	XPA
9:98876927:C:T	rs10819413	t	c	0.3903	-0.0244	0.0035	4.3e-12	-?-------	0.3347	242612	1819290	FALSE	GALNT12
The effect size corresponds to allele 1.
The statistical test was two-sided, and the genome-wide Bonferroni-corrected significance level was applied.
