# Supplementary material for: Cross-population GWAS and proteomics improve risk prediction and reveal mechanisms in atrial fibrillation
Source: Nat Commun. 2025 Jul 11;16:6426. doi: 10.1038/s41467-025-61720-2 (PMC12254421; doi:10.1038/s41467-025-61720-2)
Supplement: Supplementary file 6 — Supplementary Data 4 [file 41467_2025_61720_MOESM6_ESM.xlsx]

## Sheet: Data
Table S4. Gene prioritization
Marker name	Nearby gene	MAGMA	PoPS	eQTL	GTEx_atrial_appendage	GTEx_left_ventricle	LOF	TWAS	Prioritized gene	Count
1:1063015	AGRN		HES4	NOC2L, RP11-465B22.3	PERM1	HES4, PERM1	RNF223	HES4, RNF223	RNF223	2
1:10736809	CASZ1	CASZ1	CASZ1				CASZ1		CASZ1	4
1:111908825	KCND3	KCND3	RAP1A		KCND3	KCND3			KCND3	4
1:115755137	CASQ2	CASQ2	CASQ2		CASQ2	CASQ2		CASQ2	CASQ2	6
1:147826432	GJA5		ACP6						GJA5	1
1:150781119	CTSK		MCL1	CTSK	ADAMTSL4-AS1, FALEC, ARNT	ARNT, FALEC, ANXA9		CTSK	CTSK	3
1:151910827	THEM4		S100A11						THEM4	1
1:154839804	KCNN3	KCNN3	CKS1B	CHTOP	RAB25, KCNN3			KCNN3	KCNN3	4
1:155846294	GON4L	GON4L	LMNA	ADAM15	ADAM15		DAP3	GON4L, ADAM15	GON4L	3
1:15937769	SPEN	SPEN	HSPB7	SPEN		SPEN-AS1	ZBTB17		SPEN	3
1:167125926	GPA33	STYXL2	STYXL2				STYXL2		STYXL2	3
1:169498416	SLC19A2		ATP1B1	XCL2		SCYL3			SLC19A2	1
1:170622169	PRRX1		PRRX1		PRRX1	PRRX1		PRRX1	PRRX1	5
1:171625448	MYOCOS		PRRC2C						MYOCOS	1
1:175168625	KIAA0040	KIAA0040	RABGAP1L	KIAA0040					KIAA0040	3
1:183204237	LAMC2	LAMC2	LAMC1						LAMC2	2
1:19404433	CAPZB	CAPZB	CAPZB		NBL1				CAPZB	3
1:201938746	LMOD1	LMOD1	LMOD1					LMOD1	LMOD1	4
1:203065181	PPFIA4	PPFIA4	BTG2	PPFIA4		ADORA1			PPFIA4	3
1:204506385	MDM4		MDM4					MDM4	MDM4	3
1:205753830	NUCKS1		NUCKS1					NUCKS1	NUCKS1	3
1:207069797	PFKFB2	PFKFB2	YOD1	PFKFB2, CTSE	PFKFB2, YOD1	PFKFB2		PFKFB2, YOD1	PFKFB2	6
1:214111956	PROX1		PROX1		LINC02775				PROX1	2
1:217183138	ESRRG		ESRRG						ESRRG	2
1:218461445	TGFB2		TGFB2						TGFB2	2
1:21956126	HSPG2		CELA3A					HSPG2	HSPG2	2
1:227066304	CDC42BPA	CDC42BPA	CDC42BPA						CDC42BPA	3
1:228227142	OBSCN	OBSCN	OBSCN		OBSCN-AS1				OBSCN	3
1:230714053	AGT	AGT	C1orf198				AGT		AGT	3
1:23383982	TCEA3	TCEA3	ID3		TCEA3	TCEA3			TCEA3	4
1:234619308	IRF2BP2		IRF2BP2			IRF2BP2			IRF2BP2	3
1:244477914	CATSPERE	CATSPERE	DESI2				CATSPERE		CATSPERE	3
1:26234454	CEP85	CEP85	TRIM63		CEP85	CEP85	SH3BGRL3	CEP85	CEP85	5
1:2997724	ACTRT2		PRDM16						ACTRT2	1
1:33320377	A3GALT2	A3GALT2	PHC2		PHC2			A3GALT2	A3GALT2	3
1:36233260	THRAP3	THRAP3	THRAP3	AL591845.1, SH3D21	EVA1B, SH3D21	SH3D21			THRAP3	3
1:38943566	RHBDL2		MACF1						RHBDL2	1
1:40063357	CAP1	CAP1	RLF	ZMPSTE24					CAP1	2
1:41078607	SCMH1	SCMH1	SCMH1	SCMH1	SCMH1	SCMH1		SCMH1	SCMH1	7
1:48827336	AGBL4	AGBL4	AGBL4						AGBL4	3
1:49948085	AGBL4	AGBL4	ELAVL4						AGBL4	2
1:50951380	FAF1	FAF1	FAF1						FAF1	3
1:52284804	ZFYVE9	ZFYVE9	TUT4	ECHDC2			CC2D1B		ZFYVE9	2
1:56526218	PLPP3	PLPP3	PRKAA2					PLPP3	PLPP3	3
1:6219310	RNF207	RNF207	RNF207				RPL22		RNF207	3
1:74473886	FPGT-TNNI3K	FPGT-TNNI3K	TNNI3K			, LRRC53	LRRC53		FPGT-TNNI3K	2
1:9656183	PIK3CD	PIK3CD	PIK3CD-AS1			CLSTN1	PIK3CD		PIK3CD	3
1:99584229	PALMD		PALMD					PALMD	PALMD	3
10:100144149	ERLIN1		SCD	CWF19L1, BLOC1S2, RP11-316M21.6, PHBP9	CWF19L1	CWF19L1		CWF19L1	CWF19L1	4
10:103582915	NEURL1	NEURL1	NEURL1					NEURL1	NEURL1	4
10:104876083	SORCS3	SORCS3	SORCS3	MIR4482-1, GSTO1, GSTO2					SORCS3	3
10:105920482										0
10:110816801	RBM20	RBM20	RBM20					RBM20	RBM20	4
10:112746619	VTI1A	VTI1A	TCF7L2						VTI1A	2
10:114649106	ABLIM1	ABLIM1	ABLIM1		ABLIM1			ABLIM1	ABLIM1	5
10:118666396	CACUL1		CACUL1		CACUL1			CACUL1	CACUL1	4
10:121592889	FGFR2	FGFR2	FGFR2						FGFR2	3
10:125025145	CTBP2	CTBP2	CTBP2				ZRANB1		CTBP2	3
10:126677806	C10orf90		DOCK1						C10orf90	1
10:13688293	FRMD4A	FRMD4A	FRMD4A						FRMD4A	3
10:20868692	NEBL	NEBL	NEBL				NEBL		NEBL	4
10:22208580	EBLN1	EBLN1	DNAJC1	COMMD3			EBLN1		EBLN1	3
10:24574091	ARHGAP21		ARHGAP21	PRTFDC1, ARHGAP21					ARHGAP21	3
10:32451091	CCDC7	CCDC7	EPC1		ITGB1			CCDC7, EPC1	CCDC7	3
10:43339097	FXYD4		CSGALNACT2						FXYD4	1
10:49224617	TMEM273		WDFY4				C10orf71,VSTM4	C10orf71, VSTM4	C10orf71,VSTM4	4
10:52350312	DKK1		PRKG1			DKK1			DKK1	2
10:60644276	ANK3	ANK3	ANK3						ANK3	3
10:63229171	JMJD1C	JMJD1C	JMJD1C	JMJD1C		MRPL35P2, REEP3		JMJD1C	JMJD1C	5
10:67854979	DNAJC12		CTNNA3		HERC4			DNAJC12, CTNNA3	DNAJC12	2
10:68866180	STOX1	STOX1	DDX21						STOX1	2
10:72467562	MICU1	MICU1	DDIT4	NUDT13, DNAJC9, P4HA1, TTC18, FAM149B1, MRPS16				NUDT13	MICU1	2
10:73655919	SYNPO2L	SYNPO2L	SYNPO2L	RP11-574K11.5	SYNPO2L			SYNPO2L	SYNPO2L	5
10:75113669	SAMD8	SAMD8	KAT6B				SAMD8		SAMD8	3
10:76172644	LRMDA	LRMDA	LRMDA						LRMDA	3
10:77824098	DLG5	DLG5	KCNMA1	DLG5					DLG5	3
10:79022080	ZMIZ1		ZMIZ1			ZMIZ1			ZMIZ1	3
10:80441895	PRXL2A		PRXL2A	FAM213A					PRXL2A	2
10:86684463	LDB3	LDB3	LDB3						LDB3	3
10:89508044	SLC16A12	SLC16A12	IFIT1B			SLC16A12			SLC16A12	3
10:92685099	HHEX		EXOC6						HHEX	1
10:95327302	SORBS1	SORBS1	SORBS1						SORBS1	3
10:98263602	LOXL4	LOXL4	HPSE2	GOLGA7B, LOXL4				LOXL4	LOXL4	4
11:10154155	SBF2	SBF2	ADM	TMEM9B				SBF2	SBF2	3
11:113879428	USP28		USP28			USP28			USP28	3
11:12068542	MICAL2		MICAL2						MICAL2	2
11:121783619			SORL1						SORL1	1
11:128899492	KCNJ5	KCNJ5	ARHGAP32		KCNJ5		KCNJ5	KCNJ5	KCNJ5	5
11:134141756	JAM3	JAM3	NCAPD3					JAM3	JAM3	3
11:14045002	SPON1		RRAS2			SPON1		SPON1	SPON1	3
11:16352118	SOX6	SOX6	SOX6	KCNJ11					SOX6	3
11:1871700	LSP1	LSP1	LSP1	TNNT3	TNNT3		LSP1	LSP1, TNNT3	LSP1	5
11:19989899	NAV2	NAV2	NAV2						NAV2	3
11:22199694	ANO5	ANO5	SLC17A6			FANCF			ANO5	2
11:28711999			METTL15						METTL15	1
11:30515959	MPPED2	MPPED2	MPPED2					MPPED2	MPPED2	4
11:32637649	CCDC73	CCDC73	PRRG4						CCDC73	2
11:3868993	STIM1	STIM1	NUP98		STIM1	STIM1		STIM1	STIM1	5
11:48102109	PTPRJ	PTPRJ	PTPRJ	C11orf49					PTPRJ	3
11:49170540	FOLH1	FOLH1	FOLH1			FOLH1		FOLH1	FOLH1	5
11:50240216					FOLH1	FOLH1				0
11:56351617	OR8J1		OR8H2				OR8J3,OR5T2,OR8H3		OR8J3,OR5T2,OR8H3	3
11:65222570	CAPN1		VPS51	PCNXL3	DPF2, EHBP1L1, POLA2, PCNX3		SAC3D1		SAC3D1	1
11:69501252			CCND1					CCND1	CCND1	2
11:74682095	POLD3		POLD3						POLD3	2
11:92195669	FAT3		FAT3					FAT3	FAT3	3
11:95307078	SESN3		SESN3						SESN3	2
12:104099301	HCFC2	HCFC2	HSP90B1						HCFC2	2
12:106750550	RFX4		CRY1		RIC8B				RFX4	1
12:109906096	TCHP	TCHP	GIT2	GPN3	RAD9B, ARPC3	VPS29, RAD9B			TCHP	2
12:110976657	MYL2		MYL2						MYL2	2
12:114355435	TBX5	TBX5	TBX5						TBX5	3
12:115789444			MED13L						MED13L	1
12:120230731	PXN	PXN	MSI1		PXN	PXN		PXN	PXN	5
12:121511474	KDM2B	KDM2B	ANAPC5						KDM2B	2
12:122863933	HIP1R	HIP1R	ABCB9	VPS37B	VPS37B	VPS37B,		HIP1R, VPS37B	HIP1R	3
12:124322887	NCOR2		NCOR2						NCOR2	2
12:12733093	APOLD1	APOLD1	APOLD1	CDKN1B			APOLD1	APOLD1	APOLD1	5
12:132573624	FBRSL1	FBRSL1	FBRSL1			ZNF891			FBRSL1	3
12:20707159	SLCO1C1	SLCO1C1	PDE3A						SLCO1C1	2
12:24607522	SOX5		BCAT1						SOX5	1
12:26192593	SSPN	SSPN	SSPN		SSPN	SSPN		SSPN	SSPN	6
12:27587060	PPFIBP1	PPFIBP1	PPFIBP1		, , PPFIBP1				PPFIBP1	4
12:32827227	PKP2	PKP2	PKP2		PKP2	PKP2		PKP2	PKP2	6
12:4055649			CCND2					CCND2	CCND2	2
12:45906317	ARID2	ARID2	SCAF11						ARID2	2
12:51059899	LETMD1	LETMD1	SLC11A2		LETMD1	LETMD1, RACGAP1		LETMD1, SLC11A2	LETMD1	5
12:54049306	HOXC4	HOXC4	CBX5						HOXC4	2
12:55698884	ITGA7	ITGA7	ITGA7	ESYT1			TMT1B		ITGA7	3
12:56716008	NACA	NACA	NACA	PTGES3, NACA, BAZ2A		NACA	NACA	NACA	NACA	7
12:65950030	HMGA2	HMGA2	HMGA2						HMGA2	3
12:6611629	CHD4		CHD4						CHD4	2
12:69620934	LRRC10		LRRC10			LRRC10		LRRC10	LRRC10	4
12:71000888	PTPRR		TSPAN8			TSPAN8			PTPRR	1
12:75845075			NAP1L1						NAP1L1	1
12:89595822	ATP2B1	ATP2B1	ATP2B1						ATP2B1	3
12:92181666	BTG1		BTG1						BTG1	2
12:93786851	CRADD	CRADD	SOCS2	SOCS2, SOCS2-AS1					CRADD	2
13:102290788	FGF14	FGF14	FGF14						FGF14	3
13:106995444			NALF1						NALF1	1
13:110728354	ING1		COL4A2	ING1			ING1	ING1	ING1	4
13:113419635	ADPRHL1		ADPRHL1	F10	F10	PROZ, F10	ADPRHL1,LAMP1		ADPRHL1	3
13:21537382	MICU2	MICU2	MICU2					MICU2	MICU2	4
13:22794804										0
13:29563691	SLC7A1	SLC7A1	MTUS2						SLC7A1	2
13:31617271			FRY						FRY	1
13:40566345	FOXO1	FOXO1	FOXO1				MRPS31		FOXO1	3
13:46676769	LRCH1	LRCH1	LRCH1					LRCH1	LRCH1	4
13:50148759		DLEU1	TRIM13					DLEU1	DLEU1	2
13:71142759										0
13:73944073	KLF12	KLF12	KLF12		KLF12	KLF12		KLF12	KLF12	6
13:97366782	MBNL2	MBNL2	MBNL2						MBNL2	3
14:102209013	WDR20	WDR20	HSP90AA1	WDR20			MOK	HSP90AA1	WDR20	3
14:21096700	ZNF219	ZNF219	NDRG2				NDRG2	ZNF219	ZNF219	3
14:23394593	MYH6	MYH6	MYH6						MYH6	3
14:29635804	PRKD1	PRKD1	PRKD1						PRKD1	3
14:32514611	AKAP6	AKAP6	AKAP6		AKAP6		AKAP6	AKAP6	AKAP6	6
14:34711940	CFL2	CFL2	EGLN3	CFL2	RPL23AP8			CFL2	CFL2	4
14:52856493	FERMT2	FERMT2	FERMT2						FERMT2	3
14:54694180	SAMD4A	SAMD4A	SAMD4A						SAMD4A	3
14:58657414	DACT1		DACT1						DACT1	2
14:60414015	C14orf39	C14orf39	SIX6				SIX6		SIX6	2
14:64214130	SYNE2	SYNE2	SYNE2			SYNE2	SYNE2	SYNE2	SYNE2	6
14:70015716	SMOC1	SMOC1	SRSF5						SMOC1	2
14:72894313	DPF3	DPF3	RBM25	DCAF4	DPF3			DPF3, DCAF4	DPF3	4
14:74348967	VRTN	VRTN	LTBP2		LINC01220, LIN52				VRTN	2
14:76960182	IRF2BPL		IRF2BPL		LINC01629, , RN7SL356P	LINC01629,			IRF2BPL	2
14:79424113	NRXN3	NRXN3	NRXN3						NRXN3	3
14:85343567			FLRT2		FLRT2-AS1, FLRT2	FLRT2		FLRT2	FLRT2	4
14:93316830	BTBD7	BTBD7	BTBD7		UNC79	UNC79			BTBD7	3
14:95516117	GLRX5	SYNE3-AS1	CLMN	LINC00341	SYNE3	SYNE3-AS1, SYNE3		GLRX5	GLRX5	2
14:99737084	EML1	EML1	EML1					EML1	EML1	4
15:32717373	GREM1		ARHGAP11A						GREM1	1
15:34717935	GJD2		ACTC1		GJD2	ACTC1		GJD2	GJD2	3
15:36886324	MEIS2		MEIS2						MEIS2	2
15:41825925	MAPKBP1	MAPKBP1	EHD4	PLA2G4B, RP11-107F6.3, MGA, JMJD7	RPAP1, PLA2G4B, JMJD7	PLA2G4B, JMJD7, MGA		MAPKBP1, PLA2G4B	MAPKBP1	3
15:57632516	MYZAP	GCOM1	CGNL1				GCOM1		GCOM1	2
15:63718905	HERC1	HERC1	FBXL22	HERC1	FBXL22			HERC1, FBXL22	HERC1	4
15:65211870	CILP	CILP	RASL12				CILP		CILP	3
15:67165360	SMAD3	SMAD3	SMAD3				IQCH	IQCH	SMAD3	3
15:70166237	TLE3		TLE3						TLE3	2
15:73374914	HCN4		HCN4					HCN4	HCN4	3
15:80384583	ARNT2	ARNT2-DT	ARNT2	BCL2A1	CTXND1, ARNT2-DT, ARNT2	ARNT2-DT		ARNT2	ARNT2	4
15:89585735	TICRR	TICRR	ANPEP				TICRR	TICRR	TICRR	4
15:95588381										0
15:98740845	IGF1R	IGF1R	IGF1R			IGF1R		IGF1R	IGF1R	5
16:14301301	MRTFB		MRTFB						MRTFB	2
16:15818687	MYH11	MYH11	MYH11						MYH11	3
16:1953015	RPL3L	RPL3L	NHERF2				RPL3L,MRPS34	RPL3L	RPL3L	4
16:24820406	TNRC6A	TNRC6A	RBBP6	SLC5A11	SLC5A11		SLC5A11	SLC5A11	SLC5A11	4
16:28826752	ATXN2L	ATXN2L	ATP2A1	TUFM, CCDC101, SPNS1, A-575C2.4		XPO6, NFATC2IP, SPNS1		TUFM	ATXN2L	2
16:3697041	TRAP1	TRAP1	CREBBP	TRAP1, RP11-461A8.4, MMP25	TRAP1,	, TRAP1		TRAP1	TRAP1	6
16:50068309	HEATR3	HEATR3	HEATR3	HEATR3	HEATR3,	HEATR3		HEATR3	HEATR3	7
16:53794154	FTO	FTO	FTO						FTO	3
16:66898759	PDP2		RRAD	CTD-2258A20.5, RP11-61A14.3	CES2	CES2	CA7		CA7	1
16:69103848	HAS3		SNTB2	NFATC3, PRMT7, DPEP3, DPEP2, LCAT					HAS3	1
16:70111916	PDPR		WWP2						PDPR	1
16:704288	FBXL16	FBXL16	PIGQ					PIGQ	FBXL16	2
16:72005073	DHODH		IST1	RP11-498D10.6	ZNF23				DHODH	1
16:73017721	ZFHX3	ZFHX3	ZFHX3				PMFBP1		ZFHX3	3
16:82717755	CDH13	CDH13	CDH13		CDH13	CDH13		CDH13	CDH13	6
16:84098535	MBTPS1	MBTPS1	WFDC1	MBTPS1					MBTPS1	3
16:86373131			FOXF1						FOXF1	1
16:88468933	ZFPM1	ZFPM1	ZFPM1						ZFPM1	3
17:12715363	MYOCD	MYOCD	MYOCD					MYOCD	MYOCD	4
17:2302425	SMG6	SMG6	METTL16					SMG6	SMG6	3
17:39893336	GSDMB		TCAP	GSDMB, ORMDL3, IKZF3, ERBB2	ORMDL3		ZPBP2	GSDMB	GSDMB	3
17:4077854	ZZEF1	ZZEF1	P2RX1	RP13-580F15.2	ZZEF1	ZZEF1	ATP2A3,ZZEF1	ZZEF1	ZZEF1	6
17:44109500	HDAC5	HDAC5	SLC4A1	ASB16-AS1, RP5-882C2.2, CTD-2020K17.3	ASB16	NAGS	G6PC3	HDAC5	HDAC5	3
17:45761354	LINC02210-CRHR1	CRHR1	MAPT	CRHR1-IT1, LRRC37A4P, KANSL1-AS1, RP11-707O23.5, DND1P1, LRRC37A2, RP11-259G18.3, RP11-259G18.1, RP11-259G18.2, RP11-798G7.5, RP11-798G7.6, DCAKD, EFTUD2, RP11-798G7.8, ACBD4, CTD-2020K17.1, SPATA32, NMT1, AC091132.1, CTD-2020K17.3, NSF, WNT3			STH	MAPT	MAPT	2
17:46935905	GOSR2	GOSR2	CDC27	SNX11				GOSR2, SNX11	GOSR2	3
17:48116861	SNX11	SNX11	NFE2L1	HOXB2, SNX11			SNX11	SNX11, NFE2L1	SNX11	5
17:49376082	ZNF652		SPOP					ZNF652	ZNF652	2
17:51199051	MBTD1	MBTD1	SPAG9	NME1, NME1-NME2	MBTD1	MBTD1		MBTD1, NME1	MBTD1	5
17:57874296	CUEDC1	CUEDC1	MSI2						CUEDC1	2
17:59388543	YPEL2	YPEL2	YPEL2	BZRAP1, MPO	YPEL2, TSPOAP1	YPEL2		YPEL2	YPEL2	6
17:61358136	BCAS3	BCAS3	TBX2						BCAS3	2
17:63685825	MAP3K3	MAP3K3	KCNH6	PSMC5	CD79B, STRADA				MAP3K3	2
17:66212167	APOH	APOH	PRKCA				CEP112	PRKCA	CEP112	1
17:67624704	PITPNC1	PITPNC1	PITPNC1						PITPNC1	3
17:70351774			KCNJ2						KCNJ2	1
17:7516977	POLR2A		SLC2A4	CHRNB1, POLR2A		ATP1B2		POLR2A, SLC2A4, CHRNB1	POLR2A	3
17:78802280	USP36	USP36	TIMP2	USP36, U6	USP36, CYTH1	CYTH1	CYTH1	CYTH1	USP36	4
17:79804428	CBX8		RBFOX3		CBX8	CBX8	CBX8	CBX8	CBX8	5
17:81105828	BAIAP2	BAIAP2	TMEM105		BAIAP2, PDE6G		PVALEF	BAIAP2	BAIAP2	4
18:1840657										0
18:31524751	DSG2	DSG2	DSG2				DSG2		DSG2	4
18:34838301	DTNA	DTNA	DTNA	DTNA					DTNA	4
18:48947822	SMAD7	SMAD7	SMAD7						SMAD7	3
18:51153152	MEX3C		SMAD4					MEX3C	MEX3C	2
18:55776892			TCF4						TCF4	1
18:58304006	NEDD4L	NEDD4L	ALPK2						NEDD4L	2
18:60161902			MC4R						MC4R	1
18:76429371	ZNF516	ZNF516	ZNF516						ZNF516	3
18:79396537	NFATC1	NFATC1	NFATC1			NFATC1		NFATC1	NFATC1	5
19:10281094	ICAM1	ICAM1	DNMT1						ICAM1	2
19:11416089	RGL3	RGL3	CNN1						RGL3	2
19:12766150	HOOK2	HOOK2	DAND5	PRDX2, RNASEH2A, JUNB	HOOK2, PRDX2, TNPO2	HOOK2		HOOK2, PRDX2	HOOK2	5
19:17330062	ANO8	ANO8	PLVAP		ANKLE1	BABAM1, PLVAP	USHBP1	USHBP1	USHBP1	2
19:18338428	PGPEP1		JUND		BST2				PGPEP1	1
19:19364660	MAU2		GATAD2A	CTC-559E9.5		, TM6SF2			MAU2	1
19:2232050	DOT1L	DOT1L	DOT1L			TIMM13			DOT1L	3
19:35068720	HPN		FXYD1			HPN			HPN	2
19:36080003	WDR62	WDR62	COX7A1	CLIP3	WDR62, TBCB, CLIP3	CLIP3, WDR62, TBCB, KMT2B		WDR62, CLIP3	WDR62	5
19:3951295	DAPK3		EEF2						DAPK3	1
19:41394219	AC011462.1		AXL	EXOSC5	ERICH4, EXOSC5, DMAC2,	EXOSC5, ERICH4	EXOSC5,DMAC2,B3GNT8		EXOSC5	4
19:44844654	NECTIN2		BCAM	QPCTL	NECTIN2	NECTIN2			NECTIN2	3
19:46370708	PPP5C	PPP5C	HIF3A					PPP5C	PPP5C	3
19:47643471	BICRA	BICRA	EHD2		BICRA				BICRA	3
19:50399948	POLD1	POLD1	LRRC4B						POLD1	2
19:5119411	KDM4B	KDM4B	PTPRS					KDM4B	KDM4B	3
19:57889974	AC010326.2	ZNF814	ZNF329	ZNF586					AC010326.2	1
19:7208871	INSR	INSR	INSR						INSR	3
19:8605262	ADAMTS10	ADAMTS10	ANGPTL4						ADAMTS10	2
2:10075395	CYS1	CYS1	TAF1B		KLF11	KLF11			CYS1	2
2:111980402	MERTK	MERTK	MERTK						MERTK	3
2:11446093	E2F6	E2F6	ROCK2		E2F6	E2F6		E2F6	E2F6	5
2:126679788	GYPC	GYPC	GYPC		GYPC	GYPC		GYPC	GYPC	6
2:12727378	TRIB2	TRIB2	TRIB2		TRIB2	TRIB2			TRIB2	5
2:136049204	DARS1		CXCR4	MCM6, DARS, AC011893.3, CCNT2				MCM6	MCM6	2
2:144917391										0
2:146083018										0
2:147824809	ACVR2A		MBD5	ACVR2A	ACVR2A	ACVR2A	MBD5	ACVR2A, MBD5	MBD5	3
2:160678140			RBMS1						RBMS1	1
2:163560391	FIGN		FIGN						FIGN	2
2:174679054	WIPF1	WIPF1	CHN1		WIPF1	WIPF1		WIPF1	WIPF1	5
2:178566270	TTN	TTN	TTN	TTN-AS1			TTN,PLEKHA3	TTN	TTN	5
2:180697015										0
2:18798029			RDH14						RDH14	1
2:197414110	SF3B1	SF3B1	HSPD1	AC013264.2, SF3B1, ANKRD44, ANKRD44-IT1	SF3B1, ANKRD44			SF3B1, HSPD1	SF3B1	5
2:200298731	SPATS2L		SPATS2L		SPATS2L	SPATS2L		SPATS2L	SPATS2L	5
2:205108844	PARD3B	PARD3B	PARD3B						PARD3B	3
2:207329334			CREB1		METTL21A				CREB1	1
2:212401279	ERBB4	ERBB4	ERBB4			ERBB4		ERBB4	ERBB4	5
2:217894951	TNS1	TNS1	TNS1						TNS1	3
2:219434819	SPEG	SPEG	DES			SPEG		SPEG, DES	SPEG	4
2:237625604	LRRFIP1		LRRFIP1		LRRFIP1,			LRRFIP1	LRRFIP1	4
2:24626891	NCOA1	NCOA1	NCOA1						NCOA1	3
2:25937071	KIF3C	KIF3C	ASXL2					ASXL2	KIF3C	2
2:36392466	CRIM1	CRIM1	CRIM1						CRIM1	3
2:37829287	CDC42EP3		CDC42EP3	LINC00211, AC010878.3					CDC42EP3	2
2:417167			TMEM18						TMEM18	1
2:46314037	EPAS1	EPAS1	EPAS1						EPAS1	3
2:47890994	FBXO11	FBXO11	MSH6					FBXO11, MSH6	FBXO11	3
2:55869757	EFEMP1	EFEMP1	EFEMP1						EFEMP1	3
2:59084776										0
2:60414407	BCL11A		BCL11A						BCL11A	2
2:61535249	XPO1	XPO1	USP34	AHSA2, KIAA1841				USP34	XPO1	2
2:65052671	CEP68		ACTR2	CEP68				CEP68	CEP68	3
2:67505965	ETAA1		ETAA1						ETAA1	2
2:69879700	GMCL1	GMCL1	AAK1	NAGK	GMCL1	GMCL1, SNRNP27		GMCL1	GMCL1	5
2:71402911	ZNF638	ZNF638	ZNF638	ZNF638	ZNF638			ZNF638	ZNF638	6
2:86367364	REEP1		REEP1	AC012454.4	REEP1				REEP1	3
20:10911580			JAG1						JAG1	1
20:18375909	DZANK1		POLR3F						DZANK1	1
20:21356187	XRN2	XRN2	XRN2	XRN2					XRN2	4
20:36124388	EPB41L1	EPB41L1	EPB41L1	CPNE1	NFS1	EDEM2		EPB41L1	EPB41L1	4
20:38214481	KIAA1755	KIAA1755	BPI				TGM2		KIAA1755	2
20:44167334	JPH2	JPH2	JPH2				FITM2	JPH2	JPH2	4
20:46093017	NCOA5		CD40	NCOA5	CD40			CD40	NCOA5	2
20:49356023	KCNB1		PTGIS						KCNB1	1
20:52215488	ZFP64		ZFP64					ZFP64	ZFP64	3
20:59136043	ZNF831		GNAS					ZNF831	ZNF831	2
20:62568465	SLCO4A1	MIR1-1HG	GATA5		CRMA	CRMA	ADRM1		ADRM1	1
20:6591367			BMP2						BMP2	1
21:17568161	CXADR	CXADR	BTG3			CXADR		CXADR	CXADR	4
21:32298829	MRAP	MRAP	EVA1C						MRAP	2
21:34746814	CLIC6		RCAN1			KCNE1			CLIC6	1
21:39243417	BRWD1	BRWD1	SH3BGR	WRB, HMGN1		LINC02940		SH3BGR, WRB	BRWD1	2
21:41738494	RIPK4	RIPK4	ZBTB21						RIPK4	2
21:44447091	TRPM2		AIRE	C21orf2, AP001062.7, SUMO3	CFAP410	LRRC3,		C21orf2	C21orf2	2
22:18114637	AC016027.6	PEX26	MICAL3		, TUBA8	, TUBA8		PEX26	PEX26	2
22:21596116	UBE2L3	UBE2L3	UBE2L3	UBE2L3, CCDC116	UBE2L3, CCDC116	UBE2L3, CCDC116		UBE2L3	UBE2L3	7
22:23833396	SMARCB1	SMARCB1	CHCHD10	SMARCB1	MMP11, SMARCB1	MMP11, SMARCB1	DERL3	SMARCB1	SMARCB1	6
22:25764138	MYO18B	MYO18B	MYO18B		PHF10P2		MYO18B		MYO18B	4
22:28834803	XBP1		TTC28	XBP1					XBP1	2
22:30647779	SLC35E4	SLC35E4	SEC14L3	TCN2, DEPDC5		DUSP18		TCN2	SLC35E4	2
22:38870446	CBX6	CBX6	CBX6	CBX6	CBX6	, CBX6	SUN2	CBX6, SUN2	CBX6	7
22:41730297	MEI1	MEI1	SREBF2	NHP2L1, CCDC134, DESI1, RP5-821D11.7, L3MBTL2, SREBF2, NFAM1	CCDC134	RANGAP1			MEI1	2
22:50543513	KLHDC7B		SHANK3	ADM2					KLHDC7B	1
3:101234368	IMPG2	IMPG2	ABI3BP	PDCL3P4, PCNP			IMPG2	IMPG2	IMPG2	4
3:108103398	CD47		IFT57	CD47					CD47	2
3:111811826	PLCXD2	PLCXD2	PHLDB2					PHLDB2	PLCXD2	2
3:122533533	PARP9	PARP9	PARP14	WDR5B	KPNA1, MIX23	MIX23		WDR5B	PARP9	2
3:125351901	ZNF148	ZNF148	ZNF148						ZNF148	3
3:12800305	CAND2	CAND2	RAF1					CAND2	CAND2	3
3:128378653	EEFSEC	EEFSEC	RPN1					EEFSEC	EEFSEC	3
3:136215057	MSL2		PPP2R3A	PCCB, MSL2	PCCB	PCCB, IL20RB		PCCB	MSL2	2
3:141399186	ZBTB38	ZBTB38	ZBTB38	ZBTB38	ZBTB38			ZBTB38	ZBTB38	6
3:142419452	XRN1	XRN1	XRN1	XRN1			XRN1		XRN1	5
3:14830259	FGD5	FGD5	FGD5						FGD5	3
3:149066822	HLTF	HLTF	GYG1	HLTF	UBQLN4P1			HLTF, GYG1	HLTF	4
3:172204265	FNDC3B	FNDC3B	FNDC3B						FNDC3B	3
3:179455191	GNB4		PIK3CA	AC007620.3	GNB4	GNB4		GNB4	GNB4	4
3:184302754	PSMD2	EIF2B5	EIF4G1		ECE2	ALG3	PSMD2		PSMD2	2
3:185830874	IGF2BP2		IGF2BP2						IGF2BP2	2
3:195080124	XXYLT1	XXYLT1	ACAP2		LRRC15, FAM43A	FAM43A		XXYLT1	XXYLT1	3
3:196828611	PAK2	PAK2	PAK2		PAK2, CEP19	PAK2		PAK2	PAK2	6
3:21943888	ZNF385D	ZNF385D	ZNF385D						ZNF385D	3
3:24433671	THRB	THRB	THRB		THRB	THRB		THRB	THRB	6
3:25632993	TOP2B	TOP2B	TOP2B	RARB, TOP2B, NGLY1		TOP2B		TOP2B	TOP2B	6
3:27521497	SLC4A7		SLC4A7					SLC4A7	SLC4A7	3
3:38725824	SCN10A	SCN10A	SCN5A		SCN10A	SCN10A	SCN5A	SCN10A	SCN10A	5
3:42723346	CCDC13	CCDC13	NKTR		HHATL-AS1, CCDC13-AS1	CCDC13-AS1			CCDC13	2
3:44059525			TOPAZ1						TOPAZ1	1
3:46739661	AC109583.1		MYL3			PRSS42P			AC109583.1	1
3:48949113	ARIH2	ARIH2	LAMB2	WDR6, ARIH2, USP19	RHOA-IT1, ARIH2, NDUFAF3	, NDUFAF3, WDR6		ARIH2, WDR6	ARIH2	5
3:53511595	CACNA1D	CACNA1D	CACNA1D	SPCS1					CACNA1D	3
3:57641773	DENND6A	DENND6A	SLMAP	ABHD6, FLNB-AS1	ARF4	ARF4		SLMAP	DENND6A	2
3:66381178	SLC25A26	SLC25A26	LRIG1						SLC25A26	2
3:69354767	FRMD4B	FRMD4B	LMOD3					FRMD4B	FRMD4B	3
3:73345905	PDZRN3		PDZRN3						PDZRN3	2
3:84919466	CADM2		CADM2						CADM2	2
3:89418207	EPHA3	EPHA3	EPHA3				EPHA3		EPHA3	4
3:90434951										0
3:94043781	ARL13B	ARL13B	ARL13B	NSUN3				NSUN3	ARL13B	3
3:98521473	CLDND1	CLDND1	CLDND1		CPOX, OR5K2	CLDND1, OR5K2			CLDND1	4
3:99862218	CMSS1	CMSS1	FILIP1L	RP11-319J24.3			CMSS1	CMSS1	CMSS1	4
4:10080130	WDR1	WDR1	SLC2A9	WDR1		SLC2A9	WDR1,SLC2A9	WDR1, SLC2A9	WDR1	5
4:1016463	FGFRL1	FGFRL1	SPON2					FGFRL1	FGFRL1	3
4:102821494	UBE2D3	UBE2D3	UBE2D3	RP11-10L12.4		UBE2D3, UBE2D3-AS1		UBE2D3	UBE2D3	5
4:105990585	NPNT	NPNT	NPNT						NPNT	3
4:109738763	AC126283.1		EGF						AC126283.1	1
4:110789386			PITX2						PITX2	1
4:112093836	FAM241A		FAM241A						FAM241A	2
4:113527500	CAMK2D	CAMK2D	CAMK2D		CAMK2D				CAMK2D	4
4:115260980			NDST4						NDST4	1
4:121839813	BBS7	BBS7	TRPC3	CCNA2				BBS7	BBS7	3
4:122917603	NUDT6	NUDT6	AFG2A				NUDT6		NUDT6	3
4:128545263										0
4:129810129										0
4:137547849	PCDH18		PCDH18						PCDH18	2
4:139184534	ELF2		NAA15	ELF2, SETD7				ELF2	ELF2	3
4:144811123	AC098588.2		HHIP						AC098588.2	1
4:146206835	LSM6		LSM6	RP11-6L6.2	, REELD1	REELD1,		LSM6, RP11-6L6.2	LSM6	3
4:148029042	ARHGAP10	ARHGAP10	NR3C2						ARHGAP10	2
4:16890406	LDB2	LDB2	LDB2						LDB2	3
4:173730451			HAND2					HAND2	HAND2	2
4:187477579										0
4:25407216	ANAPC4	ANAPC4	ANAPC4				ANAPC4		ANAPC4	4
4:38373226			TBC1D1						TBC1D1	1
4:45177866										0
4:56908677	REST	REST	IGFBP7			REST		REST	REST	4
4:71261766	SLC4A4	SLC4A4	SLC4A4						SLC4A4	3
4:73097580	ANKRD17	ANKRD17	ANKRD17	COX18, ALB					ANKRD17	3
4:74179776	MTHFD2L	MTHFD2L	CXCL2						MTHFD2L	2
4:76501018	SHROOM3	SHROOM3	SHROOM3						SHROOM3	3
4:80253438	FGF5		ANTXR2						FGF5	1
4:81256064	PRKG2		PRKG2						PRKG2	2
4:82951522	LIN54	LIN54	SEC31A	SCD5	THAP9		SEC31A	LIN54, SEC31A	SEC31A	3
4:85529850	ARHGAP24	ARHGAP24	ARHGAP24			ARHGAP24			ARHGAP24	4
4:94178456	SMARCAD1		HPGDS				SMARCAD1	SMARCAD1	SMARCAD1	3
4:99318162	ADH1B	ADH1B	MTTP				ADH1A		ADH1B	2
5:107095446										0
5:111549300	STARD4		STARD4						STARD4	2
5:114423738	KCNN2	KCNN2	KCNN2						KCNN2	3
5:123317705	CEP120		PRDM6						CEP120	1
5:128922759	SLC27A6	SLC27A6	SLC27A6		SLC27A6	SLC27A6		SLC27A6	SLC27A6	6
5:134513024	JADE2		SEC24A		SKP1				JADE2	1
5:138084300	WNT8A	WNT8A	KIF20A		, FAM13B-AS1, FAM13B	FAM13B, FAM13B-AS1	PKD2L2		WNT8A	2
5:139172589	SIL1	SIL1	CTNNA1						SIL1	2
5:140325181	HBEGF		ANKHD1		ZMAT2			ANKHD1	ANKHD1	2
5:141636721	HDAC3	HDAC3	DIAPH1					HDAC3	HDAC3	3
5:143452776	NR3C1		ARHGAP26			NR3C1		NR3C1	NR3C1	3
5:150980673	GPX3		ANXA6						GPX3	1
5:158457152			EBF1	RNF145					EBF1	1
5:168964657	SLIT3	SLIT3	SLIT3						SLIT3	3
5:173235021	NKX2-5	NKX2-5	NKX2-5					NKX2-5	NKX2-5	4
5:174364373			NSG2	CPEB4				CPEB4	CPEB4	2
5:174825	PLEKHG4B	PLEKHG4B	SDHA	CCDC127, PLEKHG4B			LRRC14B,PLEKHG4B	CCDC127, LRRC14B	PLEKHG4B	4
5:32831564	NPR3		NPR3		NPR3				NPR3	3
5:42597377	GHR	GHR	GHR					GHR	GHR	4
5:72848178	TNPO1	TNPO1	TNPO1					TNPO1	TNPO1	4
5:75741695	POC5		CERT1				POC5		POC5	2
5:77272467	AC022414.1	PDE8B	PDE8B					PDE8B	PDE8B	3
5:89042805			MEF2C						MEF2C	1
5:91068284	ADGRV1	ADGRV1	ADGRV1						ADGRV1	3
6:100152221			SIM1						SIM1	1
6:105165138	POPDC3	POPDC3	BVES		BVES	BVES		POPDC3, BVES	POPDC3	3
6:117150788			RFX6		VGLL2	VGLL2			RFX6	1
6:118491240	CEP85L	CEP85L	PLN			SSXP10		CEP85L, PLN	CEP85L	3
6:121043051	TBC1D32		TBC1D32				TBC1D32		TBC1D32	3
6:12131429	HIVEP1	HIVEP1	EDN1				HIVEP1		HIVEP1	3
6:122082413					TBC1D32					0
6:125724414	HEY2		HEY2		HEY2-AS1, HEY2	, HEY2-AS1		HEY2	HEY2	4
6:133135945			EYA4		TARID	TARID			EYA4	1
6:134797951			HBS1L						HBS1L	1
6:140163429										0
6:141203766										0
6:143661050	PHACTR2	PHACTR2	PHACTR2						PHACTR2	3
6:149077964	UST	UST	TAB2						UST	2
6:151571000	CCDC170	CCDC170	AKAP12				CCDC170		CCDC170	3
6:160589086	LPA	LPA	SLC22A3						LPA	2
6:16415520	ATXN1	ATXN1	ATXN1		ATXN1-AS1				ATXN1	3
6:18209878	KDM1B	KDM1B	KIF13A		RNF144B, TPMT, KDM1B	DEK, TPMT, KDM1B		KDM1B	KDM1B	5
6:19377102				RNF144B				RNF144B	RNF144B	2
6:22598030	HDGFL1		HDGFL1						HDGFL1	2
6:26181863	H2BC6		H2BC4						H2BC6	1
6:28769188			TRIM27	ZNF311, HCG4, IFITM4P, HLA-A, HCG9, MICE					HCG4	1
6:31773713	VWA7	VWA7	HSPA1B	VWA7, PBX2, NFKBIL1, DOM3Z, HCG27, TCF19, AGPAT1, HLA-DQB1, HLA-DQB2	SNHG32	MICA-AS1	C6orf47		VWA7	3
6:34217972	HMGA1		RPS10				SMIM29		SMIM29	1
6:3450580	SLC22A23	SLC22A23	SLC22A23						SLC22A23	3
6:36679512	CDKN1A	CDKN1A	CDKN1A					CDKN1A	CDKN1A	4
6:41896944	USP49		MDFI		PRICKLE4, MED20	MED20			USP49	1
6:43325892	ZNF318	ZNF318	ZNF318	SRF		ABCC10			ZNF318	3
6:51018173			TFAP2D						TFAP2D	1
6:56838950	DST	DST	DST				COL21A1		DST	3
6:7108864	RREB1	RREB1	RREB1						RREB1	3
6:75506797	FILIP1		FILIP1				TMEM30A		FILIP1	2
6:78762844			PHIP					PHIP	PHIP	2
6:87292639	GJB7	GJB7	ZNF292				SMIM8	ZNF292, SMIM8	SMIM8	2
7:102014959	CUX1	CUX1	CUX1						CUX1	3
7:105960357	CDHR3	CDHR3	ATXN7L1						CDHR3	2
7:107324564	COG5	COG5	COG5					COG5	COG5	4
7:111887768	DOCK4	DOCK4	DOCK4						DOCK4	3
7:113471796					GPR85					0
7:116546187	CAV1	CAV1	CAV2		CAV1, CAV2	CAV2		CAV1, CAV2	CAV1	4
7:122339413	CADPS2	CADPS2	CADPS2						CADPS2	3
7:123986953	SPAM1		WASL		TMEM229A				SPAM1	1
7:128776990	OPN1SW		FLNC	RBM28	FLNC	IMPDH1		FLNC	FLNC	3
7:14332384	DGKB	DGKB	DGKB						DGKB	3
7:150972888	KCNH2	KCNH2	TMEM176A						KCNH2	2
7:158735153	ESYT2	ESYT2	ESYT2				NCAPG2	ESYT2	ESYT2	4
7:19110468	TWIST1	TWIST1	HDAC9						TWIST1	2
7:22750170	IL6		HYCC1	AC073072.5	IL6-AS1	IL6-AS1			IL6	1
7:25578314										0
7:27216845	HOXA13		HOXA10				HOXA4	HOXA4	HOXA4	2
7:2742258	AMZ1	AMZ1	LFNG						AMZ1	2
7:28372030	CREB5	CREB5	CREB5						CREB5	3
7:35262867	TBX20		TBX20		TBX20	, TBX20		TBX20	TBX20	5
7:41021120			SUGCT						SUGCT	1
7:44737957	ZMIZ2		PURB	ZMIZ2					ZMIZ2	2
7:4683522	FOXK1	FOXK1	MMD2		FOXK1	FOXK1		FOXK1	FOXK1	5
7:50668965	GRB10	GRB10	GRB10						GRB10	3
7:72580380	TYW1B		CALN1						TYW1B	1
7:74784878	NCF1	NCF1	GTF2IRD1	AC083884.8	GTF2I, GTF2IP1	GTF2I, GTF2IP1			NCF1	2
7:77002936	SPDYE17	UPK3B	FGL2	DTX2P1	PMS2P11, DTX2P1	PMS2P11, DTX2P1			SPDYE17	1
7:80941555	SEMA3C		SEMA3C		SEMA3C	SEMA3C		SEMA3C	SEMA3C	5
7:845106	SUN1	SUN1	SUN1				SUN1,GET4	SUN1	SUN1	5
7:92658792	CDK6	CDK6	CDK6						CDK6	3
8:102289327	UBR5	UBR5	NCALD						UBR5	2
8:104946995	ZFPM2		ZFPM2						ZFPM2	2
8:107279650	ANGPT1	ANGPT1	ANGPT1						ANGPT1	3
8:117847887	EXT1	EXT1	EXT1						EXT1	3
8:11927416	DEFB136		GATA4			FDFT1			DEFB136	1
8:123533862	FBXO32	FBXO32	FBXO32		FBXO32	FBXO32		FBXO32	FBXO32	6
8:124847575			MTSS1		MTSS1	LINC00964, SQLE, MTSS1		MTSS1	MTSS1	4
8:129705774	GSDMC		CYRIB						GSDMC	1
8:134785981	ZFAT		ZFAT						ZFAT	2
8:13514611	DLC1	DLC1	DLC1			C8orf48			DLC1	3
8:140736225	PTK2	PTK2	PTK2						PTK2	3
8:142425416	TSNARE1		TSNARE1						TSNARE1	2
8:143944186	PLEC	PLEC	PLEC	PPP1R16A, LRRC14		PLEC	CYC1	PLEC, PPP1R16A	PLEC	5
8:18056461	ASAH1	ASAH1	PCM1			PCM1, ASAH1		ASAH1, PCM1	ASAH1	4
8:21972784	XPO7	XPO7	XPO7					XPO7	XPO7	4
8:23531806	SLC25A37	SLC25A37	SLC25A37						SLC25A37	3
8:25495317	CDCA2	CDCA2	CDCA2					CDCA2	CDCA2	4
8:28655105	EXTL3	EXTL3	HMBOX1					EXTL3	EXTL3	3
8:30497996	RBPMS	RBPMS	RBPMS	WRN					RBPMS	3
8:70427597	NCOA2		NCOA2						NCOA2	2
8:73294347	RPL7	RPL7	SBSPON	RDH10		SBSPON, ELOC			RPL7	2
8:77247833			PEX2						PEX2	1
8:9152396	PPP1R3B	PPP1R3B	PPP1R3B						PPP1R3B	3
9:100580350	CAVIN4	CAVIN4	CAVIN4		CAVIN4	CAVIN4			CAVIN4	5
9:107075534	ZNF462		ZNF462						ZNF462	2
9:109015104	TMEM245	TMEM245	CTNNAL1			CTNNAL1		TMEM245, CTNNAL1	TMEM245	3
9:113515960	RGS3	RGS3	RNF183	C9orf43	C9orf43	C9orf43	RGS3,POLE3	C9orf43	RGS3	3
9:124325461	NEK6	NEK6	NR6A1		PSMB7				NEK6	2
9:130288649	HMCN2	HMCN2	FNBP1		QRFP, HMCN2			HMCN2	HMCN2	4
9:133274295	ABO		MYMK						ABO	1
9:136202927	LHX3	LHX3	NACC2						LHX3	2
9:137843591	EHMT1	EHMT1	EHMT1	UAP1L1					EHMT1	3
9:15789656	CCDC171	CCDC171	CCDC171						CCDC171	3
9:16890519	BNC2		CNTLN						BNC2	1
9:20215707			MLLT3					MLLT3	MLLT3	2
9:22124141	AL359922.1		CDKN2A						AL359922.1	1
9:34045016	UBAP2	UBAP2	DCAF12	RP11-176F3.7	AQP7			DCAF12	UBAP2	2
9:35909521	SPAAR		TPM2	GBA2	SPAAR	SPAAR		SPAAR	SPAAR	4
9:37954916	AL138752.2		SHB	SHB	SHB				SHB	3
9:79660676	TLE4	TLE4	TLE4						TLE4	3
9:86358616	TUT7		ISCA1	ISCA1, ZCCHC6					ISCA1	2
9:8895340	PTPRD	PTPRD	PTPRD						PTPRD	3
9:94960984	AOPEP	AOPEP	AOPEP						AOPEP	3
9:97772985	XPA		TMOD1						XPA	1
9:98876927	GALNT12		COL15A1		HEMGN				GALNT12	1
