# Supplementary material for: Cross-population GWAS and proteomics improve risk prediction and reveal mechanisms in atrial fibrillation
Source: Nat Commun. 2025 Jul 11;16:6426. doi: 10.1038/s41467-025-61720-2 (PMC12254421; doi:10.1038/s41467-025-61720-2)
Supplement: Supplementary file 7 — Supplementary Data 5 [file 41467_2025_61720_MOESM7_ESM.xlsx]

## Sheet: Data
Table S5. Pathway enriched using Reactome data base
Term	Overlap	P-value	Significant after Bonferroni correction	Odds Ratio	Combined Score	Genes
Muscle Contraction	20/204	4.29e-07	YES	4.17764	61.248	KCNH2;CAMK2D;KCND3;PXN;LMOD1;SORBS1;ATP2B1;TBX5;TTN;SCN10A;FGF14;FXYD4;STIM1;MYL2;CASQ2;MYH11;NKX2-5;PAK2;MYH6;KCNJ2
Cardiogenesis	45865	4.47e-06	YES	13.2239	162.89	MEF2C;MYOCD;HAND2;HEY2;TBX20;NKX2-5;TBX5
RHOQ GTPase Cycle	21794	2.06e-05	YES	6.81684	73.5403	SLC4A7;ARHGAP21;OBSCN;ARL13B;CAV1;DLC1;CDC42EP3;CDC42BPA;PAK2
Signal Transduction	101/2613	2.74e-05	YES	1.62031	17.0194	NCF1;WIPF1;ZFYVE9;DGKB;KDM1B;UBE2D3;NR3C1;FGFRL1;UBE2L3;IGF1R;FGF5;RGS3;CCND1;PSMD2;SCMH1;GRB10;BTRC;SOX6;PDE8B;TLE4;TLE3;MEF2C;DKK1;OBSCN;PHIP;CTBP2;HPN;PXN;NEDD4L;FOXO1;ARHGAP21;FLRT2;THEM4;RDH14;MYH11;CBX8;CBX6;TGFB2;JAG1;SMAD3;INSR;CAV1;NFATC1;PTK2;ARHGAP24;SMAD7;PPP5C;BMP2;IL6;CILP;DLG5;GNB4;RGL3;TCF4;FERMT2;FGFR2;GPR27;CDKN1A;DOCK4;PIK3CD;PTPRJ;CHD4;LAMC2;SHB;MC4R;XPO1;CAPZB;HEY2;PRKG2;DACT…
Developmental Biology	61/1385	4.13e-05	YES	1.81432	18.3134	CDKN1A;SMARCB1;KDM1B;PIK3CD;CHD4;RPL7;MC4R;HHEX;XPO1;CCND1;CHL1;PSMD2;HEY2;GRB10;DPF3;HOXA4;CAP1;NCOA1;NCOA2;MEF2C;MYOCD;ADGRV1;EBF1;ANK3;NPNT;DKK1;NCOR2;GREM1;SCN10A;CREB1;RFX6;THRAP3;HAND2;ZNF638;PKP2;DSG2;ZFPM2;EPHA3;ASAH1;HDAC3;CACNA1D;FOXO1;ABLIM1;POLR2A;TBX20;HOXC4;MYH11;SLIT3;NKX2-5;PAK2;KDM4B;JAG1;SMAD3;FOXF1;ADRM1;TBX5;RPL3L;PTK2;MED13L;LHX3;TCF4
FOXO-mediated Transcription of Cell Cycle Genes	45794	5.67e-05	NO	15.6883	153.4	CDKN1A;BTG1;SMAD3;CAV1;FOXO1
Diseases of Signal Transduction by Growth Factor Receptors and Second Messengers	27/451	6.03e-05	NO	2.4512	23.8175	HDAC5;CDKN1A;CAMK2D;HDAC3;CTBP2;ZFYVE9;PIK3CD;TWIST1;FOXO1;FGF5;POLR2A;CUX1;ERBB4;PSMD2;HEY2;LRRFIP1;SEC31A;JAG1;SMAD3;BCL11A;ADRM1;DKK1;NCOR2;PPFIBP1;CREB1;NEURL1;FGFR2
RHO GTPase Cycle	26/450	0.000146	NO	2.35566	20.8116	DOCK4;NCF1;WIPF1;ARHGAP21;FGD5;CAPZB;ARL13B;PLEKHG4B;PAK2;SPEN;JAG1;DST;CAV1;BAIAP2;CDC42BPA;ARHGAP24;SLC4A7;ARHGAP10;OBSCN;DLC1;DLG5;CDC42EP3;FILIP1;PHIP;DSG2;FERMT2
Cardiac Conduction	12/130	0.000156	NO	3.86042	33.8447	KCNH2;SCN10A;CAMK2D;FGF14;STIM1;FXYD4;KCND3;CASQ2;ATP2B1;NKX2-5;TBX5;KCNJ2
Drug-mediated Inhibition of CDK4 CDK6 Activity	45721	0.00017	NO	56.289	488.578	CCND2;CDK6;CCND1
Chromatin Modifying Enzymes	17/238	0.000182	NO	2.93328	25.2524	NCOA1;NCOA2;KDM4B;SMARCB1;HDAC3;KDM2B;KDM1B;DOT1L;MSL2;EHMT1;CHD4;JADE2;NCOR2;REST;CCND1;ARID2;BRWD1
Chromatin Organization	17/238	0.000182	NO	2.93328	25.2524	NCOA1;NCOA2;KDM4B;SMARCB1;HDAC3;KDM2B;KDM1B;DOT1L;MSL2;EHMT1;CHD4;JADE2;NCOR2;REST;CCND1;ARID2;BRWD1
Generic Transcription Pathway	53/1230	0.000233	NO	1.75712	14.6962	CDKN1A;BTG1;SMARCB1;THRB;UBE2D3;EHMT1;CHD4;NR3C1;XPO1;CCND2;SESN3;CCND1;PSMD2;CTSK;HEY2;SCMH1;PITX2;ARID2;MEF2C;NCOR2;CREB1;ELF2;HAND2;ANAPC4;ZFPM1;HDAC5;CAMK2D;HDAC3;NEDD4L;TWIST1;FOXO1;POLR2A;NKX2-5;E2F6;CBX8;ARNT2;CBX6;ZFHX3;JAG1;SMAD3;TFAP2D;CRADD;CAV1;ADRM1;ESRRG;FBXO32;TBX5;SMAD7;BMP2;IL6;REST;CDK6;MDM4
Signaling by Nuclear Receptors	18/270	0.00028	NO	2.72477	22.2954	NCOA1;NCOA2;TLE3;KDM4B;HDAC3;KDM1B;CAV1;PTK2;IGF1R;NCOR2;PPP5C;XPO1;CREB1;CCND1;POLR2A;ERBB4;GNB4;RDH14
RAC1 GTPase Cycle	14/184	0.000351	NO	3.13006	24.8995	DOCK4;JAG1;NCF1;WIPF1;CAV1;BAIAP2;CDC42BPA;ARHGAP24;ARHGAP21;ARHGAP10;FGD5;DLC1;PAK2;FERMT2
PIP3 Activates AKT Signaling	18/281	0.000451	NO	2.60932	20.1	CBX8;HDAC5;CDKN1A;CBX6;HDAC3;INSR;ADRM1;PIK3CD;CHD4;FOXO1;FGF5;REST;CREB1;ERBB4;PSMD2;SCMH1;THEM4;FGFR2
Transcriptional Regulation by RUNX2	10/106	0.000456	NO	3.94328	30.3358	BMP2;CDKN1A;HDAC3;CCND1;PSMD2;HAND2;HEY2;ADRM1;TWIST1;NR3C1
Downregulation of TGF-beta Receptor Signaling	45803	0.000496	NO	8.96058	68.1757	XPO1;SMAD3;ZFYVE9;NEDD4L;SMAD7
ESR-mediated Signaling	14/192	0.000539	NO	2.98814	22.4897	NCOA1;TLE3;NCOA2;KDM4B;CAV1;PTK2;IGF1R;PPP5C;XPO1;CREB1;CCND1;POLR2A;ERBB4;GNB4
RUNX3 Regulates CDKN1A Transcription	45723	0.000572	NO	28.1416	210.112	CDKN1A;ZFHX3;SMAD3
Signaling by NOTCH1	27242	0.000679	NO	4.57776	33.3953	TLE4;NCOR2;TLE3;HDAC5;HDAC3;JAG1;HEY2;NEURL1
Intracellular Signaling by Second Messengers	19/321	0.00083	NO	2.39848	17.0142	CBX8;HDAC5;CDKN1A;CBX6;CAMK2D;HDAC3;INSR;ADRM1;PIK3CD;CHD4;FOXO1;FGF5;REST;CREB1;ERBB4;PSMD2;SCMH1;THEM4;FGFR2
Aberrant Regulation of Mitotic G1 S Transition in Cancer Due to RB1 Defects	45764	0.000833	NO	11.5622	81.982	CDKN1A;CCND2;CDK6;CCND1
Defective Binding of RB1 Mutants to E2F1,(E2F2, E2F3)	45764	0.000833	NO	11.5622	81.982	CDKN1A;CCND2;CDK6;CCND1
Cellular Responses to Stress	36/787	0.00084	NO	1.84712	13.0813	CDKN1A;CAMK2D;HDAC3;NCF1;WIPF1;GOSR2;UBE2D3;EHMT1;NR3C1;RPL7;EXOSC5;XPO1;CAPZB;PSMD2;SCMH1;GRB10;BTRC;EXTL3;SEC31A;NCOA1;CBX8;NCOA2;MBTPS1;MEF2C;XBP1;CBX6;GPX3;ADRM1;HMGA2;RPL3L;NCOR2;IL6;CDK6;CREB1;ANAPC4;MDM4
Cell-Cell Communication	12/157	0.000874	NO	3.1372	22.0936	DST;CADM2;FOXF1;PXN;CDH13;LAMC2;CD47;FLNC;PTK2;FERMT2;NECTIN2;PLEC
Regulation of PTEN Gene Transcription	22463	0.001022	NO	4.88918	33.6661	CBX8;HDAC5;CBX6;REST;HDAC3;SCMH1;CHD4
Cellular Responses to Stimuli	39/887	0.001084	NO	1.77392	12.1104	CDKN1A;CAMK2D;HDAC3;NCF1;WIPF1;GOSR2;UBE2D3;EHMT1;PIK3CD;NR3C1;RPL7;EXOSC5;XPO1;CAPZB;PSMD2;SCMH1;GRB10;BTRC;EXTL3;SEC31A;NCOA1;CBX8;NCOA2;MBTPS1;MEF2C;XBP1;CBX6;GPX3;ADRM1;HMGA2;RPL3L;PTK2;NCOR2;IL6;CDK6;CREB1;GNB4;ANAPC4;MDM4
Cell Junction Organization	10/119	0.001128	NO	3.47065	23.5558	DST;CADM2;FOXF1;PXN;CDH13;LAMC2;FLNC;FERMT2;NECTIN2;PLEC
Downregulation of SMAD2 3 SMAD4 Transcriptional Activity	45808	0.001151	NO	7.23553	48.9613	NCOR2;SMAD3;UBE2D3;NEDD4L;SMAD7
Heme Signaling	17319	0.00133	NO	5.51248	36.5062	NCOA1;NCOA2;MEF2C;HDAC3;XPO1;CREB1
TGF-beta Receptor Signaling Activates SMADs	17319	0.00133	NO	5.51248	36.5062	TGFB2;XPO1;SMAD3;ZFYVE9;NEDD4L;SMAD7
RNA Polymerase II Transcription	54/1360	0.00138	NO	1.60549	10.5733	CDKN1A;BTG1;SMARCB1;THRB;UBE2D3;EHMT1;CHD4;NR3C1;XPO1;CCND2;SESN3;CCND1;PSMD2;CTSK;HEY2;SCMH1;PITX2;ARID2;MEF2C;NCOR2;CREB1;ELF2;HAND2;ANAPC4;ZFPM1;HDAC5;CAMK2D;HDAC3;NEDD4L;TWIST1;MLLT3;FOXO1;POLR2A;NKX2-5;E2F6;CBX8;ARNT2;CBX6;ZFHX3;JAG1;SMAD3;TFAP2D;CRADD;CAV1;ADRM1;ESRRG;FBXO32;TBX5;SMAD7;BMP2;IL6;REST;CDK6;MDM4
NOTCH1 Intracellular Domain Regulates Transcription	17685	0.001487	NO	5.38095	35.0346	TLE4;NCOR2;HDAC5;TLE3;HDAC3;HEY2
Potassium Channels	9/103	0.0015	NO	3.61777	23.5231	KCNH2;HCN4;KCNJ5;KCND3;KCNB1;GNB4;KCNN2;KCNN3;KCNJ2
Transcriptional Regulation of White Adipocyte Differentiation	30895	0.001566	NO	3.97338	25.6654	NCOA1;NCOR2;NCOA2;HDAC3;THRAP3;ZNF638;EBF1;MED13L
FOXO-mediated Transcription	24654	0.001782	NO	4.3989	27.8447	CDKN1A;BTG1;SMAD3;CAV1;NR3C1;FBXO32;FOXO1
Signaling by Receptor Tyrosine Kinases	26/536	0.001947	NO	1.94959	12.1683	HDAC3;NCF1;HPN;PXN;PTPRJ;CHD4;LAMC2;SHB;FGFRL1;IGF1R;FGF5;FLRT2;POLR2A;ERBB4;GRB10;THEM4;PAK2;MEF2C;INSR;CAV1;BAIAP2;PTK2;REST;CREB1;CILP;FGFR2
Aberrant Regulation of Mitotic Cell Cycle Due to RB1 Defects	13271	0.002295	NO	6.06695	36.8677	CDKN1A;CCND2;CDK6;CCND1;ANAPC4
Circadian Clock	25750	0.002298	NO	4.18878	25.4501	NCOA1;NCOA2;MEF2C;CREB1;HDAC3;NR3C1;BTRC
Adipogenesis	9/110	0.002366	NO	3.36582	20.3514	NCOA1;NCOR2;NCOA2;HDAC3;THRAP3;ZNF638;EBF1;CHD4;MED13L
Type I Hemidesmosome Assembly	45727	0.002494	NO	14.0679	84.3186	DST;LAMC2;PLEC
CDC42 GTPase Cycle	11/155	0.002549	NO	2.89022	17.2606	ARHGAP21;ARHGAP10;WIPF1;CAV1;DLC1;CDC42EP3;PLEKHG4B;BAIAP2;CDC42BPA;PAK2;ARHGAP24
Transcriptional Regulation by RUNX1	13/202	0.002582	NO	2.60659	15.5328	CBX8;CBX6;SMARCB1;ADRM1;CCND2;CDK6;ELF2;CCND1;PSMD2;CTSK;SCMH1;ARID2;ZFPM1
RUNX1 Interacts With Co-Factors Whose Precise Effect on RUNX1 Targets Is Not Known	13636	0.002598	NO	5.87706	34.986	CBX8;CBX6;SMARCB1;SCMH1;ARID2
Diseases of Mitotic Cell Cycle	14001	0.002929	NO	5.69867	33.2417	CDKN1A;CCND2;CDK6;CCND1;ANAPC4
RHOJ GTPase Cycle	20241	0.003014	NO	4.61058	26.7616	SLC4A7;ARHGAP21;ARL13B;CAV1;CDC42BPA;PAK2
Signaling by Rho GTPases	30/672	0.003178	NO	1.789	10.2895	DOCK4;NCF1;WIPF1;ARHGAP21;FGD5;XPO1;CAPZB;ARL13B;PLEKHG4B;MYH11;PAK2;SPEN;NCOA2;JAG1;DST;CAV1;BAIAP2;CDC42BPA;PTK2;ARHGAP24;SLC4A7;ARHGAP10;OBSCN;DLC1;DLG5;CDC42EP3;FILIP1;PHIP;DSG2;FERMT2
RAC3 GTPase Cycle	34547	0.003191	NO	3.50955	20.1711	ARHGAP21;JAG1;NCF1;CAV1;DSG2;BAIAP2;PAK2;FERMT2
Signaling by TGF-beta Receptor Complex	34547	0.003191	NO	3.50955	20.1711	NCOR2;TGFB2;XPO1;SMAD3;ZFYVE9;UBE2D3;NEDD4L;SMAD7
Estrogen-dependent Nuclear Events Downstream of ESR-membrane Signaling	45771	0.003219	NO	7.51274	43.1142	CREB1;XPO1;CCND1;PTK2
Extra-nuclear Estrogen Signaling	27576	0.003404	NO	3.87978	22.0477	XPO1;CREB1;CCND1;CAV1;GNB4;PTK2;IGF1R
Signaling by NOTCH	13/209	0.003461	NO	2.51259	14.2368	TLE4;TLE3;HDAC5;JAG1;SMAD3;HDAC3;ADRM1;NCOR2;CREB1;CCND1;PSMD2;HEY2;NEURL1
Signaling by WNT	16/287	0.003753	NO	2.24109	12.5171	TLE4;TLE3;CTBP2;CAV1;ADRM1;WNT8A;NFATC1;DKK1;XPO1;PSMD2;GNB4;PRKG2;TCF4;BTRC;SOX6;DACT1
Constitutive Signaling by NOTCH1 HD+PEST Domain Mutants	21337	0.003942	NO	4.34392	24.0484	NCOR2;HDAC5;HDAC3;JAG1;HEY2;NEURL1
Constitutive Signaling by NOTCH1 PEST Domain Mutants	21337	0.003942	NO	4.34392	24.0484	NCOR2;HDAC5;HDAC3;JAG1;HEY2;NEURL1
Signaling by NOTCH1 HD+PEST Domain Mutants in Cancer	21337	0.003942	NO	4.34392	24.0484	NCOR2;HDAC5;HDAC3;JAG1;HEY2;NEURL1
Signaling by NOTCH1 PEST Domain Mutants in Cancer	21337	0.003942	NO	4.34392	24.0484	NCOR2;HDAC5;HDAC3;JAG1;HEY2;NEURL1
Signaling by NOTCH1 in Cancer	21337	0.003942	NO	4.34392	24.0484	NCOR2;HDAC5;HDAC3;JAG1;HEY2;NEURL1
TCF Dependent Signaling in Response to WNT	12/189	0.004141	NO	2.56577	14.0782	TLE4;TLE3;XPO1;PSMD2;CAV1;ADRM1;WNT8A;TCF4;BTRC;SOX6;DKK1;DACT1
Mitochondrial Iron-Sulfur Cluster Biogenesis	45729	0.004159	NO	11.2532	61.6956	SLC25A37;ISCA1;GLRX5
VEGFA-VEGFR2 Pathway	36373	0.004385	NO	3.31586	18.0034	NCF1;CAV1;PXN;THEM4;SHB;BAIAP2;PAK2;PTK2
Signaling by Rho GTPases, Miro GTPases and RHOBTB3	30/688	0.004445	NO	1.74401	9.44561	DOCK4;NCF1;WIPF1;ARHGAP21;FGD5;XPO1;CAPZB;ARL13B;PLEKHG4B;MYH11;PAK2;SPEN;NCOA2;JAG1;DST;CAV1;BAIAP2;CDC42BPA;PTK2;ARHGAP24;SLC4A7;ARHGAP10;OBSCN;DLC1;DLG5;CDC42EP3;FILIP1;PHIP;DSG2;FERMT2
Deactivation of the Beta-Catenin Transactivating Complex	15462	0.004558	NO	5.08155	27.3941	TLE4;TLE3;XPO1;BTRC;SOX6
Repression of WNT Target Genes	45730	0.005191	NO	10.2296	53.8154	TLE4;TLE3;CTBP2
Gene Expression (Transcription)	59/1615	0.005389	NO	1.46774	7.66651	CDKN1A;BTG1;SMARCB1;THRB;UBE2D3;EHMT1;CHD4;NR3C1;XPO1;CCND2;SESN3;CCND1;PSMD2;CTSK;HEY2;SCMH1;DPF3;PITX2;ARID2;NCOA1;NCOA2;MEF2C;HCFC2;NCOR2;CREB1;ELF2;HAND2;ANAPC4;ZFPM1;HDAC5;CAMK2D;HDAC3;NEDD4L;TWIST1;MLLT3;FOXO1;POLR2A;NKX2-5;SF3B1;E2F6;CBX8;ARNT2;CBX6;ZFHX3;JAG1;SMAD3;TFAP2D;CRADD;CAV1;ADRM1;ESRRG;FBXO32;TBX5;SMAD7;BMP2;IL6;REST;CDK6;MDM4
SUMOylation of Transcription Cofactors	16193	0.005577	NO	4.82046	25.0142	CBX8;NCOA1;NCOR2;NCOA2;SCMH1
Smooth Muscle Contraction	16193	0.005577	NO	4.82046	25.0142	PXN;LMOD1;MYH11;SORBS1;PAK2
Neuronal System	20/411	0.005963	NO	1.94486	9.96206	KCNH2;HCN4;KCNJ5;NLGN1;CAMK2D;KCND3;KCNB1;NRXN3;GJD2;PTPRD;PPFIBP1;CREB1;EPB41L1;ERBB4;GNB4;KCNN2;KCNN3;MAPT;PPFIA4;KCNJ2
IRS Activation	45693	0.006453	NO	24.9679	125.92	INSR;GRB10
MECP2 Regulates Transcription Factors	45693	0.006453	NO	24.9679	125.92	MEF2C;CREB1
Regulation of NPAS4 Gene Transcription	45693	0.006453	NO	24.9679	125.92	REST;NR3C1
Transcriptional Regulation by RUNX3	31594	0.007223	NO	3.33767	16.4564	CDKN1A;ZFHX3;JAG1;SMAD3;CCND1;PSMD2;ADRM1
Signaling by VEGF	8/108	0.007369	NO	3.01603	14.8102	NCF1;CAV1;PXN;THEM4;SHB;BAIAP2;PAK2;PTK2
FOXO-mediated Transcription of Oxidative Stress, Metabolic and Neuronal Genes	11414	0.008256	NO	5.56299	26.6846	SMAD3;NR3C1;FBXO32;FOXO1
MAPK Family Signaling Cascades	16/314	0.008693	NO	2.03518	9.65741	CAMK2D;ANGPT1;ADRM1;PTK2;FOXO1;FGF5;PPP5C;IL6;XPO1;ERBB4;PSMD2;CDC42EP3;PRKG2;RGL3;PAK2;FGFR2
Tristetraprolin (TTP, ZFP36) Binds and Destabilizes mRNA	45733	0.009152	NO	8.03633	37.7212	EXOSC5;XRN1;TNPO1
Regulation of MECP2 Expression and Activity	11780	0.009245	NO	5.36404	25.1236	NCOR2;CAMK2D;HDAC3;CREB1
SMAD2 3 Phosphorylation Motif Mutants in Cancer	45694	0.009512	NO	18.725	87.1684	SMAD3;ZFYVE9
TGFBR1 KD Mutants in Cancer	45694	0.009512	NO	18.725	87.1684	SMAD3;ZFYVE9
Signaling by TGFB Family Members	10/161	0.009819	NO	2.49987	11.5581	NCOR2;TGFB2;BMP2;SMAD3;XPO1;ZFYVE9;UBE2D3;NEDD4L;TCF4;SMAD7
Transcriptional Activity of SMAD2 SMAD3 SMAD4 Heterotrimer	18749	0.0104	NO	4.08544	18.6538	NCOR2;SMAD3;UBE2D3;NEDD4L;SMAD7
Cell-extracellular Matrix Interactions	45734	0.010772	NO	7.50019	33.9818	PXN;FLNC;FERMT2
Degradation of Beta-Catenin by the Destruction Complex	26451	0.011227	NO	3.42001	15.354	TLE4;TLE3;CTBP2;PSMD2;ADRM1;BTRC
Apoptotic Execution Phase	19115	0.011266	NO	3.99831	17.9362	DSG2;MAPT;PAK2;PTK2;PLEC
PPARA Activates Gene Expression	8/117	0.011674	NO	2.76572	12.3086	NCOA1;NCOR2;NCOA2;ARNT2;HDAC3;THRAP3;AGT;MED13L
RHOD GTPase Cycle	19480	0.01218	NO	3.91481	17.2563	SLC4A7;ARHGAP21;CAPZB;CAV1;FILIP1
Cellular Senescence	10/167	0.012479	NO	2.40359	10.5366	CBX8;CBX6;IL6;CDKN1A;CDK6;SCMH1;EHMT1;ANAPC4;HMGA2;MDM4
Transcriptional Regulation by NPAS4	12875	0.012662	NO	4.84419	21.165	ARNT2;REST;XPO1;NR3C1
Regulation of Lipid Metabolism by PPARalpha	8/119	0.01284	NO	2.7156	11.827	NCOA1;NCOR2;NCOA2;ARNT2;HDAC3;THRAP3;AGT;MED13L
Loss of Function of SMAD2 3 in Cancer	45695	0.013088	NO	14.9792	64.9506	SMAD3;ZFYVE9
Loss of Function of TGFBR1 in Cancer	45695	0.013088	NO	14.9792	64.9506	SMAD3;ZFYVE9
Loss of MECP2 Binding Ability to the NCoR SMRT Complex	45695	0.013088	NO	14.9792	64.9506	NCOR2;HDAC3
Insulin Receptor Signalling Cascade	19845	0.013143	NO	3.83472	16.6116	FGF5;INSR;GRB10;THEM4;FGFR2
Ion Homeostasis	19845	0.013143	NO	3.83472	16.6116	CAMK2D;STIM1;FXYD4;CASQ2;ATP2B1
Signaling by Type 1 Insulin-like Growth Factor 1 Receptor (IGF1R)	19845	0.013143	NO	3.83472	16.6116	FGF5;CILP;THEM4;FGFR2;IGF1R
PTEN Regulation	9/145	0.013978	NO	2.4951	10.6548	CBX8;HDAC5;CBX6;REST;HDAC3;PSMD2;SCMH1;ADRM1;CHD4
Regulation of mRNA Stability by Proteins That Bind AU-rich Elements	27912	0.014409	NO	3.22392	13.6692	EXOSC5;XPO1;XRN1;PSMD2;ADRM1;TNPO1
Receptor-type Tyrosine-Protein Phosphatases	45736	0.014481	NO	6.61714	28.0231	PTPRD;PPFIBP1;PPFIA4
Transcriptional Activation of Mitochondrial Biogenesis	20576	0.01522	NO	3.68396	15.418	NCOA1;NCOA2;MEF2C;CREB1;HDAC3
Sensory Processing of Sound	28277	0.015293	NO	3.17835	13.2866	CAPZB;CTBP2;EPB41L1;CACNA1D;KCNN2;ATP2B1
Apoptotic Cleavage of Cellular Proteins	13971	0.016794	NO	4.41608	18.0472	DSG2;MAPT;PTK2;PLEC
Signaling by TGF-beta Receptor Complex in Cancer	45696	0.017152	NO	12.482	50.7478	SMAD3;ZFYVE9
Cellular Response to Chemical Stress	11/202	0.017367	NO	2.17372	8.81054	NCOA1;NCOR2;NCOA2;CDKN1A;HDAC3;NCF1;WIPF1;GPX3;PSMD2;ADRM1;BTRC
MAPK6 MAPK4 Signaling	29373	0.01817	NO	3.04903	12.2205	XPO1;PSMD2;CDC42EP3;ADRM1;PAK2;FOXO1
Regulation of RUNX2 Expression and Activity	21671	0.018728	NO	3.47876	13.8375	BMP2;PSMD2;ADRM1;TWIST1;NR3C1
Regulation of Apoptosis	14702	0.019967	NO	4.17031	16.3213	ARHGAP10;PSMD2;ADRM1;PAK2
UCH Proteinases	30103	0.020281	NO	2.96848	11.5713	MBD5;KDM1B;PSMD2;ADRM1;FOXK1;SMAD7
Ca2+ Activated K+ Channels	45697	0.021675	NO	10.6983	40.9918	KCNN2;KCNN3
NR1H2 & NR1H3 Regulate Gene Expression to Control Bile Acid Homeostasis	45697	0.021675	NO	10.6983	40.9918	NCOA1;NCOR2
Transcriptional Regulation by VENTX	15067	0.021682	NO	4.05739	15.545	IL6;CCND1;EHMT1;ANAPC4
RHOF GTPase Cycle	15432	0.023484	NO	3.95042	14.8196	SLC4A7;ARHGAP21;CAPZB;CAV1
RND3 GTPase Cycle	15432	0.023484	NO	3.95042	14.8196	ARHGAP21;DST;CAV1;DLG5
Antigen Processing Ubiquitination & Proteasome Degradation	14/296	0.024102	NO	1.87597	6.98887	UBE2D3;ADRM1;NEDD4L;FBXL16;FBXO32;MEX3C;FBXO11;UBE2L3;RNF144B;HERC1;PSMD2;ARIH2;ANAPC4;BTRC
Signaling by FGFR in Disease	23132	0.024179	NO	3.23818	12.0534	FGF5;CUX1;POLR2A;LRRFIP1;FGFR2
Transcriptional Regulation by MECP2	23132	0.024179	NO	3.23818	12.0534	NCOR2;MEF2C;CAMK2D;CREB1;HDAC3
PI3K AKT Signaling in Cancer	7/110	0.025251	NO	2.55679	9.40616	FGF5;CDKN1A;CREB1;ERBB4;PIK3CD;FOXO1;FGFR2
MITF-M-regulated Melanocyte Development	8/136	0.026415	NO	2.35287	8.54995	MC4R;CDKN1A;ASAH1;SMARCB1;XPO1;CREB1;CCND1;DPF3
AKT Phosphorylates Targets in the Nucleus	45698	0.026631	NO	9.36058	33.9384	CREB1;FOXO1
Bicarbonate Transporters	45698	0.026631	NO	9.36058	33.9384	SLC4A7;SLC4A4
CaMK IV-mediated Phosphorylation of CREB	45698	0.026631	NO	9.36058	33.9384	CAMK2D;CREB1
POU5F1 (OCT4), SOX2, NANOG Repress Genes Related to Differentiation	45698	0.026631	NO	9.36058	33.9384	HHEX;DKK1
Signal Attenuation	45698	0.026631	NO	9.36058	33.9384	INSR;GRB10
Elastic Fibre Formation	16163	0.027355	NO	3.75251	13.5047	TGFB2;BMP2;EFEMP1;LOXL4
Intra-Golgi Traffic	16163	0.027355	NO	3.75251	13.5047	CUX1;COG5;GOSR2;VTI1A
NR1H3 & NR1H2 Regulate Gene Expression Linked to Cholesterol Transport and Efflux	16163	0.027355	NO	3.75251	13.5047	NCOA1;NCOR2;HDAC3;KDM1B
Protein-protein Interactions at Synapses	32295	0.027598	NO	2.75042	9.8741	PTPRD;NLGN1;PPFIBP1;EPB41L1;NRXN3;PPFIA4
RAC2 GTPase Cycle	32295	0.027598	NO	2.75042	9.8741	ARHGAP21;DOCK4;NCF1;CAV1;DSG2;PAK2
Constitutive Signaling by AKT1 E17K in Cancer	45742	0.029444	NO	4.88942	17.2365	CDKN1A;CREB1;FOXO1
Endogenous Sterols	45742	0.029444	NO	4.88942	17.2365	NCOA1;ARNT2;NCOA2
HDMs Demethylate Histones	45742	0.029444	NO	4.88942	17.2365	KDM4B;KDM2B;KDM1B
Mitotic G1 Phase and G1 S Transition	8/139	0.02957	NO	2.29863	8.09346	CDKN1A;CCND2;CDK6;CCND1;PSMD2;ADRM1;MCM6;E2F6
Regulation of RUNX1 Expression and Activity	45743	0.0325	NO	4.68545	16.0548	CCND2;CDK6;CCND1
Apoptosis	9/168	0.032533	NO	2.13163	7.30191	ARHGAP10;PSMD2;DAPK3;ADRM1;DSG2;MAPT;PAK2;PTK2;PLEC
Cyclin D Associated Events in G1	17258	0.033835	NO	3.49017	11.8186	CDKN1A;CCND2;CDK6;CCND1
G1 Phase	17258	0.033835	NO	3.49017	11.8186	CDKN1A;CCND2;CDK6;CCND1
Sensory Processing of Sound by Inner Hair Cells of the Cochlea	25324	0.034108	NO	2.93369	9.91064	CAPZB;CTBP2;EPB41L1;CACNA1D;ATP2B1
Notch-HLH Transcription Pathway	45744	0.035714	NO	4.4978	14.9876	NCOR2;HDAC5;HDAC3
MITF-M-dependent Gene Expression	34486	0.036474	NO	2.5621	8.48349	CDKN1A;ASAH1;SMARCB1;CREB1;CCND1;DPF3
Class I MHC Mediated Antigen Processing & Presentation	16/373	0.036614	NO	1.6936	5.60128	NCF1;UBE2D3;ADRM1;NEDD4L;FBXL16;FBXO32;MEX3C;FBXO11;UBE2L3;RNF144B;HERC1;PSMD2;ARIH2;ANAPC4;BTRC;SEC31A
ATF6 (ATF6-alpha) Activates Chaperones	45700	0.037742	NO	7.48769	24.5371	MBTPS1;XBP1
Caspase-mediated Cleavage of Cytoskeletal Proteins	45700	0.037742	NO	7.48769	24.5371	MAPT;PLEC
Unfolded Protein Response (UPR)	34851	0.038112	NO	2.53319	8.27647	MBTPS1;EXOSC5;XBP1;GOSR2;EXTL3;SEC31A
XBP1(S) Activates Chaperone Genes	17989	0.03861	NO	3.33471	10.852	XBP1;GOSR2;EXTL3;SEC31A
Activation of G Protein Gated Potassium Channels	45745	0.039086	NO	4.32459	14.0203	KCNJ5;GNB4;KCNJ2
G Protein Gated Potassium Channels	45745	0.039086	NO	4.32459	14.0203	KCNJ5;GNB4;KCNJ2
Inhibition of Voltage Gated Ca2+ Channels via Gbeta Gamma Subunits	45745	0.039086	NO	4.32459	14.0203	KCNJ5;GNB4;KCNJ2
VEGFR2 Mediated Vascular Permeability	45745	0.039086	NO	4.32459	14.0203	CAV1;THEM4;PAK2
Estrogen-dependent Gene Expression	7/121	0.039437	NO	2.30877	7.46436	NCOA1;TLE3;NCOA2;KDM4B;CCND1;POLR2A;ERBB4
Programmed Cell Death	10/202	0.03981	NO	1.96187	6.32439	ARHGAP10;PSMD2;DAPK3;ADRM1;DSG2;MAPT;PAK2;PTK2;UBE2L3;PLEC
Signaling by NOTCH4	26420	0.039895	NO	2.8019	9.02634	JAG1;SMAD3;PSMD2;HEY2;ADRM1
SCF(Skp2)-mediated Degradation of P27 P21	18354	0.041134	NO	3.26205	10.4089	CDKN1A;CCND1;PSMD2;ADRM1
Laminin Interactions	45746	0.042613	NO	4.1642	13.1405	ITGA7;LAMC2;HSPG2
S Phase	8/150	0.043337	NO	2.11936	6.65213	POLD3;CDKN1A;CCND1;PSMD2;POLD1;ADRM1;ANAPC4;MCM6
Cargo Trafficking to the Periciliary Membrane	18719	0.043749	NO	3.19247	9.99014	ARL13B;GBF1;BBS7;CYS1
IRE1alpha Activates Chaperones	18719	0.043749	NO	3.19247	9.99014	XBP1;GOSR2;EXTL3;SEC31A
Disorders of Developmental Biology	45701	0.043848	NO	6.80664	21.2846	NCOR2;HDAC3
Disorders of Nervous System Development	45701	0.043848	NO	6.80664	21.2846	NCOR2;HDAC3
FGFR2c Ligand Binding and Activation	45701	0.043848	NO	6.80664	21.2846	FGF5;FGFR2
FGFRL1 Modulation of FGFR1 Signaling	45701	0.043848	NO	6.80664	21.2846	FGF5;FGFRL1
Loss of Function of MECP2 in Rett Syndrome	45701	0.043848	NO	6.80664	21.2846	NCOR2;HDAC3
Pervasive Developmental Disorders	45701	0.043848	NO	6.80664	21.2846	NCOR2;HDAC3
RHOG GTPase Cycle	27150	0.044064	NO	2.7204	8.49341	ARHGAP21;DOCK4;CAV1;DSG2;PAK2
FGFR1 Mutant Receptor Activation	45747	0.046294	NO	4.01528	12.3379	FGF5;CUX1;LRRFIP1
HS-GAG Biosynthesis	45747	0.046294	NO	4.01528	12.3379	EXT1;NDST4;HSPG2
Signaling by BMP	45747	0.046294	NO	4.01528	12.3379	BMP2;UBE2D3;SMAD7
IRS-related Events Triggered by IGF1R	19085	0.046456	NO	3.1258	9.59385	FGF5;THEM4;FGFR2;IGF1R
p53-Dependent G1 DNA Damage Response	19450	0.049254	NO	3.06185	9.2185	CDKN1A;PSMD2;ADRM1;MDM4
p53-Dependent G1 S DNA Damage Checkpoint	19450	0.049254	NO	3.06185	9.2185	CDKN1A;PSMD2;ADRM1;MDM4
IGF1R Signaling Cascade	19450	0.049254	NO	3.06185	9.2185	FGF5;THEM4;FGFR2;IGF1R
Nuclear Receptor Transcription Pathway	19450	0.049254	NO	3.06185	9.2185	NCOR2;THRB;ESRRG;NR3C1
DNA Strand Elongation	11749	0.050127	NO	3.87662	11.6035	POLD3;POLD1;MCM6
Phase 0 - Rapid Depolarisation	11749	0.050127	NO	3.87662	11.6035	CAMK2D;SCN10A;FGF14
DCC Mediated Attractive Signaling	45702	0.05029	NO	6.2391	18.6546	ABLIM1;PTK2
Defective EXT1 Causes Exostoses 1, TRPS2 and CHDS	45702	0.05029	NO	6.2391	18.6546	EXT1;HSPG2
Defective EXT2 Causes Exostoses 2	45702	0.05029	NO	6.2391	18.6546	EXT1;HSPG2
Leading Strand Synthesis	45702	0.05029	NO	6.2391	18.6546	POLD3;POLD1
Mismatch Repair (MMR) Directed by MSH2 MSH3 (MutSbeta)	45702	0.05029	NO	6.2391	18.6546	POLD3;POLD1
Mismatch Repair (MMR) Directed by MSH2 MSH6 (MutSalpha)	45702	0.05029	NO	6.2391	18.6546	POLD3;POLD1
Physiological Factors	45702	0.05029	NO	6.2391	18.6546	TBX5;NKX2-5
Polymerase Switching	45702	0.05029	NO	6.2391	18.6546	POLD3;POLD1
Regulation of NPAS4 Gene Expression	45702	0.05029	NO	6.2391	18.6546	REST;NR3C1
Removal of the Flap Intermediate	45702	0.05029	NO	6.2391	18.6546	POLD3;POLD1
Synthesis of Bile Acids and Bile Salts via 27-Hydroxycholesterol	45702	0.05029	NO	6.2391	18.6546	NCOA1;NCOA2
NR1H2 and NR1H3-mediated Signaling	19815	0.052143	NO	3.00046	8.86264	NCOA1;NCOR2;HDAC3;KDM1B
Extracellular Matrix Organization	13/300	0.052182	NO	1.70782	5.0432	TGFB2;DST;LOXL4;LAMC2;HSPG2;ICAM1;BMP2;EFEMP1;CTSK;ITGA7;CD47;JAM3;PLEC
MAPK1 MAPK3 Signaling	12/271	0.053052	NO	1.74599	5.12706	FGF5;PPP5C;IL6;CAMK2D;ANGPT1;ERBB4;PSMD2;ADRM1;PRKG2;RGL3;PTK2;FGFR2
FGFR2 Mutant Receptor Activation	12114	0.054109	NO	3.74721	10.9297	FGF5;POLR2A;FGFR2
G1 S DNA Damage Checkpoints	20180	0.055123	NO	2.94148	8.52497	CDKN1A;PSMD2;ADRM1;MDM4
Signaling by Non-Receptor Tyrosine Kinases	20180	0.055123	NO	2.94148	8.52497	CCND1;ERBB4;PXN;NR3C1
Signaling by PTK6	20180	0.055123	NO	2.94148	8.52497	CCND1;ERBB4;PXN;NR3C1
YAP1- and WWTR1 (TAZ)-stimulated Gene Expression	45703	0.057048	NO	5.75888	16.4926	TBX5;NKX2-5
mRNA Decay by 5' to 3' Exoribonuclease	45703	0.057048	NO	5.75888	16.4926	LSM6;XRN1
Constitutive Signaling by NOTCH1 HD Domain Mutants	45703	0.057048	NO	5.75888	16.4926	JAG1;NEURL1
Mismatch Repair	45703	0.057048	NO	5.75888	16.4926	POLD3;POLD1
Processive Synthesis on the Lagging Strand	45703	0.057048	NO	5.75888	16.4926	POLD3;POLD1
Prolactin Receptor Signaling	45703	0.057048	NO	5.75888	16.4926	GHR;BTRC
Signaling by NOTCH1 HD Domain Mutants in Cancer	45703	0.057048	NO	5.75888	16.4926	JAG1;NEURL1
Deadenylation-dependent mRNA Decay	20546	0.058192	NO	2.88476	8.20427	HBS1L;EXOSC5;LSM6;XRN1
Senescence-Associated Secretory Phenotype (SASP)	29707	0.060642	NO	2.46895	6.91991	CDKN1A;IL6;CDK6;EHMT1;ANAPC4
E3 Ubiquitin Ligases Ubiquitinate Target Proteins	20911	0.061351	NO	2.83019	7.89945	UBE2D3;HLTF;PEX2;UBE2L3
Inwardly Rectifying K+ Channels	12844	0.062511	NO	3.51265	9.73853	KCNJ5;GNB4;KCNJ2
Signaling by Insulin Receptor	30072	0.063263	NO	2.43676	6.72659	FGF5;INSR;GRB10;THEM4;FGFR2
Synthesis of DNA	6/108	0.063689	NO	2.20885	6.08259	POLD3;PSMD2;POLD1;ADRM1;ANAPC4;MCM6
mRNA Decay by 3' to 5' Exoribonuclease	45704	0.0641	NO	5.34725	14.6906	HBS1L;EXOSC5
Processing of SMDT1	45704	0.0641	NO	5.34725	14.6906	MICU2;MICU1
SUMOylation of DNA Methylation Proteins	45704	0.0641	NO	5.34725	14.6906	CBX8;SCMH1
Signal Regulatory Protein Family Interactions	45704	0.0641	NO	5.34725	14.6906	CD47;PTK2
RHO GTPases Activate WASPs and WAVEs	13210	0.066924	NO	3.40603	9.21054	WIPF1;BAIAP2;PTK2
Signaling by NOTCH2	13210	0.066924	NO	3.40603	9.21054	JAG1;CREB1;NEURL1
Striated Muscle Contraction	13210	0.066924	NO	3.40603	9.21054	MYL2;MYH6;TTN
Transcriptional Regulation by the AP-2 (TFAP2) Family of Transcription Factors	13210	0.066924	NO	3.40603	9.21054	CDKN1A;TFAP2D;PITX2
Adherens Junctions Interactions	21641	0.067935	NO	2.72699	7.33343	CADM2;FOXF1;CDH13;NECTIN2
Cytoprotection by HMOX1	21641	0.067935	NO	2.72699	7.33343	NCOA1;NCOR2;NCOA2;HDAC3
HDACs Deacetylate Histones	22007	0.071359	NO	2.67816	7.07043	NCOR2;REST;HDAC3;CHD4
Activated Point Mutants of FGFR2	45705	0.071427	NO	4.99051	13.1704	FGF5;FGFR2
Butyrate Response Factor 1 (BRF1) Binds and Destabilizes mRNA	45705	0.071427	NO	4.99051	13.1704	EXOSC5;XRN1
Formation of Senescence-Associated Heterochromatin Foci (SAHF)	45705	0.071427	NO	4.99051	13.1704	CDKN1A;HMGA2
Regulation of MITF-M-dependent Genes Involved in Cell Cycle and Proliferation	45705	0.071427	NO	4.99051	13.1704	CDKN1A;CCND1
Removal of the Flap Intermediate From the C-strand	45705	0.071427	NO	4.99051	13.1704	POLD3;POLD1
Molecules Associated With Elastic Fibres	13575	0.071476	NO	3.30568	8.72166	TGFB2;BMP2;EFEMP1
RHOH GTPase Cycle	13575	0.071476	NO	3.30568	8.72166	SLC4A7;CAV1;PAK2
RHOV GTPase Cycle	13575	0.071476	NO	3.30568	8.72166	DST;DLG5;PAK2
Regulation of Activated PAK-2p34 by Proteasome Mediated Degradation	13575	0.071476	NO	3.30568	8.72166	PSMD2;ADRM1;PAK2
Integrin Cell Surface Interactions	31168	0.071501	NO	2.34502	6.18625	ITGA7;CD47;HSPG2;ICAM1;JAM3
Interleukin-4 and Interleukin-13 Signaling	6/112	0.073187	NO	2.12506	5.55647	IL6;CDKN1A;CCND1;TWIST1;FOXO1;ICAM1
Assembly of Collagen Fibrils and Other Multimeric Structures	22372	0.074869	NO	2.63104	6.81969	DST;LOXL4;LAMC2;PLEC
Nuclear Events (Kinase and Transcription Factor Activation)	22372	0.074869	NO	2.63104	6.81969	MEF2C;REST;CREB1;CHD4
Signaling by FGFR1 in Disease	13940	0.076163	NO	3.21107	8.26809	FGF5;CUX1;LRRFIP1
SUMO E3 Ligases SUMOylate Target Proteins	8/170	0.077927	NO	1.85579	4.73595	CBX8;NCOA1;NCOR2;TOP2B;NCOA2;THRB;SCMH1;NR3C1
Phospholipase C-mediated Cascade; FGFR2	45706	0.079008	NO	4.67837	11.8746	FGF5;FGFR2
RORA Activates Gene Expression	45706	0.079008	NO	4.67837	11.8746	NCOA1;NCOA2
Recycling of Bile Acids and Salts	45706	0.079008	NO	4.67837	11.8746	NCOA1;NCOA2
Signaling by Cytosolic FGFR1 Fusion Mutants	45706	0.079008	NO	4.67837	11.8746	CUX1;LRRFIP1
NGF-stimulated Transcription	14305	0.080982	NO	3.12171	7.84649	REST;CREB1;CHD4
Ubiquitin-dependent Degradation of Cyclin D	14305	0.080982	NO	3.12171	7.84649	CCND1;PSMD2;ADRM1
Dual Incision in TC-NER	23102	0.082145	NO	2.54159	6.35211	POLD3;POLR2A;POLD1;XPA
RHOU GTPase Cycle	14671	0.085929	NO	3.03718	7.45394	DST;DLG5;PAK2
Vpu Mediated Degradation of CD4	14671	0.085929	NO	3.03718	7.45394	PSMD2;ADRM1;BTRC
Processive Synthesis on the C-strand of the Telomere	45707	0.086827	NO	4.40294	10.7601	POLD3;POLD1
Regulation of TP53 Activity Through Methylation	45707	0.086827	NO	4.40294	10.7601	EHMT1;MDM4
SARS-CoV-1 Targets Host Intracellular Signalling and Regulatory Pathways	45707	0.086827	NO	4.40294	10.7601	SMAD3;CAV1
Signaling by FGFR2 IIIa TM	45707	0.086827	NO	4.40294	10.7601	POLR2A;FGFR2
RAF MAP Kinase Cascade	11/265	0.088504	NO	1.62923	3.9504	FGF5;PPP5C;CAMK2D;ANGPT1;ERBB4;PSMD2;ADRM1;PRKG2;RGL3;PTK2;FGFR2
Negative Regulation of the PI3K AKT Network	6/118	0.088866	NO	2.01059	4.86689	FGF5;ERBB4;INSR;THEM4;PIK3CD;FGFR2
Signaling by FGFR	33359	0.089648	NO	2.18074	5.25964	FGF5;FLRT2;POLR2A;FGFRL1;FGFR2
SUMOylation	8/176	0.090811	NO	1.78896	4.29167	CBX8;NCOA1;NCOR2;TOP2B;NCOA2;THRB;SCMH1;NR3C1
Dual Incision in GG-NER	15036	0.091002	NO	2.9571	7.08781	POLD3;POLD1;XPA
Deubiquitination	11/268	0.0939	NO	1.60996	3.8084	MBD5;SMAD3;USP49;KDM1B;PSMD2;ADRM1;WDR20;MDM4;FOXK1;USP28;SMAD7
Class I Peroxisomal Membrane Protein Import	45708	0.094866	NO	4.15812	9.79359	PEX2;PEX26
FGFR2 Ligand Binding and Activation	45708	0.094866	NO	4.15812	9.79359	FGF5;FGFR2
Lagging Strand Synthesis	45708	0.094866	NO	4.15812	9.79359	POLD3;POLD1
NOTCH4 Intracellular Domain Regulates Transcription	45708	0.094866	NO	4.15812	9.79359	SMAD3;HEY2
Signaling by ALK Fusions and Activated Point Mutants	34090	0.09618	NO	2.13096	4.9897	CDKN1A;PPFIBP1;BCL11A;TWIST1;SEC31A
Signaling by ALK in Cancer	34090	0.09618	NO	2.13096	4.9897	CDKN1A;PPFIBP1;BCL11A;TWIST1;SEC31A
GSK3B and BTRC CUL1-mediated-degradation of NFE2L2	15401	0.096195	NO	2.88113	6.74581	PSMD2;ADRM1;BTRC
RND1 GTPase Cycle	15401	0.096195	NO	2.88113	6.74581	DST;CAV1;DLG5
Regulation of MITF-M-dependent Genes Involved in Pigmentation	15401	0.096195	NO	2.88113	6.74581	SMARCB1;CREB1;DPF3
SCF-beta-TrCP Mediated Degradation of Emi1	15401	0.096195	NO	2.88113	6.74581	PSMD2;ADRM1;BTRC
G1 S Transition	6/121	0.09734	NO	1.95784	4.56086	CDKN1A;CCND1;PSMD2;ADRM1;MCM6;E2F6
Oxidative Stress Induced Senescence	34455	0.099534	NO	2.1069	4.86116	CBX8;CBX6;CDK6;SCMH1;MDM4
ADORA2B Mediated Anti-Inflammatory Cytokines Production	15766	0.101507	NO	2.80896	6.42586	IL6;CREB1;GNB4
Activation of GABAB Receptors	15766	0.101507	NO	2.80896	6.42586	KCNJ5;GNB4;KCNJ2
GABA B Receptor Activation	15766	0.101507	NO	2.80896	6.42586	KCNJ5;GNB4;KCNJ2
RND2 GTPase Cycle	15766	0.101507	NO	2.80896	6.42586	DST;CAV1;DLG5
Signaling by FGFR2 in Disease	15766	0.101507	NO	2.80896	6.42586	FGF5;POLR2A;FGFR2
Voltage Gated Potassium Channels	15766	0.101507	NO	2.80896	6.42586	KCNH2;KCNB1;KCND3
Downstream Signaling Events of B Cell Receptor (BCR)	24929	0.101778	NO	2.34242	5.35235	PSMD2;ADRM1;NFATC1;BTRC
Regulation of APC C Activators Between G1 S and Early Anaphase	24929	0.101778	NO	2.34242	5.35235	PSMD2;ADRM1;ANAPC4;BTRC
Formation of the Ureteric Bud	45709	0.103107	NO	3.93907	8.94951	GREM1;NPNT
PCNA-Dependent Long Patch Base Excision Repair	45709	0.103107	NO	3.93907	8.94951	POLD3;POLD1
RHO GTPases Activate PAKs	45709	0.103107	NO	3.93907	8.94951	MYH11;PAK2
Regulation of Gene Expression in Beta Cells	45709	0.103107	NO	3.93907	8.94951	RFX6;FOXO1
Degradation of DVL	16132	0.106933	NO	2.74031	6.12611	PSMD2;ADRM1;DACT1
Netrin-1 Signaling	16132	0.106933	NO	2.74031	6.12611	ABLIM1;SLIT3;PTK2
PI3K Cascade	16132	0.106933	NO	2.74031	6.12611	FGF5;THEM4;FGFR2
Stabilization of P53	16132	0.106933	NO	2.74031	6.12611	PSMD2;ADRM1;MDM4
Nervous System Development	20/567	0.107743	NO	1.37884	3.07205	CAP1;ADGRV1;ADRM1;PIK3CD;CACNA1D;ANK3;RPL3L;PTK2;RPL7;SCN10A;ABLIM1;CREB1;LHX3;CHL1;PSMD2;GRB10;MYH11;SLIT3;PAK2;EPHA3
Mitochondrial Biogenesis	35551	0.109943	NO	2.03789	4.49923	NCOA1;NCOA2;MEF2C;CREB1;HDAC3
NPAS4 Regulates Expression of Target Genes	45710	0.111535	NO	3.74192	8.20759	ARNT2;XPO1
Hemostasis	24/707	0.115178	NO	1.32618	2.86625	CAP1;TGFB2;DOCK4;CXADR;WDR1;ANGPT1;GYPC;DGKB;CAV1;JMJD1C;ATP2B1;MERTK;PTK2;TTN;STIM1;CAPZB;GNB4;PHACTR2;PRKG2;CD47;KIF3C;ZFPM2;ZFPM1;JAM3
Kidney Development	16862	0.118112	NO	2.61258	5.5808	GREM1;JAG1;NPNT
NIK-->noncanonical NF-kB Signaling	16862	0.118112	NO	2.61258	5.5808	PSMD2;ADRM1;BTRC
Axon Guidance	19/541	0.118123	NO	1.37171	2.93001	CAP1;ADRM1;PIK3CD;CACNA1D;ANK3;RPL3L;PTK2;RPL7;SCN10A;ABLIM1;CREB1;LHX3;CHL1;PSMD2;GRB10;MYH11;SLIT3;PAK2;EPHA3
Long-term Potentiation	45711	0.120135	NO	3.56355	7.55167	CAMK2D;ERBB4
Mitochondrial Calcium Ion Transport	45711	0.120135	NO	3.56355	7.55167	MICU2;MICU1
PI-3K Cascade FGFR2	45711	0.120135	NO	3.56355	7.55167	FGF5;FGFR2
SHC-mediated Cascade FGFR2	45711	0.120135	NO	3.56355	7.55167	FGF5;FGFR2
Synthesis of Bile Acids and Bile Salts via 7Alpha-Hydroxycholesterol	45711	0.120135	NO	3.56355	7.55167	NCOA1;NCOA2
Cyclin E Associated Events During G1 S Transition	26755	0.123346	NO	2.17212	4.54573	CDKN1A;CCND1;PSMD2;ADRM1
Degradation of GLI1 by the Proteasome	17227	0.123858	NO	2.55307	5.3324	PSMD2;ADRM1;BTRC
Degradation of GLI2 by the Proteasome	17227	0.123858	NO	2.55307	5.3324	PSMD2;ADRM1;BTRC
GLI3 Is Processed to GLI3R by the Proteasome	17227	0.123858	NO	2.55307	5.3324	PSMD2;ADRM1;BTRC
Acetylcholine Inhibits Contraction of Outer Hair Cells	45662	0.123875	NO	9.34453	19.5159	KCNN2
Electric Transmission Across Gap Junctions	45662	0.123875	NO	9.34453	19.5159	GJD2
Formation of Lateral Plate Mesoderm	45662	0.123875	NO	9.34453	19.5159	FOXF1
Hyaluronan Biosynthesis and Export	45662	0.123875	NO	9.34453	19.5159	HAS3
LRR FLII-interacting Protein 1 (LRRFIP1) Activates Type I IFN Production	45662	0.123875	NO	9.34453	19.5159	LRRFIP1
NOSTRIN Mediated eNOS Trafficking	45662	0.123875	NO	9.34453	19.5159	CAV1
PTK6 Expression	45662	0.123875	NO	9.34453	19.5159	NR3C1
RUNX3 Regulates BCL2L11 (BIM) Transcription	45662	0.123875	NO	9.34453	19.5159	SMAD3
Signaling by MST1	45662	0.123875	NO	9.34453	19.5159	HPN
TFAP2 (AP-2) Family Regulates Transcription of Cell Cycle Factors	45662	0.123875	NO	9.34453	19.5159	CDKN1A
Trafficking of Myristoylated Proteins to the Cilium	45662	0.123875	NO	9.34453	19.5159	CYS1
Transmission Across Electrical Synapses	45662	0.123875	NO	9.34453	19.5159	GJD2
Vitamin B1 (Thiamin) Metabolism	45662	0.123875	NO	9.34453	19.5159	SLC19A2
COPI-mediated Anterograde Transport	5/101	0.124604	NO	1.95257	4.06645	CAPZB;COG5;GOSR2;GBF1;ANK3
Ub-specific Processing Proteases	8/190	0.125327	NO	1.65015	3.42708	SMAD3;USP49;PSMD2;ADRM1;WDR20;MDM4;USP28;SMAD7
Adaptive Immune System	28/854	0.12802	NO	1.2799	2.63092	NCF1;UBE2D3;NEDD4L;PIK3CD;PTPRJ;ICAM1;UBE2L3;CAPZB;HERC1;PSMD2;CTSK;ARIH2;THEM4;KIF3C;BTRC;PAK2;SEC31A;CXADR;ADRM1;NFATC1;FBXL16;FBXO32;MEX3C;FBXO11;RNF144B;STIM1;ANAPC4;NECTIN2
RUNX2 Regulates Osteoblast Differentiation	45712	0.128892	NO	3.4014	6.96873	HDAC3;HEY2
IRS-mediated Signalling	17593	0.129703	NO	2.49621	5.09852	FGF5;THEM4;FGFR2
RMTs Methylate Histone Arginines	17593	0.129703	NO	2.49621	5.09852	SMARCB1;CCND1;ARID2
APC C-mediated Degradation of Cell Cycle Proteins	27485	0.132476	NO	2.11072	4.26651	PSMD2;ADRM1;ANAPC4;BTRC
Cyclin A Cdk2-associated Events at S Phase Entry	27485	0.132476	NO	2.11072	4.26651	CDKN1A;CCND1;PSMD2;ADRM1
Regulation of Mitotic Cell Cycle	27485	0.132476	NO	2.11072	4.26651	PSMD2;ADRM1;ANAPC4;BTRC
Dectin-1 Mediated Noncanonical NF-kB Signaling	17958	0.135644	NO	2.44182	4.87807	PSMD2;ADRM1;BTRC
Signaling by NOTCH3	17958	0.135644	NO	2.44182	4.87807	JAG1;HEY2;NEURL1
Signaling by TGFBR3	17958	0.135644	NO	2.44182	4.87807	TGFB2;SMAD3;TCF4
Signaling by Interleukins	16/452	0.135827	NO	1.38101	2.75701	MAP3K3;MEF2C;CDKN1A;SMAD3;ADRM1;PIK3CD;TWIST1;FOXO1;ICAM1;IL6;CREB1;CCND1;PSMD2;BTRC;BRWD1;PAK2
Transcription-Coupled Nucleotide Excision Repair (TC-NER)	27851	0.137142	NO	2.0813	4.13499	POLD3;POLR2A;POLD1;XPA
FRS-mediated FGFR2 Signaling	45713	0.137791	NO	3.25334	6.44818	FGF5;FGFR2
Gap-filling DNA Repair Synthesis and Ligation in GG-NER	45713	0.137791	NO	3.25334	6.44818	POLD3;POLD1
NOTCH2 Activation and Transmission of Signal to the Nucleus	45713	0.137791	NO	3.25334	6.44818	JAG1;NEURL1
NOTCH3 Activation and Transmission of Signal to the Nucleus	45713	0.137791	NO	3.25334	6.44818	JAG1;NEURL1
Resolution of AP Sites via the Multiple-Nucleotide Patch Replacement Pathway	45713	0.137791	NO	3.25334	6.44818	POLD3;POLD1
Protein Ubiquitination	28216	0.141874	NO	2.05268	4.00851	UBE2D3;HLTF;PEX2;UBE2L3
p75NTR Negatively Regulates Cell Cycle via SC1	45663	0.146747	NO	7.47524	14.3453	HDAC3
LDL Remodeling	45663	0.146747	NO	7.47524	14.3453	LPA
MET Receptor Activation	45663	0.146747	NO	7.47524	14.3453	HPN
PTK6 Regulates Cell Cycle	45663	0.146747	NO	7.47524	14.3453	CCND1
RUNX1 Regulates Transcription of Genes Involved in BCR Signaling	45663	0.146747	NO	7.47524	14.3453	ELF2
Signaling by LRP5 Mutants	45663	0.146747	NO	7.47524	14.3453	DKK1
Polymerase Switching on the C-strand of the Telomere	45714	0.14682	NO	3.11763	5.98132	POLD3;POLD1
Transcriptional and Post-Translational Regulation of MITF-M Expression and Activity	18688	0.147797	NO	2.33984	4.47356	MC4R;XPO1;CREB1
Signaling by MET	28946	0.151527	NO	1.99774	3.76971	HPN;LAMC2;PTPRJ;PTK2
Switching of Origins to a Post-Replicative State	28946	0.151527	NO	1.99774	3.76971	PSMD2;ADRM1;ANAPC4;MCM6
Signaling by FGFR1	19054	0.154002	NO	2.29197	4.28779	FGF5;FLRT2;FGFRL1
Organelle Biogenesis and Maintenance	11/297	0.155895	NO	1.44453	2.68476	NCOA1;NCOA2;MEF2C;CREB1;HDAC3;ARL13B;GBF1;BBS7;CYS1;KIF3C;TNPO1
Post NMDA Receptor Activation Events	29312	0.156445	NO	1.97135	3.65695	CAMK2D;CREB1;ERBB4;MAPT
Neddylation	9/234	0.160144	NO	1.50121	2.74974	CDKN1A;WIPF1;PSMD2;UBE2D3;ADRM1;FBXL16;BTRC;FBXO32;FBXO11
Oxygen-dependent Proline Hydroxylation of Hypoxia-inducible Factor Alpha	19419	0.160287	NO	2.24601	4.11198	PSMD2;UBE2D3;ADRM1
PI5P, PP2A and IER3 Regulate PI3K AKT Signaling	5/111	0.164855	NO	1.76745	3.18617	FGF5;ERBB4;INSR;PIK3CD;FGFR2
Adrenaline,noradrenaline Inhibits Insulin Secretion	45716	0.165216	NO	2.87751	5.18098	GNB4;CACNA1D
BMAL1 CLOCK,NPAS2 Activates Circadian Gene Expression	45716	0.165216	NO	2.87751	5.18098	NCOA1;NCOA2
CREB1 Phosphorylation Through NMDA Receptor-Mediated Activation of RAS Signaling	45716	0.165216	NO	2.87751	5.18098	CAMK2D;CREB1
Platelet Calcium Homeostasis	45716	0.165216	NO	2.87751	5.18098	STIM1;ATP2B1
TGFBR3 Expression	45716	0.165216	NO	2.87751	5.18098	SMAD3;TCF4
Neurotransmitter Receptors and Postsynaptic Signal Transmission	8/204	0.165728	NO	1.53117	2.75213	KCNJ5;CAMK2D;CREB1;EPB41L1;ERBB4;GNB4;MAPT;KCNJ2
Activation of NF-kappaB in B Cells	19784	0.166648	NO	2.20186	3.94544	PSMD2;ADRM1;BTRC
Autodegradation of Cdh1 by Cdh1 APC C	19784	0.166648	NO	2.20186	3.94544	PSMD2;ADRM1;ANAPC4
Activation of NIMA Kinases NEK9, NEK6, NEK7	45664	0.169024	NO	6.22905	11.0735	NEK6
Aryl Hydrocarbon Receptor Signalling	45664	0.169024	NO	6.22905	11.0735	ARNT2
CREB Phosphorylation	45664	0.169024	NO	6.22905	11.0735	CREB1
Constitutive Signaling by NOTCH1 t(7;9)(NOTCH1 M1580 K2555) Translocation Mutant	45664	0.169024	NO	6.22905	11.0735	JAG1
Nectin Necl Trans Heterodimerization	45664	0.169024	NO	6.22905	11.0735	NECTIN2
Phase 1 - Inactivation of Fast Na+ Channels	45664	0.169024	NO	6.22905	11.0735	KCND3
Reversal of Alkylation Damage by DNA Dioxygenases	45664	0.169024	NO	6.22905	11.0735	FTO
Signaling by NOTCH1 t(7;9)(NOTCH1 M1580 K2555) Translocation Mutant	45664	0.169024	NO	6.22905	11.0735	JAG1
DNA Replication	6/143	0.171433	NO	1.64157	2.89501	POLD3;PSMD2;POLD1;ADRM1;ANAPC4;MCM6
Constitutive Signaling by Aberrant PI3K in Cancer	30407	0.171545	NO	1.89619	3.34282	FGF5;ERBB4;PIK3CD;FGFR2
APC C Cdc20 Mediated Degradation of Securin	20149	0.173082	NO	2.1594	3.78757	PSMD2;ADRM1;ANAPC4
Ion Transport by P-type ATPases	20149	0.173082	NO	2.1594	3.78757	CAMK2D;FXYD4;ATP2B1
TCR Signaling	5/113	0.173465	NO	1.73454	3.03854	PSMD2;ADRM1;PTPRJ;BTRC;PAK2
EPHA-mediated Growth Cone Collapse	47150	0.174559	NO	2.7708	4.83641	MYH11;EPHA3
Myogenesis	47150	0.174559	NO	2.7708	4.83641	MEF2C;TCF4
Regulation of Cholesterol Biosynthesis by SREBP (SREBF)	20515	0.179586	NO	2.11855	3.63777	NCOA1;NCOA2;MBTPS1
Downstream Signaling of Activated FGFR2	10990	0.183983	NO	2.6717	4.52295	FGF5;FGFR2
MET Activates PTK2 Signaling	10990	0.183983	NO	2.6717	4.52295	LAMC2;PTK2
Recognition of DNA Damage by PCNA-containing Replication Complex	10990	0.183983	NO	2.6717	4.52295	POLD3;POLD1
SUMOylation of Intracellular Receptors	10990	0.183983	NO	2.6717	4.52295	THRB;NR3C1
Signaling by ROBO Receptors	8/210	0.184679	NO	1.48523	2.50875	CAP1;LHX3;PSMD2;ADRM1;SLIT3;PAK2;RPL3L;RPL7
Heparan Sulfate Heparin (HS-GAG) Metabolism	20880	0.186154	NO	2.07921	3.49553	EXT1;NDST4;HSPG2
Neurexins and Neuroligins	20880	0.186154	NO	2.07921	3.49553	NLGN1;EPB41L1;NRXN3
CREB1 Phosphorylation Through the Activation of CaMKII CaMKK CaMKIV Cascasde	45665	0.19072	NO	5.33891	8.8463	CREB1
Cross-presentation of Particulate Exogenous Antigens (Phagosomes)	45665	0.19072	NO	5.33891	8.8463	NCF1
DNA Damage Reversal	45665	0.19072	NO	5.33891	8.8463	FTO
Glycosphingolipid Transport	45665	0.19072	NO	5.33891	8.8463	ESYT2
Insulin-like Growth Factor-2 mRNA Binding Proteins (IGF2BPs IMPs VICKZs) Bind RNA	45665	0.19072	NO	5.33891	8.8463	IGF2BP2
MECP2 Regulates Transcription of Neuronal Ligands	45665	0.19072	NO	5.33891	8.8463	CREB1
RUNX1 Regulates Transcription of Genes Involved in Differentiation of Keratinocytes	45665	0.19072	NO	5.33891	8.8463	CTSK
RUNX3 Regulates WNT Signaling	45665	0.19072	NO	5.33891	8.8463	CCND1
Regulation of Cytoskeletal Remodeling and Cell Spreading by IPP Complex Components	45665	0.19072	NO	5.33891	8.8463	PXN
Role of ABL in ROBO-SLIT Signaling	45665	0.19072	NO	5.33891	8.8463	CAP1
TGFBR3 Regulates TGF-beta Signaling	45665	0.19072	NO	5.33891	8.8463	TGFB2
Transport of Fatty Acids	45665	0.19072	NO	5.33891	8.8463	SLC27A6
CLEC7A (Dectin-1) Signaling	31868	0.192418	NO	1.80444	2.97386	PSMD2;ADRM1;NFATC1;BTRC
Platelet Homeostasis	31868	0.192418	NO	1.80444	2.97386	STIM1;GNB4;PRKG2;ATP2B1
Orc1 Removal From Chromatin	21245	0.192784	NO	2.0413	3.36036	PSMD2;ADRM1;MCM6
Activated NOTCH1 Transmits Signal to the Nucleus	11355	0.193479	NO	2.57944	4.23696	JAG1;NEURL1
Disassembly of the Destruction Complex and Recruitment of AXIN to the Membrane	11355	0.193479	NO	2.57944	4.23696	CAV1;WNT8A
Downstream Signaling of Activated FGFR1	11355	0.193479	NO	2.57944	4.23696	FGF5;FLRT2
Glutamate Binding, Activation of AMPA Receptors and Synaptic Plasticity	11355	0.193479	NO	2.57944	4.23696	CAMK2D;EPB41L1
Interaction Between L1 and Ankyrins	11355	0.193479	NO	2.57944	4.23696	SCN10A;ANK3
MAPK Targets Nuclear Events Mediated by MAP Kinases	11355	0.193479	NO	2.57944	4.23696	MEF2C;CREB1
RUNX2 Regulates Bone Development	11355	0.193479	NO	2.57944	4.23696	HDAC3;HEY2
Trafficking of AMPA Receptors	11355	0.193479	NO	2.57944	4.23696	CAMK2D;EPB41L1
Transcriptional Regulation of Brown and Beige Adipocyte Differentiation	11355	0.193479	NO	2.57944	4.23696	NCOA1;CHD4
Transcriptional Regulation of Brown and Beige Adipocyte Differentiation by EBF2	11355	0.193479	NO	2.57944	4.23696	NCOA1;CHD4
RHOA GTPase Cycle	6/149	0.194853	NO	1.57221	2.57136	ARHGAP21;ARHGAP10;OBSCN;CAV1;DLC1;ARHGAP24
KEAP1-NFE2L2 Pathway	5/119	0.200275	NO	1.64274	2.64163	CDKN1A;WIPF1;PSMD2;ADRM1;BTRC
PINK1-PRKN Mediated Mitophagy	11720	0.203036	NO	2.49333	3.9753	UBE2D3;UBE2L3
Respiratory Syncytial Virus (RSV) Attachment and Entry	11720	0.203036	NO	2.49333	3.9753	HSPG2;IGF1R
Termination of Translesion DNA Synthesis	11720	0.203036	NO	2.49333	3.9753	POLD3;POLD1
Transcriptional Regulation of Pluripotent Stem Cells	11720	0.203036	NO	2.49333	3.9753	HHEX;DKK1
CDK-mediated Phosphorylation and Removal of Cdc6	21976	0.206216	NO	1.96948	3.10947	PSMD2;ADRM1;ANAPC4
Cdc20 Phospho-APC C Mediated Degradation of Cyclin A	21976	0.206216	NO	1.96948	3.10947	PSMD2;ADRM1;ANAPC4
Formation of the Beta-Catenin TCF Transactivating Complex	21976	0.206216	NO	1.96948	3.10947	TLE4;TLE3;TCF4
GABA Receptor Activation	21976	0.206216	NO	1.96948	3.10947	KCNJ5;GNB4;KCNJ2
Recruitment and ATM-med Phosphorylation of Repair and Signaling Proteins at DNA Double Strand Breaks	21976	0.206216	NO	1.96948	3.10947	KDM4B;PPP5C;EYA4
Ion Channel Transport	7/184	0.206495	NO	1.48217	2.33809	CAMK2D;FXYD4;CASQ2;NEDD4L;ATP2B1;ANO5;TPCN1
Collagen Formation	32964	0.208567	NO	1.74122	2.72935	DST;LOXL4;LAMC2;PLEC
CD163 Mediating an Anti-Inflammatory Response	45666	0.211851	NO	4.67131	7.24928	IL6
CHL1 Interactions	45666	0.211851	NO	4.67131	7.24928	CHL1
CREB3 Factors Activate Genes	45666	0.211851	NO	4.67131	7.24928	MBTPS1
Calcineurin Activates NFAT	45666	0.211851	NO	4.67131	7.24928	NFATC1
Downregulation of ERBB4 Signaling	45666	0.211851	NO	4.67131	7.24928	ERBB4
MAPK1 (ERK2) Activation	45666	0.211851	NO	4.67131	7.24928	IL6
Nef and Signal Transduction	45666	0.211851	NO	4.67131	7.24928	PAK2
Phase 3 - Rapid Repolarisation	45666	0.211851	NO	4.67131	7.24928	KCNH2
SHC-related Events Triggered by IGF1R	45666	0.211851	NO	4.67131	7.24928	IGF1R
Synthesis of Bile Acids and Bile Salts	12086	0.212644	NO	2.41278	3.73531	NCOA1;NCOA2
APC C Cdh1 Mediated Degradation of Cdc20 and Other APC C Cdh1 Targets in Late Mitosis Early G1	22341	0.213009	NO	1.93542	2.99297	PSMD2;ADRM1;ANAPC4
APC Cdc20 Mediated Degradation of Cell Cycle Proteins Prior to Satisfation of the Checkpoint	22341	0.213009	NO	1.93542	2.99297	PSMD2;ADRM1;ANAPC4
DNA Double Strand Break Response	22341	0.213009	NO	1.93542	2.99297	KDM4B;PPP5C;EYA4
Activation of HOX Genes During Differentiation	33329	0.214035	NO	1.72112	2.65331	HDAC3;POLR2A;HOXC4;HOXA4
Activation of Anterior HOX Genes in Hindbrain Development During Early Embryogenesis	33329	0.214035	NO	1.72112	2.65331	HDAC3;POLR2A;HOXC4;HOXA4
ER to Golgi Anterograde Transport	6/155	0.219394	NO	1.50843	2.28812	CAPZB;COG5;GOSR2;GBF1;ANK3;SEC31A
Cell-cell Junction Organization	33695	0.219542	NO	1.70147	2.5798	CADM2;FOXF1;CDH13;NECTIN2
EPH-Ephrin Signaling	33695	0.219542	NO	1.70147	2.5798	MYH11;PAK2;EPHA3;PTK2
Cellular Response to Hypoxia	22706	0.219851	NO	1.90252	2.88195	PSMD2;UBE2D3;ADRM1
Gap-filling DNA Repair Synthesis and Ligation in TC-NER	22706	0.219851	NO	1.90252	2.88195	POLD3;POLR2A;POLD1
Citric Acid Cycle (TCA Cycle)	12451	0.222294	NO	2.33726	3.51466	TRAP1;ISCA1
Negative Regulation of FGFR2 Signaling	12451	0.222294	NO	2.33726	3.51466	FGF5;FGFR2
Plasma Lipoprotein Remodeling	12451	0.222294	NO	2.33726	3.51466	MBTPS1;LPA
Signaling by WNT in Cancer	12451	0.222294	NO	2.33726	3.51466	CTBP2;DKK1
Telomere C-strand (Lagging Strand) Synthesis	12451	0.222294	NO	2.33726	3.51466	POLD3;POLD1
Transcriptional Regulation by E2F6	12451	0.222294	NO	2.33726	3.51466	EHMT1;E2F6
Cytokine Signaling in Immune System	24/776	0.223386	NO	1.20008	1.79874	MAP3K3;MEF2C;CDKN1A;CAMK2D;SMAD3;UBE2D3;ADRM1;PIK3CD;TWIST1;PTPRJ;FOXO1;ICAM1;SMAD7;GHR;IL6;CREB1;CCND1;PSMD2;GRB10;KPNA7;MAPT;BTRC;BRWD1;PAK2
Activation of NMDA Receptors and Postsynaptic Events	34060	0.225086	NO	1.68227	2.50872	CAMK2D;CREB1;ERBB4;MAPT
APC C Cdc20 Mediated Degradation of Mitotic Proteins	23071	0.226736	NO	1.87071	2.77608	PSMD2;ADRM1;ANAPC4
Ca2+ Pathway	23071	0.226736	NO	1.87071	2.77608	GNB4;PRKG2;NFATC1
MAP Kinase Activation	23071	0.226736	NO	1.87071	2.77608	MEF2C;CREB1;BTRC
NCAM Signaling for Neurite Out-Growth	23071	0.226736	NO	1.87071	2.77608	CREB1;CACNA1D;PTK2
Peroxisomal Protein Import	23071	0.226736	NO	1.87071	2.77608	UBE2D3;PEX2;PEX26
Epigenetic Regulation of Gene Expression	10/291	0.231154	NO	1.33431	1.95433	NCOA1;NCOR2;NCOA2;SMARCB1;HDAC3;EHMT1;DPF3;CHD4;HCFC2;SF3B1
CD28 Co-Stimulation	12816	0.231978	NO	2.26632	3.31134	THEM4;PAK2
CaM Pathway	12816	0.231978	NO	2.26632	3.31134	CAMK2D;CREB1
Calmodulin Induced Events	12816	0.231978	NO	2.26632	3.31134	CAMK2D;CREB1
Oncogene Induced Senescence	12816	0.231978	NO	2.26632	3.31134	CDK6;MDM4
RHOBTB GTPase Cycle	12816	0.231978	NO	2.26632	3.31134	SPEN;PHIP
Factors Involved in Megakaryocyte Development and Platelet Production	6/158	0.232037	NO	1.47843	2.15977	DOCK4;CAPZB;JMJD1C;KIF3C;ZFPM2;ZFPM1
ATF6 (ATF6-alpha) Activates Chaperone Genes	45667	0.23243	NO	4.15206	6.05853	XBP1
Caspase Activation via Dependence Receptors in the Absence of Ligand	45667	0.23243	NO	4.15206	6.05853	DAPK3
Cohesin Loading Onto Chromatin	45667	0.23243	NO	4.15206	6.05853	MAU2
FGFR2b Ligand Binding and Activation	45667	0.23243	NO	4.15206	6.05853	FGFR2
HuR (ELAVL1) Binds and Stabilizes mRNA	45667	0.23243	NO	4.15206	6.05853	XPO1
MAPK3 (ERK1) Activation	45667	0.23243	NO	4.15206	6.05853	IL6
Negative Regulation of Activity of TFAP2 (AP-2) Family Transcription Factors	45667	0.23243	NO	4.15206	6.05853	TFAP2D
PI3K Events in ERBB4 Signaling	45667	0.23243	NO	4.15206	6.05853	ERBB4
RUNX3 Regulates p14-ARF	45667	0.23243	NO	4.15206	6.05853	CCND1
Regulation of CDH11 Gene Transcription	45667	0.23243	NO	4.15206	6.05853	FOXF1
Regulation of FOXO Transcriptional Activity by Acetylation	45667	0.23243	NO	4.15206	6.05853	FOXO1
Regulation of Commissural Axon Pathfinding by SLIT and ROBO	45667	0.23243	NO	4.15206	6.05853	SLIT3
STAT5 Activation Downstream of FLT3 ITD Mutants	45667	0.23243	NO	4.15206	6.05853	CDKN1A
Tetrahydrobiopterin (BH4) Synthesis, Recycling, Salvage and Regulation	45667	0.23243	NO	4.15206	6.05853	PRKG2
Host Interactions of HIV Factors	5/126	0.233171	NO	1.54715	2.25262	XPO1;PSMD2;ADRM1;BTRC;PAK2
Activation of APC C and APC C Cdc20 Mediated Degradation of Mitotic Proteins	23437	0.233662	NO	1.83995	2.67507	PSMD2;ADRM1;ANAPC4
Glycosaminoglycan Metabolism	5/127	0.237993	NO	1.53439	2.20263	EXT1;NDST4;UST;HAS3;HSPG2
Cytochrome P450 - Arranged by Substrate Type	23802	0.240625	NO	1.81018	2.57863	NCOA1;NCOA2;ARNT2
The Role of GTSE1 in G2 M Progression After G2 Checkpoint	23802	0.240625	NO	1.81018	2.57863	CDKN1A;PSMD2;ADRM1
Detoxification of Reactive Oxygen Species	13181	0.241687	NO	2.19955	3.1236	NCF1;GPX3
SMAD2 SMAD3 SMAD4 Heterotrimer Regulates Transcription	13181	0.241687	NO	2.19955	3.1236	SMAD3;SMAD7
Platelet Degranulation	5/128	0.242842	NO	1.52184	2.15392	CAP1;TGFB2;WDR1;PHACTR2;TTN
Regulation of Endogenous Retroelements by Piwi-interacting RNAs (piRNAs)	24167	0.247622	NO	1.78136	2.48651	SMARCB1;DPF3;CHD4
Signaling by the B Cell Receptor (BCR)	6/162	0.249237	NO	1.44022	2.00097	STIM1;PSMD2;ADRM1;PIK3CD;NFATC1;BTRC
Ca-dependent Events	13547	0.251414	NO	2.13659	2.9499	CAMK2D;CREB1
Cross-presentation of Soluble Exogenous Antigens (Endosomes)	13547	0.251414	NO	2.13659	2.9499	PSMD2;ADRM1
Gap Junction Assembly	13547	0.251414	NO	2.13659	2.9499	GJD2;GJA5
Sphingolipid De Novo Biosynthesis	13547	0.251414	NO	2.13659	2.9499	SAMD8;PRKD1
Apoptotic Cleavage of Cell Adhesion Proteins	45668	0.252474	NO	3.73666	5.14331	DSG2
CLEC7A (Dectin-1) Induces NFAT Activation	45668	0.252474	NO	3.73666	5.14331	NFATC1
Dermatan Sulfate Biosynthesis	45668	0.252474	NO	3.73666	5.14331	UST
Interaction With Cumulus Cells And The Zona Pellucida	45668	0.252474	NO	3.73666	5.14331	SPAM1
Interleukin-6 Signaling	45668	0.252474	NO	3.73666	5.14331	IL6
NOTCH4 Activation and Transmission of Signal to the Nucleus	45668	0.252474	NO	3.73666	5.14331	JAG1
STAT3 Nuclear Events Downstream of ALK Signaling	45668	0.252474	NO	3.73666	5.14331	HDAC3
Signaling by Activated Point Mutants of FGFR1	45668	0.252474	NO	3.73666	5.14331	FGF5
Transport of Organic Anions	45668	0.252474	NO	3.73666	5.14331	SLCO1C1
Selenocysteine Synthesis	35886	0.253309	NO	1.59238	2.18657	EEFSEC;SEPHS2;RPL3L;RPL7
Cell Cycle	20/649	0.253676	NO	1.19389	1.63765	CDKN1A;SUN1;NEK6;ADRM1;SYNE2;POLD3;MAU2;CDK6;XPO1;CCND2;POLR2A;CCND1;PSMD2;POLD1;ANAPC4;MDM4;MCM6;TNPO1;BTRC;E2F6
C-type Lectin Receptors (CLRs)	5/131	0.257542	NO	1.48537	2.01501	PSMD2;ADRM1;NFATC1;BTRC;PAK2
Defective B3GALTL Causes PpS	13912	0.26115	NO	2.07714	2.78889	SPON1;ADAMTS10
FLT3 Signaling	13912	0.26115	NO	2.07714	2.78889	GRB10;PTPRJ
Regulation of Ornithine Decarboxylase (ODC)	13912	0.26115	NO	2.07714	2.78889	PSMD2;ADRM1
Resolution of Abasic Sites (AP Sites)	13912	0.26115	NO	2.07714	2.78889	POLD3;POLD1
Transport of Small Molecules	22/724	0.261163	NO	1.17684	1.58004	MBTPS1;CAMK2D;ADRM1;SLC5A11;NEDD4L;ATP2B1;SLC4A4;SLC7A1;ANO5;TPCN1;SLCO1C1;SLC4A7;SLC25A26;FXYD4;PSMD2;GNB4;CASQ2;SLC27A6;ESYT2;MICU2;MICU1;LPA
Response to Elevated Platelet Cytosolic Ca2+	5/133	0.267458	NO	1.46201	1.92809	CAP1;TGFB2;WDR1;PHACTR2;TTN
Assembly of the Pre-Replicative Complex	4/101	0.27058	NO	1.54289	2.01685	PSMD2;ADRM1;ANAPC4;MCM6
p53-Independent DNA Damage Response	14277	0.270889	NO	2.02089	2.63938	PSMD2;ADRM1
p53-Independent G1 S DNA Damage Checkpoint	14277	0.270889	NO	2.02089	2.63938	PSMD2;ADRM1
Association of TriC CCT With Target Proteins During Biosynthesis	14277	0.270889	NO	2.02089	2.63938	HDAC3;XRN2
Autodegradation of the E3 Ubiquitin Ligase COP1	14277	0.270889	NO	2.02089	2.63938	PSMD2;ADRM1
Mitophagy	14277	0.270889	NO	2.02089	2.63938	UBE2D3;UBE2L3
O-glycosylation of TSR Domain-Containing Proteins	14277	0.270889	NO	2.02089	2.63938	SPON1;ADAMTS10
Translesion Synthesis by Y Family DNA Polymerases Bypasses Lesions on DNA Template	14277	0.270889	NO	2.02089	2.63938	POLD3;POLD1
Ubiquitin Mediated Degradation of Phosphorylated Cdc25A	14277	0.270889	NO	2.02089	2.63938	PSMD2;ADRM1
Transmission Across Chemical Synapses	9/269	0.271021	NO	1.29676	1.693	KCNJ5;CAMK2D;CREB1;EPB41L1;ERBB4;GNB4;MAPT;PPFIA4;KCNJ2
ALK Mutants Bind TKIs	45669	0.271995	NO	3.39679	4.42252	BCL11A
Activation of the TFAP2 (AP-2) Family of Transcription Factors	45669	0.271995	NO	3.39679	4.42252	TFAP2D
Aspartate and Asparagine Metabolism	45669	0.271995	NO	3.39679	4.42252	FOLH1
CD28 Dependent Vav1 Pathway	45669	0.271995	NO	3.39679	4.42252	PAK2
CREB1 Phosphorylation Through the Activation of Adenylate Cyclase	45669	0.271995	NO	3.39679	4.42252	CREB1
Erythropoietin Activates Phosphoinositide-3-kinase (PI3K)	45669	0.271995	NO	3.39679	4.42252	PIK3CD
Ethanol Oxidation	45669	0.271995	NO	3.39679	4.42252	ADH1B
FGFR3 Mutant Receptor Activation	45669	0.271995	NO	3.39679	4.42252	FGF5
Maturation of Nucleoprotein 9683610	45669	0.271995	NO	3.39679	4.42252	PARP9
NOTCH2 Intracellular Domain Regulates Transcription	45669	0.271995	NO	3.39679	4.42252	CREB1
Pregnenolone Biosynthesis	45669	0.271995	NO	3.39679	4.42252	STARD4
Reduction of Cytosolic Ca++ Levels	45669	0.271995	NO	3.39679	4.42252	ATP2B1
Regulation of Glycolysis by Fructose 2,6-Bisphosphate Metabolism	45669	0.271995	NO	3.39679	4.42252	PFKFB2
Regulation of Localization of FOXO Transcription Factors	45669	0.271995	NO	3.39679	4.42252	FOXO1
Reversible Hydration of Carbon Dioxide	45669	0.271995	NO	3.39679	4.42252	CA7
Signaling by Activated Point Mutants of FGFR3	45669	0.271995	NO	3.39679	4.42252	FGF5
Sphingolipid Catabolism	45669	0.271995	NO	3.39679	4.42252	PLPP3
TP53 Regulates Transcription of Caspase Activators and Caspases	45669	0.271995	NO	3.39679	4.42252	CRADD
Unwinding of DNA	45669	0.271995	NO	3.39679	4.42252	MCM6
Beta-catenin Independent WNT Signaling	5/134	0.272448	NO	1.4506	1.88623	PSMD2;ADRM1;GNB4;PRKG2;NFATC1
Cell Cycle, Mitotic	16/516	0.275271	NO	1.20019	1.54825	CDKN1A;NEK6;ADRM1;POLD3;MAU2;CDK6;XPO1;CCND2;CCND1;PSMD2;POLD1;ANAPC4;MCM6;TNPO1;BTRC;E2F6
RHOB GTPase Cycle	25628	0.275888	NO	1.67466	2.15656	ARHGAP21;CAV1;DLC1
Interleukin-1 Signaling	4/102	0.276383	NO	1.52707	1.96376	MAP3K3;PSMD2;ADRM1;BTRC
Epigenetic Regulation by WDR5-containing Histone Modifying Complexes	5/135	0.277457	NO	1.43937	1.8454	NCOA1;NCOR2;NCOA2;HDAC3;HCFC2
Epigenetic Regulation of Adipogenesis Genes by MLL3 and MLL4 Complexes	4/103	0.282206	NO	1.51156	1.9123	NCOA1;NCOR2;NCOA2;HDAC3
Epigenetic Regulation of Gene Expression by MLL3 and MLL4 Complexes	4/103	0.282206	NO	1.51156	1.9123	NCOA1;NCOR2;NCOA2;HDAC3
MLL4 and MLL3 Complexes Regulate Expression of PPARG Targets in Adipogenesis and Hepatic Steatosis	4/103	0.282206	NO	1.51156	1.9123	NCOA1;NCOR2;NCOA2;HDAC3
Diseases Associated With O-glycosylation of Proteins	25993	0.283008	NO	1.64995	2.0827	GALNT12;SPON1;ADAMTS10
Intra-Golgi and Retrograde Golgi-to-ER Traffic	7/204	0.284661	NO	1.33031	1.67148	CUX1;CAPZB;COG5;GOSR2;GBF1;VTI1A;KIF3C
Interleukin-17 Signaling	26359	0.290144	NO	1.62595	2.01192	MEF2C;CREB1;BTRC
DAG and IP3 Signaling	15008	0.290348	NO	1.91706	2.37079	CAMK2D;CREB1
Diseases Associated With Glycosaminoglycan Metabolism	15008	0.290348	NO	1.91706	2.37079	EXT1;HSPG2
MET Promotes Cell Motility	15008	0.290348	NO	1.91706	2.37079	LAMC2;PTK2
RET Signaling	15008	0.290348	NO	1.91706	2.37079	GRB10;PIK3CD
eNOS Activation	45670	0.291007	NO	3.11356	3.8434	CAV1
Activation of RAC1	45670	0.291007	NO	3.11356	3.8434	PAK2
Cytosolic Iron-Sulfur Cluster Assembly	45670	0.291007	NO	3.11356	3.8434	POLD1
ERBB2 Activates PTK6 Signaling	45670	0.291007	NO	3.11356	3.8434	ERBB4
FGFR3 Ligand Binding and Activation	45670	0.291007	NO	3.11356	3.8434	FGF5
FGFR3c Ligand Binding and Activation	45670	0.291007	NO	3.11356	3.8434	FGF5
Mitotic Telophase Cytokinesis	45670	0.291007	NO	3.11356	3.8434	MAU2
Nephron Development	45670	0.291007	NO	3.11356	3.8434	JAG1
Phospholipase C-mediated Cascade; FGFR3	45670	0.291007	NO	3.11356	3.8434	FGF5
Trafficking and Processing of Endosomal TLR	45670	0.291007	NO	3.11356	3.8434	CTSK
Transcriptional Regulation of Testis Differentiation	45670	0.291007	NO	3.11356	3.8434	ZFPM2
Phase I - Functionalization of Compounds	4/105	0.293907	NO	1.48148	1.81406	NCOA1;NCOA2;ARNT2;ADH1B
Toll Like Receptor 3 (TLR3) Cascade	4/106	0.299781	NO	1.46688	1.76715	MEF2C;CREB1;UBE2D3;BTRC
AUF1 (hnRNP D0) Binds and Destabilizes mRNA	15373	0.300055	NO	1.86904	2.24993	PSMD2;ADRM1
Degradation of AXIN	15373	0.300055	NO	1.86904	2.24993	PSMD2;ADRM1
FBXL7 Down-Regulates AURKA During Mitotic Entry and in Early Mitosis	15373	0.300055	NO	1.86904	2.24993	PSMD2;ADRM1
Glucagon-like Peptide-1 (GLP1) Regulates Insulin Secretion	15373	0.300055	NO	1.86904	2.24993	KCNB1;GNB4
Regulation of Beta-Cell Development	15373	0.300055	NO	1.86904	2.24993	RFX6;FOXO1
Vif-mediated Degradation of APOBEC3G	15373	0.300055	NO	1.86904	2.24993	PSMD2;ADRM1
Interleukin-1 Family Signaling	5/140	0.302763	NO	1.3857	1.65564	MAP3K3;SMAD3;PSMD2;ADRM1;BTRC
RHOC GTPase Cycle	27089	0.304451	NO	1.57999	1.879	ARHGAP21;CAV1;DLC1
Sphingolipid Metabolism	4/107	0.305669	NO	1.45256	1.72165	ASAH1;SAMD8;PRKD1;PLPP3
Stimuli-sensing Channels	4/107	0.305669	NO	1.45256	1.72165	CASQ2;NEDD4L;ANO5;TPCN1
Transport of Inorganic Cations Anions and Amino Acids Oligopeptides	4/107	0.305669	NO	1.45256	1.72165	SLC4A7;SLC25A26;SLC4A4;SLC7A1
AKT Phosphorylates Targets in the Cytosol	45671	0.309524	NO	2.87391	3.37029	CDKN1A
FGFR1c Ligand Binding and Activation	45671	0.309524	NO	2.87391	3.37029	FGF5
Formation of Axial Mesoderm	45671	0.309524	NO	2.87391	3.37029	SMAD3
Nucleotide Biosynthesis	45671	0.309524	NO	2.87391	3.37029	DHODH
PTK6 Regulates RHO GTPases, RAS GTPase and MAP Kinases	45671	0.309524	NO	2.87391	3.37029	PXN
RUNX3 Regulates NOTCH Signaling	45671	0.309524	NO	2.87391	3.37029	JAG1
SHC1 Events in ERBB4 Signaling	45671	0.309524	NO	2.87391	3.37029	ERBB4
TP53 Regulates Transcription of Genes Involved in G1 Cell Cycle Arrest	45671	0.309524	NO	2.87391	3.37029	CDKN1A
Activation of Gene Expression by SREBF (SREBP)	15738	0.30974	NO	1.82336	2.13701	NCOA1;NCOA2
Hh Mutants Are Degraded by ERAD	15738	0.30974	NO	1.82336	2.13701	PSMD2;ADRM1
Transport of Vitamins, Nucleosides, and Related Molecules	15738	0.30974	NO	1.82336	2.13701	SLCO1C1;SLC27A6
HATs Acetylate Histones	4/108	0.311569	NO	1.43852	1.67751	NCOA1;NCOA2;MSL2;JADE2
Nucleotide Excision Repair	4/108	0.311569	NO	1.43852	1.67751	POLD3;POLR2A;POLD1;XPA
Signaling by FGFR2	27454	0.311616	NO	1.55796	1.81656	FGF5;POLR2A;FGFR2
ECM Proteoglycans	27820	0.318786	NO	1.53654	1.75663	TGFB2;ITGA7;HSPG2
Bile Acid and Bile Salt Metabolism	16103	0.319398	NO	1.77985	2.03138	NCOA1;NCOA2
Negative Regulation of NOTCH4 Signaling	16103	0.319398	NO	1.77985	2.03138	PSMD2;ADRM1
MyD88-independent TLR4 Cascade	4/110	0.323398	NO	1.41123	1.5931	MEF2C;CREB1;UBE2D3;BTRC
TRIF (TICAM1)-mediated TLR4 Signaling	4/110	0.323398	NO	1.41123	1.5931	MEF2C;CREB1;UBE2D3;BTRC
p130Cas Linkage to MAPK Signaling for Integrins	45672	0.327558	NO	2.6685	2.97828	PTK2
Anchoring Fibril Formation	45672	0.327558	NO	2.6685	2.97828	LAMC2
ERBB2 Regulates Cell Motility	45672	0.327558	NO	2.6685	2.97828	ERBB4
GRB2 SOS Provides Linkage to MAPK Signaling for Integrins	45672	0.327558	NO	2.6685	2.97828	PTK2
Negative Regulation of FLT3	45672	0.327558	NO	2.6685	2.97828	PTPRJ
Negative Regulation of TCF-dependent Signaling by WNT Ligand Antagonists	45672	0.327558	NO	2.6685	2.97828	DKK1
Regulation of Pyruvate Dehydrogenase (PDH) Complex	45672	0.327558	NO	2.6685	2.97828	PDPR
Response of EIF2AK1 (HRI) to Heme Deficiency	45672	0.327558	NO	2.6685	2.97828	GRB10
SARS-CoV-2 Targets Host Intracellular Signalling and Regulatory Pathways	45672	0.327558	NO	2.6685	2.97828	CAV1
Regulation of RUNX3 Expression and Activity	16469	0.329023	NO	1.73837	1.93243	PSMD2;ADRM1
Somitogenesis	16469	0.329023	NO	1.73837	1.93243	PSMD2;ADRM1
Regulation of Endogenous Retroelements	4/111	0.329325	NO	1.39797	1.55274	SMARCB1;EHMT1;DPF3;CHD4
Post-translational Protein Modification	41/1457	0.329705	NO	1.08728	1.2064	GALNT12;TOP2B;CDKN1A;SPON1;THRB;WIPF1;KDM1B;GOSR2;UBE2D3;WDR20;FOXK1;NR3C1;ADAMTS10;UBE2L3;CAPZB;PSMD2;SCMH1;HLTF;BTRC;SEC31A;NCOA1;CBX8;NCOA2;MBTPS1;MBD5;SMAD3;USP49;COG5;ADRM1;GBF1;PEX2;FBXL16;ANK3;FBXO32;USP28;FBXO11;SMAD7;NCOR2;AGBL4;IL6;MDM4
Regulation of Insulin Secretion	28550	0.33313	NO	1.49541	1.64379	KCNB1;GNB4;CACNA1D
Diseases of Glycosylation	5/146	0.333557	NO	1.32632	1.45622	GALNT12;EXT1;SPON1;HSPG2;ADAMTS10
Hh Mutants Abrogate Ligand Secretion	16834	0.338609	NO	1.69878	1.83962	PSMD2;ADRM1
Interleukin-10 Signaling	16834	0.338609	NO	1.69878	1.83962	IL6;ICAM1
M-decay Degradation of Maternal mRNAs by Maternally Stored Factors	16834	0.338609	NO	1.69878	1.83962	KDM4B;KDM1B
Metabolism of Polyamines	16834	0.338609	NO	1.69878	1.83962	PSMD2;ADRM1
PKMTs Methylate Histone Lysines	16834	0.338609	NO	1.69878	1.83962	DOT1L;EHMT1
cGMP Effects	45673	0.345122	NO	2.49047	2.6495	PRKG2
Elevation of Cytosolic Ca2+ Levels	45673	0.345122	NO	2.49047	2.6495	STIM1
FOXO-mediated Transcription of Cell Death Genes	45673	0.345122	NO	2.49047	2.6495	FOXO1
GRB2 Events in ERBB2 Signaling	45673	0.345122	NO	2.49047	2.6495	ERBB4
MAP3K8 (TPL2)-dependent MAPK1 3 Activation	45673	0.345122	NO	2.49047	2.6495	BTRC
Maturation of Nucleoprotein 9694631	45673	0.345122	NO	2.49047	2.6495	PARP9
PI3K Events in ERBB2 Signaling	45673	0.345122	NO	2.49047	2.6495	ERBB4
Phospholipase C-mediated Cascade FGFR1	45673	0.345122	NO	2.49047	2.6495	FGF5
Sema3A PAK Dependent Axon Repulsion	45673	0.345122	NO	2.49047	2.6495	PAK2
Signaling by FLT3 ITD and TKD Mutants	45673	0.345122	NO	2.49047	2.6495	CDKN1A
SUMOylation of RNA Binding Proteins	17199	0.348154	NO	1.66094	1.75248	CBX8;SCMH1
Signaling by NTRK1 (TRKA)	4/115	0.353078	NO	1.34732	1.40265	MEF2C;REST;CREB1;CHD4
DNA Damage Bypass	17564	0.357652	NO	1.62475	1.67056	POLD3;POLD1
Defective CFTR Causes Cystic Fibrosis	17564	0.357652	NO	1.62475	1.67056	PSMD2;ADRM1
Gap Junction Trafficking	17564	0.357652	NO	1.62475	1.67056	GJD2;GJA5
Transport to the Golgi and Subsequent Modification	6/186	0.35805	NO	1.24664	1.2804	CAPZB;COG5;GOSR2;GBF1;ANK3;SEC31A
Acetylcholine Neurotransmitter Release Cycle	45674	0.362228	NO	2.33469	2.37084	PPFIA4
GAB1 Signalosome	45674	0.362228	NO	2.33469	2.37084	PXN
Germ Layer Formation at Gastrulation	45674	0.362228	NO	2.33469	2.37084	SMAD3
Hyaluronan Metabolism	45674	0.362228	NO	2.33469	2.37084	HAS3
KSRP (KHSRP) Binds and Destabilizes mRNA	45674	0.362228	NO	2.33469	2.37084	EXOSC5
Metabolism of Angiotensinogen to Angiotensins	45674	0.362228	NO	2.33469	2.37084	AGT
Metabolism of Folate and Pterines	45674	0.362228	NO	2.33469	2.37084	MTHFD2L
Metabolism of Nitric Oxide NOS3 Activation and Regulation	45674	0.362228	NO	2.33469	2.37084	CAV1
Regulation of MITF-M-dependent Genes Involved in Lysosome Biogenesis and Autophagy	45674	0.362228	NO	2.33469	2.37084	ASAH1
Signaling by Activin	45674	0.362228	NO	2.33469	2.37084	SMAD3
DNA Double-Strand Break Repair	5/152	0.364612	NO	1.27179	1.28314	POLD3;PPP5C;KDM4B;POLD1;EYA4
PLC Beta Mediated Events	17930	0.367099	NO	1.5901	1.59348	CAMK2D;CREB1
Retrograde Transport at the Trans-Golgi-Network	17930	0.367099	NO	1.5901	1.59348	COG5;VTI1A
DNA Replication Pre-Initiation	4/118	0.3709	NO	1.31166	1.30093	PSMD2;ADRM1;ANAPC4;MCM6
Global Genome Nucleotide Excision Repair (GG-NER)	30742	0.376014	NO	1.38421	1.35394	POLD3;POLD1;XPA
Chondroitin Sulfate Dermatan Sulfate Metabolism	18295	0.376491	NO	1.55689	1.52086	UST;HSPG2
Regulation of TNFR1 Signaling	18295	0.376491	NO	1.55689	1.52086	UBE2D3;UBE2L3
Platelet Activation, Signaling and Aggregation	8/262	0.376673	NO	1.17798	1.15015	CAP1;TGFB2;WDR1;DGKB;GNB4;PHACTR2;PTK2;TTN
Crosslinking of Collagen Fibrils	45675	0.378888	NO	2.19725	2.13246	LOXL4
FGFR1 Ligand Binding and Activation	45675	0.378888	NO	2.19725	2.13246	FGF5
Formation of Definitive Endoderm	45675	0.378888	NO	2.19725	2.13246	SMAD3
Formation of the Nephric Duct	45675	0.378888	NO	2.19725	2.13246	NPNT
G Beta Gamma Signalling Through BTK	45675	0.378888	NO	2.19725	2.13246	GNB4
Gastrin-CREB Signalling Pathway via PKC and MAPK	45675	0.378888	NO	2.19725	2.13246	CREB1
MECP2 Regulates Neuronal Receptors and Channels	45675	0.378888	NO	2.19725	2.13246	CREB1
Norepinephrine Neurotransmitter Release Cycle	45675	0.378888	NO	2.19725	2.13246	PPFIA4
PI-3K Cascade FGFR3	45675	0.378888	NO	2.19725	2.13246	FGF5
SHC-mediated Cascade FGFR3	45675	0.378888	NO	2.19725	2.13246	FGF5
Serotonin Neurotransmitter Release Cycle	45675	0.378888	NO	2.19725	2.13246	PPFIA4
Tie2 Signaling	45675	0.378888	NO	2.19725	2.13246	ANGPT1
HIV Infection	7/227	0.381336	NO	1.18982	1.14707	XPO1;POLR2A;PSMD2;ADRM1;NEDD4L;BTRC;PAK2
Gastrulation	4/120	0.382764	NO	1.28891	1.23779	SMAD3;FOXF1;PSMD2;ADRM1
Asymmetric Localization of PCP Proteins	18660	0.385826	NO	1.52504	1.4524	PSMD2;ADRM1
Extension of Telomeres	18660	0.385826	NO	1.52504	1.4524	POLD3;POLD1
Formation of TC-NER Pre-Incision Complex	18660	0.385826	NO	1.52504	1.4524	POLR2A;XPA
Gap Junction Trafficking and Regulation	18660	0.385826	NO	1.52504	1.4524	GJD2;GJA5
Disease	58/2131	0.387107	NO	1.04951	0.996037	GALNT12;CDKN1A;SPON1;WIPF1;ZFYVE9;PIK3CD;CHD4;NR3C1;SLC4A4;RPL7;IGF1R;FGF5;XPO1;CCND2;CCND1;PSMD2;HEY2;KPNA7;LRRFIP1;BTRC;PARP9;DKK1;HSPG2;ANO5;NCOR2;CREB1;ANAPC4;HDAC5;CAMK2D;HDAC3;CTBP2;NEDD4L;TWIST1;ADAMTS10;FOXO1;POLR2A;CUX1;ERBB4;PAK2;SEC31A;JAG1;SMAD3;BCL11A;CAV1;ADRM1;BAIAP2;RPL3L;PTK2;MED13L;EXT1;PPFIBP1;IL6;REST;CDK6;FXYD4;NEURL1;GNB4;FGFR2
Death Receptor Signaling	5/157	0.390539	NO	1.22964	1.15614	OBSCN;HDAC3;UBE2D3;SORCS3;UBE2L3
Selenoamino Acid Metabolism	4/122	0.394603	NO	1.26693	1.17809	EEFSEC;SEPHS2;RPL3L;RPL7
Hedgehog Ligand Biogenesis	19025	0.395099	NO	1.49446	1.38779	PSMD2;ADRM1
Proteasome Assembly	19025	0.395099	NO	1.49446	1.38779	PSMD2;ADRM1
Assembly of Active LPL and LIPC Lipase Complexes	45676	0.395114	NO	2.07507	1.92687	MBTPS1
Defective GALNT12 Causes CRCS1	45676	0.395114	NO	2.07507	1.92687	GALNT12
Ephrin Signaling	45676	0.395114	NO	2.07507	1.92687	PAK2
Nicotinamide Salvaging	45676	0.395114	NO	2.07507	1.92687	PARP9
Phase 4 - Resting Membrane Potential	45676	0.395114	NO	2.07507	1.92687	KCNJ2
Prostacyclin Signalling Through Prostacyclin Receptor	45676	0.395114	NO	2.07507	1.92687	GNB4
RHO GTPases Activate ROCKs	45676	0.395114	NO	2.07507	1.92687	MYH11
RHO GTPases Activate CIT	45676	0.395114	NO	2.07507	1.92687	MYH11
Signaling by FLT3 Fusion Proteins	45676	0.395114	NO	2.07507	1.92687	CDKN1A
TICAM1, RIP1-mediated IKK Complex Recruitment	45676	0.395114	NO	2.07507	1.92687	UBE2D3
Nuclear Events Mediated by NFE2L2	31837	0.397265	NO	1.33457	1.23201	PSMD2;ADRM1;BTRC
TNFR2 Non-Canonical NF-kB Pathway	32203	0.404306	NO	1.3188	1.19429	PSMD2;ADRM1;BTRC
mRNA Splicing - Minor Pathway	19391	0.404307	NO	1.46508	1.32675	POLR2A;SF3B1
Intraflagellar Transport	19391	0.404307	NO	1.46508	1.32675	KIF3C;TNPO1
Synthesis of PIPs at the Plasma Membrane	19391	0.404307	NO	1.46508	1.32675	PIK3CD;SBF2
Cell Surface Interactions at the Vascular Wall	7/233	0.406968	NO	1.15787	1.04095	CXADR;GYPC;ANGPT1;CAV1;CD47;MERTK;JAM3
Aberrant Regulation of Mitotic Exit in Cancer Due to RB1 Defects	45677	0.410916	NO	1.96575	1.74828	ANAPC4
Conversion From APC C Cdc20 to APC C Cdh1 in Late Anaphase	45677	0.410916	NO	1.96575	1.74828	ANAPC4
Defective B3GALT6 Causes EDSP2 and SEMDJL1	45677	0.410916	NO	1.96575	1.74828	HSPG2
Defective B3GAT3 Causes JDSSDHD	45677	0.410916	NO	1.96575	1.74828	HSPG2
Defective B4GALT7 Causes EDS, Progeroid Type	45677	0.410916	NO	1.96575	1.74828	HSPG2
FRS-mediated FGFR3 Signaling	45677	0.410916	NO	1.96575	1.74828	FGF5
G Beta Gamma Signalling Through CDC42	45677	0.410916	NO	1.96575	1.74828	GNB4
G Beta Gamma Signalling Through PLC Beta	45677	0.410916	NO	1.96575	1.74828	GNB4
Induction of Cell-Cell Fusion	45677	0.410916	NO	1.96575	1.74828	ANO5
Maturation of TCA Enzymes and Regulation of TCA Cycle	45677	0.410916	NO	1.96575	1.74828	ISCA1
PKA-mediated Phosphorylation of CREB	45677	0.410916	NO	1.96575	1.74828	CREB1
Phosphorylation of the APC C	45677	0.410916	NO	1.96575	1.74828	ANAPC4
Ras Activation Upon Ca2+ Influx Through NMDA Receptor	45677	0.410916	NO	1.96575	1.74828	CAMK2D
Sema4D Induced Cell Migration and Growth-Cone Collapse	45677	0.410916	NO	1.96575	1.74828	MYH11
Selective Autophagy	32568	0.411323	NO	1.3034	1.15791	ARL13B;UBE2D3;UBE2L3
G-protein Mediated Events	19756	0.413448	NO	1.43683	1.26905	CAMK2D;CREB1
MHC Class II Antigen Presentation	4/126	0.418164	NO	1.22514	1.06818	CAPZB;CTSK;KIF3C;SEC31A
Opioid Signalling	32933	0.418315	NO	1.28835	1.12283	CAMK2D;CREB1;GNB4
Regulation of RAS by GAPs	20121	0.422518	NO	1.40965	1.21445	PSMD2;ADRM1
Sensory Processing of Sound by Outer Hair Cells of the Cochlea	20121	0.422518	NO	1.40965	1.21445	EPB41L1;KCNN2
Cilium Assembly	6/200	0.423253	NO	1.15584	0.993772	ARL13B;GBF1;BBS7;CYS1;KIF3C;TNPO1
Chaperonin-mediated Protein Folding	33298	0.425279	NO	1.27365	1.08898	HDAC3;XRN2;GNB4
Downstream TCR Signaling	33298	0.425279	NO	1.27365	1.08898	PSMD2;ADRM1;BTRC
CD209 (DC-SIGN) Signaling	45678	0.426307	NO	1.86737	1.59211	PAK2
Inactivation of APC C via Direct Inhibition of the APC C Complex	45678	0.426307	NO	1.86737	1.59211	ANAPC4
Inhib of Proteolytic Activity of APC C Required for Onset of Anaphase by Mitotic Spindle Checkpoint	45678	0.426307	NO	1.86737	1.59211	ANAPC4
Interleukin-37 Signaling	45678	0.426307	NO	1.86737	1.59211	SMAD3
Negative Regulation of MET Activity	45678	0.426307	NO	1.86737	1.59211	PTPRJ
Negative Regulation of NMDA Receptor-Mediated Neuronal Transmission	45678	0.426307	NO	1.86737	1.59211	CAMK2D
PI-3K Cascade FGFR1	45678	0.426307	NO	1.86737	1.59211	FGF5
Presynaptic Function of Kainate Receptors	45678	0.426307	NO	1.86737	1.59211	GNB4
SHC-mediated Cascade FGFR1	45678	0.426307	NO	1.86737	1.59211	FGF5
Synaptic Adhesion-Like Molecules	45678	0.426307	NO	1.86737	1.59211	PTPRD
Unblocking of NMDA Receptors, Glutamate Binding and Activation	45678	0.426307	NO	1.86737	1.59211	CAMK2D
VxPx Cargo-Targeting to Cilium	45678	0.426307	NO	1.86737	1.59211	GBF1
Regulation of Expression of SLITs and ROBOs	5/164	0.426686	NO	1.17508	1.00082	LHX3;PSMD2;ADRM1;RPL3L;RPL7
HSP90 Chaperone Cycle for Steroid Hormone Receptors (SHR) in the Presence of Ligand	20486	0.431516	NO	1.38348	1.16274	CAPZB;NR3C1
Regulation of PTEN Stability and Activity	20486	0.431516	NO	1.38348	1.16274	PSMD2;ADRM1
Telomere Maintenance	33664	0.432214	NO	1.25927	1.05632	POLD3;POLR2A;POLD1
Cellular Responses to Mechanical Stimuli	34029	0.439118	NO	1.24521	1.02479	GNB4;PIK3CD;PTK2
Response of Endothelial Cells to Shear Stress	34029	0.439118	NO	1.24521	1.02479	GNB4;PIK3CD;PTK2
ADP Signalling Through P2Y Purinoceptor 12	45679	0.441296	NO	1.77836	1.45477	GNB4
Blood Group Systems Biosynthesis	45679	0.441296	NO	1.77836	1.45477	ABO
Chaperone Mediated Autophagy	45679	0.441296	NO	1.77836	1.45477	ARL13B
ERK MAPK Targets	45679	0.441296	NO	1.77836	1.45477	MEF2C
RA Biosynthesis Pathway	45679	0.441296	NO	1.77836	1.45477	RDH14
Regulation of Signaling by CBL	45679	0.441296	NO	1.77836	1.45477	PIK3CD
SHC1 Events in ERBB2 Signaling	45679	0.441296	NO	1.77836	1.45477	ERBB4
Signaling by ERBB2 TMD JMD Mutants	45679	0.441296	NO	1.77836	1.45477	ERBB4
Signaling by FGFR3 in Disease	45679	0.441296	NO	1.77836	1.45477	FGF5
Formation of RNA Pol II Elongation Complex	21217	0.449283	NO	1.33393	1.06728	POLR2A;MLLT3
RNA Polymerase II Transcription Elongation	21217	0.449283	NO	1.33393	1.06728	POLR2A;MLLT3
SUMOylation of Chromatin Organization Proteins	21217	0.449283	NO	1.33393	1.06728	CBX8;SCMH1
Transcriptional Regulation of Granulopoiesis	21217	0.449283	NO	1.33393	1.06728	CDKN1A;CREB1
Influenza Infection	5/169	0.452258	NO	1.13896	0.903767	XPO1;POLR2A;KPNA7;RPL3L;RPL7
Abortive Elongation of HIV-1 Transcript in the Absence of Tat	45680	0.455894	NO	1.69744	1.33333	POLR2A
BBSome-mediated Cargo-Targeting to Cilium	45680	0.455894	NO	1.69744	1.33333	BBS7
Dopamine Neurotransmitter Release Cycle	45680	0.455894	NO	1.69744	1.33333	PPFIA4
FRS-mediated FGFR1 Signaling	45680	0.455894	NO	1.69744	1.33333	FGF5
IKK Complex Recruitment Mediated by RIP1	45680	0.455894	NO	1.69744	1.33333	UBE2D3
Nitric Oxide Stimulates Guanylate Cyclase	45680	0.455894	NO	1.69744	1.33333	PRKG2
RAF-independent MAPK1 3 Activation	45680	0.455894	NO	1.69744	1.33333	IL6
RHOBTB1 GTPase Cycle	45680	0.455894	NO	1.69744	1.33333	SPEN
RHOBTB2 GTPase Cycle	45680	0.455894	NO	1.69744	1.33333	PHIP
Signaling by NODAL	45680	0.455894	NO	1.69744	1.33333	SMAD3
Formation of Paraxial Mesoderm	21582	0.458048	NO	1.31046	1.02318	PSMD2;ADRM1
Meiotic Synapsis	21582	0.458048	NO	1.31046	1.02318	SUN1;SYNE2
Non-integrin membrane-ECM Interactions	21582	0.458048	NO	1.31046	1.02318	LAMC2;HSPG2
TNF Signaling	21582	0.458048	NO	1.31046	1.02318	UBE2D3;UBE2L3
Respiratory Syncytial Virus Infection Pathway	4/133	0.458834	NO	1.15824	0.902347	XPO1;HSPG2;IGF1R;MED13L
Antigen processing-Cross Presentation	35125	0.459632	NO	1.20486	0.936573	NCF1;PSMD2;ADRM1
Signaling by NTRKs	4/134	0.464569	NO	1.14927	0.881084	MEF2C;REST;CREB1;CHD4
Protein Folding	35490	0.466399	NO	1.19198	0.909141	HDAC3;XRN2;GNB4
DNA Damage Telomere Stress Induced Senescence	21947	0.466732	NO	1.2878	0.981303	CDKN1A;HMGA2
Xenobiotics	45681	0.470111	NO	1.62355	1.22543	ARNT2
APC C Cdc20 Mediated Degradation of Cyclin B	45681	0.470111	NO	1.62355	1.22543	ANAPC4
CD28 Dependent PI3K Akt Signaling	45681	0.470111	NO	1.62355	1.22543	THEM4
G-protein Activation	45681	0.470111	NO	1.62355	1.22543	GNB4
Glutamate Neurotransmitter Release Cycle	45681	0.470111	NO	1.62355	1.22543	PPFIA4
Growth Hormone Receptor Signaling	45681	0.470111	NO	1.62355	1.22543	GHR
HS-GAG Degradation	45681	0.470111	NO	1.62355	1.22543	HSPG2
Interleukin-6 Family Signaling	45681	0.470111	NO	1.62355	1.22543	IL6
Maturation of hRSV A Proteins	45681	0.470111	NO	1.62355	1.22543	XPO1
RAS Processing	45681	0.470111	NO	1.62355	1.22543	PRKG2
RHO GTPases Activate NADPH Oxidases	45681	0.470111	NO	1.62355	1.22543	NCF1
Sema4D in Semaphorin Signaling	45681	0.470111	NO	1.62355	1.22543	MYH11
Thromboxane Signalling Through TP Receptor	45681	0.470111	NO	1.62355	1.22543	GNB4
Triglyceride Catabolism	45681	0.470111	NO	1.62355	1.22543	CAV1
P75 NTR Receptor-Mediated Signalling	35855	0.473128	NO	1.17937	0.88263	OBSCN;HDAC3;SORCS3
MyD88 Cascade Initiated on Plasma Membrane	35855	0.473128	NO	1.17937	0.88263	MEF2C;CREB1;BTRC
Toll Like Receptor 10 (TLR10) Cascade	35855	0.473128	NO	1.17937	0.88263	MEF2C;CREB1;BTRC
Toll Like Receptor 5 (TLR5) Cascade	35855	0.473128	NO	1.17937	0.88263	MEF2C;CREB1;BTRC
SLC-mediated Transmembrane Transport	7/249	0.474811	NO	1.08041	0.804734	SLCO1C1;SLC4A7;SLC25A26;SLC5A11;SLC27A6;SLC4A4;SLC7A1
Toll-like Receptor Cascades	5/174	0.477516	NO	1.10498	0.81675	MEF2C;CREB1;CTSK;UBE2D3;BTRC
Hedgehog 'Off' State	36220	0.479818	NO	1.16703	0.857005	PSMD2;ADRM1;BTRC
Interferon Gamma Signaling	36220	0.479818	NO	1.16703	0.857005	CAMK2D;ICAM1;SMAD7
RHO GTPases Activate PKNs	22678	0.483849	NO	1.24474	0.903663	NCOA2;MYH11
ADP Signalling Through P2Y Purinoceptor 1	45682	0.483958	NO	1.55582	1.12915	GNB4
Basigin Interactions	45682	0.483958	NO	1.55582	1.12915	CAV1
Cyclin A B1 B2 Associated Events During G2 M Transition	45682	0.483958	NO	1.55582	1.12915	XPO1
Downstream Signaling of Activated FGFR3	45682	0.483958	NO	1.55582	1.12915	FGF5
G Beta Gamma Signalling Through PI3Kgamma	45682	0.483958	NO	1.55582	1.12915	GNB4
Inactivation of CSF3 (G-CSF) Signaling	45682	0.483958	NO	1.55582	1.12915	UBE2D3
Interleukin-7 Signaling	45682	0.483958	NO	1.55582	1.12915	BRWD1
Metabolism of Cofactors	45682	0.483958	NO	1.55582	1.12915	PRKG2
NOTCH3 Intracellular Domain Regulates Transcription	45682	0.483958	NO	1.55582	1.12915	HEY2
Signaling by ERBB2 KD Mutants	45682	0.483958	NO	1.55582	1.12915	ERBB4
Signaling by Erythropoietin	45682	0.483958	NO	1.55582	1.12915	PIK3CD
RHO GTPase Effectors	8/291	0.491003	NO	1.05567	0.750905	NCOA2;XPO1;NCF1;WIPF1;MYH11;BAIAP2;PAK2;PTK2
A Tetrasaccharide Linker Sequence Is Required for GAG Synthesis	45683	0.497444	NO	1.49351	1.04288	HSPG2
APC-Cdc20 Mediated Degradation of Nek2A	45683	0.497444	NO	1.49351	1.04288	ANAPC4
Attachment and Entry 9694614	45683	0.497444	NO	1.49351	1.04288	HSPG2
Fertilization	45683	0.497444	NO	1.49351	1.04288	SPAM1
MicroRNA (miRNA) Biogenesis	45683	0.497444	NO	1.49351	1.04288	POLR2A
Signaling by ERBB2 in Cancer	45683	0.497444	NO	1.49351	1.04288	ERBB4
WNT Ligand Biogenesis and Trafficking	45683	0.497444	NO	1.49351	1.04288	WNT8A
TRAF6 Mediated Induction of NFkB and MAP Kinases Upon TLR7 8 or 9 Activation	3/102	0.499644	NO	1.13149	0.785095	MEF2C;CREB1;BTRC
Semaphorin Interactions	23408	0.500621	NO	1.20447	0.833377	MYH11;PAK2
MyD88 Dependent Cascade Initiated on Endosome	3/103	0.506167	NO	1.12012	0.762675	MEF2C;CREB1;BTRC
ABC Transporter Disorders	23774	0.508875	NO	1.18529	0.800724	PSMD2;ADRM1
Effects of PIP2 Hydrolysis	45684	0.510577	NO	1.436	0.965295	DGKB
Integrin Signaling	45684	0.510577	NO	1.436	0.965295	PTK2
Interleukin Receptor SHC Signaling	45684	0.510577	NO	1.436	0.965295	PIK3CD
Postmitotic Nuclear Pore Complex (NPC) Reformation	45684	0.510577	NO	1.436	0.965295	TNPO1
RNA Pol II CTD Phosphorylation and Interaction With CE	45684	0.510577	NO	1.436	0.965295	POLR2A
RNA Pol II CTD Phosphorylation and Interaction With CE During HIV Infection	45684	0.510577	NO	1.436	0.965295	POLR2A
ATF4 Activates Genes in Response to Endoplasmic Reticulum Stress	45685	0.523369	NO	1.38274	0.895282	EXOSC5
Activation of AMPK Downstream of NMDARs	45685	0.523369	NO	1.38274	0.895282	MAPT
Caspase Activation via Extrinsic Apoptotic Signalling Pathway	45685	0.523369	NO	1.38274	0.895282	DAPK3
FGFR2 Alternative Splicing	45685	0.523369	NO	1.38274	0.895282	POLR2A
FLT3 Signaling in Disease	45685	0.523369	NO	1.38274	0.895282	CDKN1A
Cell Cycle Checkpoints	7/261	0.524373	NO	1.02873	0.664099	CDKN1A;XPO1;PSMD2;ADRM1;ANAPC4;MDM4;MCM6
G2 M Transition	5/184	0.526771	NO	1.0427	0.668363	CDKN1A;XPO1;PSMD2;ADRM1;BTRC
Toll Like Receptor 7 8 (TLR7 8) Cascade	3/107	0.531807	NO	1.07681	0.67998	MEF2C;CREB1;BTRC
mRNA Capping	45686	0.535826	NO	1.33329	0.831899	POLR2A
Downregulation of ERBB2 Signaling	45686	0.535826	NO	1.33329	0.831899	ERBB4
EGR2 and SOX10-mediated Initiation of Schwann Cell Myelination	45686	0.535826	NO	1.33329	0.831899	ADGRV1
G1 S-Specific Transcription	45686	0.535826	NO	1.33329	0.831899	E2F6
Negative Regulation of FGFR3 Signaling	45686	0.535826	NO	1.33329	0.831899	FGF5
PIWI-interacting RNA (piRNA) Biogenesis	45686	0.535826	NO	1.33329	0.831899	POLR2A
Phosphorylation of CD3 and TCR Zeta Chains	45686	0.535826	NO	1.33329	0.831899	PTPRJ
The Role of Nef in HIV-1 Replication and Disease Pathogenesis	45686	0.535826	NO	1.33329	0.831899	PAK2
Mitotic G2-G2 M Phases	5/186	0.53638	NO	1.03108	0.642269	CDKN1A;XPO1;PSMD2;ADRM1;BTRC
Integration of Energy Metabolism	3/108	0.538099	NO	1.0665	0.660924	KCNB1;GNB4;CACNA1D
COPII-mediated Vesicle Transport	25235	0.540984	NO	1.11429	0.684583	GOSR2;SEC31A
HDR Through Homologous Recombination (HRR)	25235	0.540984	NO	1.11429	0.684583	POLD3;POLD1
High Laminar Flow Shear Stress Activates Signaling by PIEZO1 and PECAM1 CDH5 KDR in Endothelial Cell	25235	0.540984	NO	1.11429	0.684583	GNB4;PIK3CD
Toll Like Receptor 4 (TLR4) Cascade	4/148	0.542216	NO	1.03679	0.634607	MEF2C;CREB1;UBE2D3;BTRC
Activation of Kainate Receptors Upon Glutamate Binding	45687	0.547959	NO	1.28725	0.77435	GNB4
Insulin Receptor Recycling	45687	0.547959	NO	1.28725	0.77435	INSR
Regulation of CDH11 Expression and Function	45687	0.547959	NO	1.28725	0.77435	FOXF1
Regulation of TP53 Activity Through Acetylation	45687	0.547959	NO	1.28725	0.77435	CHD4
Respiratory Syncytial Virus (RSV) Genome Replication, Transcription and Translation	45687	0.547959	NO	1.28725	0.77435	XPO1
Signaling by ALK	45687	0.547959	NO	1.28725	0.77435	HDAC3
Signaling by CSF3 (G-CSF)	45687	0.547959	NO	1.28725	0.77435	UBE2D3
Synthesis of Active Ubiquitin Roles of E1 and E2 Enzymes	45687	0.547959	NO	1.28725	0.77435	UBE2L3
Toll Like Receptor 9 (TLR9) Cascade	3/110	0.550538	NO	1.04646	0.624589	MEF2C;CREB1;BTRC
Base Excision Repair	25965	0.556485	NO	1.08188	0.634109	POLD3;POLD1
Antigen Presentation Folding, Assembly and Peptide Loading of Class I MHC	45688	0.559775	NO	1.24427	0.721954	SEC31A
Nicotinate Metabolism	45688	0.559775	NO	1.24427	0.721954	PARP9
Signaling by CSF1 (M-CSF) in Myeloid Cells	45688	0.559775	NO	1.24427	0.721954	PIK3CD
Turbulent Flow Shear Stress Activates Signaling by PIEZO1 and Integrins in Endothelial Cells	45688	0.559775	NO	1.24427	0.721954	PTK2
trans-Golgi Network Vesicle Budding	26330	0.564095	NO	1.06637	0.610534	GBF1;HIP1R
DNA Repair	8/312	0.570135	NO	0.981671	0.551583	FTO;POLD3;PPP5C;KDM4B;POLR2A;POLD1;EYA4;XPA
G-protein Beta Gamma Signalling	11689	0.571282	NO	1.20407	0.674127	GNB4
Nuclear Signaling by ERBB4	11689	0.571282	NO	1.20407	0.674127	ERBB4
Pausing and Recovery of Tat-mediated HIV Elongation	11689	0.571282	NO	1.20407	0.674127	POLR2A
Regulation of Necroptotic Cell Death	11689	0.571282	NO	1.20407	0.674127	UBE2L3
Tat-mediated HIV Elongation Arrest and Recovery	11689	0.571282	NO	1.20407	0.674127	POLR2A
Thrombin Signalling Through Proteinase Activated Receptors (PARs)	11689	0.571282	NO	1.20407	0.674127	GNB4
Hedgehog 'On' State	26696	0.57161	NO	1.0513	0.58799	PSMD2;ADRM1
O-linked Glycosylation	3/114	0.574811	NO	1.00854	0.558442	GALNT12;SPON1;ADAMTS10
Metabolism of Steroids	4/155	0.578816	NO	0.988366	0.54041	NCOA1;NCOA2;MBTPS1;STARD4
MyD88 MAL(TIRAP) Cascade Initiated on Plasma Membrane	3/115	0.580751	NO	0.999484	0.543153	MEF2C;CREB1;BTRC
Toll Like Receptor TLR6 TLR2 Cascade	3/115	0.580751	NO	0.999484	0.543153	MEF2C;CREB1;BTRC
Activation of Matrix Metalloproteinases	12055	0.58249	NO	1.16639	0.630367	CTSK
Activation of the Pre-Replicative Complex	12055	0.58249	NO	1.16639	0.630367	MCM6
Amino Acid Transport Across the Plasma Membrane	12055	0.58249	NO	1.16639	0.630367	SLC7A1
Cargo Concentration in the ER	12055	0.58249	NO	1.16639	0.630367	GOSR2
Formation of the Early Elongation Complex	12055	0.58249	NO	1.16639	0.630367	POLR2A
Formation of the HIV-1 Early Elongation Complex	12055	0.58249	NO	1.16639	0.630367	POLR2A
Glucagon Signaling in Metabolic Regulation	12055	0.58249	NO	1.16639	0.630367	GNB4
Glucagon-type Ligand Receptors	12055	0.58249	NO	1.16639	0.630367	GNB4
HIV Elongation Arrest and Recovery	12055	0.58249	NO	1.16639	0.630367	POLR2A
Negative Regulation of FGFR1 Signaling	12055	0.58249	NO	1.16639	0.630367	FGF5
PERK Regulates Gene Expression	12055	0.58249	NO	1.16639	0.630367	EXOSC5
Pausing and Recovery of HIV Elongation	12055	0.58249	NO	1.16639	0.630367	POLR2A
Regulation of Expression and Function of Type II Classical Cadherins	12055	0.58249	NO	1.16639	0.630367	FOXF1
Regulation of Homotypic Cell-Cell Adhesion	12055	0.58249	NO	1.16639	0.630367	FOXF1
Regulation of Pyruvate Metabolism	12055	0.58249	NO	1.16639	0.630367	PDPR
Signal Amplification	12055	0.58249	NO	1.16639	0.630367	GNB4
Plasma Lipoprotein Assembly, Remodeling, and Clearance	27426	0.586358	NO	1.02239	0.545779	MBTPS1;LPA
Positive Epigenetic Regulation of rRNA Expression	27426	0.586358	NO	1.02239	0.545779	CHD4;SF3B1
Fc Epsilon Receptor (FCERI) Signaling	5/197	0.587535	NO	0.97145	0.516636	PSMD2;ADRM1;NFATC1;BTRC;PAK2
Metabolism of Vitamins and Cofactors	5/198	0.592031	NO	0.966366	0.506565	MTHFD2L;PRKG2;PARP9;HSPG2;SLC19A2
Late Endosomal Microautophagy	12420	0.593405	NO	1.13098	0.590236	ARL13B
RAF Activation	12420	0.593405	NO	1.13098	0.590236	CAMK2D
RIPK1-mediated Regulated Necrosis	12420	0.593405	NO	1.13098	0.590236	UBE2L3
G Alpha (S) Signalling Events	4/158	0.593982	NO	0.968962	0.504739	GPR27;MC4R;GNB4;PDE8B
Toll Like Receptor 2 (TLR2) Cascade	3/118	0.598251	NO	0.97326	0.500007	MEF2C;CREB1;BTRC
Toll Like Receptor TLR1 TLR2 Cascade	3/118	0.598251	NO	0.97326	0.500007	MEF2C;CREB1;BTRC
SUMOylation of DNA Damage Response and Repair Proteins	28157	0.600726	NO	0.995026	0.507081	CBX8;SCMH1
Chromosome Maintenance	3/119	0.603977	NO	0.96482	0.48648	POLD3;POLR2A;POLD1
Activated PKN1 Stimulates Transcription of AR (Androgen Receptor) Regulated Genes KLK2 and KLK3	12785	0.604035	NO	1.09766	0.553358	NCOA2
Negative Regulators of DDX58 IFIH1 Signaling	12785	0.604035	NO	1.09766	0.553358	UBE2D3
Nuclear Events Stimulated by ALK Signaling in Cancer	12785	0.604035	NO	1.09766	0.553358	TWIST1
Translation of Structural Proteins 9683701	12785	0.604035	NO	1.09766	0.553358	PARP9
Costimulation by the CD28 Family	28522	0.607768	NO	0.981883	0.48894	THEM4;PAK2
L1CAM Interactions	3/120	0.609649	NO	0.956524	0.473356	SCN10A;CHL1;ANK3
Nonsense Mediated Decay (NMD) Enhanced by the Exon Junction Complex (EJC)	3/120	0.609649	NO	0.956524	0.473356	RPL3L;RPL7;SMG6
Nonsense-Mediated Decay (NMD)	3/120	0.609649	NO	0.956524	0.473356	RPL3L;RPL7;SMG6
Budding and Maturation of HIV Virion	13150	0.614388	NO	1.06625	0.5194	NEDD4L
Metabolism of Steroid Hormones	13150	0.614388	NO	1.06625	0.5194	STARD4
Nuclear Pore Complex (NPC) Disassembly	13150	0.614388	NO	1.06625	0.5194	NEK6
ROS and RNS Production in Phagocytes	13150	0.614388	NO	1.06625	0.5194	NCF1
Regulation of TP53 Degradation	13150	0.614388	NO	1.06625	0.5194	MDM4
Rev-mediated Nuclear Export of HIV RNA	13150	0.614388	NO	1.06625	0.5194	XPO1
PCP CE Pathway	28887	0.614715	NO	0.969081	0.471551	PSMD2;ADRM1
Leishmania Infection	6/245	0.619457	NO	0.936022	0.448272	IL6;CREB1;WIPF1;GNB4;BAIAP2;PTK2
Parasitic Infection Pathways	6/245	0.619457	NO	0.936022	0.448272	IL6;CREB1;WIPF1;GNB4;BAIAP2;PTK2
Amyloid Fiber Formation	29252	0.621568	NO	0.956607	0.454876	HSPG2;SORL1
ER-Phagosome Pathway	29252	0.621568	NO	0.956607	0.454876	PSMD2;ADRM1
G Alpha (12 13) Signalling Events	29252	0.621568	NO	0.956607	0.454876	OBSCN;GNB4
Late SARS-CoV-2 Infection Events	29252	0.621568	NO	0.956607	0.454876	PARP9;ANO5
Potential Therapeutics for SARS	4/164	0.623321	NO	0.932336	0.440709	REST;FXYD4;CHD4;NR3C1
Activation of ATR in Response to Replication Stress	13516	0.62447	NO	1.03658	0.488073	MCM6
Gene and Protein Expression by JAK-STAT Signaling After Interleukin-12 Stimulation	13516	0.62447	NO	1.03658	0.488073	PAK2
HSF1-dependent Transactivation	13516	0.62447	NO	1.03658	0.488073	CAMK2D
Regulation of TP53 Expression and Degradation	13516	0.62447	NO	1.03658	0.488073	MDM4
RNA Polymerase II Pre-transcription Events	29618	0.628326	NO	0.94445	0.438882	POLR2A;MLLT3
Cooperation of PDCL (PhLP1) and TRiC CCT in G-protein Beta Folding	13881	0.63429	NO	1.00851	0.459123	GNB4
Interactions of Rev With Host Cellular Proteins	13881	0.63429	NO	1.00851	0.459123	XPO1
Mitochondrial Fatty Acid Beta-Oxidation	13881	0.63429	NO	1.00851	0.459123	THEM4
NEP NS2 Interacts With the Cellular Export Machinery	13881	0.63429	NO	1.00851	0.459123	XPO1
Triglyceride Metabolism	13881	0.63429	NO	1.00851	0.459123	CAV1
Metabolism of Carbohydrates	7/290	0.635552	NO	0.921918	0.41787	EXT1;PFKFB2;NDST4;UST;HAS3;HSPG2;ABO
Beta Defensins	14246	0.643853	NO	0.981917	0.432324	DEFB136
Export of Viral Ribonucleoproteins From Nucleus	14246	0.643853	NO	0.981917	0.432324	XPO1
Glycosphingolipid Catabolism	14246	0.643853	NO	0.981917	0.432324	ASAH1
Platelet Aggregation (Plug Formation)	14246	0.643853	NO	0.981917	0.432324	PTK2
Regulation of Endogenous Retroelements by the Human Silencing Hub (HUSH) Complex	14246	0.643853	NO	0.981917	0.432324	EHMT1
Metabolism of Water-Soluble Vitamins and Cofactors	3/127	0.647817	NO	0.9022	0.391688	MTHFD2L;PARP9;SLC19A2
Reproduction	3/127	0.647817	NO	0.9022	0.391688	SUN1;SYNE2;SPAM1
PI Metabolism	30713	0.648037	NO	0.909756	0.394658	PIK3CD;SBF2
Signaling by FGFR3	14611	0.653166	NO	0.956691	0.407477	FGF5
RUNX1 Regulates Transcription of Genes Involved in Differentiation of HSCs	31079	0.654421	NO	0.898749	0.381073	PSMD2;ADRM1
Generation of Second Messenger Molecules	14977	0.662237	NO	0.932726	0.384406	PAK2
Signaling by RAF1 Mutants	14977	0.662237	NO	0.932726	0.384406	CAMK2D
Signaling by Retinoic Acid	14977	0.662237	NO	0.932726	0.384406	RDH14
EPHB-mediated Forward Signaling	15342	0.671071	NO	0.909929	0.362954	PTK2
Formation of WDR5-containing Histone-Modifying Complexes	15342	0.671071	NO	0.909929	0.362954	HCFC2
NCAM1 Interactions	15342	0.671071	NO	0.909929	0.362954	CACNA1D
NS1 Mediated Effects on Host Pathways	15342	0.671071	NO	0.909929	0.362954	KPNA7
Meiosis	32540	0.679034	NO	0.85725	0.331828	SUN1;SYNE2
Aggrephagy	15707	0.679674	NO	0.888219	0.342979	ARL13B
Assembly and Cell Surface Presentation of NMDA Receptors	15707	0.679674	NO	0.888219	0.342979	CAMK2D
Formation of Incision Complex in GG-NER	15707	0.679674	NO	0.888219	0.342979	XPA
Negative Regulation of MAPK Pathway	15707	0.679674	NO	0.888219	0.342979	PPP5C
Signaling by SCF-KIT	15707	0.679674	NO	0.888219	0.342979	GRB10
Vasopressin Regulates Renal Water Homeostasis via Aquaporins	15707	0.679674	NO	0.888219	0.342979	GNB4
G Alpha (Q) Signalling Events	5/219	0.679821	NO	0.870587	0.335982	RGS3;CREB1;DGKB;GNB4;AGT
Separation of Sister Chromatids	4/177	0.682122	NO	0.861696	0.329638	XPO1;PSMD2;ADRM1;ANAPC4
ABC-family Proteins Mediated Transport	32905	0.684959	NO	0.847465	0.320677	PSMD2;ADRM1
RAB GEFs Exchange GTP for GDP on RABs	32905	0.684959	NO	0.847465	0.320677	DENND6A;SBF2
Membrane Trafficking	15/633	0.685709	NO	0.902893	0.340664	COG5;GOSR2;GBF1;HIP1R;ANK3;GJD2;TBC1D1;CAPZB;CUX1;GJA5;VTI1A;DENND6A;KIF3C;SBF2;SEC31A
Mitotic Anaphase	5/221	0.687486	NO	0.862436	0.323167	XPO1;PSMD2;ADRM1;ANAPC4;TNPO1
Formation of HIV-1 Elongation Complex Containing HIV-1 Tat	16072	0.688052	NO	0.867518	0.324357	POLR2A
HIV Transcription Elongation	16072	0.688052	NO	0.867518	0.324357	POLR2A
Interleukin-2 Family Signaling	16072	0.688052	NO	0.867518	0.324357	PIK3CD
Retinoid Metabolism and Transport	16072	0.688052	NO	0.867518	0.324357	HSPG2
TP53 Regulates Transcription of Cell Death Genes	16072	0.688052	NO	0.867518	0.324357	CRADD
Tat-mediated Elongation of the HIV-1 Transcript	16072	0.688052	NO	0.867518	0.324357	POLR2A
Golgi-to-ER Retrograde Transport	3/135	0.688101	NO	0.847171	0.316689	CAPZB;GBF1;KIF3C
Mitotic Metaphase and Anaphase	5/222	0.691272	NO	0.858417	0.316947	XPO1;PSMD2;ADRM1;ANAPC4;TNPO1
Signaling by Hedgehog	3/136	0.692886	NO	0.840758	0.308465	PSMD2;ADRM1;BTRC
Metabolism of Lipids	18/758	0.693408	NO	0.904344	0.331114	NCOA1;NCOA2;ARNT2;MBTPS1;STARD4;ASAH1;SAMD8;HDAC3;CAV1;PIK3CD;AGT;MED13L;NCOR2;THRAP3;THEM4;PRKD1;PLPP3;SBF2
Carboxyterminal Post-Translational Modifications of Tubulin	16438	0.696212	NO	0.847758	0.306974	AGBL4
ERCC6 (CSB) and EHMT2 (G9a) Positively Regulate rRNA Expression	16438	0.696212	NO	0.847758	0.306974	CHD4
Formation of HIV Elongation Complex in the Absence of HIV Tat	16438	0.696212	NO	0.847758	0.306974	POLR2A
GPER1 Signaling	16438	0.696212	NO	0.847758	0.306974	GNB4
Paradoxical Activation of RAF Signaling by Kinase Inactive BRAF	16438	0.696212	NO	0.847758	0.306974	CAMK2D
Signaling by RAS Mutants	16438	0.696212	NO	0.847758	0.306974	CAMK2D
Signaling by Moderate Kinase Activity BRAF Mutants	16438	0.696212	NO	0.847758	0.306974	CAMK2D
Signaling Downstream of RAS Mutants	16438	0.696212	NO	0.847758	0.306974	CAMK2D
G2 M Checkpoints	3/137	0.697615	NO	0.834441	0.300471	PSMD2;ADRM1;MCM6
Early SARS-CoV-2 Infection Events	16803	0.704159	NO	0.828876	0.29073	HSPG2
Interleukin-12 Signaling	16803	0.704159	NO	0.828876	0.29073	PAK2
SUMOylation of DNA Replication Proteins	16803	0.704159	NO	0.828876	0.29073	TOP2B
Class B 2 (Secretin Family Receptors)	34366	0.707768	NO	0.810452	0.280123	WNT8A;GNB4
Peptide Chain Elongation	34366	0.707768	NO	0.810452	0.280123	RPL3L;RPL7
Degradation of the Extracellular Matrix	3/140	0.711472	NO	0.816042	0.277796	CTSK;LAMC2;HSPG2
HIV Transcription Initiation	17168	0.711898	NO	0.810815	0.275532	POLR2A
Inhibition of DNA Recombination at Telomere	17168	0.711898	NO	0.810815	0.275532	POLR2A
RNA Polymerase II HIV Promoter Escape	17168	0.711898	NO	0.810815	0.275532	POLR2A
RNA Polymerase II Promoter Escape	17168	0.711898	NO	0.810815	0.275532	POLR2A
RNA Polymerase II Transcription Initiation	17168	0.711898	NO	0.810815	0.275532	POLR2A
RNA Polymerase II Transcription Initiation And Promoter Clearance	17168	0.711898	NO	0.810815	0.275532	POLR2A
RNA Polymerase II Transcription Pre-Initiation And Promoter Opening	17168	0.711898	NO	0.810815	0.275532	POLR2A
Sensory Perception of Taste	17168	0.711898	NO	0.810815	0.275532	KCNJ2
Antigen Activates B Cell Receptor (BCR) Leading to Generation of Second Messengers	34731	0.713251	NO	0.801696	0.270911	STIM1;PIK3CD
G Alpha (Z) Signalling Events	17533	0.719435	NO	0.793523	0.261299	GNB4
Interleukin-3, Interleukin-5 and GM-CSF Signaling	17533	0.719435	NO	0.793523	0.261299	PIK3CD
Metabolism of Fat-Soluble Vitamins	17533	0.719435	NO	0.793523	0.261299	HSPG2
RNA Polymerase I Transcription Initiation	17533	0.719435	NO	0.793523	0.261299	CHD4
FCGR3A-mediated Phagocytosis	3/142	0.720435	NO	0.804217	0.263702	WIPF1;BAIAP2;PTK2
Leishmania Phagocytosis	3/142	0.720435	NO	0.804217	0.263702	WIPF1;BAIAP2;PTK2
Parasite Infection	3/142	0.720435	NO	0.804217	0.263702	WIPF1;BAIAP2;PTK2
Macroautophagy	3/143	0.724835	NO	0.798431	0.256944	ARL13B;UBE2D3;UBE2L3
Regulation of Actin Dynamics for Phagocytic Cup Formation	3/143	0.724835	NO	0.798431	0.256944	WIPF1;BAIAP2;PTK2
Defensins	17899	0.726775	NO	0.776951	0.247955	DEFB136
Pyruvate Metabolism	17899	0.726775	NO	0.776951	0.247955	PDPR
TP53 Regulates Transcription of Cell Cycle Genes	17899	0.726775	NO	0.776951	0.247955	CDKN1A
Viral Messenger RNA Synthesis	17899	0.726775	NO	0.776951	0.247955	POLR2A
Eukaryotic Translation Termination	35827	0.729183	NO	0.776522	0.245249	RPL3L;RPL7
Major Pathway of rRNA Processing in the Nucleolus and Cytosol	4/189	0.730424	NO	0.805301	0.252969	EXOSC5;XRN2;RPL3L;RPL7
Late Phase of HIV Life Cycle	3/145	0.733472	NO	0.787104	0.243975	XPO1;POLR2A;NEDD4L
Signaling by ERBB2	18264	0.733924	NO	0.761056	0.235433	ERBB4
Eukaryotic Translation Elongation	36192	0.734325	NO	0.768477	0.237309	RPL3L;RPL7
Metabolism of Proteins	50/2067	0.738082	NO	0.917046	0.278507	GALNT12;TOP2B;CDKN1A;SPON1;THRB;WIPF1;KDM1B;UBE2D3;NR3C1;RPL7;UBE2L3;CAPZB;PSMD2;SCMH1;BTRC;NCOA1;NCOA2;USP49;COG5;PEX2;ANK3;HSPG2;FBXO11;NCOR2;XRN2;MICU2;HDAC3;GOSR2;WDR20;FOXK1;ADAMTS10;HLTF;SEC31A;CBX8;MBTPS1;MBD5;SMAD3;ADRM1;GBF1;FBXL16;FBXO32;USP28;SORL1;RPL3L;AGT;SMAD7;AGBL4;IL6;GNB4;MDM4
Nonsense Mediated Decay (NMD) Independent of the Exon Junction Complex (EJC)	2/100	0.739383	NO	0.760597	0.229654	RPL3L;RPL7
EPH-ephrin Mediated Repulsion of Cells	18629	0.740886	NO	0.745797	0.223671	EPHA3
Neurotransmitter Release Cycle	18629	0.740886	NO	0.745797	0.223671	PPFIA4
FCERI Mediated NF-kB Activation	3/147	0.741895	NO	0.776092	0.2317	PSMD2;ADRM1;BTRC
Immune System	52/2150	0.742378	NO	0.916537	0.273033	CDKN1A;NCF1;WIPF1;UBE2D3;PIK3CD;PTPRJ;ICAM1;UBE2L3;GHR;CAPZB;HERC1;CCND1;PSMD2;CTSK;GRB10;ARIH2;KPNA7;LRRFIP1;BTRC;CAP1;MEF2C;CXADR;FBXO11;RNF144B;CREB1;STIM1;ANAPC4;CD47;MAPT;ASAH1;CAMK2D;NEDD4L;TWIST1;FOXO1;THEM4;KIF3C;PAK2;SEC31A;MAP3K3;SMAD3;ADRM1;DEFB136;NFATC1;FBXL16;FBXO32;BAIAP2;MEX3C;PTK2;SMAD7;IL6;BRWD1;NECTIN2
COPI-dependent Golgi-to-ER Retrograde Traffic	2/101	0.744359	NO	0.752875	0.222273	GBF1;KIF3C
Viral Infection Pathways	24/1029	0.744812	NO	0.885836	0.260988	HDAC3;SMAD3;CAV1;ADRM1;NEDD4L;CHD4;PARP9;NR3C1;HSPG2;ANO5;RPL3L;RPL7;MED13L;IGF1R;NCOR2;REST;XPO1;CREB1;FXYD4;POLR2A;PSMD2;KPNA7;BTRC;PAK2
Aquaporin-mediated Transport	18994	0.747666	NO	0.731135	0.212613	GNB4
COPI-independent Golgi-to-ER Retrograde Traffic	18994	0.747666	NO	0.731135	0.212613	CAPZB
Viral mRNA Translation	2/102	0.749253	NO	0.745308	0.215154	RPL3L;RPL7
Influenza Viral RNA Transcription and Replication	3/149	0.750105	NO	0.765381	0.22008	POLR2A;RPL3L;RPL7
Nuclear Envelope Breakdown	19360	0.754269	NO	0.717038	0.202209	NEK6
Signaling by EGFR	19360	0.754269	NO	0.717038	0.202209	PXN
rRNA Processing in the Nucleus and Cytosol	4/199	0.76631	NO	0.763608	0.203248	EXOSC5;XRN2;RPL3L;RPL7
Formation of a Pool of Free 40S Subunits	2/106	0.768032	NO	0.716494	0.1891	RPL3L;RPL7
Response of EIF2AK4 (GCN2) to Amino Acid Deficiency	2/106	0.768032	NO	0.716494	0.1891	RPL3L;RPL7
Post-translational Protein Phosphorylation	2/107	0.772532	NO	0.709634	0.183144	MBTPS1;IL6
Golgi Associated Vesicle Biogenesis	20455	0.773061	NO	0.677822	0.174469	HIP1R
Interleukin-12 Family Signaling	20455	0.773061	NO	0.677822	0.174469	PAK2
SARS-CoV-1 Infection	3/157	0.780866	NO	0.725321	0.17941	SMAD3;CAV1;PARP9
Maternal to Zygotic Transition (MZT)	2/109	0.781303	NO	0.696298	0.171841	KDM4B;KDM1B
RSV-host Interactions	2/109	0.781303	NO	0.696298	0.171841	HSPG2;MED13L
Autophagy	3/158	0.784483	NO	0.720604	0.174913	ARL13B;UBE2D3;UBE2L3
HIV Life Cycle	3/158	0.784483	NO	0.720604	0.174913	XPO1;POLR2A;NEDD4L
Glycosphingolipid Metabolism	21186	0.784785	NO	0.653972	0.158487	ASAH1
Signaling by ERBB4	21186	0.784785	NO	0.653972	0.158487	ERBB4
Anti-inflammatory Response Favouring Leishmania Parasite Infection	3/159	0.788051	NO	0.715948	0.170534	IL6;CREB1;GNB4
Leishmania Parasite Growth and Survival	3/159	0.788051	NO	0.715948	0.170534	IL6;CREB1;GNB4
Mitotic Spindle Checkpoint	2/111	0.789776	NO	0.683451	0.161299	XPO1;ANAPC4
B-WICH Complex Positively Regulates rRNA Expression	21551	0.790419	NO	0.642663	0.151149	SF3B1
NRAGE Signals Death Through JNK	21551	0.790419	NO	0.642663	0.151149	OBSCN
Regulation of TP53 Activity	3/160	0.791569	NO	0.711351	0.16627	EHMT1;MDM4;CHD4
SARS-CoV-1-host Interactions	2/112	0.793903	NO	0.677203	0.156294	SMAD3;CAV1
Regulated Necrosis	22282	0.801248	NO	0.621177	0.137643	UBE2L3
Disorders of Transmembrane Transporters	3/164	0.805161	NO	0.693534	0.150298	PSMD2;ADRM1;SLC4A4
Protein Localization	3/164	0.805161	NO	0.693534	0.150298	UBE2D3;PEX2;PEX26
Kinesins	22647	0.806451	NO	0.610963	0.131425	KIF3C
TP53 Regulates Transcription of DNA Repair Genes	22647	0.806451	NO	0.610963	0.131425	POLR2A
EML4 and NUDC in Mitotic Spindle Formation	2/116	0.809704	NO	0.653306	0.137904	XPO1;NEK6
HDR Through Homologous Recombination (HRR) or Single Strand Annealing (SSA)	2/116	0.809704	NO	0.653306	0.137904	POLD3;POLD1
L13a-mediated Translational Silencing of Ceruloplasmin Expression	2/116	0.809704	NO	0.653306	0.137904	RPL3L;RPL7
Translation of Structural Proteins 9694635	23012	0.811518	NO	0.601077	0.125534	PARP9
Asparagine N-linked Glycosylation	6/306	0.813263	NO	0.743333	0.153648	CAPZB;COG5;GOSR2;GBF1;ANK3;SEC31A
GTP Hydrolysis and Joining of the 60S Ribosomal Subunit	2/117	0.813482	NO	0.647592	0.133683	RPL3L;RPL7
Collagen Degradation	23377	0.816453	NO	0.591506	0.119949	CTSK
Cytosolic Sensors of Pathogen-Associated DNA	23377	0.816453	NO	0.591506	0.119949	LRRFIP1
Fcgamma Receptor (FCGR) Dependent Phagocytosis	3/168	0.818	NO	0.676581	0.13592	WIPF1;BAIAP2;PTK2
SRP-dependent Cotranslational Protein Targeting to Membrane	2/119	0.820838	NO	0.636456	0.125655	RPL3L;RPL7
O-linked Glycosylation of Mucins	23743	0.821259	NO	0.582234	0.114651	GALNT12
RUNX1 Regulates Genes Involved in Megakaryocyte Differentiation and Platelet Function	23743	0.821259	NO	0.582234	0.114651	ZFPM1
Signaling by BRAF and RAF1 Fusions	23743	0.821259	NO	0.582234	0.114651	CAMK2D
Diseases of Metabolism	5/264	0.822232	NO	0.717646	0.140467	EXT1;GALNT12;SPON1;HSPG2;ADAMTS10
Metabolism of Amino Acids and Derivatives	7/358	0.828754	NO	0.74068	0.139124	EEFSEC;FOLH1;PSMD2;ADRM1;SEPHS2;RPL3L;RPL7
Homology Directed Repair	2/122	0.831384	NO	0.620449	0.114574	POLD3;POLD1
Biological Oxidations	4/222	0.834621	NO	0.682229	0.123332	NCOA1;NCOA2;ARNT2;ADH1B
Rab Regulation of Trafficking	2/123	0.834773	NO	0.615289	0.111118	DENND6A;SBF2
Transcriptional Regulation by TP53	7/362	0.837023	NO	0.732181	0.130258	CDKN1A;CRADD;SESN3;POLR2A;EHMT1;MDM4;CHD4
Cap-dependent Translation Initiation	2/124	0.838101	NO	0.610214	0.107774	RPL3L;RPL7
Eukaryotic Translation Initiation	2/124	0.838101	NO	0.610214	0.107774	RPL3L;RPL7
Regulation of IGF Transport and Uptake by Insulin-like Growth Factor Binding Proteins (IGFBPs)	2/124	0.838101	NO	0.610214	0.107774	MBTPS1;IL6
Transcription of the HIV Genome	25934	0.847569	NO	0.532163	0.088011	POLR2A
Translocation of SLC2A4 (GLUT4) to the Plasma Membrane	25934	0.847569	NO	0.532163	0.088011	TBC1D1
Infectious Disease	29/1311	0.847731	NO	0.834909	0.137921	HDAC3;WIPF1;NEDD4L;CHD4;NR3C1;RPL7;IGF1R;XPO1;POLR2A;PSMD2;KPNA7;BTRC;PAK2;SMAD3;CAV1;ADRM1;BAIAP2;PARP9;HSPG2;ANO5;RPL3L;PTK2;MED13L;NCOR2;IL6;REST;CREB1;FXYD4;GNB4
Formation of the Cornified Envelope	2/129	0.853846	NO	0.586039	0.092597	PKP2;DSG2
Pre-NOTCH Transcription and Translation	26665	0.85545	NO	0.517328	0.080769	CCND1
M Phase	7/372	0.856311	NO	0.711749	0.110407	MAU2;XPO1;PSMD2;NEK6;ADRM1;ANAPC4;TNPO1
Sensory Perception	13/640	0.856958	NO	0.767878	0.118535	OR8J3;CTBP2;EBF1;CACNA1D;ATP2B1;HSPG2;OR5T2;REEP1;CAPZB;EPB41L1;KCNN2;KCNJ2;OR8H3
Interferon Signaling	5/280	0.858599	NO	0.67533	0.102956	CAMK2D;KPNA7;MAPT;ICAM1;SMAD7
Glycolysis	27030	0.859236	NO	0.510215	0.077405	PFKFB2
Nuclear Envelope (NE) Reassembly	27395	0.862924	NO	0.503294	0.0742	TNPO1
Transcriptional Regulation by Small RNAs	27395	0.862924	NO	0.503294	0.0742	POLR2A
Cell Death Signalling via NRAGE, NRIF and NADE	27760	0.866515	NO	0.496558	0.071145	OBSCN
ISG15 Antiviral Mechanism	27760	0.866515	NO	0.496558	0.071145	KPNA7
Regulation of Endogenous Retroelements by KRAB-ZFP Proteins	27760	0.866515	NO	0.496558	0.071145	CHD4
rRNA Processing	4/237	0.869534	NO	0.637811	0.089165	EXOSC5;XRN2;RPL3L;RPL7
RNA Polymerase I Promoter Clearance	28856	0.876734	NO	0.477386	0.062801	CHD4
PKR-mediated Signaling	29221	0.879964	NO	0.471319	0.060269	MAPT
RNA Polymerase I Transcription	29587	0.88311	NO	0.465403	0.057852	CHD4
RNA Polymerase II Transcribes snRNA Genes	29587	0.88311	NO	0.465403	0.057852	POLR2A
Oncogenic MAPK Signaling	29952	0.886173	NO	0.459634	0.055544	CAMK2D
Vesicle-mediated Transport	15/752	0.887645	NO	0.75233	0.089665	COG5;GOSR2;GBF1;HIP1R;ANK3;GJD2;TBC1D1;CAPZB;CUX1;GJA5;VTI1A;DENND6A;KIF3C;SBF2;SEC31A
Transport of Bile Salts and Organic Acids, Metal Ions and Amine Compounds	30682	0.892061	NO	0.448512	0.051229	SLC5A11
Glucose Metabolism	31048	0.89489	NO	0.44315	0.049214	PFKFB2
Metabolism of RNA	15/761	0.897288	NO	0.742897	0.080514	HBS1L;ADRM1;RPL3L;RPL7;SMG6;EXOSC5;LSM6;XPO1;POLR2A;XRN1;PSMD2;XRN2;IGF2BP2;TNPO1;SF3B1
DDX58 IFIH1-mediated Induction of Interferon-Alpha Beta	31413	0.897645	NO	0.437914	0.047286	UBE2D3
Peptide Hormone Metabolism	31413	0.897645	NO	0.437914	0.047286	AGT
TP53 Regulates Metabolic Genes	31413	0.897645	NO	0.437914	0.047286	SESN3
Regulation of PLK1 Activity at G2 M Transition	31778	0.900328	NO	0.432799	0.045442	BTRC
mRNA Splicing - Major Pathway	3/204	0.904306	NO	0.554367	0.055763	LSM6;POLR2A;SF3B1
Pre-NOTCH Expression and Processing	32509	0.905485	NO	0.422919	0.041989	CCND1
SARS-CoV Infections	9/498	0.905967	NO	0.681269	0.067277	REST;SMAD3;FXYD4;CAV1;CHD4;PARP9;NR3C1;HSPG2;ANO5
HCMV Early Events	3/205	0.906063	NO	0.551594	0.054413	NCOR2;CREB1;HDAC3
Metabolism	48/2181	0.912562	NO	0.823467	0.075346	PFKFB2;ASAH1;ISCA1;SAMD8;HDAC3;ADH1B;PIK3CD;CACNA1D;ABO;RPL7;PDPR;NDST4;PSMD2;POLD1;HAS3;CA7;THEM4;PRKG2;SEPHS2;SBF2;SLC19A2;NCOA1;EEFSEC;TRAP1;NCOA2;ARNT2;MBTPS1;STARD4;KCNB1;CAV1;GLRX5;ADRM1;PARP9;HSPG2;RPL3L;AGT;DHODH;MED13L;NCOR2;EXT1;SLC25A37;FOLH1;THRAP3;UST;MTHFD2L;GNB4;PRKD1;PLPP3
Regulation of TP53 Activity Through Phosphorylation	33604	0.912726	NO	0.408914	0.037342	MDM4
Amplification of Signal From Unattached Kinetochores via a MAD2 Inhibitory Signal	34335	0.917243	NO	0.400078	0.03456	XPO1
Amplification of Signal From the Kinetochores	34335	0.917243	NO	0.400078	0.03456	XPO1
G Alpha (I) Signalling Events	5/316	0.918171	NO	0.596037	0.050884	CAMK2D;RGS3;CREB1;GNB4;AGT
Antimicrobial Peptides	34700	0.919413	NO	0.395802	0.033255	DEFB136
Antiviral Mechanism by IFN-stimulated Genes	2/158	0.920617	NO	0.476381	0.039402	KPNA7;MAPT
mRNA Splicing	3/215	0.922093	NO	0.525303	0.042607	LSM6;POLR2A;SF3B1
Mitochondrial Protein Degradation	35431	0.923584	NO	0.387516	0.030805	MICU2
Cellular Response to Starvation	2/161	0.925582	NO	0.46732	0.036139	RPL3L;RPL7
Metabolism of Nucleotides	35796	0.925588	NO	0.383501	0.029655	DHODH
SLC Transporter Disorders	36161	0.92754	NO	0.379568	0.028551	SLC4A4
Visual Phototransduction	36161	0.92754	NO	0.379568	0.028551	HSPG2
Cellular Response to Heat Stress	1/101	0.931291	NO	0.371939	0.026476	CAMK2D
Immunoregulatory Interactions Between a Lymphoid and a non-Lymphoid Cell	3/223	0.933074	NO	0.505991	0.035051	CXADR;NECTIN2;ICAM1
FCERI Mediated Ca+2 Mobilization	1/110	0.945913	NO	0.34107	0.018965	NFATC1
FCERI Mediated MAPK Activation	1/111	0.947333	NO	0.337951	0.018285	PAK2
Mitotic Prophase	1/111	0.947333	NO	0.337951	0.018285	NEK6
FCGR3A-mediated IL10 Synthesis	1/121	0.959634	NO	0.309629	0.012758	CREB1
Resolution of Sister Chromatid Cohesion	1/126	0.964663	NO	0.297167	0.010691	XPO1
SARS-CoV-2 Infection	4/313	0.964956	NO	0.479039	0.017089	CAV1;PARP9;HSPG2;ANO5
HCMV Infection	3/259	0.966943	NO	0.434023	0.01459	NCOR2;CREB1;HDAC3
Peptide Ligand-Binding Receptors	2/198	0.967044	NO	0.378375	0.01268	MC4R;AGT
Aerobic Respiration and Respiratory Electron Transport	3/260	0.967599	NO	0.432311	0.014239	TRAP1;ISCA1;PDPR
GPCR Downstream Signalling	10/633	0.970207	NO	0.59111	0.017879	GPR27;MC4R;CAMK2D;OBSCN;RGS3;CREB1;DGKB;GNB4;PDE8B;AGT
Mitotic Prometaphase	2/203	0.970544	NO	0.368867	0.011028	XPO1;NEK6
Gene Silencing by RNA	1/134	0.971441	NO	0.279177	0.008089	POLR2A
RHO GTPases Activate Formins	1/139	0.975001	NO	0.268992	0.00681	XPO1
Phospholipid Metabolism	2/211	0.975412	NO	0.354601	0.008828	PIK3CD;SBF2
Keratinization	2/217	0.978543	NO	0.344597	0.007474	PKP2;DSG2
Signaling by GPCR	11/706	0.978555	NO	0.581771	0.012612	GPR27;MC4R;CAMK2D;OBSCN;RGS3;CREB1;DGKB;WNT8A;GNB4;PDE8B;AGT
Clathrin-mediated Endocytosis	1/145	0.978693	NO	0.257704	0.00555	HIP1R
Processing of Capped Intron-Containing Pre-mRNA	3/285	0.980513	NO	0.393474	0.007743	LSM6;POLR2A;SF3B1
Expression and Translocation of Olfactory Receptors	5/414	0.984569	NO	0.450904	0.007012	REEP1;OR8J3;EBF1;OR5T2;OR8H3
Respiratory Electron Transport	1/158	0.984931	NO	0.236207	0.003586	TRAP1
Olfactory Signaling Pathway	5/422	0.98666	NO	0.442068	0.005937	REEP1;OR8J3;EBF1;OR5T2;OR8H3
Innate Immune System	19/1149	0.989688	NO	0.613332	0.006357	CAP1;MEF2C;ASAH1;NCF1;WIPF1;UBE2D3;ADRM1;DEFB136;NFATC1;PTPRJ;BAIAP2;PTK2;CREB1;PSMD2;CTSK;CD47;LRRFIP1;BTRC;PAK2
Fatty Acid Metabolism	1/176	0.990676	NO	0.211714	0.001983	THEM4
Neutrophil Degranulation	5/478	0.995338	NO	0.388585	0.001816	CAP1;ASAH1;PSMD2;PTPRJ;CD47
SARS-CoV-2-host Interactions	1/218	0.996962	NO	0.170365	0.000518	CAV1
Translation	2/302	0.99705	NO	0.245872	0.000726	RPL3L;RPL7
GPCR Ligand Binding	4/467	0.998345	NO	0.317136	0.000525	MC4R;WNT8A;GNB4;AGT
Class A 1 (Rhodopsin-like Receptors)	2/333	0.998597	NO	0.222484	0.000312	MC4R;AGT
The statistical test was two-sided, and the Bonferroni-corrected significance level was applied.
