# Supplementary material for: Cross-population GWAS and proteomics improve risk prediction and reveal mechanisms in atrial fibrillation
Source: Nat Commun. 2025 Jul 11;16:6426. doi: 10.1038/s41467-025-61720-2 (PMC12254421; doi:10.1038/s41467-025-61720-2)
Supplement: Supplementary file 8 — Supplementary Data 6 [file 41467_2025_61720_MOESM8_ESM.xlsx]

## Sheet: Data
Table S6. Pathway enriched using GO data base
ONTOLOGY	ID	Description	Count	GeneRatio	BgRatio	RichFactor	FoldEnrichment	zScore	pvalue	p.adjust	qvalue	geneID
BP	GO:0003007	heart morphogenesis	43	0.092077	274/18986	0.156934	6.3802	14.2452	1.84e-22	7.68e-19	6.24e-19	RBM20/FGFR2/DKK1/SYNPO2L/ZMIZ1/MICAL2/MYL2/TBX5/PKP2/ARID2/NACA/ADPRHL1/MYH6/FLRT2/SMAD3/FOXF1/ZFPM1/SMAD7/INSR/GJA5/MDM4/PROX1/TGFB2/RNF207/JAG1/BMP2/TTN/ARL13B/FGFRL1/PITX2/BBS7/HAND2/SLIT3/NKX2-5/MEF2C/HEY2/TWIST1/TBX20/SEMA3C/ZFPM2/EXT1/DLC1/PTK2
BP	GO:0048738	cardiac muscle tissue development	36	0.077088	252/18986	0.142857	5.80789	12.201	1.31e-17	5.48e-14	2.23e-14	FGFR2/NEBL/DKK1/SOX6/MYL2/TBX5/PKP2/ARID2/LRRC10/ADPRHL1/MYH6/AKAP6/GREM1/HCN4/MYH11/ZFPM1/MYOCD/DSG2/SMAD7/GJA5/PROX1/TGFB2/JPH2/BMP2/CXADR/MYO18B/TTN/CREB1/ERBB4/HDAC3/NKX2-5/MEF2C/HEY2/TBX20/ZFPM2/PLEC
BP	GO:0014706	striated muscle tissue development	46	0.098501	424/18986	0.108491	4.41071	11.279	2.44e-17	1.02e-13	2.77e-14	NEURL1/FGFR2/NEBL/DKK1/SOX6/MYL2/TBX5/PKP2/ARID2/NACA/LRRC10/ADPRHL1/MYH6/AKAP6/CFL2/GREM1/SMAD3/HCN4/MRTFB/MYH11/RPL3L/ZFPM1/MYOCD/DSG2/SMAD7/GJA5/PROX1/TGFB2/JPH2/BMP2/CXADR/MYO18B/TTN/CREB1/ERBB4/HDAC3/NKX2-5/MEF2C/POPDC3/HEY2/CAV1/TWIST1/TBX20/SEMA3C/ZFPM2/PLEC
BP	GO:0035051	cardiocyte differentiation	29	0.062099	167/18986	0.173653	7.05989	12.4905	9.86e-17	4.13e-13	8.38e-14	NEBL/DKK1/SOX6/MYL2/TBX5/LRRC10/ADPRHL1/MYH6/AKAP6/GREM1/MYH11/MYOCD/PROX1/TGFB2/JAG1/BMP2/CXADR/MYO18B/TTN/PITX2/HAND2/REST/HDAC3/NKX2-5/MEF2C/HEY2/TWIST1/SEMA3C/PLEC
BP	GO:0042692	muscle cell differentiation	42	0.089936	432/18986	0.097222	3.95259	9.85784	3.01e-14	1.26e-10	1.28e-11	FGFR2/NEBL/DKK1/SYNPO2L/LDB3/SOX6/MYL2/TBX5/NACA/LRRC10/ADPRHL1/MYH6/PRKD1/AKAP6/CFL2/GREM1/MRTFB/MYH11/RPL3L/FOXF1/MYOCD/HDAC5/NFATC1/LMOD1/PROX1/OBSCN/BMP2/CXADR/MYO18B/XBP1/TTN/SPEG/WDR1/NPNT/ANKRD17/HDAC3/NKX2-5/MEF2C/POPDC3/HEY2/FLNC/PLEC
BP	GO:0007517	muscle organ development	37	0.079229	369/18986	0.100271	4.07654	9.47712	4.29e-13	1.79e-09	1.46e-10	NEURL1/FGFR2/SOX6/MYL2/PKP2/ITGA7/NACA/MYH6/CFL2/DPF3/SMAD3/MRTFB/RPL3L/ZFHX3/ZFPM1/MYOCD/SMAD7/PROX1/TGFB2/JPH2/BMP2/XBP1/TTN/CREB1/SPEG/FGFRL1/NKX2-5/MEF2C/POPDC3/HEY2/CAV1/TWIST1/TBX20/FOXK1/ZFPM2/PLEC/CAVIN4
BP	GO:0060047	heart contraction	30	0.06424	253/18986	0.118577	4.82078	9.71547	1.06e-12	4.43e-09	2.6e-10	KCNJ5/MYL2/TBX5/PKP2/ATP2B1/MYH6/HCN4/KCNJ2/DSG2/SMAD7/NEDD4L/KCND3/CASQ2/GJA5/TGFB2/AGT/RNF207/CXADR/TTN/EPAS1/THRB/SCN10A/CACNA1D/CAMK2D/KCNN2/NKX2-5/HEY2/CAV1/KCNH2/EXT1
BP	GO:0055007	cardiac muscle cell differentiation	22	0.047109	131/18986	0.167939	6.8276	10.6284	1.07e-12	4.48e-09	2.6e-10	NEBL/DKK1/SOX6/MYL2/TBX5/LRRC10/ADPRHL1/MYH6/AKAP6/GREM1/MYH11/MYOCD/PROX1/BMP2/CXADR/MYO18B/TTN/HDAC3/NKX2-5/MEF2C/HEY2/PLEC
BP	GO:0003012	muscle system process	41	0.087794	465/18986	0.088172	3.58466	8.96091	1.56e-12	6.51e-09	3.53e-10	KCNJ5/MYL2/SSPN/PKP2/ATP2B1/FOXO1/MYH6/PRKD1/AKAP6/SMAD3/HCN4/MYH11/MYOCD/KCNJ2/DSG2/DTNA/SMAD7/NEDD4L/NFATC1/DAPK3/KCND3/CASQ2/GJA5/LMOD1/AGT/RNF207/TTN/PAK2/SCN10A/CACNA1D/NPNT/CAMK2D/HAND2/KCNN2/NKX2-5/HEY2/DOCK4/CAV1/KCNH2/TBX20/FBXO32
BP	GO:0061337	cardiac conduction	19	0.040685	97/18986	0.195876	7.9634	10.9184	2.21e-12	9.26e-09	4.7e-10	KCNJ5/TBX5/PKP2/ATP2B1/HCN4/KCNJ2/DSG2/KCND3/CASQ2/GJA5/AGT/CXADR/SCN10A/CACNA1D/CAMK2D/KCNN2/NKX2-5/CAV1/KCNH2
BP	GO:0030239	myofibril assembly	17	0.036403	77/18986	0.220779	8.97583	11.1363	4.18e-12	1.75e-08	7.16e-10	NEBL/SYNPO2L/LDB3/MYL2/ADPRHL1/MYH6/PRKD1/CFL2/MYH11/LMOD1/PROX1/OBSCN/TTN/WDR1/NKX2-5/FLNC/PLEC
BP	GO:0031032	actomyosin structure organization	27	0.057816	216/18986	0.125	5.08191	9.58104	4.22e-12	1.76e-08	7.16e-10	NEBL/SYNPO2L/LDB3/SORBS1/MYL2/PXN/ADPRHL1/MYH6/PRKD1/CFL2/FERMT2/SMAD3/MYH11/LMOD1/PROX1/CDC42BPA/OBSCN/EPB41L1/MYO18B/TTN/CD47/PAK2/WDR1/NKX2-5/FLNC/DLC1/PLEC
BP	GO:0060485	mesenchyme development	34	0.072805	341/18986	0.099707	4.0536	9.03573	4.64e-12	1.94e-08	7.51e-10	FGFR2/DKK1/DLG5/TBX5/HMGA2/FERMT2/GREM1/SMAD3/FOXF1/SMAD7/HPN/MDM4/TGFB2/AGT/JAG1/ZFP64/BMP2/ERBB4/FBXO11/EPHA3/PITX2/HAND2/WNT8A/NKX2-5/MEF2C/HEY2/TWIST1/IL6/TBX20/SEMA3C/ZFPM2/EXT1/PTK2/BNC2
BP	GO:0086001	cardiac muscle cell action potential	17	0.036403	85/18986	0.2	8.13105	10.4635	2.27e-11	9.49e-08	3.21e-09	ANK3/KCNJ5/PKP2/HCN4/KCNJ2/DSG2/NEDD4L/KCND3/GJA5/RNF207/CXADR/SCN10A/CACNA1D/CAMK2D/KCNN2/CAV1/KCNH2
BP	GO:0055008	cardiac muscle tissue morphogenesis	14	0.029979	60/18986	0.233333	9.48622	10.4548	1.51e-10	6.31e-07	1.77e-08	FGFR2/MYL2/PKP2/MYH6/ZFPM1/SMAD7/PROX1/TGFB2/BMP2/TTN/NKX2-5/HEY2/TBX20/ZFPM2
BP	GO:0086009	membrane repolarization	13	0.027837	58/18986	0.224138	9.11238	9.82573	1.18e-09	4.92e-06	1.14e-07	KCNJ5/AKAP6/KCNJ2/NEDD4L/KCND3/CASQ2/GJA5/RNF207/CACNA1D/WDR1/KCNN2/CAV1/KCNH2
BP	GO:0090257	regulation of muscle system process	25	0.053533	254/18986	0.098425	4.0015	7.64748	4.34e-09	1.82e-05	3.35e-07	MYL2/PKP2/ATP2B1/FOXO1/PRKD1/AKAP6/SMAD3/HCN4/MYOCD/KCNJ2/DSG2/SMAD7/DAPK3/CASQ2/GJA5/AGT/RNF207/SCN10A/NPNT/CAMK2D/HAND2/NKX2-5/DOCK4/CAV1/FBXO32
BP	GO:0002009	morphogenesis of an epithelium	36	0.077088	500/18986	0.072	2.92718	6.9349	9.43e-09	3.94e-05	7.12e-07	FGFR2/STOX1/DLG5/MICAL2/TBX5/KDM2B/FERMT2/BTBD7/GREM1/SMAD3/FOXF1/PROX1/TGFB2/AGT/RNF207/PIK3CD/JAG1/BMP2/RIPK4/ERBB4/ARL13B/WDR1/NPNT/BBS7/HAND2/ARHGAP24/NR3C1/NKX2-5/MEF2C/RREB1/TWIST1/TBX20/SEMA3C/EXT1/MTSS1/DLC1
BP	GO:0010927	cellular component assembly involved in morphogenesis	18	0.038544	140/18986	0.128571	5.2271	7.97172	1.06e-08	4.41e-05	7.32e-07	NEBL/SYNPO2L/LDB3/MYL2/ADPRHL1/MYH6/PRKD1/CFL2/MYH11/NECTIN2/LMOD1/PROX1/OBSCN/TTN/WDR1/NKX2-5/FLNC/PLEC
BP	GO:0030048	actin filament-based movement	18	0.038544	140/18986	0.128571	5.2271	7.97172	1.06e-08	4.41e-05	7.32e-07	KCNJ5/PKP2/MYH6/SYNE2/HCN4/KCNJ2/DSG2/NEDD4L/KCND3/GJA5/RNF207/WIPF1/SCN10A/CACNA1D/CAMK2D/KCNN2/CAV1/KCNH2
BP	GO:0051153	regulation of striated muscle cell differentiation	14	0.029979	97/18986	0.14433	5.86777	7.63249	1.06e-07	0.000443	5.38e-06	DKK1/SOX6/NACA/PRKD1/AKAP6/RPL3L/MYOCD/HDAC5/PROX1/BMP2/XBP1/HDAC3/NKX2-5/MEF2C
BP	GO:0060419	heart growth	14	0.029979	100/18986	0.14	5.69173	7.46996	1.57e-07	0.000655	7.71e-06	FGFR2/TBX5/ARID2/ADPRHL1/MYH6/AKAP6/PROX1/TGFB2/ERBB4/NKX2-5/MEF2C/HEY2/TBX20/ZFPM2
BP	GO:0061448	connective tissue development	24	0.051392	290/18986	0.082759	3.36457	6.44365	2.42e-07	0.001012	1.08e-05	SORL1/SOX6/SOX5/HOXC4/HMGA2/ZNF219/GREM1/SMAD3/FTO/SMAD7/MEX3C/ZNF516/CTSK/PRRX1/BMP2/XBP1/NCOA1/EFEMP1/HAND2/PRKG2/GHR/MEF2C/EXT1/NCOA2
BP	GO:0071559	response to transforming growth factor beta	25	0.053533	313/18986	0.079872	3.24722	6.366	2.67e-07	0.001115	1.16e-05	FGFR2/ZMIZ1/SOX6/PXN/SOX5/ING1/FERMT2/CILP/SMAD3/IGF1R/ZFHX3/MYOCD/SMAD7/NFATC1/CTSK/TGFB2/ZFYVE9/BMP2/XBP1/PAK2/NPNT/NR3C1/MEF2C/CAV1/PTK2
BP	GO:0048863	stem cell differentiation	22	0.047109	251/18986	0.087649	3.56341	6.49206	2.88e-07	0.001205	1.24e-05	FGFR2/SOX6/TBX5/SOX5/HMGA2/CHD4/GREM1/MYOCD/TGFB2/JAG1/ERBB4/PITX2/HAND2/REST/WNT8A/NKX2-5/MEF2C/TWIST1/SEMA3C/CDK6/EXT1/MLLT3
BP	GO:0045667	regulation of osteoblast differentiation	17	0.036403	156/18986	0.108974	4.43038	6.83179	3.12e-07	0.001306	1.33e-05	FGFR2/PRKD1/FERMT2/SMOC1/GREM1/SMAD3/JAG1/BMP2/CRIM1/NPNT/HAND2/REST/MEF2C/TWIST1/IL6/CDK6/PTK2
BP	GO:0045216	cell-cell junction organization	20	0.042827	218/18986	0.091743	3.72984	6.43741	4.85e-07	0.002027	2.01e-05	DLG5/JAM3/TBX5/PKP2/FERMT2/SMAD3/CDH13/DSG2/SMAD7/GJA5/TGFB2/AGT/CXADR/PAK2/WDR1/CDHR3/CAV1/EXT1/MTSS1/PLEC
BP	GO:0055117	regulation of cardiac muscle contraction	12	0.025696	79/18986	0.151899	6.17548	7.31995	4.9e-07	0.002051	2.01e-05	PKP2/HCN4/KCNJ2/DSG2/SMAD7/CASQ2/GJA5/RNF207/SCN10A/CAMK2D/NKX2-5/CAV1
BP	GO:0032970	regulation of actin filament-based process	28	0.059957	395/18986	0.070886	2.88189	6.00201	5.95e-07	0.002488	2.38e-05	SYNPO2L/JAM3/PXN/HIP1R/PKP2/PRKD1/CFL2/FERMT2/SMAD3/HCN4/BCAS3/KCNJ2/BAIAP2/DSG2/DAPK3/GJA5/CAPZB/LMOD1/PROX1/CDC42EP3/CD47/PAK2/EPHA3/WDR1/CAMK2D/CAV1/MTSS1/DLC1
BP	GO:0071560	cellular response to transforming growth factor beta stimulus	24	0.051392	306/18986	0.078431	3.18865	6.12919	6.43e-07	0.002691	2.5e-05	FGFR2/ZMIZ1/SOX6/PXN/SOX5/ING1/FERMT2/CILP/SMAD3/IGF1R/MYOCD/SMAD7/NFATC1/CTSK/TGFB2/ZFYVE9/BMP2/XBP1/PAK2/NPNT/NR3C1/MEF2C/CAV1/PTK2
BP	GO:0048844	artery morphogenesis	12	0.025696	83/18986	0.144578	5.87787	7.07227	8.48e-07	0.003548	3.17e-05	ZMIZ1/ARID2/FOXF1/MYOCD/SMAD7/GJA5/PRRX1/PROX1/TGFB2/JAG1/HAND2/HEY2
BP	GO:0010649	regulation of cell communication by electrical coupling	6	0.012848	16/18986	0.375	15.2457	9.05244	1.39e-06	0.005828	5.04e-05	ANK3/TBX5/CASQ2/GJA5/CAMK2D/CAV1
BP	GO:0071375	cellular response to peptide hormone stimulus	24	0.051392	321/18986	0.074766	3.03965	5.85259	1.51e-06	0.006311	5.4e-05	SORBS1/SORL1/PTPRJ/SESN3/PXN/ATP2B1/FOXO1/PRKD1/IGF1R/HDAC5/BAIAP2/INSR/NUCKS1/AGT/NCOA5/XBP1/MBD5/NCOA1/GHR/PHIP/CAV1/GRB10/PTK2/NCOA2
BP	GO:0045927	positive regulation of growth	21	0.044968	259/18986	0.081081	3.29637	5.90899	1.9e-06	0.007959	6.53e-05	FGFR2/TBX5/KDM2B/NACA/AKAP6/MAPT/SMAD7/NEDD4L/HPN/INSR/PROX1/TGFB2/CREB1/ERBB4/BCL11A/GHR/MEF2C/HEY2/TBX20/ZFPM2/EXTL3
BP	GO:0060038	cardiac muscle cell proliferation	10	0.021413	61/18986	0.163934	6.66479	7.03698	2.16e-06	0.009036	7.2e-05	FGFR2/TBX5/ARID2/TGFB2/ERBB4/NKX2-5/MEF2C/HEY2/TBX20/ZFPM2
BP	GO:1902893	regulation of miRNA transcription	11	0.023555	76/18986	0.144737	5.88431	6.77516	2.4e-06	0.01006	7.93e-05	NCOR2/SMAD3/MRTFB/MYOCD/TGFB2/AGT/BMP2/REST/NR3C1/TWIST1/IL6
BP	GO:0007389	pattern specification process	30	0.06424	476/18986	0.063025	2.5623	5.48177	2.7e-06	0.011308	8.83e-05	FGFR2/DKK1/HHEX/MICAL2/TBX5/KDM2B/HOXC4/GREM1/MEIS2/SMAD3/FOXF1/RNF207/BMP2/ERBB4/ARL13B/PITX2/BBS7/HAND2/SHROOM3/WNT8A/NKX2-5/MEF2C/TBC1D32/HEY2/HOXA4/TBX20/SEMA3C/EXT1/LHX3/MLLT3
BP	GO:0061614	miRNA transcription	11	0.023555	77/18986	0.142857	5.80789	6.71306	2.74e-06	0.01148	8.88e-05	NCOR2/SMAD3/MRTFB/MYOCD/TGFB2/AGT/BMP2/REST/NR3C1/TWIST1/IL6
BP	GO:0022604	regulation of cell morphogenesis	20	0.042827	248/18986	0.080645	3.27865	5.73583	3.62e-06	0.015156	0.000113	ITGA7/FERMT2/BAIAP2/NEDD4L/HPN/DAPK3/CAPZB/PALMD/BRWD1/CDC42EP3/BCL11A/FGD5/WDR1/SHROOM3/RREB1/PHIP/CUX1/DLC1/PTK2/PTPRD
BP	GO:0048568	embryonic organ development	29	0.062099	458/18986	0.063319	2.57424	5.41557	3.63e-06	0.015172	0.000113	FGFR2/STOX1/MICAL2/KDM2B/ARID2/HOXC4/SMAD3/FOXF1/ZFPM1/HPN/PRRX1/PROX1/TGFB2/RNF207/NCOA1/EPAS1/EFEMP1/ARL13B/PITX2/BBS7/HAND2/REST/NKX2-5/MEF2C/HEY2/TWIST1/HOXA4/TBX20/ZFPM2
BP	GO:0007044	cell-substrate junction assembly	12	0.025696	96/18986	0.125	5.08191	6.36704	4.1e-06	0.017148	0.000127	SORBS1/PTPRJ/FERMT2/GREM1/SMAD3/DAPK3/TNS1/EPHA3/DST/DLC1/PTK2/PLEC
BP	GO:0051216	cartilage development	18	0.038544	209/18986	0.086124	3.50141	5.77431	4.44e-06	0.018578	0.000135	SOX6/SOX5/HOXC4/HMGA2/ZNF219/GREM1/SMAD3/SMAD7/MEX3C/CTSK/PRRX1/BMP2/EFEMP1/HAND2/PRKG2/GHR/MEF2C/EXT1
BP	GO:0061309	cardiac neural crest cell development involved in outflow tract morphogenesis	5	0.010707	12/18986	0.416667	16.9397	8.77093	6.05e-06	0.025319	0.000173	JAG1/PITX2/HAND2/TWIST1/SEMA3C
BP	GO:0032332	positive regulation of chondrocyte differentiation	6	0.012848	20/18986	0.3	12.1966	7.9555	6.2e-06	0.025944	0.000174	SOX6/SOX5/ZNF219/SMAD3/SMAD7/PRKG2
BP	GO:0043434	response to peptide hormone	28	0.059957	446/18986	0.06278	2.55235	5.26813	6.27e-06	0.026239	0.000175	SORBS1/SORL1/PTPRJ/SESN3/PXN/ATP2B1/FOXO1/PRKD1/SMAD3/IGF1R/HDAC5/BAIAP2/MC4R/INSR/CTSK/NUCKS1/AGT/NCOA5/XBP1/MBD5/CREB1/NCOA1/GHR/PHIP/CAV1/GRB10/PTK2/NCOA2
BP	GO:0014855	striated muscle cell proliferation	11	0.023555	85/18986	0.129412	5.26127	6.2526	7.34e-06	0.030723	0.000203	FGFR2/TBX5/ARID2/TGFB2/ERBB4/NKX2-5/MEF2C/HEY2/TBX20/ZFPM2/ANGPT1
BP	GO:0001570	vasculogenesis	11	0.023555	86/18986	0.127907	5.20009	6.19915	8.24e-06	0.034461	0.000226	ZMIZ1/PTPRJ/TBX5/FOXF1/MYOCD/MYO18B/NKX2-5/HEY2/CAV1/TBX20/ZFPM2
BP	GO:0007595	lactation	8	0.017131	43/18986	0.186047	7.56377	6.84255	8.59e-06	0.035935	0.00023	NEURL1/CCND1/NCOR2/XBP1/CREB1/ERBB4/NCOA1/CAV1
BP	GO:0016202	regulation of striated muscle tissue development	8	0.017131	43/18986	0.186047	7.56377	6.84255	8.59e-06	0.035935	0.00023	NACA/SMAD3/MRTFB/RPL3L/JPH2/CREB1/MEF2C/TWIST1
BP	GO:0150115	cell-substrate junction organization	12	0.025696	103/18986	0.116505	4.73653	6.03819	8.59e-06	0.035942	0.00023	SORBS1/PTPRJ/FERMT2/GREM1/SMAD3/DAPK3/TNS1/EPHA3/DST/DLC1/PTK2/PLEC
BP	GO:0010644	cell communication by electrical coupling	7	0.014989	32/18986	0.21875	8.89334	7.09643	1.03e-05	0.043039	0.000265	ANK3/TBX5/PKP2/CASQ2/GJA5/CAMK2D/CAV1
BP	GO:0035265	organ growth	16	0.034261	181/18986	0.088398	3.59383	5.56801	1.08e-05	0.045223	0.000276	FGFR2/TBX5/ARID2/ADPRHL1/MYH6/AKAP6/PROX1/TGFB2/ERBB4/NKX2-5/MEF2C/HEY2/TBX20/ZFPM2/EXT1/BNC2
CC	GO:0043292	contractile muscle fiber	31	0.06499	253/19960	0.12253	5.12724	10.3374	8.65e-14	3.85e-11	2.04e-11	NEBL/C10orf71/ANK3/SYNPO2L/LDB3/MYL2/LRRC10/ADPRHL1/MYH6/PRKD1/CFL2/FERMT2/SYNE2/MYH11/CASQ2/KCNN3/STYXL2/CAPZB/LMOD1/OBSCN/JPH2/MYO18B/TTN/CACNA1D/NPNT/KCNN2/DST/FLNC/FBXO32/PLEC/CAVIN4
CC	GO:0042383	sarcolemma	17	0.035639	144/19960	0.118056	4.94002	7.42459	6.48e-08	2.88e-05	4.16e-06	ANK3/SSPN/AKAP6/IGF1R/KCNJ2/DTNA/KCND3/OBSCN/KCNB1/CACNA1D/CAMK2D/SLC27A6/POPDC3/CAV1/FLNC/PLEC/CAVIN4
CC	GO:0005912	adherens junction	18	0.037736	189/19960	0.095238	3.98522	6.452	7.01e-07	0.000312	3.86e-05	FRMD4A/DLG5/LDB3/SORBS1/PKP2/FERMT2/CDH13/BAIAP2/SMAD7/NECTIN2/PLPP3/JAG1/CXADR/PARD3B/FRMD4B/SHROOM3/ARHGAP24/CDHR3
CC	GO:0016528	sarcoplasm	12	0.025157	97/19960	0.123711	5.17668	6.45202	3.42e-06	0.001523	0.000165	ANK3/STIM1/AKAP6/SYNE2/NFATC1/CASQ2/JPH2/CAMK2D/MEF2C/FLNC/PLEC/CAVIN4
CC	GO:0005938	cell cortex	22	0.046122	325/19960	0.067692	2.83257	5.21181	1.28e-05	0.005704	0.000496	FGFR2/STOX1/STIM1/TCHP/PXN/HIP1R/PPFIBP1/FRY/PRKD1/FERMT2/LAMC2/CAPZB/CEP85/CAP1/GYPC/PARD3B/WDR1/SHROOM3/DST/CAV1/DLC1/PTK2
CC	GO:0044291	cell-cell contact zone	10	0.020964	76/19960	0.131579	5.5059	6.15797	1.29e-05	0.005727	0.000496	ANK3/JAM3/PKP2/AKAP6/KCNJ2/DSG2/NECTIN2/GJA5/CXADR/FGFRL1
CC	GO:0042641	actomyosin	10	0.020964	91/19960	0.10989	4.59834	5.38313	6.3e-05	0.028031	0.002206	ABLIM1/NEBL/LDB3/SORBS1/PXN/MYH6/FERMT2/CDC42BPA/DST/PTK2
CC	GO:0017053	transcription repressor complex	9	0.018868	79/19960	0.113924	4.76714	5.24936	0.00011	0.049033	0.003538	CTBP2/CCND1/NCOR2/ZFPM1/SPEN/MDM4/REST/HDAC3/HEY2
MF	GO:0140297	DNA-binding transcription factor binding	48	0.10084	488/18737	0.098361	3.87181	10.3783	8.57e-16	6.22e-13	5.44e-13	CTBP2/JMJD1C/HHEX/TBX5/NCOR2/HMGA2/CHD4/DACT1/SMAD3/ARNT2/ZFPM1/MYOCD/HDAC5/BCAS3/ZNF516/NFATC1/DOT1L/DAPK3/SPEN/PRRX1/NUCKS1/PROX1/THRAP3/FAF1/SMARCB1/XBP1/TRIB2/CREB1/NCOA1/EPAS1/BCL11A/PARP9/PITX2/BBS7/HAND2/REST/HDAC3/NKX2-5/MEF2C/HEY2/TWIST1/TBX20/ZFPM2/ASAH1/NCOA2/NEK6/LHX3/TLE4
MF	GO:0003779	actin binding	32	0.067227	441/18737	0.072562	2.8563	6.36898	1.12e-07	8.13e-05	2.37e-05	ABLIM1/NEBL/SYNPO2L/LDB3/SORBS1/MICAL2/LSP1/MYL2/HIP1R/LRRC10/MYH6/CFL2/FERMT2/SYNE2/MYH11/MAPT/CAPZB/LMOD1/CAP1/EPB41L1/MYO18B/WIPF1/TTN/TNS1/WDR1/SHROOM3/PHACTR2/DST/FLNC/MTSS1/PTK2/PLEC
MF	GO:0001221	transcription coregulator binding	14	0.029412	117/18737	0.119658	4.71016	6.49942	1.63e-06	0.00118	0.000258	CTBP2/CHD4/SMAD3/HDAC5/BAIAP2/NFATC1/EPAS1/THRB/HAND2/HDAC3/TWIST1/NEK6/LHX3/EHMT1
MF	GO:0001217	DNA-binding transcription repressor activity	21	0.044118	278/18737	0.07554	2.9735	5.35223	9.46e-06	0.00687	0.001201	HHEX/SOX6/FOXO1/KLF12/ZNF219/SMAD3/ZFHX3/PRRX1/PROX1/JPH2/E2F6/LRRFIP1/BCL11A/ZNF148/PITX2/REST/NR3C1/HIVEP1/HEY2/TWIST1/FOXK1
MF	GO:0004714	transmembrane receptor protein tyrosine kinase activity	9	0.018908	60/18737	0.15	5.90452	6.14325	1.91e-05	0.013881	0.002023	FGFR2/IGF1R/INSR/MERTK/ERBB4/CRIM1/EFEMP1/EPHA3/FGFRL1
The statistical test was two-sided, and the Bonferroni-corrected significance level was applied.
