# Supplementary material for: Cross-population GWAS and proteomics improve risk prediction and reveal mechanisms in atrial fibrillation
Source: Nat Commun. 2025 Jul 11;16:6426. doi: 10.1038/s41467-025-61720-2 (PMC12254421; doi:10.1038/s41467-025-61720-2)
Supplement: Supplementary file 9 — Supplementary Data 7 [file 41467_2025_61720_MOESM9_ESM.xlsx]

## Sheet: Data
Table S7. Genetic correlation between atrial fibrillation and other circulatory diseases among Europeans in MVP
Description	Phecode	Number of cases	rg	rg_se	rg_p	adjusted_p
Hypertension	Phe_401	322448	0.370149	0.0224262	3.36588e-61	4.30833e-59
Essential hypertension	Phe_401_1	320429	0.367524	0.022586	1.55578e-59	1.9914e-57
Ischemic Heart Disease	Phe_411	141465	0.363484	0.0230864	7.49244e-56	9.59033e-54
Congestive heart failure; nonhypertensive	Phe_428	58749	0.567424	0.0372517	2.16403e-52	2.76996e-50
Coronary atherosclerosis	Phe_411_4	124302	0.333639	0.022	5.99326e-52	7.67137e-50
Hypertensive heart and/or renal disease	Phe_401_2	60962	0.417651	0.0276071	1.05213e-51	1.34673e-49
Congestive heart failure (CHF) NOS	Phe_428_1	41922	0.557222	0.0373332	2.24416e-50	2.87253e-48
Heart failure with reduced EF [Systolic or combined heart failure]	Phe_428_3	31220	0.499903	0.0354447	3.60172e-45	4.6102e-43
Heart failure with preserved EF [Diastolic heart failure]	Phe_428_4	19682	0.515861	0.0382274	1.68409e-41	2.15563e-39
Hypertensive heart disease	Phe_401_21	26211	0.488533	0.0385625	8.82759e-37	1.12993e-34
Cardiac conduction disorders	Phe_426	65081	0.558076	0.0441085	1.08565e-36	1.38964e-34
Nonspecific chest pain	Phe_418	127672	0.273868	0.0221886	5.33135e-35	6.82412e-33
Cardiomyopathy	Phe_425	20680	0.453924	0.0379491	5.65991e-33	7.24469e-31
Other chronic ischemic heart disease, unspecified	Phe_411_8	71808	0.293705	0.0248477	3.06992e-32	3.9295e-30
Paroxysmal tachycardia, unspecified	Phe_427_1	15548	0.570869	0.0485183	5.83793e-32	7.47255e-30
Hypotension	Phe_458	38699	0.400307	0.0343079	1.85644e-31	2.37624e-29
Primary/intrinsic cardiomyopathies	Phe_425_1	19708	0.453733	0.0394123	1.14146e-30	1.46107e-28
Arrhythmia (cardiac) NOS	Phe_427_5	32162	0.651979	0.0571989	4.25627e-30	5.44803e-28
Cardiac pacemaker/device in situ	Phe_426_9	24587	0.54205	0.0477418	7.10354e-30	9.09253e-28
Hypertensive chronic kidney disease	Phe_401_22	34069	0.271992	0.0253773	8.38843e-27	1.07372e-24
Angina pectoris	Phe_411_3	37399	0.262022	0.0248047	4.40306e-26	5.63592e-24
Other specified cardiac dysrhythmias	Phe_427_3	41516	0.465223	0.0441825	6.31137e-26	8.07855e-24
Cardiomegaly	Phe_416	9691	0.552022	0.0527924	1.36857e-25	1.75177e-23
Peripheral vascular disease, unspecified	Phe_443_9	39519	0.251026	0.0240782	1.89826e-25	2.42977e-23
Premature beats	Phe_427_6	8991	0.490783	0.0474547	4.54363e-25	5.81585e-23
Myocardial infarction	Phe_411_2	39074	0.266813	0.0263258	3.86282e-24	4.94441e-22
Hypotension NOS	Phe_458_9	22869	0.375658	0.0371805	5.32445e-24	6.8153e-22
Peripheral vascular disease	Phe_443	42552	0.240197	0.0238765	8.29948e-24	1.06233e-21
Chronic venous insufficiency [CVI]	Phe_456	25476	0.292309	0.0291393	1.10917e-23	1.41973e-21
Paroxysmal ventricular tachycardia	Phe_427_12	7990	0.487042	0.048564	1.13804e-23	1.45669e-21
Abnormal electrocardiogram [ECG] [EKG]	Phe_426_7	30167	0.522784	0.0521816	1.26329e-23	1.61701e-21
Cerebrovascular disease	Phe_433	69894	0.259284	0.0265697	1.6942e-22	2.16858e-20
Pulmonary heart disease	Phe_415	23279	0.324183	0.0335799	4.72348e-22	6.04605e-20
Chronic pulmonary heart disease	Phe_415_2	11655	0.431068	0.0448401	7.01535e-22	8.97965e-20
Other disorders of circulatory system	Phe_459	16529	0.490372	0.051086	8.07525e-22	1.03363e-19
Palpitations	Phe_427_9	20430	0.394858	0.0414832	1.7569e-21	2.24883e-19
Circulatory disease NEC	Phe_459_9	12609	0.654072	0.0688366	2.06275e-21	2.64032e-19
Cardiac pacemaker in situ	Phe_426_91	18459	0.52109	0.0554559	5.64213e-21	7.22193e-19
Cardiac defibrillator in situ	Phe_426_92	10207	0.345085	0.0369704	1.01867e-20	1.30389e-18
Heart failure NOS	Phe_428_2	4704	0.589228	0.063268	1.2403e-20	1.58759e-18
Heart valve disorders	Phe_395	32458	0.341546	0.0374663	7.78755e-20	9.96807e-18
Atherosclerosis	Phe_440	20858	0.258793	0.0286054	1.46979e-19	1.88134e-17
Cerebral ischemia	Phe_433_3	32434	0.274461	0.030716	4.05608e-19	5.19178e-17
Transient cerebral ischemia	Phe_433_31	30878	0.272614	0.0308256	9.25514e-19	1.18466e-16
Other forms of chronic heart disease	Phe_414	13586	0.391722	0.0446667	1.78834e-18	2.28908e-16
Nonrheumatic mitral valve disorders	Phe_395_1	11972	0.4757	0.0545533	2.78438e-18	3.56401e-16
Other aneurysm	Phe_442	24982	0.231579	0.0270124	1.00765e-17	1.28979e-15
Paroxysmal supraventricular tachycardia	Phe_427_11	7244	0.513111	0.0602279	1.60266e-17	2.05141e-15
Occlusion of cerebral arteries	Phe_433_2	21193	0.329236	0.0391976	4.48852e-17	5.7453e-15
Cerebral artery occlusion, with cerebral infarction	Phe_433_21	20766	0.324692	0.0399155	4.13686e-16	5.29518e-14
Aortic aneurysm	Phe_442_1	22049	0.206447	0.0262191	3.43754e-15	4.40005e-13
Atrioventricular [AV] block	Phe_426_2	14859	0.425437	0.0540841	3.65542e-15	4.67894e-13
Ill-defined descriptions and complications of heart disease	Phe_429	13411	0.325672	0.0422954	1.3612e-14	1.74233e-12
Varicose veins of lower extremity, symptomtic	Phe_454_11	9479	0.266858	0.0354469	5.13678e-14	6.57507e-12
Varicose veins of lower extremity	Phe_454_1	15944	0.251201	0.0338699	1.20132e-13	1.53769e-11
Late effects of cerebrovascular disease	Phe_433_8	14431	0.291848	0.0398999	2.58355e-13	3.30694e-11
Atrioventricular block, complete	Phe_426_24	6274	0.3882	0.0533442	3.40631e-13	4.36008e-11
Orthostatic hypotension	Phe_458_1	13638	0.291171	0.0401597	4.15809e-13	5.32235e-11
Sinoatrial node dysfunction (Bradycardia)	Phe_427_8	6431	0.556015	0.0768504	4.65409e-13	5.95724e-11
Atherosclerosis of the extremities	Phe_440_2	15036	0.214221	0.0297105	5.58431e-13	7.14791e-11
Acute, but ill-defined cerebrovascular disease	Phe_433_6	12412	0.300373	0.0438895	7.70962e-12	9.86832e-10
Noninfectious disorders of lymphatic channels	Phe_450	5126	0.311776	0.0457345	9.2913e-12	1.18929e-09
Varicose veins	Phe_454	18481	0.203878	0.0302835	1.66991e-11	2.13748e-09
Rheumatic disease of the heart valves	Phe_394	5583	0.434033	0.0657776	4.15334e-11	5.31627e-09
Other venous embolism and thrombosis	Phe_452	26284	0.172834	0.0261961	4.17604e-11	5.34533e-09
Unstable angina (intermediate coronary syndrome)	Phe_411_1	16513	0.181411	0.0279791	8.94437e-11	1.14488e-08
Abdominal aortic aneurysm	Phe_442_11	16289	0.172194	0.0265721	9.156e-11	1.17197e-08
Abnormal function study of cardiovascular system	Phe_429_2	4984	0.371586	0.0616613	1.67824e-09	2.14815e-07
Secondary/extrinsic cardiomyopathies	Phe_425_2	1788	0.714694	0.120727	3.22142e-09	4.12341e-07
Cardiac arrest and ventricular	Phe_427_4	2726	0.409611	0.0699011	4.63235e-09	5.92941e-07
First degree AV block	Phe_426_21	6072	0.322779	0.0557594	7.09028e-09	9.07556e-07
Carditis	Phe_420	7247	0.39925	0.0695869	9.61209e-09	1.23035e-06
Occlusion and stenosis of precerebral arteries	Phe_433_1	26524	0.139908	0.0249221	1.97926e-08	2.53345e-06
Chronic venous hypertension	Phe_453	2804	0.310336	0.0558673	2.77821e-08	3.5561e-06
ASCVD	Phe_414_2	3941	0.311824	0.0581213	8.09254e-08	1.03585e-05
Nonrheumatic aortic valve disorders	Phe_395_2	20077	0.169867	0.0320885	1.1987e-07	1.53433e-05
Atherosclerosis of native arteries of the extremities with intermittent claudication	Phe_440_22	9984	0.16122	0.0305508	1.31224e-07	1.67967e-05
Atherosclerosis of native arteries of the extremities with ulceration or gangrene	Phe_440_21	2865	0.370368	0.0706376	1.57798e-07	2.01981e-05
Heart valve replaced	Phe_395_6	8978	0.219901	0.0430795	3.316e-07	4.24449e-05
Deep vein thrombosis [DVT]	Phe_452_2	14636	0.136362	0.0282198	1.3508e-06	0.000172903
Tachycardia NOS	Phe_427_7	15016	0.196762	0.0429696	4.66969e-06	0.00059772
Disease of tricuspid valve	Phe_394_7	1353	0.526343	0.117857	7.97142e-06	0.00102034
Supraventricular premature beats	Phe_427_61	2044	0.675967	0.153573	1.07457e-05	0.00137546
Endocarditis	Phe_420_3	3358	0.410878	0.0967316	2.16061e-05	0.00276559
Other specified peripheral vascular disease	Phe_443_8	2685	0.269966	0.0642888	2.67779e-05	0.00342757
Pericarditis	Phe_420_2	3729	0.337502	0.081828	3.71497e-05	0.00475516
Acute pulmonary heart disease	Phe_415_1	11037	0.1402	0.0342314	4.20997e-05	0.00538876
Pulmonary embolism and infarction, acute	Phe_415_11	10863	0.139275	0.0340718	4.35674e-05	0.00557662
Heart transplant/surgery	Phe_429_1	2655	0.46447	0.115754	6.00636e-05	0.00768814
Nonspecific abnormal findings on radiologic imaging of heart and coronary circulation	Phe_793_2	5376	0.312322	0.0781384	6.4141e-05	0.00821005
Left bundle branch block	Phe_426_32	5114	0.203888	0.0515541	7.65859e-05	0.00980299
Bundle branch block	Phe_426_3	13081	0.182813	0.0463024	7.8726e-05	0.0100769
Cardiac arrest	Phe_427_42	1797	0.292787	0.0741796	7.91371e-05	0.0101296
Other hypertensive complications	Phe_401_3	5048	0.325642	0.0842069	0.00011011	0.0140941
Phlebitis and thrombophlebitis	Phe_451	3885	0.190098	0.0533637	0.000367608	0.0470538
Aneurysm of iliac artery	Phe_442_2	2064	0.162021	0.0465428	0.000499333	0.0639146
Arterial embolism and thrombosis	Phe_444	3957	0.176279	0.0550254	0.00135722	0.173725
Hemorrhoids	Phe_455	55499	0.104689	0.0331359	0.00158098	0.202365
Elevated blood pressure reading without diagnosis of hypertension	Phe_402	26787	-0.138709	0.0448013	0.00196091	0.250996
Other cardiomyopathy	Phe_425_8	580	0.3441	0.111288	0.00198826	0.254497
Iatrogenic hypotension	Phe_458_2	2029	0.609607	0.204939	0.00293388	0.375536
Atherosclerosis of aorta	Phe_440_9	1985	0.297603	0.101563	0.00338726	0.43357
Other acute and subacute forms of ischemic heart disease	Phe_411_9	1396	0.266501	0.0925211	0.00397129	0.508325
Phlebitis and thrombophlebitis of lower extremities	Phe_451_2	2044	0.169322	0.0590913	0.00416437	0.533039
Mitral valve stenosis and aortic valve stenosis	Phe_394_1	1613	0.22727	0.0821201	0.00564833	0.722986
Intracranial hemorrhage	Phe_430	4086	0.178902	0.0661051	0.00680322	0.870812
Abnormal heart sounds	Phe_396	12937	0.0518094	0.0470883	0.271219	1
Precordial pain	Phe_418_1	2437	0.225432	0.0848362	0.00787796	1
Acute pericarditis	Phe_420_21	769	0.155954	0.198297	0.431596	1
Hypertrophic obstructive cardiomyopathy	Phe_425_11	715	-0.0108721	0.127407	0.931997	1
Other hypertrophic cardiomyopathy	Phe_425_12	538	-0.0178127	0.0746377	0.811372	1
Second degree AV block	Phe_426_23	2012	0.158293	0.0630646	0.0120724	1
Other heart block	Phe_426_25	1717	0.164147	0.0731373	0.0248087	1
Right bundle branch block	Phe_426_31	7059	0.125228	0.050129	0.0124857	1
Symptoms involving cardiovascular system	Phe_429_3	5957	0.107003	0.0560748	0.0563632	1
Subarachnoid hemorrhage	Phe_430_1	737	-0.0948491	0.128367	0.459975	1
Intracerebral hemorrhage	Phe_430_2	1441	0.208117	0.167488	0.214025	1
Subdural hemorrhage	Phe_430_3	1796	0.139607	0.0713557	0.0504075	1
Occlusion of cerebral arteries, with cerebral infarction	Phe_433_11	2276	0.153619	0.0592559	0.00952893	1
Cerebral atherosclerosis	Phe_433_12	1229	0.0322515	0.0754674	0.66912	1
Cerebral aneurysm	Phe_433_5	1609	0.126995	0.0642196	0.0479829	1
Vascular insufficiency of intestine	Phe_441	1537	0.466083	0.233988	0.0463807	1
Raynaud's syndrome	Phe_443_1	2156	-0.0807776	0.0584497	0.166971	1
Arterial embolism and thrombosis of lower extremity artery	Phe_444_1	2088	0.16494	0.0636139	0.00951899	1
Other disorders of arteries and arterioles	Phe_447	3991	0.443401	0.176622	0.0120578	1
Stricture of artery	Phe_447_1	973	0.124158	0.0734842	0.0911073	1
Aortic ectasia	Phe_447_7	1155	0.320784	0.133919	0.0166044	1
Blood vessel replaced	Phe_459_7	2678	0.175057	0.0675644	0.00957059	1
The statistical test was two-sided, and the Bonferroni-corrected significance level was applied.
