# Supplementary material for: Cross-population GWAS and proteomics improve risk prediction and reveal mechanisms in atrial fibrillation
Source: Nat Commun. 2025 Jul 11;16:6426. doi: 10.1038/s41467-025-61720-2 (PMC12254421; doi:10.1038/s41467-025-61720-2)
Supplement: Supplementary file 10 — Supplementary Data 8 [file 41467_2025_61720_MOESM10_ESM.xlsx]

## Sheet: Data
Table S8. Genetic correlation between atrial fibrillation and other circulatory diseases among Africans in MVP
Description	Phecode	Number of cases	rg	rg_se	rg_p	adjusted_p
Congestive heart failure; nonhypertensive	Phe_428	15405	0.553457	0.116034	1.84424e-06	0.000175203
Heart failure with reduced EF [Systolic or combined heart failure]	Phe_428_3	9104	0.533915	0.114679	3.22835e-06	0.000306693
Congestive heart failure (CHF) NOS	Phe_428_1	11137	0.566908	0.122759	3.87371e-06	0.000368003
Hypertension	Phe_401	94292	0.366809	0.0809327	5.83531e-06	0.000554355
Essential hypertension	Phe_401_1	93857	0.367355	0.0815554	6.6572e-06	0.000632434
Cardiac conduction disorders	Phe_426	17288	0.53463	0.124687	1.80479e-05	0.00171455
Heart failure with preserved EF [Diastolic heart failure]	Phe_428_4	5379	0.67411	0.157396	1.84488e-05	0.00175263
Coronary atherosclerosis	Phe_411_4	20733	0.435192	0.107575	5.22199e-05	0.00496089
Ischemic Heart Disease	Phe_411	26859	0.45136	0.111985	5.56466e-05	0.00528642
Other chronic ischemic heart disease, unspecified	Phe_411_8	11327	0.495477	0.123296	5.85412e-05	0.00556142
Transient cerebral ischemia	Phe_433_31	7606	0.582636	0.14798	8.24186e-05	0.00782977
Cerebral ischemia	Phe_433_3	8197	0.52916	0.135161	9.03928e-05	0.00858732
Angina pectoris	Phe_411_3	7533	0.514204	0.136032	0.00015681	0.0148969
Heart failure NOS	Phe_428_2	1451	0.678035	0.182912	0.000209821	0.019933
Cardiac pacemaker/device in situ	Phe_426_9	4153	0.662655	0.18306	0.00029473	0.0279994
Cardiomyopathy	Phe_425	7053	0.500729	0.141927	0.000418616	0.0397685
Abnormal electrocardiogram [ECG] [EKG]	Phe_426_7	10831	0.565719	0.162253	0.000489128	0.0464672
Rheumatic disease of the heart valves	Phe_394	1230	0.808109	0.232601	0.000512318	0.0486702
Chronic pulmonary heart disease	Phe_415_2	3527	0.662058	0.193504	0.000622939	0.0591792
Primary/intrinsic cardiomyopathies	Phe_425_1	6758	0.486934	0.144005	0.000721239	0.0685177
Paroxysmal tachycardia, unspecified	Phe_427_1	3882	0.655528	0.194531	0.000752257	0.0714644
Paroxysmal supraventricular tachycardia	Phe_427_11	1843	0.624011	0.186121	0.000800211	0.07602
Tachycardia NOS	Phe_427_7	5094	0.580301	0.177025	0.00104515	0.0992894
Cardiac defibrillator in situ	Phe_426_92	2629	0.495312	0.15933	0.00187897	0.178502
Other hypertensive complications	Phe_401_3	3465	0.505135	0.16339	0.00199086	0.189132
Cardiac pacemaker in situ	Phe_426_91	2348	0.95155	0.312784	0.00234857	0.223114
Deep vein thrombosis [DVT]	Phe_452_2	4478	0.468782	0.154555	0.00242047	0.229945
Pulmonary heart disease	Phe_415	7085	0.470328	0.157722	0.00286361	0.272043
Peripheral vascular disease	Phe_443	9993	0.323482	0.108985	0.00299615	0.284634
Chronic venous insufficiency [CVI]	Phe_456	5227	0.599959	0.205846	0.00356143	0.338336
Paroxysmal ventricular tachycardia	Phe_427_12	2003	0.568896	0.202956	0.00506228	0.480917
Cerebrovascular disease	Phe_433	16858	0.319183	0.115546	0.00573786	0.545097
Unstable angina (intermediate coronary syndrome)	Phe_411_1	3328	0.345124	0.133182	0.00955951	0.908153
Peripheral vascular disease, unspecified	Phe_443_9	9303	0.293196	0.113705	0.00992111	0.942505
Hypertensive heart disease	Phe_401_21	8634	0.46407	0.180122	0.00998283	0.948369
Nonrheumatic aortic valve disorders	Phe_395_2	2397	0.0660302	0.372234	0.859203	1
Heart valve replaced	Phe_395_6	931	0.221862	0.298144	0.456789	1
Abnormal heart sounds	Phe_396	3258	0.655095	0.295997	0.0268851	1
Hypertensive heart and/or renal disease	Phe_401_2	22462	0.217204	0.101861	0.0329765	1
Hypertensive chronic kidney disease	Phe_401_22	14127	0.0659807	0.100735	0.512471	1
Elevated blood pressure reading without diagnosis of hypertension	Phe_402	8192	0.396977	0.52655	0.450897	1
Myocardial infarction	Phe_411_2	7835	0.325195	0.131837	0.0136389	1
Other forms of chronic heart disease	Phe_414	4726	0.602481	2.49342	0.809068	1
Acute pulmonary heart disease	Phe_415_1	3605	0.0193002	0.149959	0.897592	1
Pulmonary embolism and infarction, acute	Phe_415_11	3545	0.0352033	0.155419	0.820808	1
Primary pulmonary hypertension	Phe_415_21	608	0.47737	0.195102	0.0144143	1
Cardiomegaly	Phe_416	3619	0.305932	0.130379	0.0189517	1
Nonspecific chest pain	Phe_418	42507	0.157514	0.100759	0.117989	1
Precordial pain	Phe_418_1	609	-0.208053	0.406019	0.608357	1
Carditis	Phe_420	2074	0.65616	0.53	0.215702	1
Pericarditis	Phe_420_2	1246	0.164157	0.325071	0.613569	1
Secondary/extrinsic cardiomyopathies	Phe_425_2	783	0.504225	0.354166	0.154534	1
Atrioventricular [AV] block	Phe_426_2	2893	0.170927	0.174485	0.32728	1
First degree AV block	Phe_426_21	1415	-0.13021	0.172483	0.450301	1
Second degree AV block	Phe_426_23	536	0.211942	0.164634	0.197972	1
Bundle branch block	Phe_426_3	2051	0.0901191	0.23268	0.698527	1
Right bundle branch block	Phe_426_31	1024	0.224855	0.197169	0.254112	1
Other specified cardiac dysrhythmias	Phe_427_3	9339	0.348396	0.147993	0.0185658	1
Cardiac arrest and ventricular	Phe_427_4	828	0.340668	0.191502	0.0752516	1
Cardiac arrest	Phe_427_42	582	0.283806	0.214189	0.185162	1
Arrhythmia (cardiac) NOS	Phe_427_5	8648	0.458333	0.180013	0.0108928	1
Palpitations	Phe_427_9	5606	0.359995	0.175349	0.040071	1
Ill-defined descriptions and complications of heart disease	Phe_429	3053	0.267691	0.241556	0.267779	1
Heart transplant/surgery	Phe_429_1	518	0.617457	0.318084	0.0522371	1
Abnormal function study of cardiovascular system	Phe_429_2	1289	0.985102	0.401988	0.0142628	1
Symptoms involving cardiovascular system	Phe_429_3	1256	-0.793633	0.41102	0.0534973	1
Intracerebral hemorrhage	Phe_430_2	557	0.0200811	0.213439	0.925043	1
Occlusion and stenosis of precerebral arteries	Phe_433_1	3388	0.0439606	0.153508	0.774592	1
Occlusion of cerebral arteries	Phe_433_2	7610	0.352049	0.145246	0.0153581	1
Cerebral artery occlusion, with cerebral infarction	Phe_433_21	7521	0.314697	0.147327	0.032676	1
Acute, but ill-defined cerebrovascular disease	Phe_433_6	4568	0.118459	0.160732	0.461123	1
Late effects of cerebrovascular disease	Phe_433_8	5530	0.416198	0.21065	0.0481791	1
Atherosclerosis	Phe_440	5248	0.178377	0.113708	0.116711	1
Atherosclerosis of the extremities	Phe_440_2	4282	0.182553	0.116932	0.118478	1
Atherosclerosis of native arteries of the extremities with ulceration or gangrene	Phe_440_21	1050	0.286807	0.208794	0.169555	1
Atherosclerosis of native arteries of the extremities with intermittent claudication	Phe_440_22	2794	-0.0446387	0.115273	0.698575	1
Other aneurysm	Phe_442	3536	0.143031	0.118469	0.227306	1
Aortic aneurysm	Phe_442_1	2825	-0.00554462	0.121021	0.963457	1
Abdominal aortic aneurysm	Phe_442_11	1773	-0.129992	0.123015	0.290642	1
Other specified peripheral vascular disease	Phe_443_8	769	0.305604	0.19289	0.113116	1
Arterial embolism and thrombosis	Phe_444	958	-0.0516406	0.166859	0.756952	1
Noninfectious disorders of lymphatic channels	Phe_450	1249	0.504981	0.247104	0.0409932	1
Phlebitis and thrombophlebitis	Phe_451	1130	0.291133	0.189738	0.124933	1
Other venous embolism and thrombosis	Phe_452	7556	0.274358	0.130145	0.035022	1
Varicose veins	Phe_454	3597	0.0113439	0.142502	0.936551	1
Varicose veins of lower extremity	Phe_454_1	2757	-0.0581694	0.148734	0.695726	1
Varicose veins of lower extremity, symptomtic	Phe_454_11	1622	0.0230003	0.206874	0.911473	1
Hemorrhoids	Phe_455	17547	0.0635694	0.141469	0.653178	1
Hypotension	Phe_458	9298	0.308546	0.131333	0.0188069	1
Orthostatic hypotension	Phe_458_1	2837	0.0569573	0.133857	0.670467	1
Hypotension NOS	Phe_458_9	5728	0.312714	0.130157	0.0162793	1
Other disorders of circulatory system	Phe_459	4127	0.449648	0.452941	0.320842	1
Blood vessel replaced	Phe_459_7	694	0.192746	0.317219	0.543444	1
Circulatory disease NEC	Phe_459_9	3033	0.153188	0.410588	0.709078	1
Nonspecific abnormal findings on radiologic imaging of heart and coronary circulation	Phe_793_2	1215	-0.0442132	0.193904	0.819634	1
The statistical test was two-sided, and the Bonferroni-corrected significance level was applied.
