# Supplementary material for: Cross-population GWAS and proteomics improve risk prediction and reveal mechanisms in atrial fibrillation
Source: Nat Commun. 2025 Jul 11;16:6426. doi: 10.1038/s41467-025-61720-2 (PMC12254421; doi:10.1038/s41467-025-61720-2)
Supplement: Supplementary file 11 — Supplementary Data 9 [file 41467_2025_61720_MOESM11_ESM.xlsx]

## Sheet: Data
Table S9. Results of Mendelian randomization analysis of 37 modifiable risk factor for atrial fibrillation
					IVW-fixed effects			IVW-random effects					Weighted median			MR-Egger					MR-PRESSO_raw			MR-PRESSO_outlier_removal
Category	Exposure	nSNPs	P value	P_Bonferroni	OR	95% CI	P value	OR	95% CI	P value	Cochran's Q	Cochran's Q_P	OR	95% CI	P value	OR	95% CI	P value	Intercept	Intercept_P	OR	95% CI	P value	OR	95% CI	P value	No. outlier	p_global	p_distortion
Lipids	Apolipoprotein A-I	379	0.000938479	0.0356622	0.951846	0.94-0.97	3.076e-08	0.951846	0.91-1	0.0481198	2967.15	0	0.986673	0.95-1.03	0.523123	1.03227	0.96-1.12	0.422133	-0.00282403	0.00877366	0.951846	0.91-1	0.0488464	0.945067	0.91-0.98	0.000938479	63	<0.0003	0.655
Lipids	HDLC	469	0.0222123	0.844068	0.954691	0.94-0.97	3.30738e-08	0.954691	0.91-1	0.0425759	3473.24	0	0.984812	0.95-1.03	0.456014	1.03269	0.96-1.11	0.360022	-0.00266666	0.00355449	0.954691	0.91-1	0.0431419	0.966019	0.94-0.99	0.0222123	62	<0.0003	0.250667
Lipids	Apolipoprotein B	229	2.04851e-06	7.78432e-05	1.07206	1.05-1.09	1.24206e-13	1.07206	1.02-1.13	0.0112738	1950.68	7.85864e-271	1.08165	1.04-1.12	6.93474e-05	1.15441	1.07-1.24	0.000221425	-0.00371286	0.00665859	1.07206	1.02-1.13	0.0119449	1.08173	1.05-1.12	2.04851e-06	29	<0.0003	0.606333
Lipids	LDLC	203	2.71632e-08	1.0322e-06	1.10773	1.09-1.13	9.36254e-26	1.10773	1.04-1.18	0.00111893	2094.07	0	1.11483	1.07-1.16	2.20146e-07	1.18236	1.08-1.29	0.000342895	-0.00310666	0.0550663	1.10773	1.04-1.18	0.00131281	1.11592	1.08-1.16	2.71632e-08	28	<0.0003	0.669667
Lipids	Triglycerides	390	0.0783647	1	0.97318	0.96-0.99	0.00197551	0.97318	0.92-1.03	0.319068	3750.7	0	1.0054	0.97-1.04	0.774039	0.995124	0.92-1.08	0.907214	-0.000796322	0.483615	0.97318	0.92-1.03	0.319687	0.972595	0.94-1	0.0783647	66	<0.0003	0.968333
Glycemic	Type 2 diabetes	490	2.37139e-08	9.01128e-07	1.04852	1.04-1.06	3.12552e-23	1.04852	1.02-1.08	0.000727167	4221.61	0	0.998968	0.98-1.02	0.928758	0.958448	0.91-1.01	0.128632	0.0043362	0.00023029	1.04852	1.02-1.08	0.000785281	1.06028	1.04-1.08	2.37139e-08	85	<0.0003	0.271333
Glycemic	Fasting glucose	68	0.167185	1	0.948451	0.9-1	0.0307271	0.948451	0.85-1.06	0.366151	382.969	8.14903e-46	1.01839	0.93-1.12	0.696843	0.927693	0.74-1.16	0.512545	0.000576597	0.821222	0.948451	0.85-1.06	0.369389	0.947405	0.88-1.02	0.167185	9	<0.0003	0.977667
Glycemic	Fasting insulin	38	0.11216	1	0.959395	0.88-1.04	0.339703	0.959395	0.72-1.28	0.775465	414.552	2.4163e-65	1.03792	0.88-1.22	0.658218	0.908691	0.38-2.19	0.832284	0.000946572	0.898816	0.959395	0.72-1.28	0.777055	0.87122	0.74-1.03	0.11216	13	<0.0003	0.747667
Glycemic	Hemoglobin A1c	74	0.719813	1	0.940587	0.88-1	0.0587131	0.940587	0.8-1.11	0.466418	491.764	2.3015e-63	0.853667	0.76-0.97	0.0115056	0.813082	0.6-1.1	0.182768	0.00280781	0.262162	0.940587	0.8-1.11	0.468748	0.976912	0.86-1.11	0.719813	14	<0.0003	0.18
Adiposity	Body mass index	307	8.66602e-73	3.29309e-71	1.59015	1.55-1.63	6.90831e-267	1.59015	1.5-1.69	5.73519e-52	1620.14	1.8183e-177	1.63515	1.55-1.73	1.00184e-66	1.60192	1.39-1.85	5.0889e-10	-0.000146963	0.911958	1.59015	1.5-1.69	3.83853e-39	1.64328	1.58-1.71	8.66602e-73	18	<0.0003	0.116667
Adiposity	Waist-to-hip ratio	568	7.13508e-12	2.71133e-10	1.14282	1.12-1.17	1.29955e-28	1.14282	1.07-1.22	0.000153522	4872.82	0	1.12125	1.07-1.18	7.08169e-06	1.12481	0.92-1.37	0.251268	0.000257849	0.868833	1.14282	1.07-1.22	0.000169876	1.18168	1.13-1.24	7.13508e-12	89	<0.0003	0.228667
Adiposity	Visceral adiposity	291	1.88671e-67	7.16949e-66	1.59552	1.56-1.63	0	1.59552	1.52-1.67	9.75145e-80	1154.34	2.21753e-103	1.59784	1.53-1.67	3.4299e-89	1.69778	1.46-1.97	3.65392e-11	-0.00133541	0.394333	1.59552	1.52-1.67	1.63645e-52	1.61864	1.55-1.69	1.88671e-67	16	<0.0003	0.510333
Adiposity	Childhood BMI	14	6.762e-05	0.00256956	1.28555	1.24-1.33	6.0034e-44	1.28555	1.15-1.44	9.40795e-06	128.037	5.13892e-21	1.27362	1.19-1.36	1.69663e-12	1.34633	0.84-2.17	0.24348	-0.00303175	0.847574	1.28555	1.15-1.44	0.000678681	1.25638	1.17-1.35	6.762e-05	3	<0.0003	0.222
Other metabolic	Systolic blood pressure	226	4.14233e-20	1.57408e-18	1.31048	1.27-1.35	2.94569e-81	1.31048	1.22-1.4	1.41083e-14	1384.92	6.00755e-166	1.38366	1.31-1.46	2.11832e-32	1.28415	0.98-1.68	0.0705587	0.000434554	0.878895	1.31048	1.22-1.4	4.40123e-13	1.33098	1.26-1.41	4.14233e-20	23	<0.0003	0.583667
Other metabolic	Diastolic blood pressure	272	1.73345e-13	6.58713e-12	1.35217	1.3-1.41	5.77441e-45	1.35217	1.18-1.55	1.67695e-05	2896.18	0	1.35778	1.25-1.48	2.03643e-12	0.782806	0.49-1.25	0.310039	0.00717376	0.0184344	1.35217	1.18-1.55	2.34493e-05	1.38974	1.28-1.51	1.73345e-13	43	<0.0003	0.499667
Other metabolic	Thyroid-stimulating hormone	44	9.19524e-12	3.49419e-10	0.880535	0.86-0.9	2.21445e-40	0.880535	0.86-0.91	2.01328e-18	99.2481	2.44145e-06	0.863105	0.83-0.89	9.8753e-16	0.848798	0.79-0.91	3.84303e-05	0.00281592	0.265859	0.880535	0.86-0.91	4.13457e-11	0.878905	0.86-0.9	9.19524e-12	1	<0.0003	0.905333
Other metabolic	eGFR	255	0.948931	1	1.11268	0.95-1.31	0.196168	1.11268	0.67-1.84	0.677335	2450.9	0	1.27605	0.89-1.82	0.179228	3.72979	1.05-13.23	0.0426298	-0.00432179	0.042607	1.11268	0.67-1.84	0.677687	1.01064	0.73-1.4	0.948931	32	<0.0003	0.046
Lifestyle	Smoking initiation	313	1.31606e-20	5.00103e-19	1.22691	1.2-1.26	2.18841e-60	1.22691	1.16-1.3	4.10375e-13	1593.97	1.02641e-170	1.21939	1.17-1.28	4.42671e-18	1.66003	1.32-2.08	1.59066e-05	-0.00604664	0.00741293	1.22691	1.16-1.3	3.25945e-12	1.21768	1.17-1.27	1.31606e-20	30	<0.0003	0.652667
Lifestyle	Cigarettes per day	19	0.082845	1	1.03246	1-1.06	0.0294105	1.03246	0.96-1.11	0.383408	112.382	1.13157e-15	0.973063	0.92-1.03	0.324341	0.929754	0.83-1.04	0.212868	0.0086235	0.034603	1.03246	0.96-1.11	0.394886	1.06854	1-1.15	0.082845	4	<0.0003	0.412667
Lifestyle	Lifetime smoking index	126	5.95728e-09	2.26377e-07	1.37965	1.31-1.45	6.99609e-37	1.37965	1.22-1.56	2.10231e-07	746.917	3.01335e-89	1.32559	1.21-1.46	3.41957e-09	1.54635	0.95-2.53	0.0851375	-0.00175584	0.64007	1.37965	1.22-1.56	8.25259e-07	1.31797	1.21-1.44	5.95728e-09	16	<0.0003	0.158667
Lifestyle	Alcohol consumption	84	0.000801732	0.0304658	1.19262	1.11-1.28	9.3188e-07	1.19262	0.97-1.46	0.0904397	696.769	9.74271e-98	1.39451	1.23-1.59	4.7825e-07	1.48327	1.02-2.15	0.0408253	-0.00350478	0.173897	1.19262	0.97-1.46	0.0941901	1.25907	1.11-1.43	0.000801732	13	<0.0003	0.523667
Lifestyle	Coffee consumption	11	0.200644	1	1.07126	1.02-1.13	0.0115227	1.07126	0.89-1.29	0.472625	123.739	8.80357e-22	0.920491	0.83-1.02	0.0968894	0.927872	0.65-1.33	0.692005	0.00803067	0.379352	1.07126	0.89-1.29	0.489065	1.09713	0.97-1.24	0.200644	4	<0.0003	0.407333
Lifestyle	MVPA	15	0.00681465	0.258957	0.937875	0.86-1.02	0.121818	0.937875	0.77-1.14	0.515904	79.4009	3.65396e-11	0.805865	0.7-0.93	0.0027646	2.41111	0.96-6.08	0.0849976	-0.0241542	0.0625464	0.937875	0.77-1.14	0.52642	0.825833	0.74-0.92	0.00681465	3	<0.0003	0.502
Lifestyle	Leisure screen time	131	0.000293713	0.0111611	1.08661	1.06-1.12	1.09785e-08	1.08661	1.02-1.16	0.0144959	710.384	8.99994e-81	1.10374	1.05-1.16	0.000147865	0.9337	0.69-1.26	0.657292	0.00413603	0.315392	1.08661	1.02-1.16	0.0158354	1.09224	1.04-1.14	0.000293713	18	<0.0003	0.825667
Sleep	Sleep duration	74	0.003779	0.143602	0.807659	0.76-0.86	6.10488e-12	0.807659	0.68-0.96	0.015719	591.799	3.03773e-82	0.849108	0.75-0.96	0.00861943	0.73898	0.38-1.43	0.373779	0.00151893	0.785967	0.807659	0.68-0.96	0.0182231	0.846305	0.76-0.94	0.003779	10	<0.0003	0.186667
Sleep	Short sleep	26	0.0246017	0.934863	1.15987	1.1-1.22	3.40079e-09	1.15987	1.01-1.33	0.0304169	186.422	1.22512e-26	1.11388	1.01-1.23	0.0312359	0.929831	0.53-1.64	0.803793	0.00766157	0.43958	1.15987	1.01-1.33	0.0401663	1.1304	1.02-1.25	0.0246017	6	<0.0003	0.408333
Sleep	Long sleep	6	0.797157	1	0.934636	0.88-0.99	0.0291896	0.934636	0.73-1.2	0.596382	84.7882	8.33826e-17	1.01343	0.93-1.11	0.76586	1.32157	0.65-2.67	0.480897	-0.0232956	0.360799	0.934636	0.73-1.2	0.619046	0.989631	0.92-1.06	0.797157	2	<0.0003	<0.0003
Sleep	Insomnia	205	6.65491e-06	0.000252887	1.05423	1.04-1.07	2.22839e-14	1.05423	1.03-1.08	0.000136161	817.419	2.51827e-74	1.05674	1.03-1.08	1.12266e-05	1.0295	0.92-1.15	0.615413	0.00104746	0.672652	1.05423	1.03-1.08	0.000180439	1.05496	1.03-1.08	6.65491e-06	12	<0.0003	0.955
Vitamin	Homocysteine	14	0.805858	1	0.965427	0.94-1	0.0248423	0.965427	0.92-1.02	0.196118	39.1688	0.000187906	0.974183	0.93-1.02	0.271726	0.95578	0.85-1.08	0.480845	0.000852101	0.859052	0.965427	0.92-1.02	0.218622	0.995131	0.96-1.03	0.805858	3	0.0007	<0.0003
Vitamin	Vitamin B9	2	0.713845	1	1.01401	0.94-1.09	0.713845	1.01401	0.99-1.04	0.197292	0.0808913	0.776093
Vitamin	Vitamin B12	12	0.93476	1	1.00121	0.98-1.02	0.903706	1.00121	0.97-1.03	0.933255	22.9539	0.0179414	1.00393	0.98-1.03	0.769095	0.976722	0.94-1.02	0.305001	0.00531469	0.174683							0
Vitamin	Vitamin C	10	0.152559	1	1.05434	1.01-1.1	0.00892608	1.05434	0.97-1.15	0.22238	41.3299	4.35573e-06	1.05824	1-1.12	0.0396447	1.10434	0.96-1.28	0.215274	-0.0039492	0.454525	1.05434	0.97-1.15	0.253387	1.04362	0.99-1.1	0.152559	2	0.0003	0.416667
Vitamin	25-hydroxy vitamin D	5	0.7019	1	1.00797	0.98-1.04	0.570413	1.00797	0.97-1.05	0.680814	7.61162	0.106887	1.00404	0.98-1.03	0.783868	1.01788	0.95-1.09	0.665868	-0.00173394	0.76578	1.00797	0.97-1.05	0.7019				0
Mineral	Calcium	7	0.0384654	1	1.09091	1.03-1.15	0.00235317	1.09091	1.02-1.16	0.00825503	7.95557	0.241377	1.09729	1.03-1.17	0.00416012	1.12232	0.99-1.27	0.122592	-0.00211684	0.604297	1.09091	1.02-1.16	0.0384654				0
Mineral	Iron	5	0.221765	1	1.03526	1.01-1.06	0.0111115	1.03526	0.99-1.09	0.148238	12.3378	0.0150084	1.02756	0.98-1.08	0.247174	1.07628	0.98-1.18	0.221644	-0.00685638	0.414703	1.03526	0.99-1.09	0.221765				0
Mineral	Magnesium	4	0.430922	1	0.977937	0.93-1.03	0.430922	0.977937	0.84-1.14	0.773136	22.3942	5.40019e-05	0.989814	0.93-1.06	0.760187	0.883705	0.42-1.88	0.778675	0.00876882	0.811746
Mineral	Zinc	2	0.159196	1	1.01907	0.99-1.05	0.159196	1.01907	0.98-1.06	0.350446	2.27317	0.13163
The statistical test was two-sided, and the Bonferroni-corrected significance level was applied.
