# Supplementary material for: Cross-population GWAS and proteomics improve risk prediction and reveal mechanisms in atrial fibrillation
Source: Nat Commun. 2025 Jul 11;16:6426. doi: 10.1038/s41467-025-61720-2 (PMC12254421; doi:10.1038/s41467-025-61720-2)
Supplement: Supplementary file 12 — Supplementary Data 10 [file 41467_2025_61720_MOESM12_ESM.xlsx]

## Sheet: Data
Table S10. Results of Summary-based Mendelian randomization analysis of 2847 circulating proteins for atrial fibrillation
UniProt ID	Protein name	Beta	SE	P	P_HEIDI	P_Bonferroni	P_Bonferroni_HEIDI
P12034	FGF5	0.068174	0.00562595	8.50388e-34	0.000582548	2.42106e-30	1
Q96JA1	LRIG1	-0.0453217	0.00444847	2.23999e-24	0.000381953	6.37725e-21	1
Q9HCB6	SPON1	0.119387	0.0123592	4.47114e-22	0.0375357	1.27293e-18	1
A6NM11	LRRC37A2	0.0464059	0.0048962	2.59349e-21	7.94828e-05	7.38367e-18	0.226287
O00462	MANBA	0.0762655	0.00840086	1.10296e-19	3.45083e-08	3.14012e-16	9.82453e-05
O43508	TNFSF12	-0.0958487	0.0109461	2.01552e-18	0.314453	5.73819e-15	1
P02749	APOH	-0.0651645	0.00775802	4.47861e-17	0.000421477	1.27506e-13	1
P14598	NCF1	0.11885	0.014362	1.28143e-16	3.51531e-06	3.64824e-13	0.0100081
O75460	ERN1	0.181341	0.022579	9.63706e-16	0.0105859	2.74367e-12	1
P08519	LPA	0.0479394	0.00633816	3.92026e-14	5.60232e-05	1.1161e-10	0.159498
Q9Y281	CFL2	0.272432	0.0374386	3.41908e-13	0.148142	9.73412e-10	1
P61812	TGFB2	0.199871	0.0299761	2.59907e-11	0.00296535	7.39957e-08	1
P30613	PKLR	-0.129794	0.019701	4.4523e-11	1.26187e-18	1.26757e-07	3.59255e-15
P55008	AIF1	0.258379	0.0393358	5.08078e-11	4.08059e-12	1.4465e-07	1.16174e-08
Q6ZRP7	QSOX2	-0.0672445	0.0105255	1.67286e-10	0.000130482	4.76263e-07	0.371481
O00757	FBP2	-0.265931	0.0416799	1.76731e-10	0.00273149	5.03154e-07	1
Q15126	PMVK	-0.233127	0.0365815	1.856e-10	0.376361	5.28403e-07	1
P10912	GHR	0.036053	0.00571032	2.725e-10	1.22172e-07	7.75809e-07	0.000347824
Q92859	NEO1	0.457284	0.0724717	2.7935e-10	2.19053e-12	7.95308e-07	6.23643e-09
O14828	SCAMP3	-0.370615	0.0591862	3.80454e-10	2.59608e-05	1.08315e-06	0.0739105
Q99985	SEMA3C	-0.232558	0.0371462	3.83448e-10	0.312231	1.09168e-06	1
O60502	OGA	0.204268	0.0326956	4.16891e-10	0.00678446	1.18689e-06	1
Q12805	EFEMP1	-0.113163	0.0185847	1.13572e-09	0.268112	3.23341e-06	1
P01375	TNF	0.329425	0.0542182	1.23286e-09	0.00101071	3.50995e-06	1
Q9HA65	TBC1D17	-0.0521488	0.00874246	2.44621e-09	0.00120704	6.96437e-06	1
P35030	PRSS3	-0.0462736	0.00780959	3.11853e-09	0.0102706	8.87847e-06	1
Q9BX93	PLA2G12B	0.297189	0.0502285	3.28393e-09	3.54673e-05	9.34935e-06	0.100975
Q86VW0	SESTD1	-0.244105	0.0413086	3.43576e-09	0.105647	9.78161e-06	1
O00746	NME4	0.150154	0.0257089	5.20332e-09	0.00255886	1.48139e-05	1
Q7Z7M8	B3GNT8	-0.0262391	0.00449765	5.41304e-09	0.580492	1.54109e-05	1
Q08830	FGL1	0.0307376	0.00533778	8.48686e-09	3.2211e-14	2.41621e-05	9.17046e-11
O77932	DXO	0.0658824	0.0115628	1.2139e-08	0.00243069	3.45597e-05	1
P04278	SHBG	-0.0778128	0.0136579	1.21735e-08	1.45277e-06	3.4658e-05	0.00413603
Q96AQ6	PBXIP1	-1.6357	0.289561	1.61478e-08	0.5	4.59728e-05	1
P09919	CSF3	0.309215	0.0554584	2.46661e-08	6.06266e-06	7.02244e-05	0.0172604
Q9BUT1	BDH2	0.0995025	0.0178618	2.53729e-08	1.03867e-07	7.22366e-05	0.00029571
P25942	CD40	-0.0611815	0.0111177	3.73283e-08	0.0107679	0.000106274	1
Q9H3S3	TMPRSS5	0.0277779	0.00510425	5.26506e-08	0.0543326	0.000149896	1
P05362	ICAM1	-0.0471742	0.00870784	6.04571e-08	0.320757	0.000172121	1
Q6B8I1	DUSP13	0.0719991	0.0133552	7.00344e-08	0.00683178	0.000199388	1
P49908	SELENOP	0.22944	0.0430938	1.01401e-07	3.22473e-06	0.00028869	0.0091808
Q13586	STIM1	-0.241851	0.0454416	1.02506e-07	0.0459316	0.000291834	1
Q9H299	SH3BGRL3	-0.0778823	0.0146385	1.0356e-07	0.71995	0.000294834	1
Q14108	SCARB2	0.085519	0.0161253	1.13656e-07	0.000739726	0.000323579	1
Q15599	SLC9A3R2	0.329433	0.0623143	1.24588e-07	0.0447676	0.000354703	1
P09525	ANXA4	-0.788616	0.149261	1.26764e-07	0.307441	0.000360897	1
P07858	CTSB	0.0362174	0.0069588	1.94472e-07	2.87389e-07	0.000553661	0.000818196
P78417	GSTO1	-0.0246899	0.00474654	1.97525e-07	0.000117947	0.000562354	0.335796
Q14773	ICAM4	0.170861	0.0328874	2.04341e-07	0.28478	0.000581759	1
P01374	LTA	0.0388026	0.00750169	2.3096e-07	4.17599e-08	0.000657542	0.00011889
P27361	MAPK3	-0.0871923	0.0169521	2.69751e-07	0.0803043	0.000767981	1
Q9H3S1	SEMA4A	0.111578	0.0217886	3.04049e-07	0.00200488	0.000865629	1
P35318	ADM	0.132477	0.0261821	4.19601e-07	0.00801508	0.0011946	1
P49023	PXN	-0.0280143	0.00555967	4.68357e-07	1.58014e-05	0.00133341	0.0449866
P14317	HCLS1	0.24621	0.0490648	5.21993e-07	0.0909867	0.00148611	1
P42830	CXCL5	0.0460607	0.00922118	5.88063e-07	0.115692	0.00167422	1
P09958	FURIN	0.105998	0.0215272	8.48304e-07	0.472157	0.00241512	1
P09848	LCT	0.0220412	0.00460061	1.6602e-06	0.173147	0.0047266	1
P14415	ATP1B2	0.0595897	0.0124807	1.80097e-06	5.3399e-09	0.00512735	1.52027e-05
Q29983	MICA	0.0188922	0.00395753	1.80843e-06	0.511174	0.00514861	1
P46531	NOTCH1	-0.0562435	0.011786	1.82357e-06	0.50797	0.0051917	1
MICA	MICB_MICA	0.0173532	0.0036368	1.82796e-06	0.0265849	0.00520421	1
O60462	NRP2	-0.0939464	0.0196986	1.84975e-06	0.00681171	0.00526624	1
P78310	CXADR	-0.168401	0.0356467	2.31077e-06	0.00115542	0.00657875	1
P37023	ACVRL1	-0.0526151	0.0111544	2.39372e-06	0.799227	0.00681493	1
P61244	MAX	0.24354	0.0518447	2.63385e-06	0.0528184	0.00749858	1
Q9NUJ1	ABHD10	-0.577963	0.123056	2.64334e-06	1.87206e-05	0.00752557	0.0532977
Q8WWM7	ATXN2L	0.517684	0.111132	3.18868e-06	0.0882029	0.00907816	1
Q9BXB1	LGR4	-0.179074	0.0389621	4.3043e-06	0.639209	0.0122543	1
P00749	PLAU	0.121886	0.026532	4.34954e-06	7.08378e-06	0.0123832	0.0201675
P29474	NOS3	-0.528367	0.115384	4.66743e-06	0.5	0.0132882	1
P17693	HLA-G	-0.549451	0.120053	4.72318e-06	0.0535426	0.0134469	1
Q9UK53	ING1	-0.495791	0.10895	5.34861e-06	0.451541	0.0152275	1
Q04900	CD164	0.112391	0.0248243	5.96974e-06	0.00133419	0.0169958	1
Q9BRX8	FAM213A	0.195043	0.0431685	6.23717e-06	0.199789	0.0177572	1
P78324	SIRPA	-0.0135332	0.00299961	6.43239e-06	0.964004	0.018313	1
Q9H6E4	CCDC134	0.357873	0.079334	6.45319e-06	0.881786	0.0183722	1
P48745	CCN3	0.0664629	0.0147374	6.48865e-06	0.0333588	0.0184732	1
Q86TH1	ADAMTSL2	-0.153846	0.034362	7.56206e-06	0.00678975	0.0215292	1
Q99727	TIMP4	-0.0460652	0.0103329	8.26923e-06	0.000863748	0.0235425	1
Q96CN7	ISOC1	0.104709	0.0235354	8.62726e-06	3.99189e-11	0.0245618	1.13649e-07
Q9NZJ5	EIF2AK3	-0.142462	0.0320565	8.82625e-06	0.0292148	0.0251283	1
Q6P2H3	CEP85	-0.230728	0.0519321	8.87646e-06	0.483636	0.0252713	1
O14841	OPLAH	-0.091334	0.0206386	9.62662e-06	0.000723537	0.027407	1
Q13510	ASAH1	0.0353858	0.00802842	1.04536e-05	1.27172e-07	0.0297615	0.000362058
Q86TD4	SRL	0.155268	0.035273	1.07312e-05	0.00252459	0.0305518	1
P36222	CHI3L1	-0.0288698	0.00655929	1.07571e-05	0.00269013	0.0306254	1
Q16549	PCSK7	-0.0525266	0.011945	1.09578e-05	0.0553322	0.0311968	1
P17936	IGFBP3	-0.0351324	0.00804404	1.25673e-05	0.147901	0.0357792	1
Q6GTS8	PM20D1	-0.0217894	0.0050052	1.34073e-05	5.72289e-05	0.0381707	0.162931
Q9NZ08	ERAP1	-0.0158589	0.00366034	1.47336e-05	0.165139	0.0419466	1
Q9UMS0	NFU1	-0.153648	0.0354832	1.48996e-05	0.00476192	0.042419	1
P08571	CD14	-0.0610058	0.014107	1.52868e-05	0.0545661	0.0435216	1
Q15389	ANGPT1	0.0857717	0.0198538	1.55907e-05	4.59001e-05	0.0443868	0.130678
O95994	AGR2	-0.164058	0.0382277	1.77387e-05	0.0573982	0.0505022	1
Q86SR1	GALNT10	0.0400523	0.00939631	2.02098e-05	0.00792639	0.0575374	1
Q02880	TOP2B	0.216753	0.0515038	2.57098e-05	0.0152226	0.0731957	1
Q6UXL0	IL20RB	0.164868	0.0392164	2.62153e-05	0.00634641	0.0746349	1
Q13444	ADAM15	-0.0200246	0.0047906	2.91532e-05	2.3869e-15	0.0829991	6.7955e-12
Q8NBP7	PCSK9	0.0513319	0.0122884	2.95036e-05	0.0119252	0.0839968	1
Q93033	CD101	-0.023553	0.00564019	2.96781e-05	0.0370472	0.0844937	1
Q9NXR1	NDE1	0.250318	0.0603092	3.3165e-05	0.199447	0.0944208	1
Q9Y5L3	ENTPD2	-0.200908	0.0484544	3.37851e-05	0.363259	0.0961862	1
P16671	CD36	0.0530848	0.0128995	3.8677e-05	0.00230819	0.110114	1
Q9HCU4	CELSR2	-0.0367248	0.00893896	3.98423e-05	0.0493367	0.113431	1
P00751	CFB	0.0544697	0.0133032	4.23095e-05	1.22824e-06	0.120455	0.00349679
Q9H4E7	DEF6	-0.0825527	0.0201847	4.31621e-05	0.105075	0.122883	1
Q15109	AGER	-0.159754	0.0391237	4.44014e-05	0.5	0.126411	1
Q9Y4L1	HYOU1	0.079051	0.0193601	4.44222e-05	0.00824735	0.12647	1
O75381	PEX14	-0.341847	0.0841758	4.88414e-05	0.0143269	0.139051	1
Q9BUD6	SPON2	0.0701238	0.017327	5.18604e-05	0.0466951	0.147647	1
Q9ULW5	RAB26	-0.314015	0.0783434	6.11874e-05	1.26573e-05	0.1742	0.0360354
P39059	COL15A1	0.0965732	0.0242694	6.91435e-05	0.0198405	0.196851	1
P29536	LMOD1	-0.0852028	0.0215358	7.61123e-05	0.0541892	0.216692	1
O94979	SEC31A	0.151531	0.0384977	8.28158e-05	0.5	0.235776	1
P17252	PRKCA	-0.207921	0.052971	8.66649e-05	0.000108282	0.246735	0.308279
P24752	ACAT1	-0.167986	0.0431115	9.75762e-05	0.134327	0.277799	1
Q9Y5C1	ANGPTL3	-0.0482909	0.012476	0.00010852	0.930827	0.308956	1
Q08117	AES	-0.39924	0.103445	0.000113655	0.0139675	0.323576	1
O00273	DFFA	-0.280708	0.0729999	0.000120392	0.0014915	0.342755	1
Q9NZN3	EHD3	-0.0860871	0.022621	0.000141445	0.23363	0.402694	1
Q7Z4H4	ADM2	0.132886	0.0349732	0.000144901	0.0301563	0.412532	1
P28799	GRN	0.0611232	0.0160912	0.000145543	0.00109459	0.414361	1
Q9NTK5	OLA1	-0.113219	0.0298367	0.000147875	1.1621e-05	0.420999	0.0330849
Q8N6G5	CSGALNACT2	-0.127178	0.0335344	0.000149165	0.29921	0.424671	1
Q16774	GUK1	-0.100337	0.0265293	0.000155496	0.597884	0.442696	1
Q9H6X2	ANTXR1	0.377637	0.100471	0.000170826	0.0184232	0.486341	1
P33241	LSP1	0.0944977	0.0252614	0.000183444	6.63363e-12	0.522265	1.8886e-08
O95238	SPDEF	-0.255319	0.0685862	0.000197182	0.591448	0.561376	1
P49763	PGF	0.0862627	0.0231857	0.000198815	0.711556	0.566025	1
P05161	ISG15	-0.0422764	0.0114225	0.000214621	0.00173396	0.611025	1
O94813	SLIT2	0.27208	0.0736952	0.000222536	0.385647	0.633559	1
P20827	EFNA1	0.0453997	0.0123428	0.000234858	6.98267e-10	0.668641	1.98797e-06
Q86WV1	SKAP1	-0.278335	0.0757326	0.000237633	0.0615914	0.676541	1
P28332	ADH6	-0.0922182	0.0251293	0.000242794	0.409704	0.691234	1
P11766	ADH5	-0.0951848	0.0259825	0.000248868	0.249792	0.708527	1
P11279	LAMP1	-0.266925	0.0730995	0.000260679	0.111837	0.742154	1
O00203	AP3B1	-0.325564	0.0891865	0.000261862	0.00397492	0.745521	1
O94907	DKK1	-0.124557	0.0343325	0.000285664	0.131583	0.813284	1
P50995	ANXA11	-0.311849	0.0859671	0.000286136	0.00463154	0.81463	1
O75146	HIP1R	-0.167695	0.0463383	0.000295818	3.99519e-08	0.842194	0.000113743
P46695	IER3	-0.157773	0.0436292	0.000298937	0.0579503	0.851074	1
Q8N8S7	ENAH	0.114099	0.0316043	0.000305905	0.165256	0.870911	1
Q92484	SMPDL3A	0.0191659	0.00531119	0.000307858	0.123045	0.876471	1
O00300	TNFRSF11B	-0.0760721	0.021082	0.000308097	0.586844	0.877152	1
P19971	TYMP	0.0681056	0.0189017	0.000314376	0.0111771	0.895028	1
P24298	GPT	-0.321357	0.0892074	0.000315339	0.0726962	0.89777	1
Q99795	GPA33	-0.0810529	0.0225146	0.000318204	0.25373	0.905926	1
P55211	CASP9	0.159628	0.0443792	0.000322033	0.0881883	0.916829	1
Q9NUM4	TMEM106B	-0.116487	0.0324625	0.000332747	0.600311	0.94733	1
Q9Y561	LRP12	0.282095	0.078614	0.000332779	0.00187769	0.947423	1
P0DMV9	HSPA1B	-0.301003	0.0840749	0.000343359	0.134351	0.977544	1
Q8NFM7	IL17RD	-0.0318401	0.00890353	0.000348738	0.130956	0.992856	1
A2RU67	KIAA1467	-0.00688205	0.0237077	0.771596	0.44566	1	1
A6NDG6	PGP	-0.00482484	0.0209787	0.818101	0.000536535	1	1
A6NGN9	IGLON5	-0.0820313	0.0402204	0.041396	0.0571799	1	1
A6NH11	GLTPD2	-0.0041301	0.024265	0.864847	0.24774	1	1
A8K2U0	A2ML1	-0.0258621	0.0185011	0.162153	0.599964	1	1
O00151	PDLIM1	-0.13341	0.0834774	0.110008	0.490123	1	1
O00189	AP4M1	-0.064877	0.0880235	0.461097	0.101965	1	1
O00330	PDHX	-0.0282276	0.0584688	0.629252	0.752259	1	1
O00469	PLOD2	-0.167676	0.0853151	0.0493707	0.5	1	1
O00478	BTN3A3	0.000956938	0.00582863	0.86959	0.016734	1	1
O00481	BTN3A1	0.13715	0.107982	0.20404	0.0132615	1	1
O00499	BIN1	-0.0107198	0.0306356	0.726405	0.0706374	1	1
O00560	SDCBP	0.0129771	0.194925	0.94692	0.683619	1	1
O00587	MFNG	0.00543568	0.0235559	0.817504	0.073294	1	1
O00602	FCN1	0.0168142	0.0126928	0.185271	0.8987	1	1
O00762	UBE2C	-0.00600601	0.0292816	0.837484	0.293214	1	1
O00764	PDXK	0.00922125	0.0230861	0.689577	0.136088	1	1
O14556	GAPDHS	-0.267399	0.182692	0.143287	0.885986	1	1
O14610	GNGT2	-0.0119171	0.104678	0.909361	0.365163	1	1
O14641	DVL2	-0.0801514	0.107465	0.455765	0.638512	1	1
O14810	CPLX1	-0.102113	0.07188	0.155433	0.083136	1	1
O14907	TAX1BP3	0.0112233	0.0471492	0.811851	0.679469	1	1
O14931	NCR3	0.0076365	0.0316946	0.809601	0.00121712	1	1
O15041	SEMA3E	0	0.00568613	1	0.0845736	1	1
O15068	MCF2L	-0.0167544	0.0182019	0.357325	0.780313	1	1
O15075	DCLK1	0.0340386	0.0212153	0.108618	0.1153	1	1
O15079	SNPH	0.0299625	0.0675351	0.657289	0.277853	1	1
O15143	ARPC1B	0.0383868	0.0458362	0.402325	0.192123	1	1
O15146	MUSK	-0.0810398	0.0619812	0.191047	0.0245537	1	1
O15205	UBD	-0.152778	0.088538	0.0844264	0.152047	1	1
O15263	DEFB4A	0.221922	0.147749	0.133092	0.731193	1	1
O15296	ALOX15B	-0.056526	0.0754701	0.453866	0.480701	1	1
O15382	BCAT2	0.00853659	0.029882	0.775126	0.56937	1	1
O15533	TAPBP	-0.0115353	0.00945032	0.222228	0.689322	1	1
O43300	LRRTM2	-0.162954	0.0522401	0.00181262	0.0593129	1	1
O43353	RIPK2	-0.0402844	0.0642289	0.530528	0.203456	1	1
O43447	PPIH	-0.00136347	0.0245427	0.955696	0.610157	1	1
O43488	AKR7A2	-0.0482166	0.0252501	0.0561893	2.94791e-06	1	0.00839271
O43524	FOXO3	-0.0100167	0.0801518	0.900546	0.277127	1	1
O43555	GNRH2	-0.0306779	0.025778	0.234015	0.0899343	1	1
O43633	CHMP2A	0.561163	0.697235	0.420912	0.25993	1	1
O43708	GSTZ1	0.00755274	0.00347264	0.0296357	0.182853	1	1
O43813	LANCL1	0.0338001	0.0215994	0.117614	0.87003	1	1
O43819	SCO2	-0.0212899	0.0426198	0.617405	0.427241	1	1
O43897	TLL1	0.0136519	0.0717006	0.848995	0.385949	1	1
O60256	PRPSAP2	-0.0847458	0.0688079	0.218088	0.326678	1	1
O60486	PLXNC1	0.0158544	0.00758723	0.0366526	0.764073	1	1
O60507	TPST1	0.0108859	0.0157698	0.490005	0.0316721	1	1
O60551	NMT2	-0.0820106	0.0644473	0.203188	0.81345	1	1
O60565	GREM1	0.0324165	0.0157457	0.039518	5.61328e-05	1	0.15981
O60568	PLOD3	0.0418306	0.0342025	0.221319	0.938281	1	1
O60603	TLR2	-0.123716	0.0957714	0.196432	0.847549	1	1
O60667	FAIM3	0.0447667	0.0385993	0.246139	0.000207625	1	0.591109
O60671	RAD1	-0.0370241	0.0759985	0.626139	0.77172	1	1
O60684	KPNA6	0.100279	0.070377	0.154193	0.563556	1	1
O60701	UGDH	0	0.0125979	1	0.467552	1	1
O60704	TPST2	0.0555928	0.0263169	0.0346492	0.895362	1	1
O60909	B4GALT2	-0.0274995	0.0171572	0.108978	0.0934306	1	1
O75022	LILRB3	-0.0159696	0.00741636	0.0312958	0.221502	1	1
O75063	FAM20B	-0.0907563	0.107422	0.398192	0.0342141	1	1
O75096	LRP4	0.00578313	0.009639	0.548524	3.67065e-06	1	0.0104503
O75106	AOC2	0.118724	0.0752927	0.114834	0.511261	1	1
O75382	TRIM3	0.0646552	0.0383929	0.0921738	0.127841	1	1
O75436	VPS26A	-0.0396524	0.024528	0.105962	0.00229075	1	1
O75462	CRLF1	0.0234848	0.0182022	0.196974	0.00250791	1	1
O75473	LGR5	-0.0665236	0.0728519	0.361171	0.0873167	1	1
O75503	CLN5	0.0325581	0.0413604	0.431176	0.433073	1	1
O75636	FCN3	0.00455421	0.0120869	0.70633	0.260778	1	1
O75771	RAD51L3	-0.0656716	0.0813442	0.419476	0.00740359	1	1
O75828	CBR3	0.0221402	0.0105511	0.0358723	0.020476	1	1
O75874	IDH1	0.0103564	0.014935	0.48804	0.0323311	1	1
O75882	ATRN	-0.0255451	0.00808823	0.00158691	0.133111	1	1
O75962	TRIO	0.250569	0.0993262	0.011646	0.374559	1	1
O75973	C1QL1	0.0227723	0.0188342	0.226627	0.00148803	1	1
O76003	GLRX3	-0.0644753	0.0522711	0.217397	0.278329	1	1
O94766	B3GAT3	0.0010985	0.017576	0.950165	5.21877e-05	1	0.148578
O94923	GLCE	-0.0187369	0.00743311	0.0117111	0.00456112	1	1
O94929	ABLIM3	0.0161409	0.0411015	0.694536	0.111061	1	1
O94933	SLITRK3	-0.0114827	0.0116861	0.325809	0.125567	1	1
O94973	AP2A2	0.163498	0.0763875	0.0323243	0.175456	1	1
O94985	CLSTN1	0.00432405	0.00767334	0.573084	2.02453e-06	1	0.00576383
O94991	SLITRK5	0.00516605	0.0317363	0.870691	0.19603	1	1
O95149	SNUPN	0.0480579	0.0285152	0.0919222	0.0783162	1	1
O95150	TNFSF15	-0.051532	0.081218	0.525761	0.57588	1	1
O95154	AKR7A3	0.0198675	0.0331207	0.548605	0.726538	1	1
O95185	UNC5C	-0.0238949	0.0281016	0.395157	0.0484341	1	1
O95236	APOL3	0.0073051	0.00593585	0.218445	0.306453	1	1
O95256	IL18RAP	-0.0355828	0.0504439	0.480565	0.394814	1	1
O95336	PGLS	-0.066475	0.0450257	0.139842	0.55119	1	1
O95460	MATN4	-0.0116326	0.0176547	0.509963	0.106474	1	1
O95461	LARGE	-0.0247788	0.0310299	0.424555	0.00013377	1	0.380843
O95479	H6PD	-0.0025974	0.00887452	0.769766	0.0132874	1	1
O95619	YEATS4	-0.122622	0.0828885	0.139045	0.111495	1	1
O95631	NTN1	0.0038249	0.0125374	0.760306	0.144737	1	1
O95749	GGPS1	0.111801	0.0476744	0.019022	0.359712	1	1
O95861	BPNT1	-0.116103	0.141833	0.413022	0.5	1	1
O95866	G6B	-0.23589	0.137552	0.0863612	0.0893336	1	1
O95868	LY6G6D	-0.420719	0.119289	0.00042048	0.0760891	1	1
O95881	TXNDC12	-0.101088	0.0475996	0.0336945	3.13042e-08	1	8.9123e-05
O95897	OLFM2	0.00524476	0.00667536	0.43205	0.0993268	1	1
O95999	BCL10	0.0763766	0.0737439	0.300342	0.501716	1	1
O96013	PAK4	0.131356	0.08806	0.135787	0.528324	1	1
P00167	CYB5A	-0.0946746	0.046329	0.0410002	0.749884	1	1
P00326	ADH1C	-0.0516028	0.0306699	0.0924677	0.218253	1	1
P00338	LDHA	0.0410903	0.073346	0.575326	0.499879	1	1
P00352	ALDH1A1	-0.0357488	0.0426388	0.4018	0.981218	1	1
P00450	CP	0.0512893	0.0779241	0.510413	0.963822	1	1
P00491	PNP	-0.0138568	0.0283047	0.624447	0.515194	1	1
P00568	AK1	0.148087	0.0912091	0.104463	0.449666	1	1
P00738	HP	-0.0118887	0.00662073	0.0725462	0.0294359	1	1
P01023	A2M	-0.0120254	0.0407442	0.767884	0.713368	1	1
P01024	C3	-0.0111789	0.0559114	0.841528	0.766496	1	1
P01031	C5	0.0827957	0.0316961	0.0089968	0.123224	1	1
P01036	CST4	-0.0228216	0.0140807	0.105068	0.875737	1	1
P01042	KNG1	0.0207297	0.0110634	0.0609704	0.136108	1	1
P01160	NPPA	-0.00612557	0.0612621	0.920353	0.587176	1	1
P01906	HLA-DQA2	-0.0359542	0.0213666	0.0924271	0.417695	1	1
P02655	APOC2	0.0294906	0.0550447	0.592126	0.418096	1	1
P02656	APOC3	-0.0625284	0.0322662	0.0526365	0.178041	1	1
P02679	FGG	-0.0633843	0.02859	0.0266228	0.602063	1	1
P02741	CRP	0.00425015	0.0248948	0.86444	0.302619	1	1
P02747	C1QC	-0.0142221	0.0109347	0.193382	0.089149	1	1
P02753	RBP4	0.0353466	0.0194621	0.0693425	0.5	1	1
P02760	AMBP	0.0532491	0.0399576	0.18265	0.170944	1	1
P02768	ALB	0.0189215	0.13224	0.886224	0.5	1	1
P02788	LTF	0.0216961	0.0212643	0.307585	0.943962	1	1
P02792	FTL	0.0060423	0.0842178	0.942804	0.619589	1	1
P03973	SLPI	-0.00834106	0.0380034	0.826275	0.0469795	1	1
P04003	C4BPA	0.00670595	0.0121936	0.582348	0.00659197	1	1
P04004	VTN	0.00537132	0.003036	0.0768588	0.709577	1	1
P04083	ANXA1	-0.0243685	0.0300708	0.417727	0.43524	1	1
P04114	APOB	-0.0482456	0.0649223	0.457404	0.0178626	1	1
P04264	KRT1	-0.038961	0.0871281	0.654752	0.295636	1	1
P04406	GAPDH	0.0607187	0.0774577	0.433102	0.0278304	1	1
P04424	ASL	-0.0420268	0.0470641	0.371873	0.262352	1	1
P04745	AMY1A	-0.000106428	0.0105364	0.991941	0.609873	1	1
P04843	RPN1	-0.025641	0.0352941	0.467535	0.281079	1	1
P05019	IGF1	-0.0797546	0.0811211	0.325531	0.674769	1	1
P05062	ALDOB	0.0646552	0.0994536	0.515625	0.5	1	1
P05091	ALDH2	-0.0138118	0.0794586	0.862004	0.5	1	1
P05162	LGALS2	0.0260996	0.0193592	0.177602	0.0002005	1	0.570824
P05771	PRKCB	-0.0850144	0.0585255	0.146333	0.611786	1	1
P06702	S100A9	0.108007	0.0858964	0.208603	0.794489	1	1
P06703	S100A6	0.169017	0.100211	0.0916788	0.789973	1	1
P06737	PYGL	-0.0532893	0.0342976	0.120248	0.630771	1	1
P07195	LDHB	-0.0372671	0.0690047	0.589152	0.302868	1	1
P07203	GPX1	0.158012	0.126586	0.211937	0.5	1	1
P07327	ADH1A	0.0654329	0.0274388	0.0170939	0.113341	1	1
P07360	C8G	-0.0180606	0.00774409	0.0196911	0.614875	1	1
P07477	PRSS1	0.0255418	0.06742	0.704802	0.858391	1	1
P07686	HEXB	0.00956234	0.0150825	0.526078	0.0372059	1	1
P07738	BPGM	0.0186335	0.0808056	0.817628	0.979758	1	1
P07864	LDHC	-0.00966851	0.0828901	0.907143	0.473776	1	1
P07954	FH	0.0370651	0.0356445	0.298407	0.00056006	1	1
P07988	SFTPB	0.00379459	0.00986613	0.700528	0.648229	1	1
P07996	THBS1	-0.0142405	0.0854779	0.867686	0.35576	1	1
P08237	PFKM	-0.0461894	0.0309278	0.135317	0.233074	1	1
P08246	ELANE	0.0204756	0.0149819	0.171723	0.0449973	1	1
P08253	MMP2	-0.0951338	0.0794632	0.231226	0.5	1	1
P08476	INHBA	-0.00740741	0.0560894	0.894933	0.223614	1	1
P08493	MGP	-0.0174513	0.0162444	0.28269	0.334354	1	1
P08567	PLEK	-0.124346	0.0683041	0.068686	0.125757	1	1
P08637	FCGR3A	-0.00116261	0.00325531	0.720985	0.00180672	1	1
P08670	VIM	-0.0396476	0.058922	0.501022	0.00374742	1	1
P08949	NMB	-0.085592	0.0268963	0.00146111	0.0328778	1	1
P09228	CST2	0.000182249	0.00801895	0.981868	0.0884996	1	1
P09488	GSTM1	0.00984572	0.0127895	0.441403	0.0890969	1	1
P09622	DLD	-0.36726	0.196253	0.0612952	0.5	1	1
P09972	ALDOC	-0.0402739	0.0354747	0.256255	0.0732653	1	1
P0C8F1	PATE4	0.0367816	0.0673466	0.58496	0.140509	1	1
P0CAP1	MYZAP	-0.0921788	0.0595948	0.121921	0.0060369	1	1
P0DJI8	SAA1	0.00509452	0.00898286	0.570621	0.0262776	1	1
P0DJI9	SAA2	0.0063737	0.0112387	0.570633	0.0351116	1	1
P0DMM9	SULT1A3	0.038835	0.0317702	0.221567	0.00381166	1	1
P10124	SRGN	-0.00694301	0.0173084	0.688322	0.932268	1	1
P10153	RNASE2	-0.0153739	0.0286637	0.591714	0.379023	1	1
P10253	GAA	-0.0118005	0.0176415	0.503556	0.0127532	1	1
P10696	ALPPL2	-0.170498	0.0810495	0.0354107	0.562322	1	1
P10720	PF4V1	0.027532	0.0141172	0.0511472	0.150193	1	1
P10768	ESD	0.00781032	0.0189703	0.68055	0.0576872	1	1
P10915	HAPLN1	-0.0619308	0.0385526	0.108187	0.0124204	1	1
P11171	EPB41	0.0357143	0.06852	0.60221	0.179732	1	1
P11362	FGFR1	0.0288462	0.0417457	0.489567	0.144805	1	1
P11586	MTHFD1	-0.00453157	0.0661025	0.945345	0.00435362	1	1
P12109	COL6A1	-0.00332684	0.003408	0.328972	0.504298	1	1
P12110	COL6A2	-0.0103332	0.0183452	0.573254	0.15529	1	1
P12259	F5	-0.012359	0.0140606	0.379411	0.000157152	1	0.447413
P12272	PTHLH	0.0555102	0.0361454	0.1246	0.333383	1	1
P12273	PIP	0.0120301	0.0100267	0.230216	0.113478	1	1
P12532	CKMT1A	0.113366	0.0356207	0.00145962	0.0829695	1	1
P12814	ACTN1	-0.107326	0.192073	0.576312	0.5	1	1
P12931	SRC	-0.295652	0.135831	0.0295091	0.0163038	1	1
P13497	BMP1	-0.0243056	0.0567855	0.668634	0.563113	1	1
P13671	C6	0.0187101	0.0216929	0.388414	0.412634	1	1
P13716	ALAD	-0.0594439	0.0173828	0.000626893	0.0901225	1	1
P13804	ETFA	0.0472895	0.0752883	0.52993	0.403582	1	1
P13942	COL11A2	-0.012252	0.0233446	0.599698	0.0163155	1	1
P14314	PRKCSH	0.0212014	0.0415591	0.609946	0.0084145	1	1
P14316	IRF2	-0.160796	0.092952	0.0836508	0.432978	1	1
P14550	AKR1A1	-0.0254375	0.00772646	0.000993839	0.143884	1	1
P14618	PKM2	0.257202	0.197241	0.192235	0.651146	1	1
P14621	ACYP2	-0.0482257	0.0178302	0.00683626	0.177512	1	1
P14625	HSP90B1	0.00914888	0.00540673	0.0906215	0.0802447	1	1
P14784	IL2RB	0.00413223	0.0402908	0.918312	0.808605	1	1
P15248	IL9	-0.0724299	0.0542478	0.181822	0.187101	1	1
P15498	VAV1	0.00267142	0.0623339	0.965816	0.0214009	1	1
P15516	HTN3	0.0294118	0.0332944	0.377029	0.0710748	1	1
P15559	NQO1	0.00917112	0.00580506	0.114142	0.046655	1	1
P15586	GNS	0.100223	0.0843289	0.234647	0.304515	1	1
P15814	IGLL1	0.00843672	0.0127386	0.507782	0.468771	1	1
P16083	NQO2	-0.00267523	0.00575178	0.64185	0.0344534	1	1
P16152	CBR1	-0.0456842	0.0149851	0.00229882	0.588178	1	1
P16233	PNLIP	0.0438227	0.0959376	0.647827	0.026586	1	1
P16435	POR	-0.00984456	0.0253946	0.698265	0.0154393	1	1
P16519	PCSK2	-0.0757021	0.045778	0.0981927	0.185924	1	1
P16591	FER	0.145669	0.0523997	0.00543649	0.0012813	1	1
P16619	CCL3L1	0.111111	0.0773798	0.151026	0.908054	1	1
P16885	PLCG2	0.0584732	0.0311484	0.0604845	0.856525	1	1
P16930	FAH	-0.00806342	0.00928387	0.385098	0.00085507	1	1
P17096	HMGA1	-0.427039	0.1213	0.000430729	0.00519449	1	1
P17213	BPI	-0.0303942	0.00964274	0.00162138	0.0117436	1	1
P17535	JUND	0.085676	0.0788082	0.276972	0.0281907	1	1
P17540	CKMT2	0.090216	0.0841945	0.283936	0.731623	1	1
P17655	CAPN2	-0.0300858	0.0251344	0.231308	0.146883	1	1
P18075	BMP7	-0.105096	0.0750029	0.161149	0.360606	1	1
P18085	ARF4	0	0.0595238	1	0.515409	1	1
P18850	ATF6	0.00589102	0.068322	0.931288	0.5	1	1
P19174	PLCG1	-0.171898	0.0618084	0.00541671	0.0897534	1	1
P19224	UGT1A6	0.0155106	0.0172432	0.368377	0.159659	1	1
P19823	ITIH2	-0.000197531	0.00760494	0.979278	0.153496	1	1
P19835	CEL	-0.0193794	0.0232001	0.403539	0.725749	1	1
P20073	ANXA7	0.238154	0.0676643	0.000432142	0.0062418	1	1
P20231	TPSB2	0.00188129	0.00376259	0.617076	0.0442916	1	1
P20366	TAC1	0.00651303	0.0250525	0.794883	0.0141732	1	1
P20591	MX1	-0.00520674	0.0113328	0.64592	0.577362	1	1
P20618	PSMB1	-0.025008	0.0125165	0.0457154	0.219998	1	1
P21217	FUT3	0.0134157	0.00573032	0.0192226	0.589913	1	1
P21266	GSTM3	-0.00577478	0.0089832	0.520326	0.943237	1	1
P21291	CSRP1	0.0900409	0.0556095	0.105412	0.44512	1	1
P21580	TNFAIP3	0.0270541	0.0281092	0.335816	0.561853	1	1
P21815	IBSP	-0.00529661	0.0402568	0.895324	0.509944	1	1
P22234	PAICS	-0.00207684	0.0560753	0.970456	0.26531	1	1
P22309	UGT1A1	0.0152809	0.0184361	0.407186	0.13181	1	1
P22392	NME2	-0.0337684	0.0281649	0.230546	4.69291e-05	1	0.133607
P22607	FGFR3	0.00809717	0.025452	0.750382	0.000209648	1	0.596868
P22681	CBL	-0.0184894	0.0318923	0.562088	0.029164	1	1
P22792	CPN2	-0.0104125	0.0084114	0.215752	0.0242825	1	1
P23142	FBLN1	0.0421394	0.0260441	0.105662	0.006023	1	1
P23435	CBLN1	-0.0731497	0.0537925	0.173878	0.864642	1	1
P23677	ITPKA	0.0293706	0.0560465	0.60025	0.138806	1	1
P23921	RRM1	0.252727	0.0753254	0.000793246	0.0243155	1	1
P24592	IGFBP6	-0.101338	0.0615792	0.0998339	0.855286	1	1
P24593	IGFBP5	-0.196429	0.0797076	0.0137257	0.029598	1	1
P24821	TNC	-0.00548292	0.00455513	0.228714	0.530413	1	1
P25311	AZGP1	-0.0336417	0.018965	0.0760817	0.758743	1	1
P25325	MPST	-0.0150693	0.047383	0.750461	0.86762	1	1
P25440	BRD2	-0.314451	0.0970816	0.00119935	0.304406	1	1
P26440	IVD	-0.079638	0.0366804	0.0299211	0.000374728	1	1
P26640	VARS	-0.112933	0.0390633	0.00383996	0.0156807	1	1
P26885	FKBP2	-0.0117096	0.0843313	0.889567	0.096984	1	1
P26992	CNTFR	-0.0129009	0.0220457	0.558421	0.635159	1	1
P27448	MARK3	-0.0162524	0.0784387	0.835855	0.154536	1	1
P27815	PDE4A	-0.0398003	0.0233919	0.0888565	0.0904831	1	1
P28065	PSMB9	-0.29108	0.111461	0.00901458	0.0216066	1	1
P28070	PSMB4	-0.0040746	0.00814943	0.617085	0.0158702	1	1
P28676	GCA	0.013398	0.0131737	0.309141	0.0158896	1	1
P29034	S100A2	0.0980676	0.0596311	0.100058	0.12431	1	1
P29120	PCSK1	-0.014861	0.00487911	0.00232023	0.016317	1	1
P29323	EPHB2	-0.0298115	0.0144997	0.0397821	0.000752173	1	1
P29372	MPG	0.016726	0.0580325	0.77318	0.713394	1	1
P29373	CRABP2	-0.00578625	0.013956	0.678431	0.0715032	1	1
P30050	RPL12	-0.188854	0.202797	0.351725	0.0342188	1	1
P30085	CMPK1	0.014988	0.0527773	0.776421	0.688296	1	1
P30419	NMT1	0.110629	0.0868423	0.202696	0.0693167	1	1
P30626	SRI	-0.0237213	0.0363675	0.51423	0.525919	1	1
P30711	GSTT1	-0.00501294	0.00792384	0.526969	0.0184156	1	1
P30990	NTS	-0.0836376	0.103613	0.419543	0.295297	1	1
P31025	LCN1	-0.0687023	0.0583855	0.239314	0.736112	1	1
P31151	S100A7	-0.0133316	0.00647404	0.0394713	0.126475	1	1
P31946	YWHAB	0.00607735	0.0237589	0.798111	0.192922	1	1
P32019	INPP5B	0.047916	0.0175022	0.00618686	0.0159053	1	1
P32971	TNFSF8	-0.0240525	0.0299178	0.421425	0.793389	1	1
P33316	DUT	-0.0198582	0.0809213	0.806146	0.0823718	1	1
P34810	CD68	-0.299218	0.16644	0.0722157	0.214948	1	1
P34897	SHMT2	-0.06505	0.0862042	0.450487	0.262818	1	1
P34931	HSPA1L	-0.101362	0.0349294	0.00370881	0.00680462	1	1
P35219	CA8	0.00881792	0.00929563	0.342819	0.658442	1	1
P35236	PTPN7	-0.171071	0.0650703	0.00856317	0.15809	1	1
P35858	IGFALS	-0.0299816	0.0850917	0.72458	0.634573	1	1
P35900	KRT20	0.0342466	0.068666	0.617962	0.945727	1	1
P36405	ARL3	-0.0689076	0.0255008	0.00688871	4.99692e-13	1	1.42262e-09
P36639	NUDT1	0.023675	0.0385835	0.539477	0.908998	1	1
P36871	PGM1	0.107945	0.0358632	0.00261329	0.286242	1	1
P36952	SERPINB5	0.0320856	0.0348367	0.357035	0.873514	1	1
P37802	TAGLN2	-0.03125	0.0421175	0.458104	0.0664236	1	1
P39656	DDOST	0.0762823	0.076955	0.321559	0.604113	1	1
P40261	NNMT	-0.079465	0.0717182	0.267854	0.916135	1	1
P40394	ADH7	0.0122844	0.0146535	0.401847	0.0187127	1	1
P40763	STAT3	-0.0305592	0.0260594	0.240927	0.0090602	1	1
P40967	PMEL	-0.00865385	0.0173102	0.617126	0.190867	1	1
P41159	LEP	-0.045949	0.0952499	0.629518	0.548081	1	1
P41240	CSK	0.0580022	0.0638574	0.363716	0.0246713	1	1
P42126	DCI	0.0633766	0.0277644	0.0224505	0.0467232	1	1
P42127	ASIP	0.00561134	0.0118138	0.6348	0.701377	1	1
P42226	STAT6	0.0663688	0.0450995	0.141127	0.00871184	1	1
P42330	AKR1C3	0.033551	0.0588053	0.568309	0.5	1	1
P42680	TEC	-0.0164835	0.0348202	0.635935	0.000542033	1	1
P43155	CRAT	-0.00115207	0.0426269	0.978438	0.0639023	1	1
P43353	ALDH3B1	-0.000740741	0.0340741	0.982656	0.269199	1	1
P43378	PTPN9	0.0156695	0.0627089	0.802682	0.0462328	1	1
P43405	SYK	-0.0433412	0.0482393	0.368938	0.0935751	1	1
P43631	KIR2DS2	-0.0168948	0.019485	0.385905	0.5	1	1
P45877	PPIC	0.00661939	0.00945678	0.483951	0.0360876	1	1
P46063	RECQL	-0.0907123	0.0635676	0.153574	0.5	1	1
P46109	CRKL	0.0278044	0.109366	0.799317	0.815149	1	1
P46459	NSF	0.190909	0.0543688	0.000445803	0.00134763	1	1
P46527	CDKN1B	0.048053	0.0466988	0.30348	0.182236	1	1
P46734	MAP2K3	0.0973085	0.0886568	0.272386	0.294212	1	1
P46783	RPS10	-0.0516129	0.0591975	0.383276	0.0143459	1	1
P48060	GLIPR1	-0.150175	0.0442325	0.000685993	0.346568	1	1
P48147	PREP	0.0254357	0.0235915	0.280956	5.49284e-05	1	0.156381
P48426	PIP4K2A	-0.00481541	0.0361172	0.893935	0.562709	1	1
P48594	SERPINB4	0.00575889	0.0276433	0.834973	0.0172696	1	1
P48637	GSS	0.0213523	0.0237475	0.368578	0.000151141	1	0.430298
P48643	CCT5	0.0818713	0.0898342	0.362105	0.111227	1	1
P48723	HSPA13	-0.0823271	0.0469701	0.0796437	0.629955	1	1
P48736	PIK3CG	0.00619835	0.0805853	0.93869	0.885681	1	1
P49221	TGM4	0.0313112	0.0667193	0.638858	0.520938	1	1
P49247	RPIA	0.0432069	0.0289289	0.135291	0.0001256	1	0.357585
P49327	FASN	0.0469055	0.0235922	0.0467919	0.0172089	1	1
P49407	ARRB1	-0.114286	0.0560853	0.0415788	0.332239	1	1
P49591	SARS	-0.185104	0.0899701	0.0396487	0.5	1	1
P49703	ARL4D	-0.00922509	0.0756593	0.902955	0.0402356	1	1
P49746	THBS3	-0.0514351	0.0448042	0.250969	0.0110961	1	1
P49748	ACADVL	0.0414938	0.0811996	0.609344	0.0930063	1	1
P49773	HINT1	-0.00824742	0.0474299	0.861955	0.00752974	1	1
P49863	GZMK	-0.0334495	0.0272439	0.21953	0.150289	1	1
P49902	NT5C2	0.0698669	0.0205307	0.000666384	0.00236179	1	1
P49913	CAMP	0.0782243	0.0402525	0.0519753	0.608001	1	1
P49914	MTHFS	0.0143448	0.0113136	0.204823	0.00927864	1	1
P49959	MRE11A	0.0190476	0.105811	0.857141	0.938654	1	1
P49961	ENTPD1	0.0186593	0.0311166	0.548734	0.693924	1	1
P50395	GDI2	-0.0531154	0.0421248	0.207343	0.983443	1	1
P50440	GATM	0.0430701	0.0210972	0.0412004	0.21708	1	1
P50479	PDLIM4	-0.00733874	0.0251099	0.770084	0.00243563	1	1
P50897	PPT1	-0.105384	0.0298303	0.00041122	0.127502	1	1
P51124	GZMM	0.0575626	0.122499	0.638424	0.5	1	1
P51512	MMP16	-0.0387374	0.0590454	0.511784	0.937989	1	1
P51693	APLP1	0.905055	0.49481	0.067385	0.0787965	1	1
P51884	LUM	0.0487115	0.0239305	0.041797	0.496256	1	1
P51911	CNN1	-0.0215517	0.0341346	0.527795	0.000778797	1	1
P51946	CCNH	0.00934579	0.0488152	0.848171	0.972847	1	1
P52292	KPNA2	0.05	0.0713627	0.483524	0.625907	1	1
P52306	RAP1GDS1	-0.0444444	0.0818514	0.587137	0.204493	1	1
P52594	AGFG1	0.107588	0.0463461	0.0202654	0.273683	1	1
P52789	HK2	-0.115757	0.0865104	0.180874	0.858209	1	1
P52797	EFNA3	-0.147702	0.0852538	0.0831843	6.5828e-05	1	0.187412
P52799	EFNB2	0.0537281	0.0618209	0.384797	0.515744	1	1
P52803	EFNA5	0.0616493	0.028306	0.0294089	0.0288159	1	1
P52848	NDST1	0.08414	0.0265818	0.00154908	0.00867177	1	1
P53004	BLVRA	0.00104969	0.0633311	0.986776	0.344029	1	1
P53582	METAP1	0.159259	0.0761703	0.0365433	0.0784993	1	1
P53602	MVD	-0.0159165	0.0943393	0.86602	0.966433	1	1
P53778	MAPK12	-0.036591	0.0190409	0.0546427	0.00463075	1	1
P53805	RCAN1	-0.0675631	0.0987204	0.49373	0.506892	1	1
P53999	SUB1	-0.181957	0.0904119	0.0441634	0.361117	1	1
P54727	RAD23B	0.179936	0.0798614	0.0242523	0.577358	1	1
P54756	EPHA5	-0.0306178	0.0410947	0.456239	0.037466	1	1
P54762	EPHB1	-0.0194665	0.0144304	0.177339	0.417389	1	1
P54802	NAGLU	-0.00820482	0.00774931	0.2897	0.124088	1	1
P54826	GAS1	0.00355872	0.0462647	0.938686	0.600821	1	1
P54868	HMGCS2	-0.0659341	0.0721045	0.360494	0.404216	1	1
P55001	MFAP2	0.0378895	0.0138538	0.00623881	0.501334	1	1
P55263	ADK	-0.0575949	0.101114	0.568948	0.866618	1	1
P55789	GFER	-0.096823	0.0726072	0.182362	0.00980578	1	1
P55854	SUMO3	-0.0324074	0.0696	0.641485	0.717419	1	1
P58062	SPINK7	-0.0310136	0.0341116	0.363254	0.49605	1	1
P58215	LOXL3	-0.062616	0.0452606	0.166526	0.74649	1	1
P58335	ANTXR2	-0.0222021	0.0199638	0.266088	0.544253	1	1
P58658	EVA1C	0.00864553	0.0576456	0.880783	0.33022	1	1
P58753	TIRAP	-0.0428016	0.0225883	0.0581112	0.108915	1	1
P59901	LILRA4	0.0148745	0.0409273	0.716279	0.5	1	1
P60022	DEFB1	-0.0022779	0.0113896	0.841482	0.599066	1	1
P60174	TPI1	-0.106762	0.0731331	0.144338	0.479945	1	1
P60484	PTEN	0.140508	0.10114	0.164757	0.575677	1	1
P60520	GABARAPL2	0.0267789	0.0490322	0.584964	0.213539	1	1
P61088	UBE2N	-0.162461	0.0883899	0.0660625	0.126343	1	1
P61278	SST	0.119293	0.078796	0.130039	0.587244	1	1
P61626	LYZ	-0.0208291	0.00735637	0.00463398	0.322309	1	1
P61647	ST8SIA6	0.0583658	0.0853692	0.494173	0.540826	1	1
P62070	RRAS2	-0.0274382	0.0201432	0.173149	0.15621	1	1
P62820	RAB1A	-0.410526	0.125155	0.00103753	0.0943347	1	1
P63302	SEPW1	-0.0244254	0.0323322	0.449977	0.120569	1	1
P67936	TPM4	0.00696721	0.0639398	0.91323	0.284071	1	1
P78314	SH3BP2	-0.00818076	0.0148054	0.580571	0.418703	1	1
P78504	JAG1	0.0540707	0.0492093	0.27186	0.5	1	1
P80188	LCN2	-0.116807	0.0587242	0.046692	0.0330469	1	1
P81172	HAMP	0.049512	0.0722559	0.493198	0.5	1	1
P84157	MXRA7	0.0242701	0.0137351	0.0772262	0.798574	1	1
P98066	TNFAIP6	-0.018744	0.00753923	0.0129119	0.0857548	1	1
Q00613	HSF1	-0.0203443	0.062651	0.74539	0.0267737	1	1
Q00872	MYBPC1	-0.125	0.0516082	0.0154313	0.177399	1	1
Q00887	PSG9	-0.0453413	0.0603248	0.45228	0.0700715	1	1
Q00888	PSG4	-0.00664511	0.014368	0.643727	0.54868	1	1
Q01523	DEFA5	-0.0242833	0.066493	0.714962	0.650626	1	1
Q01974	ROR2	0.0398379	0.0277801	0.151559	0.452486	1	1
Q01995	TAGLN	0.0354132	0.0655071	0.588783	0.483083	1	1
Q02252	ALDH6A1	0.0248718	0.125141	0.842458	0.5	1	1
Q02818	NUCB1	0.0262069	0.0297012	0.377587	0.0536444	1	1
Q02985	CFHR3	-0.0637007	0.0387574	0.100264	0.444192	1	1
Q03591	CFHR1	-0.00761905	0.00595274	0.200572	0.387961	1	1
Q03692	COL10A1	0.00119427	0.0210988	0.954861	0.186114	1	1
Q06481	APLP2	0.0251256	0.032339	0.437191	0.0127225	1	1
Q06828	FMOD	-0.0302111	0.0468018	0.518596	0.588014	1	1
Q07820	MCL1	0.019561	0.0198134	0.323513	0.00330591	1	1
Q07866	KLC1	0.0474041	0.0453836	0.296245	0.777686	1	1
Q08188	TGM3	-0.01665	0.0139944	0.23414	0.815919	1	1
Q08257	CRYZ	0.00905923	0.00543594	0.0956053	0.0327042	1	1
Q08752	PPID	0.00376364	0.0165605	0.820217	0.251041	1	1
Q08ET2	SIGLEC14	0.00591908	0.00486515	0.223745	0.588998	1	1
Q10469	MGAT2	-0.0145038	0.0290213	0.617241	0.408802	1	1
Q11128	FUT5	-0.00167056	0.00824149	0.839368	0.053322	1	1
Q12797	ASPH	0.0466172	0.0463822	0.314865	0.793959	1	1
Q12907	LMAN2	0.0585774	0.0432043	0.175155	0.00100127	1	1
Q12913	PTPRJ	0.0699429	0.0440877	0.112637	0.693498	1	1
Q12974	PTP4A2	0.31978	0.175677	0.0687178	0.507677	1	1
Q13011	ECH1	0.0151854	0.0142997	0.288267	0.388353	1	1
Q13018	PLA2R1	0.00457756	0.00510079	0.369494	0.0466565	1	1
Q13045	FLII	-0.0769537	0.0544245	0.157375	0.342798	1	1
Q13046	PSG7	-0.00493305	0.0542649	0.927567	0.137398	1	1
Q13253	NOG	-0.00301635	0.0158758	0.849311	0.408046	1	1
Q13283	G3BP1	-0.156295	0.0598891	0.00906099	0.0538337	1	1
Q13303	KCNAB2	0.0718789	0.054929	0.190677	0.584066	1	1
Q13322	GRB10	-0.0622506	0.195066	0.749631	0.670144	1	1
Q13449	LSAMP	0.0365535	0.0235902	0.121256	0.186336	1	1
Q13522	PPP1R1A	-0.0354938	0.0742911	0.632816	0.00833345	1	1
Q13557	CAMK2D	-0.177677	0.0945136	0.0601211	0.898613	1	1
Q13588	GRAP	-0.0189944	0.106192	0.85804	0.112497	1	1
Q13591	SEMA5A	-0.00798587	0.00530063	0.131916	0.407889	1	1
Q13596	SNX1	-0.052535	0.0320859	0.101563	0.491568	1	1
Q13630	TSTA3	0.0888708	0.111374	0.424901	0.986313	1	1
Q13636	RAB31	0.0488574	0.0348391	0.160804	0.347188	1	1
Q13753	LAMC2	-0.0161603	0.00630528	0.0103778	0.016617	1	1
Q13907	IDI1	-0.086629	0.0700027	0.215898	0.0128759	1	1
Q14114	LRP8	0.0239863	0.0223013	0.282125	0.126582	1	1
Q14213	EBI3	-0.000444998	0.00382699	0.907431	0.596805	1	1
Q14232	EIF2B1	0.00778816	0.0789277	0.921397	0.0465482	1	1
Q14314	FGL2	0.0781032	0.0707516	0.269633	0.0350255	1	1
Q14392	LRRC32	-0.160028	0.0732721	0.0289605	0.5	1	1
Q14397	GCKR	-0.0188679	0.0566473	0.739076	0.325327	1	1
Q14558	PRPSAP1	0.0584158	0.0548977	0.28729	0.195598	1	1
Q14623	IHH	-0.0186845	0.0511549	0.714922	0.63525	1	1
Q14626	IL11RA	-0.00358144	0.0123017	0.770949	0.0520986	1	1
Q14653	IRF3	-0.111888	0.0588027	0.0570703	0.00324617	1	1
Q14677	CLINT1	-0.211842	0.0753658	0.00494106	0.217789	1	1
Q14749	GNMT	0.0374763	0.0180818	0.0382103	0.303205	1	1
Q14982	OPCML	-0.0226651	0.0129164	0.0793019	0.157089	1	1
Q14C87	TMEM132D	-0.00991326	0.0120834	0.411987	0.479727	1	1
Q14CS0	UBXN2B	-0.0215232	0.0646365	0.739143	0.445639	1	1
Q14DG7	TMEM132B	0.0107015	0.0231945	0.644524	0.402417	1	1
Q15057	ACAP2	-0.10274	0.0787871	0.192228	0.593625	1	1
Q15118	PDK1	-0.0394283	0.0222587	0.0764995	0.0983193	1	1
Q15181	PPA1	-0.0165431	0.0251115	0.510035	0.605951	1	1
Q15198	PDGFRL	-0.014822	0.0149641	0.321928	0.409159	1	1
Q15238	PSG5	-0.0133677	0.018763	0.476184	0.164872	1	1
Q15293	RCN1	-0.0270893	0.0306006	0.37602	0.168258	1	1
Q15418	RPS6KA1	0.0775681	0.0392757	0.0482723	0.00578866	1	1
Q15485	FCN2	-0.00166847	0.00598687	0.780485	0.470999	1	1
Q15555	MAPRE2	-0.0450572	0.0263445	0.087209	0.330432	1	1
Q15560	TCEA2	0.0185822	0.0289265	0.520617	7.91177e-05	1	0.225248
Q15691	MAPRE1	0.0986547	0.0641214	0.123911	0.0284518	1	1
Q15777	MPPED2	0.0494678	0.0314737	0.116016	0.00105182	1	1
Q15782	CHI3L2	-0.232122	0.0710477	0.00108644	0.381057	1	1
Q15797	SMAD1	-0.12	0.0824473	0.145538	0.271696	1	1
Q15813	TBCE	-0.0195402	0.0529053	0.711871	0.14618	1	1
Q15942	ZYX	0.107731	0.05337	0.0435316	0.754865	1	1
Q16222	UAP1	-0.139735	0.0795099	0.0788414	0.5	1	1
Q16557	PSG3	-0.00696429	0.00839318	0.406677	0.0480209	1	1
Q16620	NTRK2	-0.00443418	0.0947816	0.962686	0.553763	1	1
Q16661	GUCA2B	-0.0123967	0.0354335	0.726446	0.15278	1	1
Q16666	IFI16	0.0648936	0.0558069	0.244901	0.114259	1	1
Q16831	UPP1	-0.0634024	0.0418882	0.130125	0.0643528	1	1
Q16851	UGP2	-0.0160461	0.0313842	0.609155	0.5	1	1
Q1L6U9	MSMP	0.227564	0.0639235	0.000370931	0.00143482	1	1
Q29980	MICB	-0.0127792	0.00692727	0.0650706	0.0359531	1	1
Q2I0M5	RSPO4	0.0695652	0.0520285	0.181203	0.566355	1	1
Q3ZCW2	HSPC159	0.0539067	0.0566914	0.341665	0.690035	1	1
Q4G0W2	DUSP28	0.0297685	0.020741	0.151217	0.146922	1	1
Q4G148	GXYLT1	0.00406067	0.0102713	0.692592	0.146567	1	1
Q4LDE5	SVEP1	0.0239109	0.0141626	0.0913527	0.0765609	1	1
Q504Y2	PKDCC	0.0299921	0.065577	0.647415	0.0562138	1	1
Q53RT3	ASPRV1	-0.366383	0.190029	0.0538501	0.594718	1	1
Q53S33	BOLA3	-0.0943563	0.0298795	0.00158915	0.638572	1	1
Q5DT21	SPINK9	0.00838852	0.0522542	0.872461	0.69183	1	1
Q5GFL6	VWA2	0.0177242	0.0234106	0.44899	0.000121482	1	0.34586
Q5JVS0	HABP4	-0.0179059	0.0133622	0.180231	0.0047625	1	1
Q5JXM2	METTL24	0.0634814	0.0726731	0.382379	0.0418753	1	1
Q5JZY3	EPHA10	0.0461538	0.0566523	0.415252	0.0830706	1	1
Q5SRI9	MANEA	-0.00782792	0.00467059	0.0937377	0.00186573	1	1
Q5VUB5	FAM171A1	0.00847591	0.10501	0.935668	0.343147	1	1
Q5VWZ2	LYPLAL1	0.027684	0.0425952	0.515736	0.864006	1	1
Q5VXI9	LIPN	-0.00231601	0.00553271	0.675507	0.0467064	1	1
Q66K79	CPZ	0.22619	0.0640073	0.000409591	0.433997	1	1
Q6E0U4	DMKN	-0.493504	0.428645	0.249604	0.5	1	1
Q6GPI1	CTRB2	0.00333204	0.00542432	0.539031	0.176611	1	1
Q6IQ23	PLEKHA7	0.0272036	0.00988867	0.00594151	0.0889415	1	1
Q6MZW2	FSTL4	-0.00740741	0.0698499	0.915545	0.933987	1	1
Q6NSJ0	KIAA1161	0.11811	0.049472	0.0169672	0.00392927	1	1
Q6NVY1	HIBCH	0.0176143	0.0120579	0.144065	0.384116	1	1
Q6P179	ERAP2	0.00943129	0.00367832	0.0103468	0.0505649	1	1
Q6P4F1	FUT10	-0.00308733	0.00573366	0.590262	0.00550795	1	1
Q6P587	FAHD1	0.0173833	0.0302052	0.564948	9.00814e-05	1	0.256462
Q6P988	NOTUM	-0.0269807	0.0394375	0.493887	0.826838	1	1
Q6PHR2	ULK3	-0.0647709	0.0763107	0.396004	0.144052	1	1
Q6PI48	DARS2	-0.0316056	0.0460338	0.492352	0.0156636	1	1
Q6PUV4	CPLX2	-0.110932	0.107538	0.302275	0.234088	1	1
Q6Q788	APOA5	7.92896e-05	0.00626388	0.9899	0.0505674	1	1
Q6UW10	SFTA2	-0.180407	0.0642454	0.00498354	0.00447373	1	1
Q6UWB1	IL27RA	-0.003427	0.00499371	0.492546	0.146092	1	1
Q6UWY0	ARSK	0.0368548	0.0849066	0.664243	0.605572	1	1
Q6UWY2	PRSS57	-0.0142575	0.00987369	0.148742	0.072794	1	1
Q6UX41	BTNL8	-0.00738751	0.0261951	0.777929	0.431472	1	1
Q6UXG8	BTNL9	-0.0786397	0.0863604	0.362506	0.678977	1	1
Q6UXI9	NPNT	-0.00661914	0.0213872	0.756948	0.24494	1	1
Q6UY11	DLK2	0.0611472	0.0218695	0.00517388	0.000773564	1	1
Q6Y288	B3GALTL	-0.0249071	0.0156375	0.11121	0.497846	1	1
Q6YP21	CCBL2	-0.0468368	0.0136958	0.000626692	0.0164566	1	1
Q6ZVL6	KIAA1549L	-0.012955	0.0129579	0.31742	0.0698445	1	1
Q76LX8	ADAMTS13	-0.00340483	0.0078312	0.663723	0.00665731	1	1
Q7L0X0	TRIL	0.0829242	0.107667	0.441187	0.250548	1	1
Q7L1S5	CHST9	-0.000770416	0.0161788	0.96202	0.485322	1	1
Q7LFX5	CHST15	-0.0130178	0.0509049	0.798162	0.830442	1	1
Q7Z3B1	NEGR1	-0.0930408	0.0300815	0.0019817	0.731362	1	1
Q7Z4F1	LRP10	-0.0660566	0.0597476	0.268902	0.5	1	1
Q7Z4H8	KDELC2	0.000686476	0.0131411	0.958338	0.006578	1	1
Q7Z553	MDGA2	-0.0127922	0.0101089	0.205713	0.526829	1	1
Q86UD1	OAF	-0.00141723	0.0110545	0.897987	0.137318	1	1
Q86UL8	MAGI2	-0.00158562	0.00951377	0.867633	0.589054	1	1
Q86UW8	HAPLN4	0.141333	0.0473636	0.00284498	4.77597e-06	1	0.0135972
Q86UY8	NT5DC3	0.0101553	0.0233025	0.662979	0.0197259	1	1
Q86VH4	LRRTM4	0.14794	0.0840129	0.0782519	0.656879	1	1
Q86VR8	FJX1	-0.0227525	0.0222226	0.305908	0.165774	1	1
Q86VW2	ARHGEF25	-0.00736278	0.0522142	0.887861	0.606428	1	1
Q86WA6	BPHL	-0.113691	0.0414914	0.00614173	0.0142443	1	1
Q86XP6	GKN2	-0.0336573	0.0111563	0.00255392	0.016394	1	1
Q86Y82	STX12	0.200293	0.167671	0.232259	0.885377	1	1
Q86YB8	ERO1LB	0.0108108	0.0234294	0.644496	0.201528	1	1
Q86YW5	TREML1	0.0928206	0.0475137	0.0507539	0.0466186	1	1
Q8IUC8	GALNT13	-0.0478431	0.0693801	0.490458	0.323337	1	1
Q8IUL8	CILP2	0.016433	0.0427162	0.700459	0.406221	1	1
Q8IV08	PLD3	-0.0773869	0.0933045	0.406877	0.965816	1	1
Q8IVD9	NUDCD3	0.217562	0.065367	0.000873716	0.894803	1	1
Q8IWY4	SCUBE1	-0.0143824	0.0338563	0.670977	0.561408	1	1
Q8IX30	SCUBE3	0.0648078	0.020562	0.00162256	0.0788177	1	1
Q8IXB1	DNAJC10	0.132845	0.0963702	0.168052	0.193853	1	1
Q8IYB5	SMAP1	0.0111697	0.0130353	0.39151	0.836296	1	1
Q8IYJ0	PIANP	-0.00898995	0.0327892	0.783951	0.0191253	1	1
Q8IYR6	TMEFF1	-0.121854	0.0790409	0.123156	0.106183	1	1
Q8IYS0	GRAMD1C	0.0556254	0.0844066	0.509885	0.5	1	1
Q8IZF2	ADGRF5	0.00362076	0.00677232	0.592898	0.313823	1	1
Q8IZI9	IFNL3	0.0516667	0.0837787	0.53743	0.184677	1	1
Q8IZJ1	UNC5B	-0.0465995	0.0655612	0.477222	0.216744	1	1
Q8IZP7	HS6ST3	-0.024109	0.0409339	0.555879	0.00227573	1	1
Q8IZS8	CACNA2D3	-0.00819672	0.0177623	0.644463	0.663855	1	1
Q8N0X7	SPG20	0.0726073	0.0834157	0.384067	0.144869	1	1
Q8N109	KIR2DL5A	0.00590053	0.00646282	0.361244	0.876601	1	1
Q8N126	CADM3	0.111732	0.0852501	0.189981	0.98778	1	1
Q8N128	FAM177A1	-0.00580739	0.0111313	0.601867	0.00155845	1	1
Q8N142	ADSSL1	-0.0288435	0.0163541	0.0777841	0.104081	1	1
Q8N2Q7	NLGN1	0.00225056	0.0315082	0.943057	0.287167	1	1
Q8N2S1	LTBP4	0.179925	0.216495	0.405928	0.633154	1	1
Q8N3T6	TMEM132C	-0.00160772	0.0189482	0.932382	0.0311623	1	1
Q8N428	GALNT16	-0.0285111	0.0285519	0.318003	0.156519	1	1
Q8N475	FSTL5	0.0514457	0.0429217	0.230686	0.971812	1	1
Q8N4Q0	ZADH2	-0.10032	0.0424955	0.0182392	0.0836188	1	1
Q8N6G6	ADAMTSL1	0.0189462	0.0167945	0.259269	0.43898	1	1
Q8N6N7	ACBD7	0.0794702	0.0893809	0.37394	0.594425	1	1
Q8N729	NPW	0.00297287	0.00891873	0.738886	0.00816283	1	1
Q8N9N8	EIF1AD	-0.0519295	0.0179275	0.00377191	0.664984	1	1
Q8NAT1	POMGNT2	0.0117718	0.0114723	0.30484	0.475907	1	1
Q8NBI6	XXYLT1	-0.00460829	0.0204822	0.821987	0.378942	1	1
Q8NBJ4	GOLM1	-0.0325697	0.017986	0.0701666	0.390625	1	1
Q8NBJ5	COLGALT1	0.0376471	0.0299034	0.208046	0.260458	1	1
Q8NBL1	POGLUT1	0.02332	0.0198318	0.23964	0.0328723	1	1
Q8NCG5	CHST4	0.0883055	0.0510426	0.0836238	4.03531e-05	1	0.114885
Q8NCW5	APOA1BP	0.0367743	0.0228575	0.107649	0.000633588	1	1
Q8NFI3	ENGASE	0.00294937	0.00983134	0.76418	0.927495	1	1
Q8NFU3	TSTD1	0.00853485	0.0117885	0.469066	0.0280478	1	1
Q8NFZ4	NLGN2	-0.101711	0.0447242	0.0229551	8.40969e-05	1	0.239424
Q8NG68	TTL	0.215442	0.0781494	0.00583703	0.67738	1	1
Q8NHW4	CCL4L1	0.00244858	0.0323217	0.939613	0.203784	1	1
Q8TAC1	RFESD	-0.148102	0.0694125	0.0328715	0.63265	1	1
Q8TB22	SPATA20	0.0395023	0.0124724	0.0015392	0.544533	1	1
Q8TCF1	ZFAND1	-0.0180319	0.0273237	0.509294	0.288776	1	1
Q8TCV5	WFDC5	0.0307692	0.070243	0.661358	0.566882	1	1
Q8TD06	AGR3	0.0611738	0.0869367	0.481645	0.685745	1	1
Q8TDB6	DTX3L	0.0357249	0.045784	0.435219	0.322568	1	1
Q8TDF5	NETO1	-0.0757801	0.0751888	0.313519	0.480511	1	1
Q8TDX7	NEK7	-0.0185159	0.0277548	0.504694	0.474575	1	1
Q8TEY5	CREB3L4	-0.0135542	0.0195859	0.488913	0.0322964	1	1
Q8TF42	UBASH3B	0.0541353	0.0340333	0.111686	0.588646	1	1
Q8TF66	LRRC15	0.0121528	0.0130253	0.350811	0.145757	1	1
Q8WTQ1	DEFB104A	0.0473758	0.125884	0.70666	0.0486399	1	1
Q8WUJ1	CYB5D2	0.030938	0.0180144	0.0859053	0.292866	1	1
Q8WUM4	PDCD6IP	0.00624442	0.0392539	0.873608	0.5162	1	1
Q8WVF2	UCMA	-0.00680958	0.0148817	0.647253	0.177946	1	1
Q8WVN6	SECTM1	0.0221861	0.0211264	0.293643	0.62036	1	1
Q8WVY7	UBLCP1	0.0242843	0.0383189	0.526249	0.202577	1	1
Q8WW12	PCNP	0.0821078	0.0484911	0.0904071	0.0165591	1	1
Q8WW52	FAM151A	-0.0231118	0.0169427	0.172529	0.00851731	1	1
Q8WWA0	ITLN1	-0.0494672	0.0592504	0.403784	0.753175	1	1
Q8WWX9	SELM	-0.0420665	0.0601388	0.484246	0.5	1	1
Q8WY21	SORCS1	0.0156495	0.0610656	0.79774	0.313757	1	1
Q8WZ59	TMEM190	0.00834824	0.00337934	0.0134972	0.857221	1	1
Q8WZ82	OVCA2	0.0115593	0.0403534	0.774533	0.0383571	1	1
Q8WZA0	LZIC	0.192633	0.0912077	0.0346844	0.219712	1	1
Q92556	ELMO1	0.0958254	0.0418319	0.0219792	0.0153346	1	1
Q92563	SPOCK2	-0.0100636	0.0206614	0.626209	0.000492079	1	1
Q92609	TBC1D5	-0.0864637	0.0952175	0.363843	0.738114	1	1
Q92626	PXDN	0.0204499	0.0320632	0.523605	0.232789	1	1
Q92729	PTPRU	0.0609756	0.0311089	0.0499874	0.704977	1	1
Q92743	HTRA1	0.0465753	0.0467854	0.319488	0.482054	1	1
Q92871	PMM1	-0.190397	0.0801986	0.0175931	0.124007	1	1
Q93070	ART4	0.0050882	0.00452293	0.260599	0.123628	1	1
Q93099	HGD	0.0394737	0.0350065	0.259485	0.266125	1	1
Q969E1	LEAP2	0.00649026	0.0122329	0.595726	0.399853	1	1
Q969G6	RFK	0.0442913	0.0444672	0.319228	0.141806	1	1
Q969J5	IL22RA2	0.0868157	0.115355	0.451694	0.723793	1	1
Q969M7	UBE2F	-0.156662	0.0600864	0.00912656	0.244611	1	1
Q969P0	IGSF8	-0.0847145	0.0287461	0.00320877	0.50334	1	1
Q969T7	NT5C3L	0.0190992	0.00812097	0.0186813	0.13512	1	1
Q969T9	WBP2	0.020979	0.0804854	0.794358	0.452713	1	1
Q969X2	ST6GALNAC6	-0.124461	0.0665685	0.0615293	0.2421	1	1
Q96AW1	VOPP1	0.0764484	0.047268	0.105805	0.326067	1	1
Q96BR1	SGK3	0	0.086804	1	0.793783	1	1
Q96BS2	TESC	-0.00225691	0.00771116	0.769766	0.288942	1	1
Q96C10	DHX58	-0.022493	0.0234529	0.337524	0.34519	1	1
Q96CM8	ACSF2	0.0165414	0.0947831	0.861458	0.963181	1	1
Q96DA0	ZG16B	-0.00305064	0.026236	0.907433	0.829155	1	1
Q96DB5	RMDN1	-0.000337724	0.0138467	0.980541	0.0508168	1	1
Q96DF8	DGCR14	-0.003367	0.0387219	0.930709	0.304717	1	1
Q96DG6	CMBL	-0.000571755	0.0325901	0.986003	0.152678	1	1
Q96DX8	RTP4	0.00767107	0.0122748	0.532009	0.251944	1	1
Q96DZ1	ERLEC1	-0.149551	0.0486722	0.00212188	0.120647	1	1
Q96EE4	CCDC126	0.0114193	0.014686	0.43683	0.378949	1	1
Q96EK6	GNPNAT1	0.116809	0.0652994	0.0736432	0.0705993	1	1
Q96EY8	MMAB	0.0426156	0.0126564	0.000759593	0.194686	1	1
Q96F85	CNRIP1	-0.00441736	0.008378	0.598015	0.981383	1	1
Q96FE5	LINGO1	-0.00810185	0.047461	0.864455	0.872059	1	1
Q96FJ0	STAMBPL1	-0.0152818	0.0372677	0.681767	0.0140757	1	1
Q96FN9	DTD2	-0.0635728	0.0385014	0.0987014	0.792941	1	1
Q96G03	PGM2	-0.030656	0.0316783	0.33318	0.758343	1	1
Q96GA7	SDSL	-0.0158771	0.0171789	0.355372	0.56809	1	1
Q96IZ0	PAWR	0.0995935	0.0790791	0.20788	0.183931	1	1
Q96L58	B3GALT6	0.0765957	0.08037	0.34057	0.615396	1	1
Q96LB9	PGLYRP3	-0.0395543	0.0826791	0.63236	0.0745432	1	1
Q96LL9	DNAJC30	0.0784314	0.0286873	0.00625681	0.191692	1	1
Q96MH2	HEXIM2	-0.112459	0.0486364	0.0207648	0.0239415	1	1
Q96MU8	KREMEN1	-0.0121415	0.0133611	0.363496	0.600523	1	1
Q96N21	ENTHD2	0.0294118	0.0717809	0.681994	0.65352	1	1
Q96NW4	ANKRD27	-0.103448	0.0782998	0.186441	0.35317	1	1
Q96PJ5	FCRL4	-0.00309242	0.00450613	0.492543	0.487984	1	1
Q96PQ1	SIGLEC12	-0.00927855	0.00719633	0.197278	0.755791	1	1
Q96Q83	ALKBH3	-0.00955943	0.0174597	0.584025	0.214431	1	1
Q96QV1	HHIP	0.0871599	0.0259817	0.00079461	0.000923964	1	1
Q96SL4	GPX7	-0.000986054	0.00732499	0.892916	0.0511791	1	1
Q96T60	PNKP	-0.203023	0.0839179	0.0155502	0.5	1	1
Q99470	SDF2	0.0293367	0.016611	0.0773791	0.622154	1	1
Q99519	NEU1	-0.108493	0.118494	0.359876	0.5	1	1
Q99542	MMP19	0.0249931	0.0792532	0.75249	0.5	1	1
Q99706	KIR2DL4	-0.0257186	0.0318097	0.418794	0.992124	1	1
Q99729	HNRNPAB	-0.0439955	0.218327	0.840298	0.954982	1	1
Q99747	NAPG	0.0962861	0.0533798	0.0712635	0.794871	1	1
Q99759	MAP3K3	-0.237192	0.0924316	0.0102839	0.0441904	1	1
Q99784	OLFM1	0.0322377	0.0354785	0.363533	0.360277	1	1
Q99816	TSG101	-0.0142566	0.0271681	0.599753	0.186304	1	1
Q99829	CPNE1	-0.0185494	0.00556759	0.000863238	0.14597	1	1
Q99933	BAG1	0.0297791	0.153935	0.846605	0.5	1	1
Q99941	ATF6B	-0.0294479	0.0394474	0.45536	0.465961	1	1
Q99959	PKP2	-0.0316872	0.0432832	0.464113	0.143854	1	1
Q99983	OMD	-0.0178094	0.0828558	0.82981	0.711681	1	1
Q9BQ16	SPOCK3	0.00182541	0.0136369	0.893515	0.735708	1	1
Q9BQG2	NUDT12	-0.0100196	0.0106107	0.345016	0.0618718	1	1
Q9BQI0	AIF1L	0.00179986	0.00863936	0.83497	0.14722	1	1
Q9BR61	ACBD6	-0.0246653	0.0734046	0.736857	0.853809	1	1
Q9BRX2	PELO	-0.180157	0.100806	0.0739106	0.479657	1	1
Q9BSH4	TACO1	-0.0251316	0.109889	0.819102	0.0815881	1	1
Q9BSH5	HDHD3	-0.0236827	0.0248958	0.341466	0.28487	1	1
Q9BSQ5	CCM2	0.137174	0.067554	0.0422969	0.330997	1	1
Q9BT09	CNPY3	0.0106686	0.0320131	0.738941	0.114282	1	1
Q9BT88	SYT11	0.0540723	0.165279	0.743549	0.0615929	1	1
Q9BUP3	HTATIP2	0.00219499	0.00713376	0.758318	0.320562	1	1
Q9BV57	ADI1	0.00364299	0.0482711	0.939841	0.143055	1	1
Q9BW66	CINP	-0.0111111	0.0796493	0.889055	0.122463	1	1
Q9BW91	NUDT9	0.0239304	0.0406532	0.556098	0.107452	1	1
Q9BWD1	ACAT2	0.00525526	0.017268	0.760873	0.275627	1	1
Q9BWP8	COLEC11	-0.00365746	0.00655834	0.577062	0.853431	1	1
Q9BX59	TAPBPL	-0.00746719	0.00316798	0.018419	0.050376	1	1
Q9BXJ4	C1QTNF3	-0.01726	0.0307645	0.574774	0.0480616	1	1
Q9BY67	CADM1	-0.0408701	0.0290983	0.160155	0.928501	1	1
Q9BYB0	SHANK3	0.00466392	0.0106999	0.662922	0.228936	1	1
Q9C0C4	SEMA4C	0.0168784	0.0360628	0.639765	0.495031	1	1
Q9GZP0	PDGFD	0.00601202	0.0111659	0.590281	0.00229773	1	1
Q9GZX9	TWSG1	-0.136367	0.0901092	0.13019	0.5	1	1
Q9H0B8	CRISPLD2	-0.012931	0.0234424	0.581217	0.614525	1	1
Q9H0E2	TOLLIP	-0.0104822	0.0817804	0.898011	0.586275	1	1
Q9H0N5	PCBD2	-0.103048	0.110233	0.349881	0.746734	1	1
Q9H0R4	HDHD2	0.0298866	0.0166135	0.0720288	0.328226	1	1
Q9H0V9	LMAN2L	-0.0396292	0.06306	0.529718	0.456781	1	1
Q9H190	SDCBP2	-0.118952	0.0873019	0.17303	0.563289	1	1
Q9H2E6	SEMA6A	-0.038599	0.0430329	0.369738	0.767146	1	1
Q9H2U2	PPA2	-0.0872865	0.0461568	0.0586127	0.031641	1	1
Q9H2X0	CHRD	0.0927505	0.0608512	0.127454	0.48462	1	1
Q9H3T3	SEMA6B	0.102508	0.0563874	0.0690754	0.214256	1	1
Q9H3U1	UNC45A	0.0229899	0.0715491	0.747971	0.5	1	1
Q9H425	C1orf198	0.0445063	0.0363513	0.220826	0.0447134	1	1
Q9H488	POFUT1	0.0445785	0.0198275	0.024556	0.148206	1	1
Q9H492	MAP1LC3A	-0.177419	0.083875	0.0344058	0.0251551	1	1
Q9H4A4	RNPEP	0.000340832	0.0143149	0.981004	0.0212738	1	1
Q9H4G4	GLIPR2	-0.00506146	0.0155468	0.744755	0.753192	1	1
Q9H665	IGFLR1	0.00698634	0.0090511	0.440186	0.058956	1	1
Q9H772	GREM2	-0.0685871	0.0768216	0.371959	0.00286506	1	1
Q9H7Z7	PTGES2	0.0868233	0.0529085	0.100796	0.0390393	1	1
Q9H8J5	MANSC1	0.00078064	0.0137913	0.954861	0.211521	1	1
Q9H8S9	MOB1A	-0.218512	0.102396	0.0328442	0.469864	1	1
Q9H9Q2	COPS7B	-0.0798226	0.08969	0.373475	0.076074	1	1
Q9H9Q4	NHEJ1	-0.0351165	0.0499774	0.482275	0.224791	1	1
Q9HAB8	PPCS	-0.062439	0.04808	0.194064	0.0287363	1	1
Q9HB07	C12orf10	0.203637	0.115683	0.078356	0.135115	1	1
Q9HB21	PLEKHA1	-0.0159574	0.0138372	0.248816	0.224128	1	1
Q9HB63	NTN4	0.0348759	0.0237518	0.14201	0.169704	1	1
Q9HBK9	AS3MT	-0.192593	0.0809098	0.0172968	0.00752927	1	1
Q9HBL8	NMRAL1	0.0190323	0.00722681	0.0084492	0.630697	1	1
Q9HC16	APOBEC3G	-0.0128755	0.0386395	0.738966	0.148271	1	1
Q9HC23	PROK2	-0.00209813	0.00984511	0.831238	0.00120007	1	1
Q9HCJ2	LRRC4C	0.00467017	0.023352	0.841488	0.32726	1	1
Q9HCN4	GPN1	-0.00381679	0.0623427	0.951182	0.694165	1	1
Q9HCN8	SDF2L1	-0.0756073	0.0618675	0.221675	0.328321	1	1
Q9HD15	SRA1	-0.102076	0.0370326	0.00584446	2.99917e-05	1	0.0853864
Q9HD40	SEPSECS	-0.131748	0.0653603	0.0438291	0.178021	1	1
Q9HDB5	NRXN3	0.0218887	0.0262931	0.405134	0.0919553	1	1
Q9HDC9	APMAP	0.0198973	0.041107	0.62836	0.060014	1	1
Q9NP79	VTA1	-0.0383065	0.0768648	0.618229	0.0694186	1	1
Q9NP81	SARS2	0.00481348	0.0469337	0.918313	0.3737	1	1
Q9NP87	POLM	-0.000869187	0.0289005	0.976007	0.332684	1	1
Q9NP99	TREM1	0.014268	0.0133433	0.284934	0.270338	1	1
Q9NPB1	NT5M	0.0526316	0.0358254	0.141802	0.746168	1	1
Q9NPB8	GPCPD1	0.060241	0.0562255	0.283981	0.117422	1	1
Q9NPC4	A4GALT	0.0127226	0.0124074	0.305169	0.0942709	1	1
Q9NPF2	CHST11	0.0294331	0.0141981	0.0381696	0.560768	1	1
Q9NQ75	CASS4	0.0533333	0.0746677	0.475057	0.636645	1	1
Q9NQW7	XPNPEP1	0.0428241	0.0639148	0.502846	0.0329123	1	1
Q9NQX5	NPDC1	0.0599782	0.075825	0.428939	0.589212	1	1
Q9NR31	SAR1A	0.0140093	0.0273626	0.608658	0.101443	1	1
Q9NR34	MAN1C1	-0.0230971	0.0215457	0.283717	0.268924	1	1
Q9NR45	NANS	0.088783	0.0642927	0.167304	0.0850419	1	1
Q9NR46	SH3GLB2	0.0253054	0.0113551	0.0258434	0.00037702	1	1
Q9NR61	DLL4	0.0422845	0.0727459	0.561063	0.576126	1	1
Q9NRA0	SPHK2	0.0438472	0.0624957	0.482926	0.717998	1	1
Q9NRB3	CHST12	-0.0442478	0.0241863	0.0673317	0.319868	1	1
Q9NRN5	OLFML3	-0.0560666	0.114258	0.623638	0.619726	1	1
Q9NRN7	AASDHPPT	-0.0595238	0.0941431	0.527211	0.264389	1	1
Q9NRW1	RAB6B	0.0337036	0.0207267	0.103929	0.411288	1	1
Q9NRX4	PHPT1	-0.0277629	0.0262045	0.289384	0.128245	1	1
Q9NS18	GLRX2	-0.00703033	0.0197902	0.722407	0.0860525	1	1
Q9NS28	RGS18	-0.0967153	0.0725593	0.18256	0.629601	1	1
Q9NS85	CA10	-0.0102059	0.0197011	0.604433	0.242557	1	1
Q9NS86	LANCL2	-0.190932	0.201333	0.342957	0.5	1	1
Q9NS98	SEMA3G	-0.0131485	0.0216858	0.544301	0.00933045	1	1
Q9NSB8	HOMER2	0.19058	0.0605476	0.00164608	0.01751	1	1
Q9NSY2	STARD5	-0.0117647	0.0216531	0.586905	0.419267	1	1
Q9NT22	EMILIN3	0.0140048	0.0156501	0.370857	0.268901	1	1
Q9NT99	LRRC4B	0.00119332	0.0767702	0.987598	0.142079	1	1
Q9NUI1	DECR2	0.0277058	0.00778217	0.000370623	0.000301571	1	0.858572
Q9NUQ9	FAM49B	0.319756	0.0897576	0.000367434	0.763157	1	1
Q9NUU7	DDX19A	-0.0391117	0.0619132	0.527571	0.850335	1	1
Q9NVA2	11-Sep	-0.144518	0.0691388	0.0365943	0.0225757	1	1
Q9NVD7	PARVA	0.0861399	0.0601864	0.152367	0.213762	1	1
Q9NVM6	DNAJC17	0.0490877	0.0356344	0.168346	0.599303	1	1
Q9NVQ4	FAIM	-0.00310684	0.0150332	0.836272	0.211887	1	1
Q9NWW6	NRK1	0.0580271	0.0246929	0.0187762	0.45897	1	1
Q9NWW9	HRASLS2	-0.14751	0.0856665	0.0850869	0.894733	1	1
Q9NWX6	THG1L	-0.0271982	0.014181	0.05512	0.0223898	1	1
Q9NX01	TXNL4B	0.0927629	0.0305181	0.00236888	0.00326472	1	1
Q9NX46	ADPRHL2	-0.0042713	0.0454381	0.925107	0.0987651	1	1
Q9NX62	IMPAD1	0.00468384	0.0104532	0.654098	0.679503	1	1
Q9NXS2	QPCTL	-0.0411425	0.0140003	0.00329611	0.00344434	1	1
Q9NXW2	DNAJB12	0.0491591	0.0520501	0.344936	0.0129283	1	1
Q9NY97	B3GNT2	-0.00815047	0.0250818	0.745215	0.0880635	1	1
Q9NYA1	SPHK1	0.042136	0.0655961	0.520642	0.5	1	1
Q9NYM9	BET1L	-0.040131	0.0361594	0.267069	0.243521	1	1
Q9NZC7	WWOX	0.0385906	0.0656375	0.556576	0.247465	1	1
Q9NZQ0	DNAJC27	-0.367407	0.107722	0.000647966	0.351668	1	1
Q9NZU0	FLRT3	0.0110351	0.00539814	0.0409288	0.222158	1	1
Q9P016	THYN1	0.194577	0.0897514	0.0301617	0.198281	1	1
Q9P0K8	FOXJ2	0.149123	0.0611514	0.0147449	0.187029	1	1
Q9P0T7	TMEM9	-0.10061	0.0637818	0.114702	0.12509	1	1
Q9P0W2	HMG20B	-0.295904	0.113205	0.0089519	0.111375	1	1
Q9P121	NTM	-0.015137	0.00841296	0.0719805	0.213563	1	1
Q9P1W8	SIRPG	-0.0614912	0.0402859	0.126918	0.186822	1	1
Q9P2B2	PTGFRN	0.0024735	0.0102474	0.809263	0.144043	1	1
Q9P2E7	PCDH10	-0.0569527	0.0290465	0.0499094	0.0276691	1	1
Q9UBC7	GALP	-0.011889	0.0700293	0.865189	0.742294	1	1
Q9UBD3	XCL2	0.0268817	0.141173	0.848983	0.0727812	1	1
Q9UBG0	MRC2	0.00472879	0.0317113	0.881459	0.651437	1	1
Q9UBM8	MGAT4C	-0.152079	0.0770438	0.0483902	0.605483	1	1
Q9UBS3	DNAJB9	0.244674	0.121977	0.0448667	0.188535	1	1
Q9UBS4	DNAJB11	-0.0556973	0.0312565	0.0747587	0.839772	1	1
Q9UBV7	B4GALT7	0.0842076	0.0421484	0.0457294	0.0895967	1	1
Q9UBX5	FBLN5	0.0549199	0.0529789	0.299905	0.242068	1	1
Q9UBX8	B4GALT6	-0.00227128	0.00953945	0.811808	0.0091375	1	1
Q9UDY4	DNAJB4	0.0104439	0.0250715	0.676998	0.1886	1	1
Q9UEF7	KL	0.010989	0.0241865	0.64958	0.0210231	1	1
Q9UEU0	VTI1B	-0.0204082	0.139186	0.883428	0.399937	1	1
Q9UGC7	MTRF1L	-0.0232678	0.0253625	0.358927	0.40116	1	1
Q9UGI8	TES	-0.088736	0.0657864	0.177385	0.00013153	1	0.374465
Q9UGV2	NDRG3	0.0760468	0.0527978	0.149771	0.0314654	1	1
Q9UHB6	LIMA1	0.168067	0.0645897	0.00926618	0.0102192	1	1
Q9UHF5	IL17B	-0.141635	0.167623	0.398132	0.5	1	1
Q9UHG3	PCYOX1	-0.0213131	0.00698547	0.00228035	6.68188e-11	1	1.90233e-07
Q9UHL4	DPP7	0.0126527	0.0111278	0.255522	0.19127	1	1
Q9UHN6	TMEM2	-0.014218	0.0379301	0.707774	0.16354	1	1
Q9UHY1	NRBP1	0.0411215	0.082579	0.618509	0.20964	1	1
Q9UI08	EVL	-0.0063015	0.0266616	0.81316	0.144072	1	1
Q9UIV8	SERPINB13	0.0255055	0.0289748	0.378715	0.299348	1	1
Q9UIW2	PLXNA1	0.00747149	0.016518	0.651035	0.0239158	1	1
Q9UJC5	SH3BGRL2	-0.0559372	0.0346467	0.106418	0.0553295	1	1
Q9UJJ9	GNPTG	-0.0225833	0.0187465	0.228332	0.000207183	1	0.589849
Q9UK55	SERPINA10	-0.00123047	0.00553711	0.824141	0.0301618	1	1
Q9UKG9	CROT	-0.0188268	0.0152705	0.217618	0.23468	1	1
Q9UKK6	NXT1	-0.115019	0.386497	0.766013	0.903923	1	1
Q9UKZ9	PCOLCE2	0.0129899	0.00918451	0.157265	0.026774	1	1
Q9UL25	RAB21	0.0760037	0.0432243	0.0786871	0.625625	1	1
Q9UL26	RAB22A	0.00925926	0.0709977	0.896237	0.303583	1	1
Q9UM54	MYO6	-0.142671	0.114374	0.212247	0.363401	1	1
Q9UMR2	DDX19B	-0.0407459	0.0645219	0.527711	0.645747	1	1
Q9UNA0	ADAMTS5	0.0197896	0.00892191	0.0265485	0.66311	1	1
Q9UNA3	A4GNT	-0.0823723	0.0799596	0.302928	0.623785	1	1
Q9UNA4	POLI	-0.0354742	0.0502084	0.479852	0.725362	1	1
Q9UNE7	STUB1	0.286279	0.0997085	0.00408969	0.0259017	1	1
Q9UNW1	MINPP1	-0.0126582	0.047481	0.78978	0.0518707	1	1
Q9UQ53	MGAT4B	0.00373286	0.0124161	0.763683	0.19518	1	1
Q9UQ80	PA2G4	-0.177827	0.0964702	0.0652805	0.698325	1	1
Q9UQN3	CHMP2B	-0.00289376	0.0161227	0.857558	0.139321	1	1
Q9Y259	CHKB	-0.042288	0.0676004	0.531605	0.199825	1	1
Q9Y274	ST3GAL6	-0.00587585	0.0050615	0.245687	0.00340165	1	1
Q9Y294	ASF1A	-0.11035	0.0398388	0.00560707	0.103528	1	1
Q9Y2C2	UST	-0.0242619	0.0201118	0.227681	0.268117	1	1
Q9Y2I2	NTNG1	0.0129291	0.00680579	0.0574701	0.0779133	1	1
Q9Y3A5	SBDS	0.0234177	0.0383284	0.541216	0.845401	1	1
Q9Y3B8	REXO2	0.0186976	0.0374239	0.617345	0.415379	1	1
Q9Y3C6	PPIL1	0.0147671	0.00954353	0.12178	0.0969968	1	1
Q9Y3E1	HDGFRP3	-0.0213964	0.0417108	0.607972	0.119432	1	1
Q9Y4C0	NRXN3	0.0217122	0.0260803	0.405121	0.0887032	1	1
Q9Y4D7	PLXND1	-0.0230155	0.0188095	0.2211	0.0234381	1	1
Q9Y4E8	USP15	0.028028	0.0290918	0.33533	0.146984	1	1
Q9Y5U2	TSSC4	0.0754717	0.107548	0.482837	0.5	1	1
Q9Y5X2	SNX8	0.0877381	0.0631245	0.164552	0.14781	1	1
Q9Y5X3	SNX5	0.269854	0.185615	0.145993	0.183802	1	1
Q9Y617	PSAT1	-0.00539957	0.0475189	0.909531	0.0612302	1	1
Q9Y625	GPC6	-0.113293	0.0772891	0.142693	0.875635	1	1
Q9Y6F6	MRVI1	0.0294695	0.0383798	0.442582	0.0195413	1	1
Q9Y6U3	SCIN	-0.00888889	0.0466735	0.848958	0.453646	1	1
Q9Y6Z7	COLEC10	0.177769	0.0894752	0.0469454	0.0983006	1	1
A0FGR8	ESYT2	-0.00858516	0.0309102	0.781208	2.79968e-05	1	0.0797069
A1E959	ODAM	-0.00607847	0.0188654	0.747299	0.00386782	1	1
A1KZ92	PXDNL	-0.0104224	0.0162164	0.520413	0.0438803	1	1
A1L4H1	SSC5D	-0.0257817	0.0105799	0.0148157	0.0925177	1	1
A2VDF0	FUOM	0.062809	0.0251771	0.012607	0.84306	1	1
A6BM72	MEGF11	0.0310247	0.0298612	0.298821	0.148452	1	1
A6NC86	PINLYP	-0.00469578	0.00495688	0.343473	0.159911	1	1
A6NHS7	MANSC4	-0.00127881	0.00500869	0.798477	0.686625	1	1
A6NI73	LILRA5	0.0446897	0.0285322	0.117281	0.262185	1	1
A8MVW5	HEPACAM2	-0.101323	0.152908	0.50756	0.5	1	1
AMY1B	AMY1A_AMY1B_AMY1C	0.0304992	0.0124196	0.0140595	0.0127492	1	1
B1AKI9	ISM1	-0.00107072	0.0230204	0.962902	0.020478	1	1
B2RUY7	VWC2L	-0.0272539	0.0444774	0.540036	0.396474	1	1
BOLA2B	BOLA2_BOLA2B	0.0906768	0.0736562	0.218292	0.788895	1	1
CGB5	CGB3_CGB5_CGB8	0.00702579	0.0702632	0.92035	0.146754	1	1
CKMT1B	CKMT1A_CKMT1B	0.0783484	0.0308288	0.0110408	0.486011	1	1
DEFA1B	DEFA1_DEFA1B	-0.0747303	0.0358317	0.0370153	0.0360987	1	1
DEFB104B	DEFB104A_DEFB104B	-0.0613204	0.0509109	0.22841	0.851117	1	1
DEFB4B	DEFB4A_DEFB4B	0.0309532	0.0555656	0.577488	0.673479	1	1
E2RYF7	HCG22	-0.0167245	0.0167322	0.317534	0.000133518	1	0.380127
FUT5	FUT3_FUT5	-0.00140492	0.00693094	0.839368	0.0086311	1	1
I3L3R5	CCER2	-0.0171199	0.0235741	0.467705	0.952974	1	1
IL27	EBI3_IL27	-0.000726447	0.0101703	0.943057	0.559058	1	1
LGALS7B	LGALS7_LGALS7B	0.0292995	0.0204424	0.151781	0.00801457	1	1
NTproBNP	NTproBNP	0.0195235	0.0149393	0.19126	0.0359805	1	1
O00175	CCL24	-0.00952566	0.00697726	0.172176	0.0101307	1	1
O00182	LGALS9	-0.0184927	0.00993219	0.0626183	0.761295	1	1
O00214	LGALS8	0.0290342	0.01504	0.0535493	0.0209204	1	1
O00220	TNFRSF10A	0.00930009	0.00822002	0.257889	0.959406	1	1
O00221	NFKBIE	0.0267881	0.0176294	0.128632	0.0089321	1	1
O00233	PSMD9	-0.0325311	0.0217292	0.134363	0.0175644	1	1
O00241	SIRPB1	-0.00620847	0.00589322	0.292115	0.751125	1	1
O00244	ATOX1	-0.0195057	0.0543767	0.719809	0.039908	1	1
O00253	AGRP	0.0415698	0.0691885	0.54796	0.327593	1	1
O00291	HIP1	-0.224744	0.107499	0.036558	0.5	1	1
O00292	LEFTY2	-0.00757582	0.00575255	0.187855	0.509827	1	1
O00308	WWP2	0.0075638	0.0243381	0.755968	0.0659243	1	1
O00339	MATN2	0.0166651	0.0101053	0.0991193	0.565684	1	1
O00391	QSOX1	-0.0106793	0.00626169	0.0881004	0.21813	1	1
O00451	GFRA2	-0.017826	0.0126482	0.158726	0.000375422	1	1
O00468	AGRN	0.0278105	0.0111389	0.0125355	0.00306339	1	1
O00533	CHL1	0.0402634	0.0134586	0.00277476	0.241781	1	1
O00548	DLL1	-0.0184855	0.024875	0.457401	0.172202	1	1
O00559	EBAG9	0.0943942	0.0834697	0.258106	0.5	1	1
O00584	RNASET2	-0.0122948	0.00992495	0.215427	0.354613	1	1
O00585	CCL21	-0.0833543	0.0412108	0.043111	0.475091	1	1
O00592	PODXL	0.00424782	0.0194512	0.82713	0.447309	1	1
O00622	CCN1	-0.0362976	0.0405989	0.371293	0.717441	1	1
O00626	CCL22	0.0067937	0.0275405	0.805156	0.653402	1	1
O00748	CES2	-0.0418079	0.0484416	0.388106	0.0275886	1	1
O14523	C2CD2L	0.146383	0.076211	0.054762	0.346649	1	1
O14530	TXNDC9	-0.0792655	0.0872125	0.363414	0.166006	1	1
O14558	HSPB6	-0.322633	0.106301	0.00240466	0.5	1	1
O14578	CIT	0.00786194	0.0737142	0.915063	0.218021	1	1
O14594	NCAN	0.0390602	0.0249983	0.118166	0.00580441	1	1
O14618	CCS	0.00332497	0.00810476	0.681624	0.0452584	1	1
O14625	CXCL11	0.04546	0.0187802	0.0154935	0.00826587	1	1
O14662	STX16	0.0952014	0.0593393	0.108636	0.246854	1	1
O14717	TRDMT1	0.0388596	0.0225884	0.0853718	0.200128	1	1
O14737	PDCD5	-0.010689	0.0114734	0.351524	0.119438	1	1
O14745	SLC9A3R1	-0.134076	0.0462131	0.00371679	0.562263	1	1
O14763	TNFRSF10B	0.00223175	0.0124607	0.857857	0.623655	1	1
O14773	TPP1	0.0130467	0.026615	0.62399	0.171733	1	1
O14786	NRP1	-0.00360982	0.0131269	0.783321	0.0558473	1	1
O14788	TNFSF11	0.101015	0.0416582	0.0153149	0.0497458	1	1
O14791	APOL1	0.0116435	0.0160523	0.468241	0.634254	1	1
O14793	MSTN	0.0254355	0.0424428	0.548981	0.48942	1	1
O14798	TNFRSF10C	-0.0167968	0.0245745	0.494288	0.889888	1	1
O14836	TNFRSF13B	0.0403121	0.0335251	0.229191	0.370164	1	1
O14867	BACH1	0.362541	0.115109	0.00163523	0.5	1	1
O14879	IFIT3	-0.00368919	0.0378153	0.922283	0.286154	1	1
O14904	WNT9A	0.0784247	0.0298287	0.00855932	0.000223713	1	0.636911
O14917	PCDH17	-0.0268684	0.0467928	0.565833	0.151128	1	1
O14933	UBE2L6	0.0366277	0.0161934	0.0237042	0.701266	1	1
O14944	EREG	0.0607483	0.076612	0.427816	0.466007	1	1
O14960	LECT2	0.010874	0.00500041	0.0296584	0.120081	1	1
O14967	CLGN	-0.00187209	0.00578648	0.746296	0.460029	1	1
O15013	ARHGEF10	0.0107331	0.0142087	0.450013	0.299969	1	1
O15018	PDZD2	-0.0826531	0.0682594	0.225946	0.318523	1	1
O15031	PLXNB2	0.0149973	0.00532856	0.00488514	0.224454	1	1
O15083	ERC2	0.266698	0.0805194	0.000925587	0.529177	1	1
O15123	ANGPT2	0.0574394	0.0269573	0.0331094	0.378968	1	1
O15169	AXIN1	0.272291	0.0864179	0.00162788	0.363328	1	1
O15182	CETN3	0.0772294	0.0422028	0.067256	0.0360037	1	1
O15197	EPHB6	-0.00691324	0.0163415	0.672259	0.0131051	1	1
O15232	MATN3	0.0036265	0.00763492	0.634795	0.845538	1	1
O15240	VGF	-0.0426147	0.0587087	0.46792	0.389303	1	1
O15264	MAPK13	-0.167217	0.0674372	0.0131531	0.187114	1	1
O15305	PMM2	-0.0332413	0.0179837	0.0645437	0.66222	1	1
O15335	CHAD	0.0110457	0.0175534	0.529176	0.203255	1	1
O15354	GPR37	-0.00305884	0.00573542	0.593809	0.103258	1	1
O15389	SIGLEC5	0.0059044	0.00492068	0.230172	0.698493	1	1
O15394	NCAM2	-0.0120582	0.0076271	0.113885	0.0230869	1	1
O15400	STX7	0.00355801	0.00660788	0.590267	0.373762	1	1
O15444	CCL25	0.00168778	0.00584234	0.772667	0.573952	1	1
O15455	TLR3	-0.00312899	0.00391131	0.423718	0.200487	1	1
O15467	CCL16	-0.00495536	0.00533097	0.352608	0.872646	1	1
O15496	PLA2G10	-0.0567776	0.0532211	0.286051	0.391685	1	1
O43155	FLRT2	0.00701095	0.00772705	0.364235	0.793322	1	1
O43184	ADAM12	0.0942879	0.027641	0.000646869	0.0702808	1	1
O43240	KLK10	-0.00168494	0.00673978	0.802588	0.402584	1	1
O43278	SPINT1	-0.0100618	0.0130234	0.439764	0.258442	1	1
O43280	TREH	0.00267114	0.00667793	0.68916	0.0557436	1	1
O43291	SPINT2	0.0220406	0.0220679	0.317908	0.810232	1	1
O43312	MTSS1	-0.0703181	0.0779903	0.367256	0.5	1	1
O43405	COCH	-0.000783982	0.0127397	0.95093	0.59704	1	1
O43432	EIF4G3	0.127244	0.0670472	0.0577193	0.0102172	1	1
O43493	TGOLN2	0.000419705	0.00545617	0.938685	0.148177	1	1
O43505	B4GAT1	0.0126766	0.0142654	0.374207	0.0042256	1	1
O43557	TNFSF14	-0.0622308	0.0804996	0.439488	0.471479	1	1
O43561	LAT	0.30236	0.100313	0.00257696	0.5	1	1
O43570	CA12	0.025318	0.0179753	0.158986	0.55758	1	1
O43597	SPRY2	-0.0487944	0.0490171	0.319514	0.577429	1	1
O43598	DNPH1	0.00152065	0.0141204	0.91424	0.00654968	1	1
O43653	PSCA	-0.00723801	0.00327469	0.027085	0.174208	1	1
O43699	SIGLEC6	0.00727968	0.00995365	0.464561	0.287755	1	1
O43768	ENSA	-0.179452	0.075802	0.0179145	0.434112	1	1
O43827	ANGPTL7	0.0042732	0.0139119	0.758721	0.281116	1	1
O43854	EDIL3	-0.00513408	0.0472357	0.913448	0.675041	1	1
O43866	CD5L	0.0175301	0.0195449	0.369765	0.223993	1	1
O43896	KIF1C	0.0156551	0.0514046	0.760712	0.401002	1	1
O43903	GAS2	0.0542053	0.0386753	0.16105	0.102733	1	1
O43927	CXCL13	-0.143088	0.0708238	0.0433487	0.373209	1	1
O60234	GMFG	0.0768034	0.060181	0.201882	0.315725	1	1
O60235	TMPRSS11D	0.0157758	0.0350696	0.652823	0.170464	1	1
O60238	BNIP3L	-0.119439	0.0834388	0.1523	0.922858	1	1
O60240	PLIN1	-0.0588504	0.077869	0.449792	0.156139	1	1
O60242	ADGRB3	-0.00534126	0.006185	0.387817	0.615077	1	1
O60243	HS6ST1	-0.0100052	0.0190609	0.599647	0.0361839	1	1
O60245	PCDH7	-0.0241234	0.0370865	0.515393	0.00333133	1	1
O60259	KLK8	0.00475565	0.0118894	0.689163	0.0822112	1	1
O60279	SUSD5	0.00885484	0.0107094	0.408335	0.516467	1	1
O60447	EVI5	-0.0468397	0.0283785	0.0988341	0.0440288	1	1
O60449	LY75	-0.00727745	0.00374622	0.0520631	0.328261	1	1
O60469	DSCAM	-0.0013873	0.0270524	0.959101	0.102036	1	1
O60476	MAN1A2	0.0253546	0.0191696	0.185953	0.0163201	1	1
O60496	DOK2	-0.0451539	0.0631324	0.474469	7.91796e-08	1	0.000225424
O60500	NPHS1	-0.0110208	0.0095201	0.247012	0.182979	1	1
O60575	SPINK4	-0.00251398	0.00493824	0.610692	0.604719	1	1
O60609	GFRA3	-0.151521	0.0860834	0.0783799	4.75869e-09	1	1.3548e-05
O60635	TSPAN1	-0.0698367	0.0855482	0.414304	0.410092	1	1
O60664	PLIN3	-0.0162416	0.0609376	0.789832	0.25988	1	1
O60749	SNX2	0.0699396	0.0390208	0.0730743	0.0410426	1	1
O60760	HPGDS	-0.00884771	0.00906477	0.329037	2.85456e-10	1	8.12694e-07
O60825	PFKFB2	-0.124789	0.0431238	0.00380676	0.755601	1	1
O60911	CTSV	0.103942	0.0880396	0.237752	0.5	1	1
O60934	NBN	-0.00625793	0.0579712	0.914036	0.903492	1	1
O60941	DTNB	0.131562	0.0851575	0.122364	0.5	1	1
O75015	FCGR3B	-0.0286362	0.0121231	0.0181712	0.78	1	1
O75023	LILRB5	0.00607405	0.00345907	0.0790917	0.387776	1	1
O75054	IGSF3	0.0537507	0.0448595	0.230839	0.226595	1	1
O75061	DNAJC6	-0.0843124	0.0460129	0.0668975	0.46515	1	1
O75071	EFCAB14	0.0871479	0.0601609	0.147455	0.512811	1	1
O75077	ADAM23	0.000911322	0.00774624	0.906347	0.0988979	1	1
O75144	ICOSLG	-0.0171446	0.0121806	0.159269	0.279615	1	1
O75154	RAB11FIP3	0.149471	0.0632825	0.0181781	0.621903	1	1
O75167	PHACTR2	-0.0394747	0.0193911	0.0417792	0.000591686	1	1
O75173	ADAMTS4	0.0972327	0.0310824	0.00175869	0.0341644	1	1
O75190	DNAJB6	0.0376971	0.0209987	0.0726195	0.379641	1	1
O75223	GGCT	-0.0344067	0.0361672	0.341441	0.274054	1	1
O75312	ZPR1	0.0115891	0.076315	0.879299	0.418819	1	1
O75326	SEMA7A	-0.0302408	0.0281239	0.282252	0.278287	1	1
O75339	CILP	0.0380686	0.0127277	0.00278054	8.60046e-05	1	0.244855
O75340	PDCD6	-0.0128899	0.00367458	0.000451742	0.241923	1	1
O75347	TBCA	-0.0400237	0.0308223	0.194105	0.231646	1	1
O75354	ENTPD6	0.0166271	0.00633185	0.00864093	0.733922	1	1
O75356	ENTPD5	-0.00256989	0.00842934	0.760462	4.38057e-05	1	0.124715
O75427	LRCH4	0.283181	0.104254	0.00660248	0.5	1	1
O75493	CA11	-0.00520791	0.0585926	0.929175	0.118732	1	1
O75506	HSBP1	-0.0152217	0.00931944	0.1024	0.0420509	1	1
O75509	TNFRSF21	0.0430533	0.019516	0.0273807	0.279794	1	1
O75521	ECI2	-0.00964599	0.0257277	0.707716	0.553515	1	1
O75594	PGLYRP1	0.0104469	0.0144935	0.471035	0.484627	1	1
O75629	CREG1	-0.0275056	0.0220304	0.211837	0.976203	1	1
O75711	SCRG1	0.0245468	0.0354874	0.489123	0.117245	1	1
O75781	PALM	0.0209748	0.027882	0.451889	0.0172283	1	1
O75791	GRAP2	-0.0149001	0.0500022	0.765712	0.521231	1	1
O75792	RNASEH2A	-0.0146818	0.0391663	0.707767	0.0133468	1	1
O75830	SERPINI2	0.00746201	0.011783	0.526548	0.453381	1	1
O75843	AP1G2	0.0369693	0.0354974	0.297659	0.216046	1	1
O75882-2	ATRN	-0.0121462	0.00634574	0.055612	0.877048	1	1
O75888	TNFSF13	0.0332629	0.013888	0.0166163	3.16854e-09	1	9.02082e-06
O76036	NCR1	-0.0150197	0.024042	0.532149	0.695745	1	1
O76038	SCGN	-0.0270313	0.0476395	0.570433	0.332498	1	1
O76061	STC2	0.032169	0.0670774	0.631526	0.194957	1	1
O76070	SNCG	-0.0143006	0.00798426	0.0732771	9.76714e-06	1	0.027807
O76074	PDE5A	-0.0430568	0.0254167	0.090259	0.0128224	1	1
O76076	CCN5	-0.0632502	0.0182069	0.000512843	0.137527	1	1
O76096	CST7	-0.017587	0.0058654	0.00271373	0.09033	1	1
O94760	DDAH1	0.0687296	0.024935	0.00584504	0.396334	1	1
O94779	CNTN5	0.00947221	0.0084633	0.263051	0.215622	1	1
O94830	DDHD2	-0.120281	0.0432907	0.00546206	0.741026	1	1
O94856	NFASC	0.000336765	0.0117868	0.977206	0.626508	1	1
O94986	CEP152	0.0821991	0.0728922	0.259455	0.307535	1	1
O94988	FAM13A	-0.00362269	0.0313974	0.908142	0.283512	1	1
O94992	HEXIM1	-0.0297631	0.0750779	0.691788	0.13969	1	1
O95157	NXPH3	0.0198532	0.0164783	0.228279	0.103089	1	1
O95183	VAMP5	0.122919	0.0539177	0.0226223	0.126612	1	1
O95274	LYPD3	-0.00804091	0.0137856	0.559701	0.440131	1	1
O95379	TNFAIP8	0.0619513	0.0476591	0.193641	0.373551	1	1
O95388	CCN4	-0.00592541	0.00934452	0.526012	0.597746	1	1
O95393	BMP10	0.00133706	0.00955755	0.888742	0.396828	1	1
O95407	TNFRSF6B	-0.020689	0.0132643	0.118818	0.0898315	1	1
O95445	APOM	-0.0181016	0.0135217	0.180667	0.0508983	1	1
O95467	GNAS	-0.10081	0.0475573	0.0340267	0.275591	1	1
O95497	VNN1	0.000200876	0.0045197	0.96455	0.0107994	1	1
O95498	VNN2	0.0119141	0.0058869	0.0429879	0.00219909	1	1
O95502	NPTXR	0.0118191	0.00568924	0.0377601	0.000499931	1	1
O95544	NADK	-0.0507001	0.0182809	0.00554745	0.677389	1	1
O95630	STAMBP	0.128046	0.12223	0.294833	0.5	1	1
O95633	FSTL3	-0.0496091	0.0474995	0.296294	0.322103	1	1
O95670	ATP6V1G2	-0.0198479	0.0402395	0.62184	0.0145817	1	1
O95684	CEP43	0.127138	0.0600527	0.0342503	0.0384956	1	1
O95721	SNAP29	0.0308252	0.0571188	0.589426	0.22227	1	1
O95727	CRTAM	0.005747	0.0127719	0.652731	0.374504	1	1
O95760	IL33	-0.0316968	0.107562	0.768235	0.5	1	1
O95786	DDX58	-0.0159258	0.0145482	0.273651	0.305556	1	1
O95817	BAG3	-0.0174217	0.0646637	0.787606	0.580387	1	1
O95825	CRYZL1	0.00864288	0.0329548	0.793117	0.760149	1	1
O95835	LATS1	-0.218512	0.0647443	0.000738153	0.0111119	1	1
O95841	ANGPTL1	0.0119648	0.0130244	0.35828	0.973756	1	1
O95858	TSPAN15	-0.0429932	0.0701196	0.539783	0.037561	1	1
O95954	FTCD	0.0612794	0.0348032	0.0782825	0.834147	1	1
O95965	ITGBL1	-0.00937303	0.0157154	0.550894	0.11971	1	1
O95971	CD160	0.0161762	0.0126414	0.20068	0.632844	1	1
O95980	RECK	0.0193934	0.0292297	0.50702	0.101165	1	1
O95998	IL18BP	0.0051193	0.0453445	0.910112	0.861707	1	1
O96007	MOCS2	-0.0211617	0.013593	0.119514	0.018375	1	1
P00325	ADH1B	-0.114106	0.0396616	0.00401506	0.880599	1	1
P00390	GSR	0.0454452	0.0373042	0.223136	0.16878	1	1
P00441	SOD1	0.0245379	0.0614225	0.68953	0.917796	1	1
P00533	EGFR	0.0216687	0.0257849	0.400704	0.0691132	1	1
P00734	F2	0.0339536	0.0258455	0.188942	0.494771	1	1
P00736	C1R	-0.0032657	0.0121922	0.788813	0.71466	1	1
P00742	F10	0.010609	0.0217812	0.626208	0.522995	1	1
P00746	CFD	0.0619905	0.0548894	0.258742	0.171401	1	1
P00747	PLG	-0.00403154	0.0145688	0.781992	0.139496	1	1
P00748	F12	-0.00947346	0.00346866	0.00631119	0.0356602	1	1
P00750	PLAT	-0.0937785	0.044152	0.0336708	0.0523753	1	1
P00797	REN	0.0397274	0.0232329	0.0872729	0.525507	1	1
P00813	ADA	-0.0071889	0.00664249	0.279137	0.0245542	1	1
P00915	CA1	0.0676043	0.0454227	0.136662	0.233565	1	1
P00918	CA2	-0.00294872	0.0393168	0.940216	0.405104	1	1
P00995	SPINK1	0.01752	0.00987596	0.0760623	0.0587527	1	1
P01008	SERPINC1	-0.0697777	0.0668693	0.296719	0.0293661	1	1
P01009	SERPINA1	0.0398006	0.0243799	0.10257	0.384825	1	1
P01011	SERPINA3	0.0279446	0.0100787	0.0055603	0.265058	1	1
P01019	AGT	0.019631	0.00780472	0.011894	0.000226276	1	0.644208
P01034	CST3	0.0194827	0.0143164	0.173558	0.660453	1	1
P01037	CST1	0	0.00755217	1	0.05502	1	1
P01130	LDLR	0.152118	0.10438	0.145018	0.807565	1	1
P01133	EGF	-0.0204509	0.0847703	0.80936	0.00400288	1	1
P01135	TGFA	-0.0400756	0.0350242	0.25253	0.017673	1	1
P01137	TGFB1	0.0441009	0.0181202	0.0149412	6.44926e-06	1	0.0183611
P01178	OXT	-0.0100531	0.0082989	0.225753	0.339665	1	1
P01189	POMC	0.0518117	0.0534428	0.332306	0.0241126	1	1
P01210	PENK	-0.0143074	0.011651	0.219447	0.00582612	1	1
P01215	CGA	0.0368148	0.113224	0.745067	0.5	1	1
P01225	FSHB	0.0592437	0.0368885	0.108269	0.000679361	1	1
P01229	LHB	-0.117934	0.071002	0.0967141	0.504527	1	1
P01258	CALCA	0.0833816	0.0376171	0.0266513	0.0744356	1	1
P01266	TG	0.165886	0.0522018	0.00148405	0.985831	1	1
P01303	NPY	-0.00315816	0.0233709	0.892507	0.18226	1	1
P01579	IFNG	-0.0618878	0.0935098	0.508079	0.5	1	1
P01588	EPO	0.0767191	0.0779747	0.325166	0.5	1	1
P01589	IL2RA	-0.0112949	0.00721792	0.11762	0.0240319	1	1
P01730	CD4	0.0066798	0.0119689	0.576779	0.271513	1	1
P01732	CD8A	-0.0165738	0.0154755	0.284183	0.000123582	1	0.351838
P01833	PIGR	-0.0352296	0.0258387	0.172744	0.252476	1	1
P01903	HLA-DRA	-0.00154468	0.0120485	0.897987	0.263682	1	1
P02008	HBZ	-0.0104766	0.00397803	0.00844826	0.461918	1	1
P02452	COL1A1	0.0746861	0.0361287	0.0387135	0.5	1	1
P02458	COL2A1	0.00887065	0.00537696	0.0989937	0.00450465	1	1
P02461	COL3A1	-0.0118798	0.0682543	0.861825	0.5	1	1
P02462	COL4A1	0.062962	0.022413	0.00496689	0.194548	1	1
P02647	APOA1	0.18242	0.0784719	0.0200903	0.0195353	1	1
P02649	APOE	0.00187749	0.00533606	0.724951	3.14661e-07	1	0.000895841
P02652	APOA2	-0.19362	0.0578633	0.000819384	0.072466	1	1
P02654	APOC1	0.0440748	0.0130851	0.000756266	0.00107602	1	1
P02671	FGA	-0.0224253	0.0397366	0.572516	0.808837	1	1
P02730	SLC4A1	-0.206565	0.0782265	0.00827587	0.0330703	1	1
P02743	APCS	0.0014949	0.0231711	0.948559	0.504004	1	1
P02745	C1QA	-0.0174259	0.00998722	0.0810165	0.215527	1	1
P02748	C9	0.0646383	0.0390573	0.0979325	0.454469	1	1
P02750	LRG1	-0.0116125	0.00732643	0.112962	0.000734396	1	1
P02751	FN1	-0.034853	0.0102983	0.0007135	0.268473	1	1
P02765	AHSG	0.0125728	0.00591845	0.0336415	0.671639	1	1
P02771	AFP	-0.0714881	0.021141	0.000720939	3.28951e-09	1	9.36525e-06
P02774	GC	-0.00166373	0.00357703	0.64185	0.179624	1	1
P02775	PPBP	0.0316856	0.0971184	0.74423	0.434538	1	1
P02776	PF4	0.103003	0.0530927	0.0523723	0.363934	1	1
P02778	CXCL10	-0.00543422	0.015783	0.730614	0.76593	1	1
P02786	TFRC	0.0163976	0.00743981	0.0275223	0.0319956	1	1
P02787	TF	-0.00486662	0.0124713	0.696369	0.204757	1	1
P02818	BGLAP	-0.0891462	0.0420331	0.0339336	1.04374e-10	1	2.97153e-07
P03950	ANG	-0.00944616	0.0092976	0.30964	0.630636	1	1
P03951	F11	0.00987105	0.0103921	0.342185	0.477973	1	1
P03952	KLKB1	0.00231314	0.0108541	0.831239	0.146931	1	1
P03956	MMP1	-0.017851	0.00893097	0.0456327	0.0240011	1	1
P04040	CAT	-0.0125143	0.0255794	0.624677	0.9766	1	1
P04066	FUCA1	0.00706986	0.0107361	0.510207	0.170833	1	1
P04070	PROC	-0.0231286	0.0236458	0.328012	0.345661	1	1
P04080	CSTB	0.0113422	0.00509897	0.0261211	0.384006	1	1
P04085	PDGFA	-0.10909	0.0921114	0.236285	0.601203	1	1
P04090	RLN2	-0.0082189	0.0297181	0.782116	0.620865	1	1
P04118	CLPS	0.00800137	0.00709306	0.259296	0.00366977	1	1
P04141	CSF2	-0.0890972	0.0258714	0.000573509	0.185805	1	1
P04155	TFF1	-0.00230078	0.0151195	0.879051	0.645522	1	1
P04179	SOD2	-0.00568724	0.0278058	0.837936	0.225643	1	1
P04180	LCAT	0.0928233	0.0366516	0.0113224	0.663524	1	1
P04183	TK1	-0.0322849	0.0435442	0.458434	0.070413	1	1
P04196	HRG	0.0141638	0.00818218	0.0834427	0.287855	1	1
P04216	THY1	-0.0131687	0.0138122	0.340381	0.450964	1	1
P04217	A1BG	-0.0173348	0.0110142	0.11552	0.5	1	1
P04233	CD74	0.0815766	0.0776906	0.29371	0.105427	1	1
P04275	VWF	-0.0102522	0.0389669	0.792473	0.351856	1	1
P04439	HLA-A	-0.0154714	0.0048645	0.00147038	0.0010325	1	1
P04626	ERBB2	-0.0884217	0.0273376	0.00121885	5.76844e-11	1	1.64227e-07
P04637	TP53	-0.0335588	0.0687948	0.625684	0.0528901	1	1
P04746	AMY2A	0.00736676	0.0120369	0.540528	0.377021	1	1
P04792	HSPB1	-0.00568169	0.00890182	0.523304	0.147813	1	1
P05060	CHGB	0.0358022	0.0237545	0.131767	0.0699839	1	1
P05067	APP	0.125094	0.057979	0.0309612	0.378381	1	1
P05089	ARG1	-0.0661897	0.0216763	0.00226151	0.0293264	1	1
P05090	APOD	-0.0190075	0.0216306	0.379545	0.283249	1	1
P05107	ITGB2	-0.00142859	0.0428585	0.973409	0.5	1	1
P05121	SERPINE1	0.0706678	0.0407632	0.0829859	0.050742	1	1
P05154	SERPINA5	0.0164379	0.0194366	0.39771	0.264462	1	1
P05155	SERPING1	0	0.0211935	1	0.0855384	1	1
P05156	CFI	-0.013884	0.0175928	0.430003	1.90911e-07	1	0.000543523
P05160	F13B	0.0170098	0.0091367	0.0626451	0.146166	1	1
P05164	MPO	0.01341	0.0167683	0.42387	1.26198e-07	1	0.000359286
P05187	ALPP	0.0326039	0.0130668	0.0125895	0.352292	1	1
P05305	EDN1	0.000735708	0.0169213	0.96532	0.0249572	1	1
P05413	FABP3	-0.101805	0.0518843	0.0497439	0.785178	1	1
P05451	REG1A	0.0127486	0.0163386	0.43523	0.329913	1	1
P05452	CLEC3B	-0.0260545	0.0180934	0.149867	0.13096	1	1
P05546	SERPIND1	-0.10516	0.0656651	0.109275	0.5	1	1
P05783	KRT18	-0.0964003	0.0851911	0.257812	0.1433	1	1
P05937	CALB1	-0.0710032	0.0405451	0.079909	0.400713	1	1
P06127	CD5	0.0212982	0.0301342	0.479704	0.0894472	1	1
P06132	UROD	-0.00963932	0.00733627	0.188871	0.353188	1	1
P06213	INSR	0.00796773	0.0796865	0.920354	0.5	1	1
P06276	BCHE	0.00940497	0.00803828	0.241991	0.229795	1	1
P06396	GSN	0.0368457	0.134323	0.783849	0.5	1	1
P06681	C2	0.0246301	0.0111503	0.0271802	0.000113002	1	0.321718
P06727	APOA4	-0.0530181	0.024204	0.02849	0.00554713	1	1
P06731	CEACAM5	0.0202567	0.0176388	0.250799	0.169999	1	1
P06733	ENO1	-0.0204221	0.0251321	0.416453	0.147903	1	1
P06734	FCER2	0.00616447	0.0133573	0.644435	0.809997	1	1
P06756	ITGAV	0.0826858	0.0283065	0.00348809	0.0995833	1	1
P06850	CRH	-0.0233632	0.0142709	0.101605	0.285269	1	1
P06858	LPL	-0.00466544	0.0116977	0.690015	0.416269	1	1
P06870	KLK1	-0.000562646	0.00450117	0.900524	0.190572	1	1
P07093	SERPINE2	-0.00823207	0.00775803	0.288643	0.366081	1	1
P07098	LIPF	-0.0223143	0.0152115	0.142393	0.14035	1	1
P07108	DBI	-0.00797199	0.0150259	0.595731	0.0985635	1	1
P07148	FABP1	-0.0173005	0.0173102	0.317583	0.615608	1	1
P07204	THBD	0.0218591	0.023867	0.359735	0.002192	1	1
P07225	PROS1	-0.0204208	0.0720988	0.776997	0.015942	1	1
P07237	P4HB	-0.0376463	0.105794	0.721958	0.703105	1	1
P07288	KLK3	-0.0476009	0.0715172	0.505675	0.290273	1	1
P07306	ASGR1	0.0777001	0.0236142	0.00100047	0.0151824	1	1
P07307	ASGR2	-0.00615491	0.0129262	0.633963	0.439056	1	1
P07311	ACYP1	0.00269298	0.0160789	0.866988	0.883499	1	1
P07320	CRYGD	-0.00380368	0.005917	0.520328	0.220091	1	1
P07332	FES	-0.0969837	0.0283708	0.000629821	0.019651	1	1
P07333	CSF1R	0.149219	0.0767146	0.0517604	0.460804	1	1
P07339	CTSD	-0.00236581	0.0136035	0.861935	0.447512	1	1
P07355	ANXA2	0.0197305	0.0086791	0.023006	0.00128908	1	1
P07358	C8B	-0.000770416	0.00789677	0.922281	0.971544	1	1
P07359	GP1BA	-0.0830749	0.0486766	0.0878832	0.0131233	1	1
P07451	CA3	-0.0465132	0.0322344	0.149029	0.208095	1	1
P07478	PRSS2	-0.0172263	0.0344652	0.617204	0.138184	1	1
P07585	DCN	0.137961	0.0861242	0.109182	0.701638	1	1
P07602	PSAP	-0.0148753	0.0189029	0.431323	0.061131	1	1
P07741	APRT	-0.191891	0.0751042	0.0106189	0.0238523	1	1
P07911	UMOD	0.00794604	0.00495397	0.10872	0.0922236	1	1
P07942	LAMB1	0.00675541	0.00628462	0.282415	0.0611544	1	1
P07947	YES1	0.132743	0.0569186	0.0196929	0.0684517	1	1
P07949	RET	-0.0203762	0.0112573	0.0702887	0.141712	1	1
P07998	RNASE1	0.0345511	0.0198498	0.0817487	0.650365	1	1
P08069	IGF1R	-0.0115549	0.036984	0.754714	0.0120923	1	1
P08118	MSMB	0.00319608	0.0108668	0.768671	0.0131949	1	1
P08134	RHOC	-0.0419858	0.0483214	0.38491	0.000123178	1	0.350688
P08174	CD55	0.019302	0.00842664	0.021987	0.180163	1	1
P08185	SERPINA6	0.0346024	0.0182696	0.0582263	0.413557	1	1
P08217	CELA2A	0.0652822	0.0411907	0.112994	0.0166859	1	1
P08236	GUSB	-0.0251427	0.050022	0.615223	0.640972	1	1
P08254	MMP3	0.00773032	0.00773091	0.317348	0.0496512	1	1
P08263	GSTA1	-0.0219217	0.0127188	0.0847857	0.0850265	1	1
P08294	SOD3	-0.0419383	0.0409909	0.306255	0.328983	1	1
P08319	ADH4	-0.0649773	0.0416075	0.118365	0.113158	1	1
P08397	HMBS	0.0184225	0.0355437	0.604245	0.460716	1	1
P08473	MME	0.0289538	0.0729414	0.691407	0.995505	1	1
P08575	PTPRC	-0.0119153	0.0274332	0.664044	0.427577	1	1
P08581	MET	-0.00785453	0.0306359	0.797655	0.503364	1	1
P08582	MELTF	-0.011266	0.00979874	0.25025	0.0465282	1	1
P08603	CFH	0.0132958	0.0116378	0.253262	0.581486	1	1
P08648	ITGA5	-0.0314149	0.0759727	0.679239	0.365591	1	1
P08697	SERPINF2	0.0357643	0.0242195	0.139762	0.145873	1	1
P08709	F7	-0.000128394	0.00796044	0.987132	0.493618	1	1
P08727	KRT19	-0.0156342	0.0272022	0.565467	0.955326	1	1
P08758	ANXA5	0.0539689	0.0370426	0.145132	0.0739148	1	1
P08833	IGFBP1	-0.0107396	0.0859342	0.900544	0.298651	1	1
P08887	IL6R	-0.0271682	0.0110837	0.014239	1.22128e-07	1	0.000347699
P08962	CD63	0.0906322	0.0836461	0.278578	0.4768	1	1
P09038	FGF2	-0.00773048	0.00590394	0.190407	0.0318671	1	1
P09104	ENO2	0.0262031	0.029689	0.37746	0.139738	1	1
P09105	HBQ1	-0.00468686	0.0108654	0.666209	0.00451212	1	1
P09110	ACAA1	-0.0726448	0.0427712	0.0894222	9.66903e-06	1	0.0275277
P09211	GSTP1	0.0209484	0.0190165	0.270638	0.0683368	1	1
P09237	MMP7	0.0315694	0.0123748	0.0107382	0.651325	1	1
P09238	MMP10	0.00959337	0.013635	0.48169	0.921212	1	1
P09326	CD48	-0.0050379	0.00653881	0.441027	0.402401	1	1
P09341	CXCL1	0.0040049	0.00667505	0.548519	0.0244871	1	1
P09382	LGALS1	0.0219306	0.0138088	0.11225	0.000710615	1	1
P09417	QDPR	0.011152	0.0100391	0.266632	0.315655	1	1
P09455	RBP1	-0.0204872	0.0366148	0.575798	0.0100911	1	1
P09467	FBP1	-0.114018	0.0676877	0.0920908	0.364267	1	1
P09486	SPARC	0.123486	0.0800063	0.122721	0.56639	1	1
P09529	INHBB	-0.00905169	0.0106991	0.397538	0.0995904	1	1
P09543	CNP	-0.0433629	0.0517441	0.402016	0.0897576	1	1
P09564	CD7	-0.0116111	0.00931035	0.212356	0.0110933	1	1
P09601	HMOX1	-0.0446016	0.055774	0.423893	0.0687693	1	1
P09603	CSF1	0.0150031	0.0209058	0.472971	0.179089	1	1
P09619	PDGFRB	0.00144931	0.00349541	0.678411	0.110774	1	1
P09668	CTSH	0.00785927	0.00475496	0.09836	0.296272	1	1
P09681	GIP	0.164986	0.0989836	0.0955531	0.5	1	1
P09683	SCT	0.10074	0.0868313	0.245974	0.520369	1	1
P09758	TACSTD2	0.000441158	0.00573505	0.938685	0.592104	1	1
P09769	FGR	-0.012303	0.0453081	0.785975	0.582292	1	1
P09871	C1S	-0.00179626	0.00823292	0.827288	0.72688	1	1
P09874	PARP1	-0.0658011	0.0795842	0.408344	0.883244	1	1
P09960	LTA4H	-0.014683	0.042106	0.727303	0.108882	1	1
P0C7L1	SPINK8	0.0197404	0.0117196	0.092106	0.0157846	1	1
P0C7M8	CLEC2L	-0.0130502	0.16227	0.935901	0.5	1	1
P0C862	C1QTNF9	-0.00243341	0.00434542	0.575484	0.208473	1	1
P0CG30	GSTT2B	0.00520607	0.00376014	0.166193	0.025647	1	1
P0DJD7	PGA4	-0.0727808	0.105087	0.488574	0.5	1	1
P0DMV8	HSPA1A	-0.116962	0.0400864	0.00352581	0.0135949	1	1
P0DOY2	IGLC2	0.0109161	0.0248948	0.661032	0.223842	1	1
P0DPI2	GATD3	0.138316	0.0487078	0.00451549	0.0795779	1	1
P10082	PYY	-0.00572461	0.0184015	0.755729	0.0101816	1	1
P10092	CALCB	-0.0623151	0.0373268	0.0950286	0.10246	1	1
P10144	GZMB	0.0135623	0.0130014	0.296884	0.521884	1	1
P10145	CXCL8	-0.167915	0.0925342	0.0695816	0.0701483	1	1
P10147	CCL3	0.0183935	0.0142541	0.196911	0.0973455	1	1
P10451	SPP1	-0.0525486	0.0439918	0.232278	0.832701	1	1
P10586	PTPRF	0.0592291	0.0517218	0.252148	0.208573	1	1
P10643	C7	0.00173619	0.00661094	0.79284	0.00210861	1	1
P10645	CHGA	0.0134381	0.0268819	0.61715	0.0742873	1	1
P10646	TFPI	-0.0354134	0.0106837	0.000917399	0.0417564	1	1
P10721	KIT	0.0875683	0.0722807	0.225703	0.873196	1	1
P10746	UROS	0.0325752	0.0348185	0.349495	0.534721	1	1
P10747	CD28	0.0166117	0.0274013	0.544358	0.239373	1	1
P10909	CLU	-0.0700704	0.0417813	0.0935276	0.714992	1	1
P11137	MAP2	-0.0144682	0.0526006	0.783272	0.0809966	1	1
P11215	ITGAM	-0.0354473	0.025116	0.158142	0.00425579	1	1
P11226	MBL2	0.00196764	0.00437257	0.652713	0.829318	1	1
P11234	RALB	-0.00860163	0.0361321	0.811834	0.0264225	1	1
P11274	BCR	0.0159011	0.07343	0.82856	0.644331	1	1
P11310	ACADM	0.012676	0.0295865	0.668332	0.495027	1	1
P11464	PSG1	0.00634121	0.00717311	0.376682	0.234617	1	1
P11684	SCGB1A1	0.00471674	0.0120871	0.696367	0.705837	1	1
P11717	IGF2R	0.00917151	0.0106118	0.387435	0.284567	1	1
P12104	FABP2	-0.0225597	0.0192883	0.242161	0.604402	1	1
P12111	COL6A3	-0.0622947	0.0487853	0.201633	0.121496	1	1
P12270	TPR	0.0523707	0.0807162	0.516451	0.0568346	1	1
P12318	FCGR2A	-0.0106874	0.00612113	0.0808146	0.684353	1	1
P12319	FCER1A	-0.0790985	0.0301664	0.00873973	0.0135967	1	1
P12429	ANXA3	-0.0342101	0.049093	0.4859	0.5	1	1
P12544	GZMA	0.139116	0.0697428	0.0460754	0.503124	1	1
P12724	RNASE3	0.0105395	0.0170417	0.536276	0.44736	1	1
P12821	ACE	-0.00468594	0.00870282	0.590274	0.00257004	1	1
P12830	CDH1	0.0973805	0.102937	0.344138	0.0370678	1	1
P12872	MLN	0.0224513	0.0108703	0.0388875	0.683366	1	1
P12955	PEPD	0.0137992	0.0107591	0.199644	0.0232621	1	1
P13051	UNG	0.0939355	0.0972395	0.334033	0.5	1	1
P13224	GP1BB	-0.0192515	0.0677831	0.776397	0.5	1	1
P13232	IL7	-0.0607351	0.0363687	0.0949231	0.0448719	1	1
P13236	CCL4	0.0544089	0.0296256	0.0662768	0.02139	1	1
P13284	IFI30	-0.0141932	0.0090712	0.117666	0.00293845	1	1
P13385	TDGF1	0.00234982	0.00356267	0.509531	0.405258	1	1
P13500	CCL2	-0.0309305	0.0708027	0.662217	0.595684	1	1
P13501	CCL5	0.0617211	0.0233034	0.00808294	0.404076	1	1
P13521	SCG2	0.0237699	0.0872495	0.785287	0.5	1	1
P13591	NCAM1	-0.0216381	0.0144379	0.133951	0.00718656	1	1
P13611	VCAN	0.00107792	0.00708349	0.87905	0.0566767	1	1
P13647	KRT5	0.00197108	0.039422	0.960123	0.0040812	1	1
P13667	PDIA4	-0.0320986	0.0522506	0.539003	0.382088	1	1
P13686	ACP5	0.00806336	0.0182192	0.658073	0.000857806	1	1
P13688	CEACAM1	-0.0138852	0.0143049	0.331718	0.0253092	1	1
P13725	OSM	0.0254938	0.0638227	0.689564	0.507512	1	1
P13726	F3	-0.0151598	0.0211237	0.472963	0.0100245	1	1
P13727	PRG2	0.050703	0.0433378	0.242022	0.815093	1	1
P13747	HLA-E	0.00249192	0.0133942	0.85241	0.0316098	1	1
P13796	LCP1	-0.00719835	0.00448244	0.108296	0.066951	1	1
P13861	PRKAR2A	-0.0554276	0.0418059	0.184896	0.367077	1	1
P13929	ENO3	0.148261	0.0417391	0.00038219	0.000112078	1	0.319086
P13987	CD59	0.0219934	0.0171195	0.198898	0.103556	1	1
P13995	MTHFD2	-0.0464681	0.036083	0.197812	0.000774675	1	1
P14091	CTSE	0.00546535	0.0131171	0.676928	0.300867	1	1
P14136	GFAP	0.0324281	0.0537594	0.54637	0.961312	1	1
P14151	SELL	0.0250798	0.0103384	0.0152708	3.69459e-13	1	1.05185e-09
P14174	MIF	-0.0134166	0.0460104	0.770593	0.0735528	1	1
P14207	FOLR2	0.0124508	0.0367392	0.734687	0.261776	1	1
P14210	HGF	0.0539412	0.0439019	0.219194	0.164717	1	1
P14384	CPM	0.0508943	0.0321358	0.113256	0.47721	1	1
P14543	NID1	-0.00774648	0.0241617	0.748506	0.0104059	1	1
P14555	PLA2G2A	0.000410533	0.006158	0.946847	0.94594	1	1
P14778	IL1R1	-0.0456964	0.0234783	0.0516157	0.139505	1	1
P14780	MMP9	-0.0523712	0.0277039	0.0587057	0.0261859	1	1
P14868	DARS1	0.0356315	0.0393359	0.365027	0.296993	1	1
P14902	IDO1	-0.0220685	0.0159312	0.165979	0.174201	1	1
P15018	LIF	-0.145198	0.0817476	0.0757036	0.5	1	1
P15085	CPA1	-0.00939335	0.0219216	0.668289	0.175249	1	1
P15086	CPB1	-0.0769883	0.0330689	0.0199059	0.0097207	1	1
P15090	FABP4	0.023807	0.055277	0.666697	0.491012	1	1
P15121	AKR1B1	0.0637677	0.0312424	0.0412448	0.76579	1	1
P15144	ANPEP	-0.0189302	0.0101437	0.0620134	0.16498	1	1
P15151	PVR	-0.00305189	0.00572239	0.593809	0.881958	1	1
P15260	IFNGR1	-0.00444556	0.0222286	0.841486	0.610914	1	1
P15289	ARSA	0.000800779	0.00694009	0.90814	0.0198169	1	1
P15291	B4GALT1	0.0376974	0.0193495	0.0513864	0.0497694	1	1
P15311	EZR	0.0554349	0.0607492	0.361494	0.0532771	1	1
P15328	FOLR1	0.073805	0.0428843	0.0852457	0.505672	1	1
P15502	ELN	-0.121845	0.0452715	0.00711468	0.207575	1	1
P15514	AREG	-0.014101	0.0248263	0.570043	0.109368	1	1
P15529	CD46	-0.025868	0.0450429	0.565767	0.00820599	1	1
P15692	VEGFA	0.00130843	0.00581525	0.82198	0.296173	1	1
P15848	ARSB	0.00713989	0.0132611	0.590295	0.0392015	1	1
P15907	ST6GAL1	-0.0205855	0.0233851	0.378705	0.717071	1	1
P15927	RPA2	-0.020548	0.0445479	0.644614	0.475638	1	1
P16035	TIMP2	0.0557439	0.0420534	0.184989	0.104225	1	1
P16109	SELP	-0.00693938	0.0151193	0.646252	3.65764e-06	1	0.0104133
P16112	ACAN	0.0178715	0.0424612	0.673836	0.101428	1	1
P16234	PDGFRA	-0.0131804	0.0143619	0.358756	0.0927309	1	1
P16278	GLB1	0.0581516	0.0325886	0.074356	0.132574	1	1
P16284	PECAM1	0.280669	0.0962511	0.00354548	0.947582	1	1
P16442	ABO	-0.0512687	0.0777839	0.509821	0.5	1	1
P16444	DPEP1	-0.00726003	0.0050074	0.147097	0.00133116	1	1
P16455	MGMT	0.00965978	0.00966152	0.317397	0.0170336	1	1
P16562	CRISP2	-0.00450349	0.00798369	0.572695	0.638872	1	1
P16581	SELE	0.14144	0.0452208	0.00176136	1.44847e-09	1	4.1238e-06
P16860	NPPB	0.0328319	0.0230229	0.153853	0.0607172	1	1
P16870	CPE	-0.0297053	0.0168342	0.0776353	0.0180617	1	1
P16871	IL7R	-0.0014629	0.00483883	0.762405	0.167702	1	1
P17050	NAGA	-0.000850294	0.0323112	0.979005	0.305812	1	1
P17181	IFNAR1	0.00800229	0.00978174	0.413309	0.139693	1	1
P17301	ITGA2	-0.00484678	0.00685264	0.479388	0.0267039	1	1
P17405	SMPD1	0.00616886	0.0105106	0.557258	0.65735	1	1
P17516	AKR1C4	-0.0527987	0.0839905	0.529593	0.5	1	1
P17538	CTRB1	0.0137717	0.00784725	0.0792642	0.90679	1	1
P17643	TYRP1	0.0640162	0.0496456	0.197238	0.0597318	1	1
P17676	CEBPB	-0.0314579	0.0768322	0.682219	0.628824	1	1
P17813	ENG	-0.0600132	0.0765226	0.432891	0.5	1	1
P17900	GM2A	0.000431668	0.00690669	0.950165	0.995299	1	1
P17927	CR1	-0.011675	0.00926831	0.207788	0.223462	1	1
P17931	LGALS3	0.00619358	0.00750784	0.409401	0.152621	1	1
P17948	FLT1	-0.188181	0.144845	0.193877	0.5	1	1
P18065	IGFBP2	-0.102782	0.0752937	0.172228	0.121764	1	1
P18084	ITGB5	0.0420975	0.0553637	0.447027	0.138487	1	1
P18428	LBP	0.0135532	0.00564233	0.016303	0.0263548	1	1
P18510	IL1RN	-0.0330228	0.0274609	0.229154	0.279287	1	1
P18564	ITGB6	-0.00449945	0.0145372	0.756931	0.320009	1	1
P18627	LAG3	-0.00171252	0.0234046	0.94167	0.138707	1	1
P18827	SDC1	-0.0138671	0.0359046	0.699333	0.596163	1	1
P19021	PAM	-0.022922	0.00801192	0.00422322	0.700445	1	1
P19075	TSPAN8	0.0134469	0.00735673	0.0675741	8.73029e-05	1	0.248551
P19256	CD58	0.0112536	0.0221247	0.611001	0.162227	1	1
P19320	VCAM1	0.00381385	0.0467208	0.93494	0.187065	1	1
P19438	TNFRSF1A	0.0518282	0.05008	0.300712	0.5	1	1
P19440	GGT1	0.00354117	0.0165258	0.830327	0.00725889	1	1
P19474	TRIM21	0.0412523	0.0634316	0.51547	0.123036	1	1
P19525	EIF2AK2	0.113225	0.037136	0.00229664	1.29826e-05	1	0.0369613
P19801	AOC1	0.019392	0.0145545	0.182737	1.23974e-16	1	3.52955e-13
P19827	ITIH1	-0.0805773	0.0288875	0.00528145	0.417752	1	1
P19838	NFKB1	0.0113147	0.0348226	0.745239	1.72179e-06	1	0.00490194
P19878	NCF2	0.0104468	0.0254342	0.681264	0.531144	1	1
P19883	FST	0.0676981	0.0284407	0.0172973	0.364758	1	1
P19957	PI3	0.0110543	0.013325	0.406771	0.0282115	1	1
P19961	AMY2B	0.0346177	0.0103497	0.000823392	0.00494811	1	1
P20023	CR2	-0.0159168	0.0201715	0.430071	0.0866981	1	1
P20061	TCN1	-0.0153829	0.00822546	0.0614614	0.196453	1	1
P20062	TCN2	-0.0246548	0.00696253	0.000398499	0.00102536	1	1
P20138	CD33	-0.00288828	0.00331308	0.383328	0.137042	1	1
P20155	SPINK2	-0.00753574	0.00959175	0.432073	0.228014	1	1
P20160	AZU1	0.0582574	0.0608583	0.338434	0.67023	1	1
P20273	CD22	0.0596634	0.0472975	0.207147	0.933154	1	1
P20333	TNFRSF1B	0.000510669	0.0270655	0.984946	0.617722	1	1
P20340	RAB6A	0.0328773	0.0754874	0.663176	0.746461	1	1
P20472	PVALB	-0.000860884	0.00541128	0.873597	0.44834	1	1
P20645	M6PR	-0.0249789	0.0221531	0.259505	0.766414	1	1
P20700	LMNB1	0.133375	0.0956617	0.163247	0.345571	1	1
P20701	ITGAL	0.0633373	0.0251398	0.0117555	0.000945103	1	1
P20711	DDC	0.0167983	0.0112972	0.137032	0.000589445	1	1
P20718	GZMH	-0.0798636	0.026636	0.0027146	0.264736	1	1
P20742	PZP	0.00720081	0.0129021	0.576769	0.0811054	1	1
P20774	OGN	0.0128895	0.0797705	0.871635	0.5	1	1
P20783	NTF3	0.0202668	0.025032	0.418149	0.523844	1	1
P20849	COL9A1	-0.00484823	0.0326282	0.881877	0.5	1	1
P20851	C4BPB	-0.102557	0.0450888	0.0229318	0.310111	1	1
P20908	COL5A1	-0.176811	0.0561816	0.00164876	0.0231309	1	1
P21128	ENDOU	0.00826879	0.01562	0.596546	0.000480696	1	1
P21246	PTN	-0.041762	0.0279155	0.134651	0.221427	1	1
P21549	AGXT	0.0139044	0.0146048	0.341074	0.00557969	1	1
P21583	KITLG	-0.11706	0.0689817	0.0897029	0.784338	1	1
P21589	NT5E	-0.000851571	0.00681258	0.900524	0.00620274	1	1
P21695	GPD1	-0.0749701	0.0519922	0.149317	0.421546	1	1
P21709	EPHA1	-0.00432477	0.0204449	0.832472	0.225453	1	1
P21741	MDK	0.00886233	0.0657316	0.892749	0.472515	1	1
P21754	ZP3	0.0111297	0.0035298	0.0016156	0.071133	1	1
P21757	MSR1	0.00491305	0.0139638	0.724957	0.105814	1	1
P21802	FGFR2	0.075386	0.0357966	0.0352084	0.000680747	1	1
P21854	CD72	-0.0342595	0.028311	0.226235	0.331637	1	1
P21860	ERBB3	0.0468339	0.0203831	0.0215801	0.00965468	1	1
P21912	SDHB	-0.0325224	0.0724095	0.653327	0.572163	1	1
P21964	COMT	-0.0195556	0.00854805	0.0221533	0.214912	1	1
P21980	TGM2	0.0549515	0.0249355	0.0275422	0.0240752	1	1
P22004	BMP6	-0.052646	0.0312835	0.0924002	0.63281	1	1
P22033	MMUT	0.0206441	0.0472148	0.661939	0.18821	1	1
P22079	LPO	0.00260492	0.0149785	0.861936	0.0790385	1	1
P22102	GART	-0.0248872	0.0350407	0.477557	0.0323531	1	1
P22105	TNXB	-0.00856537	0.0123734	0.488786	0.00164748	1	1
P22223	CDH3	0.239943	0.11195	0.0320879	0.5	1	1
P22301	IL10	0.0263106	0.0391605	0.50167	0.782722	1	1
P22303	ACHE	0.0172431	0.0124598	0.166389	0.00135724	1	1
P22307	SCP2	-0.320495	0.121706	0.00845465	0.5	1	1
P22455	FGFR4	0.000396369	0.00416188	0.924126	0.0274024	1	1
P22466	GAL	0.0289794	0.0488013	0.55263	0.756355	1	1
P22676	CALB2	-0.175845	0.0724013	0.0151509	0.501048	1	1
P22692	IGFBP4	-0.262393	0.108845	0.0159215	0.5	1	1
P22748	CA4	0.0115604	0.0141617	0.414321	0.00271545	1	1
P22749	GNLY	0.011164	0.00650209	0.0859806	0.00726578	1	1
P22894	MMP8	-0.0095076	0.00942945	0.313316	0.601793	1	1
P22897	MRC1	-0.0599693	0.0308113	0.051614	0.00835344	1	1
P23141	CES1	-0.00867671	0.0109914	0.429872	0.380741	1	1
P23229	ITGA6	0.0151595	0.0181993	0.40486	0.22594	1	1
P23276	KEL	-0.0116275	0.0166822	0.485801	0.15826	1	1
P23280	CA6	-0.0121492	0.0060028	0.0429782	0.652096	1	1
P23327	HRC	0.0120575	0.0348571	0.729408	0.471536	1	1
P23381	WARS	0.0232878	0.0174829	0.18285	0.175475	1	1
P23467	PTPRB	-0.00736582	0.0117319	0.530103	0.288912	1	1
P23471	PTPRZ1	0.0130541	0.022554	0.562729	0.554458	1	1
P23515	OMG	0.0151779	0.0463501	0.743319	0.00301024	1	1
P23526	AHCY	0.00421959	0.0135321	0.755177	0.0216817	1	1
P23560	BDNF	-0.0729834	0.0699084	0.296492	0.5	1	1
P23582	NPPC	0.268658	0.094402	0.00442865	0.5	1	1
P23588	EIF4B	-0.237237	0.0793588	0.00279504	0.613504	1	1
P23919	DTYMK	-0.122817	0.105323	0.243574	0.0058711	1	1
P24001	IL32	0.0154598	0.0192677	0.42234	0.154045	1	1
P24071	FCAR	0.00497742	0.00545173	0.361243	0.79182	1	1
P24158	PRTN3	0.0073035	0.0652788	0.910917	0.5	1	1
P24387	CRHBP	0.0418259	0.0188083	0.0261618	0.299832	1	1
P24394	IL4R	0.00318273	0.0124129	0.797638	0.996945	1	1
P24666	ACP1	-0.00528301	0.0105666	0.617094	0.240987	1	1
P25116	F2R	0.0249926	0.0342401	0.465438	0.308988	1	1
P25445	FAS	0.0315911	0.0417952	0.449736	0.0509166	1	1
P25685	DNAJB1	0.0651409	0.0768644	0.396729	0.496248	1	1
P25774	CTSS	-0.00601456	0.0107097	0.574388	0.111188	1	1
P25815	S100P	0.0149788	0.017303	0.386669	0.544861	1	1
P26010	ITGB7	-0.0955619	0.0850554	0.261214	0.5	1	1
P26022	PTX3	0.168776	0.0750677	0.0245559	0.221459	1	1
P26436	ACRV1	-0.16119	0.076087	0.0341329	0.00248859	1	1
P26447	S100A4	-0.0202191	0.0246688	0.412432	0.451226	1	1
P26718	KLRK1	0.0169198	0.00808829	0.0364484	0.0995807	1	1
P26842	CD27	-0.0801111	0.0471662	0.0894163	0.0878711	1	1
P26927	MST1	0.00276038	0.00399785	0.489901	0.000330263	1	0.94026
P27169	PON1	0.00449347	0.00541879	0.406969	0.0704195	1	1
P27352	CBLIF	0.0174079	0.0197074	0.377065	0.246096	1	1
P27487	DPP4	-0.017943	0.0175153	0.305637	0.258205	1	1
P27695	APEX1	0.00205795	0.0102898	0.841482	0.329186	1	1
P27930	IL1R2	0.0185817	0.00755369	0.0138956	0.508537	1	1
P28325	CST5	-0.00246142	0.00546988	0.652714	0.675145	1	1
P28827	PTPRM	0.0954141	0.0684234	0.163177	0.444064	1	1
P28838	LAP3	-0.1104	0.104985	0.292994	0.5	1	1
P28906	CD34	0.0807965	0.0660412	0.221169	0.621648	1	1
P28907	CD38	0.000709606	0.0111172	0.949106	0.0683886	1	1
P28908	TNFRSF8	0.0316043	0.0210049	0.132423	0.0382722	1	1
P29017	CD1C	0.00738693	0.0311498	0.812547	0.136474	1	1
P29218	IMPA1	0.0198504	0.0203378	0.329047	0.218265	1	1
P29279	CCN2	0.0413529	0.0129843	0.00144838	0.0374058	1	1
P29317	EPHA2	0.0135385	0.030095	0.652812	0.498196	1	1
P29460	IL12B	0.000357435	0.00893586	0.968093	0.523435	1	1
P29466	CASP1	-0.11195	0.077512	0.148656	0.5	1	1
P29475	NOS1	-0.0519772	0.0296819	0.0799211	0.413931	1	1
P29622	SERPINA4	0.00453519	0.007289	0.533813	0.138064	1	1
P30039	PBLD	0.00295106	0.00833252	0.723218	0.266394	1	1
P30041	PRDX6	0.123419	0.0351811	0.000451331	0.484029	1	1
P30043	BLVRB	-0.0381291	0.0241847	0.114892	0.606629	1	1
P30044	PRDX5	-0.00275487	0.0318344	0.931039	0.567177	1	1
P30046	DDT	0.0262659	0.0199666	0.188345	0.210258	1	1
P30047	GCHFR	0.0431352	0.0342691	0.208131	0.264169	1	1
P30048	PRDX3	-0.0588557	0.0639371	0.357299	0.486798	1	1
P30084	ECHS1	0.0179001	0.0197013	0.363574	0.514191	1	1
P30086	PEBP1	-0.0246775	0.0374742	0.510204	0.691829	1	1
P30101	PDIA3	0.247668	0.0764341	0.0011941	0.0172601	1	1
P30203	CD6	-0.00308732	0.00506329	0.54203	0.407245	1	1
P30260	CDC27	-0.0705701	0.0511397	0.167603	0.000148951	1	0.424063
P30519	HMOX2	0.0405549	0.0447863	0.36519	0.0835454	1	1
P30530	AXL	0.00918743	0.022972	0.6892	0.000412524	1	1
P30533	LRPAP1	-0.0341641	0.0223795	0.126865	0.842312	1	1
P30740	SERPINB1	0.0930278	0.0507385	0.0667319	0.154463	1	1
P30838	ALDH3A1	0.00227489	0.00847921	0.788476	0.458162	1	1
P31350	RRM2	-0.0901966	0.0857454	0.29284	0.5	1	1
P31431	SDC4	0.0224289	0.0170623	0.188669	0.541746	1	1
P31949	S100A11	-0.0916402	0.0292576	0.0017351	0.024273	1	1
P31994	FCGR2B	0.00817946	0.0170723	0.631863	0.0139207	1	1
P31997	CEACAM8	-0.0405906	0.033027	0.219066	0.432367	1	1
P32119	PRDX2	0.0401073	0.0264998	0.130155	0.175119	1	1
P32320	CDA	-0.0243173	0.00859109	0.00464719	0.577188	1	1
P32321	DCTD	0.00947212	0.073896	0.898005	0.661613	1	1
P32455	GBP1	-0.0108082	0.00936394	0.248404	0.797386	1	1
P32456	GBP2	0.0779436	0.0374351	0.0373332	0.39424	1	1
P32926	DSG3	0.0055044	0.0605517	0.927569	0.0612778	1	1
P32927	CSF2RB	-0.000445589	0.0034756	0.897987	0.402329	1	1
P32942	ICAM3	-0.00188585	0.013201	0.886404	0.00255896	1	1
P32970	CD70	0.00204286	0.00761433	0.788475	0.543814	1	1
P33151	CDH5	-0.0543487	0.0412597	0.18776	0.515406	1	1
P33681	CD80	0.00876642	0.0100911	0.384995	0.865341	1	1
P33764	S100A3	-0.043286	0.0497074	0.383854	0.144775	1	1
P34096	RNASE4	-0.00684894	0.0112335	0.542069	0.00382047	1	1
P34896	SHMT1	-0.0016681	0.00556035	0.764178	0.516172	1	1
P34913	EPHX2	-0.0680439	0.0416487	0.10231	0.0310442	1	1
P34947	GRK5	-0.0247918	0.0154808	0.109276	0.0116998	1	1
P34949	MPI	0.00300588	0.0190376	0.874542	0.0159935	1	1
P35052	GPC1	0.00593421	0.0122648	0.628498	0.0425538	1	1
P35070	BTC	-0.00752633	0.00886549	0.395911	0.215983	1	1
P35218	CA5A	-0.00221613	0.00627908	0.724135	0.43814	1	1
P35228	NOS2	0.00109394	0.0525092	0.983379	0.53629	1	1
P35237	SERPINB6	0.00558025	0.0266625	0.83422	0.648365	1	1
P35247	SFTPD	-0.00685816	0.00514405	0.182459	0.40327	1	1
P35442	THBS2	-0.00347795	0.00937558	0.710669	0.0485869	1	1
P35443	THBS4	-0.000818823	0.0163765	0.960122	0.140781	1	1
P35475	IDUA	-0.00441696	0.0075459	0.558315	0.0430882	1	1
P35520	CBS	-0.0359576	0.0450058	0.424317	0.532629	1	1
P35542	SAA4	0.00109946	0.0104449	0.916167	0.0211757	1	1
P35556	FBN2	0.0249766	0.013055	0.0557257	2.70451e-08	1	7.69973e-05
P35590	TIE1	-0.0365965	0.0214798	0.0884244	0.0280687	1	1
P35611	ADD1	-0.0520981	0.0284477	0.0670461	0.609815	1	1
P35613	BSG	0.0227833	0.02985	0.445308	0.136276	1	1
P35625	TIMP3	0.0112046	0.006755	0.097174	0.0964449	1	1
P35754	GLRX	0.00411957	0.00810648	0.611325	0.482251	1	1
P35916	FLT4	0.00564953	0.0142374	0.691509	0.149978	1	1
P35968	KDR	-0.00316948	0.00913123	0.728514	0.343398	1	1
P36269	GGT5	0.0391681	0.0134061	0.00348173	0.0112147	1	1
P36551	CPOX	0.041405	0.035161	0.238964	0.0858996	1	1
P36776	LONP1	0.0197803	0.0281234	0.481844	0.35524	1	1
P36888	FLT3	0.0639313	0.0559627	0.253292	0.309077	1	1
P36941	LTBR	-0.00658507	0.0492864	0.893712	0.981144	1	1
P36955	SERPINF1	-0.0265131	0.0145118	0.0676985	0.162782	1	1
P36959	GMPR	-0.0384814	0.0135373	0.00447444	0.00471431	1	1
P36980	CFHR2	0.00173526	0.00443457	0.695574	0.0972736	1	1
P37108	SRP14	-0.0164044	0.0776883	0.832765	0.751753	1	1
P37173	TGFBR2	-0.106643	0.10588	0.313833	0.280237	1	1
P37235	HPCAL1	-0.0347084	0.0447872	0.438361	0.277741	1	1
P37837	TALDO1	-0.101413	0.0725664	0.162257	0.5	1	1
P37840	SNCA	-0.097536	0.0737282	0.185864	0.5	1	1
P38484	IFNGR2	0.00355979	0.00376928	0.344955	0.0880596	1	1
P38935	IGHMBP2	-0.126329	0.0508415	0.0129635	0.131344	1	1
P38936	CDKN1A	0.0986404	0.047354	0.0372474	0.00767504	1	1
P39060	COL18A1	0.0369871	0.0253948	0.145258	0.137918	1	1
P39900	MMP12	-0.0137458	0.00747598	0.0659641	0.00442759	1	1
P39905	GDNF	-0.0109398	0.0170495	0.521099	0.113085	1	1
P40121	CAPG	-0.00722509	0.00458782	0.115293	0.324868	1	1
P40189	IL6ST	0.0605255	0.0227538	0.00781376	0.0702863	1	1
P40197	GP5	-0.0506768	0.04786	0.289666	0.292572	1	1
P40199	CEACAM6	-0.0440741	0.0358812	0.219321	0.37174	1	1
P40225	THPO	-0.106082	0.0592894	0.0735788	0.249077	1	1
P40259	CD79B	-0.0719406	0.0282173	0.0107871	2.44951e-05	1	0.0697375
P40313	CTRL	-0.0256999	0.0570568	0.652402	0.00498901	1	1
P40818	USP8	-0.130726	0.0523261	0.0124792	0.344506	1	1
P40925	MDH1	0.00677439	0.0654887	0.917611	0.865358	1	1
P40933	IL15	-0.0904818	0.209354	0.665599	0.5	1	1
P41217	CD200	0.038711	0.0230737	0.0934041	4.54371e-05	1	0.129359
P41218	MNDA	0.184934	0.101469	0.068369	0.5	1	1
P41222	PTGDS	-0.0652256	0.0431995	0.131077	0.5	1	1
P41271	NBL1	0.0235469	0.0505079	0.64107	0.000112308	1	0.319741
P41439	FOLR3	-0.00447201	0.0048668	0.358158	0.346934	1	1
P42081	CD86	0.04055	0.0291621	0.164375	0.053109	1	1
P42331	ARHGAP25	-0.0992927	0.0387358	0.0103673	0.0817979	1	1
P42574	CASP3	-0.00234397	0.0335973	0.944379	0.513013	1	1
P42658	DPP6	-0.0587632	0.0555922	0.290493	0.971642	1	1
P42701	IL12RB1	-0.0171089	0.0155136	0.270099	0.00543854	1	1
P42702	LIFR	0.0249983	0.0247508	0.312495	0.052768	1	1
P42785	PRCP	0.0597916	0.058669	0.308139	0.61752	1	1
P42892	ECE1	-0.0310185	0.0311497	0.319353	0.159859	1	1
P43121	MCAM	0.0138959	0.0305789	0.649521	0.161722	1	1
P43234	CTSO	-0.0467125	0.0225237	0.0380863	0.0908718	1	1
P43251	BTD	0.00321319	0.00593215	0.588055	0.487793	1	1
P43320	CRYBB2	0.0324513	0.0795523	0.683329	0.5	1	1
P43487	RANBP1	-0.0814239	0.0708796	0.250653	0.818781	1	1
P43489	TNFRSF4	0.0050359	0.0368262	0.89123	0.115253	1	1
P43490	NAMPT	-0.00223584	0.0871986	0.979544	0.5	1	1
P43627	KIR2DL2	-0.0220267	0.0272285	0.418538	0.86967	1	1
P43628	KIR2DL3	-0.00206723	0.0264607	0.937729	0.773606	1	1
P43629	KIR3DL1	-0.00425785	0.00801497	0.595255	0.0677234	1	1
P43630	KIR3DL2	-0.0141204	0.0408034	0.729297	0.430305	1	1
P43632	KIR2DS4	-0.00990849	0.0059871	0.0979302	0.543197	1	1
P43652	AFM	0.0512859	0.0546562	0.348071	0.5	1	1
P45452	MMP13	0.0522133	0.0284317	0.0662916	0.14867	1	1
P45954	ACADSB	0.0181653	0.0184442	0.324684	0.813175	1	1
P45984	MAPK9	-0.0377535	0.033652	0.261914	0.0563067	1	1
P46926	GNPDA1	-0.138639	0.0406371	0.000645736	0.12019	1	1
P46937	YAP1	0.0946163	0.0649973	0.145476	0.12068	1	1
P47712	PLA2G4A	-0.0864675	0.0606743	0.154126	0.807237	1	1
P47874	OMP	-0.0122885	0.0406589	0.762474	0.922842	1	1
P47972	NPTX2	-0.0135813	0.0157874	0.389646	0.277796	1	1
P47992	XCL1	-0.0146544	0.00588816	0.0128178	0.534384	1	1
P48023	FASLG	-0.013078	0.0543379	0.809804	0.523755	1	1
P48052	CPA2	-0.000542349	0.0111182	0.961094	0.392533	1	1
P48061	CXCL12	0.0046065	0.020986	0.826258	0.449335	1	1
P48304	REG1B	0.0092871	0.0119008	0.435171	0.408163	1	1
P48307	TFPI2	-0.0397108	0.0356649	0.265519	0.0229139	1	1
P48357	LEPR	-0.0300678	0.0188681	0.11103	0.000322817	1	0.919059
P48507	GCLM	0.0364955	0.0665176	0.583239	0.00197437	1	1
P48740	MASP1	0.0238734	0.0216776	0.270769	0.0764063	1	1
P48960	ADGRE5	-0.0311811	0.0210094	0.13777	0.285617	1	1
P49137	MAPKAPK2	0.0576428	0.0286641	0.0443285	0.0252396	1	1
P49223	SPINT3	0.00881931	0.044099	0.841489	0.126066	1	1
P49354	FNTA	0.0946424	0.0752642	0.208584	0.167447	1	1
P49441	INPP1	0.14549	0.0638081	0.022601	0.105487	1	1
P49454	CENPF	0.0251389	0.122049	0.836812	0.855656	1	1
P49593	PPM1F	-0.00793185	0.0761546	0.917047	0.286531	1	1
P49747	COMP	-0.0666219	0.0237768	0.00507915	0.0122579	1	1
P49757	NUMB	-0.106087	0.0534954	0.0473561	0.0554949	1	1
P49765	VEGFB	-0.0842592	0.0379864	0.0265452	0.0632732	1	1
P49767	VEGFC	0.0463012	0.0529036	0.381465	0.0286088	1	1
P49771	FLT3LG	0.113976	0.0782562	0.145268	0.5	1	1
P49788	RARRES1	0.00153085	0.0080917	0.849945	0.019244	1	1
P49789	FHIT	-0.0749781	0.046369	0.105881	0.101391	1	1
P49862	KLK7	0.00086518	0.00994959	0.930706	0.018534	1	1
P50053	KHK	-0.00210173	0.00910757	0.817496	0.376718	1	1
P50120	RBP2	0.169321	0.0633631	0.00753484	0.103579	1	1
P50135	HNMT	0.0113742	0.00537501	0.0343338	0.42275	1	1
P50225	SULT1A1	-0.105731	0.0433925	0.0148256	0.00364527	1	1
P50452	SERPINB8	-0.0316582	0.0604657	0.600576	0.5	1	1
P50453	SERPINB9	0.0125415	0.0362912	0.729658	0.862475	1	1
P50454	SERPINH1	0.0233046	0.0291605	0.424185	0.172627	1	1
P50502	ST13	-0.192321	0.0701953	0.00614762	0.844717	1	1
P50583	NUDT2	0.0358133	0.0156895	0.0224523	0.377063	1	1
P50591	TNFSF10	0.0178921	0.0220043	0.41615	0.617757	1	1
P50749	RASSF2	0.0209652	0.0430114	0.625951	0.769355	1	1
P50895	BCAM	0.00382052	0.0177276	0.829368	0.334342	1	1
P50914	RPL14	0.121662	0.0823235	0.139448	0.071859	1	1
P51161	FABP6	-0.0340119	0.0881282	0.699543	0.416358	1	1
P51531	SMARCA2	-0.186387	0.0874113	0.0329822	0.5	1	1
P51580	TPMT	0.00538665	0.00858255	0.530248	0.031214	1	1
P51649	ALDH5A1	0.0388394	0.0306775	0.205493	0.129916	1	1
P51671	CCL11	0.0331576	0.0489638	0.498288	0.502305	1	1
P51687	SUOX	0.0737632	0.0990972	0.456664	0.5	1	1
P51688	SGSH	-0.0699872	0.0316589	0.0270592	0.271577	1	1
P51858	HDGF	-0.00732773	0.00314087	0.0196469	0.0894777	1	1
P51888	PRELP	0.0369601	0.026474	0.162686	0.0194851	1	1
P52209	PGD	-0.0217267	0.0144638	0.133061	4.36549e-05	1	0.124285
P52630	STAT2	0.044843	0.0273628	0.101248	0.686068	1	1
P52758	RIDA	-0.00980246	0.0129669	0.449673	0.243173	1	1
P52798	EFNA4	0.0937996	0.0594512	0.114621	0.956083	1	1
P52823	STC1	-0.11193	0.0650939	0.0855201	0.897877	1	1
P52943	CRIP2	0.0648912	0.0367071	0.0770932	0.428044	1	1
P53367	ARFIP1	0.00126166	0.0246025	0.959101	0.222288	1	1
P53634	CTSC	0.00558719	0.00971158	0.56508	0.549915	1	1
P53674	CRYBB1	0.0216841	0.0255314	0.395709	0.906613	1	1
P53985	SLC16A1	0.187474	0.0627462	0.00280975	0.675034	1	1
P53990	IST1	-0.0265072	0.046848	0.571521	0.0428839	1	1
P54108	CRISP3	-0.00560284	0.00682885	0.411951	0.711057	1	1
P54252	ATXN3	0.0322817	0.016654	0.0525771	0.00952999	1	1
P54277	PMS1	0.166089	0.0924306	0.0723506	0.5	1	1
P54284	CACNB3	0.0453522	0.0404541	0.262255	0.0142605	1	1
P54296	MYOM2	-0.0557246	0.0332657	0.093907	0.305661	1	1
P54315	PNLIPRP1	0.000861237	0.0206697	0.966765	0.39969	1	1
P54317	PNLIPRP2	0.00572314	0.0034341	0.0956013	0.527561	1	1
P54652	HSPA2	0.0110519	0.0394794	0.779523	0.0524797	1	1
P54687	BCAT1	-0.0258572	0.0152494	0.0899582	0.147711	1	1
P54760	EPHB4	-0.0408118	0.0253375	0.107239	0.00498317	1	1
P54764	EPHA4	-0.0186437	0.027982	0.505234	0.714488	1	1
P54819	AK2	-0.0325723	0.0790914	0.680463	0.57131	1	1
P55000	SLURP1	-0.0149258	0.00930209	0.108589	0.0319804	1	1
P55010	EIF5	-0.069239	0.070553	0.326407	0.5	1	1
P55058	PLTP	-0.00458494	0.00976828	0.638805	0.0114421	1	1
P55083	MFAP4	0.0517947	0.0205759	0.0118275	0.173034	1	1
P55103	INHBC	-0.00545972	0.00682502	0.423736	0.0305624	1	1
P55145	MANF	0.0239774	0.0584437	0.681612	0.257558	1	1
P55210	CASP7	-0.109342	0.0453892	0.0159967	1.72762e-07	1	0.000491853
P55259	GP2	0.00343931	0.0176267	0.8453	0.58036	1	1
P55273	CDKN2D	-0.232392	0.113632	0.0408417	0.5	1	1
P55285	CDH6	0.012933	0.00764459	0.0906881	0.122768	1	1
P55291	CDH15	-0.0070818	0.0130222	0.586563	0.402065	1	1
P55773	CCL23	0.000351642	0.0121317	0.976876	0.506287	1	1
P55774	CCL18	0.0154702	0.0105173	0.141308	0.0684606	1	1
P55809	OXCT1	-0.131247	0.0940026	0.162651	0.5	1	1
P55957	BID	0.10044	0.053577	0.0608366	0.428757	1	1
P56159	GFRA1	0.0194417	0.0178059	0.274891	0.149913	1	1
P56279	TCL1A	-0.00826605	0.0134515	0.53888	0.426306	1	1
P56470	LGALS4	-0.0550159	0.0433948	0.204869	0.782258	1	1
P56645	PER3	0.0116174	0.0124303	0.34999	0.0652317	1	1
P56851	EDDM3B	-0.0361661	0.0268391	0.177814	0.504187	1	1
P57087	JAM2	-0.0722254	0.0608864	0.23553	0.0945663	1	1
P58107	EPPK1	-0.0165475	0.0106693	0.120914	5.09665e-06	1	0.0145102
P58294	PROK1	-0.00459385	0.0110672	0.678079	0.138481	1	1
P58499	FAM3B	-0.00685365	0.00798214	0.390549	0.314073	1	1
P60880	SNAP25	0.0429105	0.0381637	0.260852	0.674649	1	1
P61366	OSTN	0.069795	0.0396231	0.0781587	0.0286632	1	1
P61457	PCBD1	0.00661773	0.0226124	0.769782	0.0503974	1	1
P61916	NPC2	-0.0145965	0.0126288	0.24776	0.240905	1	1
P62072	TIMM10	-0.00789735	0.0218363	0.717605	0.013309	1	1
P62760	VSNL1	-0.0338598	0.0118471	0.00426225	0.457874	1	1
P63172	DYNLT1	-0.0458394	0.0484642	0.34423	0.167383	1	1
P63313	TMSB10	0.014895	0.0832043	0.857924	0.5	1	1
P68106	FKBP1B	0.0647216	0.0193661	0.000831758	0.0590493	1	1
P78325	ADAM8	0.0125457	0.00874235	0.151275	0.788057	1	1
P78333	GPC5	0.0068328	0.00501117	0.17272	0.2917	1	1
P78362	SRPK2	0.00561108	0.0729483	0.938688	0.841961	1	1
P78380	OLR1	-0.0439924	0.0441474	0.319013	0.264199	1	1
P78410	BTN3A2	0.000418253	0.00700575	0.952393	0.0151004	1	1
P78423	CX3CL1	0.0509011	0.017534	0.00369618	0.128429	1	1
P78540	ARG2	0.149907	0.0795751	0.0595858	0.5	1	1
P78556	CCL20	0.022468	0.0428355	0.599918	0.417095	1	1
P78560	CRADD	0	0.0529836	1	0.28725	1	1
P80075	CCL8	0.00540093	0.0049356	0.273832	0.863269	1	1
P80098	CCL7	0.0227618	0.0379691	0.548853	0.435721	1	1
P80162	CXCL6	0.00839694	0.00732592	0.251715	0.00128508	1	1
P80303	NUCB2	-0.00344986	0.00985697	0.726344	0.0152864	1	1
P80370	DLK1	0.0168545	0.00751816	0.0249719	0.412352	1	1
P80511	S100A12	0.0245148	0.0190398	0.197902	0.723566	1	1
P82980	RBP5	-0.0207237	0.0140862	0.141237	0.454089	1	1
P84022	SMAD3	-0.00522	0.0208811	0.802597	0.0030262	1	1
P98073	TMPRSS15	0.0689737	0.0407884	0.0908346	0.871252	1	1
P98095	FBLN2	-0.0196402	0.0138306	0.155593	0.582956	1	1
P98160	HSPG2	0.0303221	0.0223566	0.175007	1.23116e-07	1	0.000350513
P98161	PKD1	-0.0274113	0.0277987	0.324101	0.11649	1	1
Q00722	PLCB2	0.037006	0.281226	0.89531	0.5	1	1
Q00796	SORD	0.0283228	0.0264137	0.283596	0.689102	1	1
Q01151	CD83	-0.0120237	0.0235524	0.609695	0.264905	1	1
Q01344	IL5RA	-0.000967262	0.0108334	0.928855	0.0567077	1	1
Q01432	AMPD3	-0.00477702	0.0121178	0.693422	0.838286	1	1
Q01459	CTBS	-0.00254026	0.0089273	0.775989	0.672908	1	1
Q01469	FABP5	0.0105217	0.0385869	0.785103	0.396983	1	1
Q01638	IL1RL1	-0.0090045	0.00508404	0.0765392	0.17927	1	1
Q01973	ROR1	0.00177869	0.0124509	0.886404	0.227481	1	1
Q02083	NAAA	0.0185377	0.00673178	0.00589148	0.0230433	1	1
Q02223	TNFRSF17	0.0294229	0.0287686	0.306429	0.0936463	1	1
Q02246	CNTN2	0.00679037	0.00637298	0.286653	0.33685	1	1
Q02487	DSC2	0.0118179	0.0768378	0.877765	0.5	1	1
Q02747	GUCA2A	0.014834	0.0349191	0.670976	0.499886	1	1
Q02750	MAP2K1	0.0653922	0.0904349	0.469627	0.26486	1	1
Q02763	TEK	0.0241192	0.0145459	0.0972897	0.829296	1	1
Q02790	FKBP4	-0.285669	0.0871158	0.00104105	0.175658	1	1
Q02817	MUC2	-0.0166247	0.0177648	0.349364	0.427812	1	1
Q03013	GSTM4	-0.0321417	0.021292	0.131154	0.00370378	1	1
Q03154	ACY1	-0.0181452	0.0221127	0.411887	0.488316	1	1
Q03167	TGFBR3	0.00043297	0.0363695	0.990502	0.187266	1	1
Q03169	TNFAIP2	0.0669673	0.0575021	0.244178	0.5	1	1
Q03252	LMNB2	-0.100676	0.0991657	0.309996	0.0125447	1	1
Q03393	PTS	-0.0650533	0.04019	0.105524	0.474876	1	1
Q03403	TFF2	0.00240029	0.0336044	0.943057	0.150893	1	1
Q03405	PLAUR	0.00169739	0.0305532	0.955696	0.215168	1	1
Q03426	MVK	-0.0626583	0.0473758	0.185975	0.204614	1	1
Q03431	PTH1R	0.0530274	0.0221109	0.0164737	0.10736	1	1
Q04323	UBXN1	0.185976	0.0955811	0.0516866	0.5	1	1
Q04609	FOLH1	0.0293546	0.0524851	0.575961	0.764307	1	1
Q04721	NOTCH2	-0.041246	0.0349721	0.238241	0.0211207	1	1
Q04756	HGFAC	0.0154978	0.0161919	0.338501	0.420258	1	1
Q04760	GLO1	0.00151187	0.0117926	0.897987	0.463195	1	1
Q05315	CLC	0.0134833	0.0710327	0.849451	0.743635	1	1
Q05516	ZBTB16	-0.0265285	0.0137475	0.0536436	0.635642	1	1
Q06033	ITIH3	0.0328505	0.0129069	0.0109222	0.16315	1	1
Q06141	REG3A	-0.0309633	0.0223927	0.166744	0.555971	1	1
Q06323	PSME1	-0.141089	0.048377	0.00354044	0.247915	1	1
Q06418	TYRO3	0.00944234	0.00588331	0.108507	1.737e-05	1	0.0494524
Q06520	SULT2A1	-0.0386545	0.0143341	0.00700323	0.572783	1	1
Q06643	LTB	0.0537235	0.0298552	0.0719445	0.0312711	1	1
Q06830	PRDX1	0.0690093	0.062155	0.26688	0.221653	1	1
Q07011	TNFRSF9	-0.0200582	0.0247057	0.416857	0.00631073	1	1
Q07065	CKAP4	-0.0317954	0.0215312	0.139752	0.0773651	1	1
Q07075	ENPEP	0.0717369	0.048834	0.141835	0.181439	1	1
Q07108	CD69	0.0396526	0.0741015	0.592573	0.749288	1	1
Q07325	CXCL9	0.0963359	0.0279149	0.0005584	6.00691e-05	1	0.171017
Q07507	DPT	0.0251258	0.0124229	0.0431213	0.0848407	1	1
Q07617	SPAG1	-0.000419707	0.00461678	0.927565	0.84049	1	1
[truncated: 850 more rows]
