# Supplementary material for: Cross-population GWAS and proteomics improve risk prediction and reveal mechanisms in atrial fibrillation
Source: Nat Commun. 2025 Jul 11;16:6426. doi: 10.1038/s41467-025-61720-2 (PMC12254421; doi:10.1038/s41467-025-61720-2)
Supplement: Supplementary file 13 — Supplementary Data 11 [file 41467_2025_61720_MOESM13_ESM.xlsx]

## Sheet: Data
Table S11. Results of colocalization for 28 proteins associated with atrial fibrillation
		Traditional colocalization						SuiSe colocalization
Protein ID	Protein	nSNPs	PP.H0	PP.H1	PP.H2	PP.H3	PP.H4	nSNPs	PP.H0	PP.H1	PP.H2	PP.H3	PP.H4
P35318	ADM	5568	1.18185e-113	4.97486e-108	1.39306e-07	0.057697	0.942303
Q15389	ANGPT1	5292	2.40867e-08	4.56703e-08	0.345069	0.654277	0.000653704	388	0	0	0.00160858	0.0167536	0.981638
Q8WWM7	ATXN2L	2994	9.78431e-19	4.12535e-06	4.05624e-14	0.170193	0.829803
Q7Z7M8	B3GNT8	4475	4.33023e-200	2.13413e-196	2.71465e-05	0.132923	0.86705	1943	0	7.6419e-07	0	0.163565	0.836434
Q9H6E4	CCDC134	3087	4.67328e-12	1.09781e-09	8.49367e-05	0.0189718	0.980943
P48745	CCN3	4901	2.08344e-248	1.26403e-247	0.0167845	0.10095	0.882266
P25942	CD40	4612	9.0603e-289	4.51158e-287	0.000104749	0.00422031	0.995675
Q6P2H3	CEP85	3888	2.14009e-20	2.03287e-17	9.88484e-05	0.0929887	0.906912
Q9Y281	CFL2	6072	1.7479e-51	9.68803e-40	2.54206e-14	0.013103	0.986897	265	2.05704e-37	0.00061421	7.97653e-36	0.021862	0.977524
P78310	CXADR	5580	6.86436e-54	6.08074e-52	0.000572058	0.0497257	0.949702	294	0	0	2.61268e-33	0.0193081	0.980692
Q12805	EFEMP1	5554	9.14809e-166	2.94458e-162	1.5296e-06	0.00392739	0.996071	1491	0	0	1.24242e-141	0.00163905	0.998361
Q9NZJ5	EIF2AK3	3586	9.14203e-48	1.24476e-47	0.00901092	0.0112894	0.9797	746	0	0	1.37784e-26	0.0124628	0.987537
O75460	ERN1	2831	1.31729e-51	8.76911e-49	0.00149992	0.998488	1.22564e-05	249	0	0	0.00360539	0.0388479	0.957547
P12034	FGF5	4572	3.76444e-308	9.15131e-299	4.11355e-10	1	6.50785e-08	2292	0	0	0	4.34084e-11	1
P09958	FURIN	5087	9.01442e-132	2.0378e-130	0.00107211	0.0232605	0.975667
P14317	HCLS1	4160	8.08777e-26	2.35514e-22	3.43988e-05	0.0992679	0.900698
P05362	ICAM1	4734	4.30545e-302	8.97604e-301	0.0253233	0.527496	0.447181	1623	0	0	0	0	1
Q14773	ICAM4	4772	5.29267e-65	3.3183e-63	0.000168145	0.00955177	0.99028	455	0	0	5.76069e-71	1.23119e-05	0.999988
Q9UK53	ING1	6084	3.29954e-13	1.85212e-06	4.44796e-09	0.0239916	0.976007	214	0	0	8.281e-06	0.298534	0.701458
Q9BXB1	LGR4	4661	3.27195e-32	2.92479e-31	0.00376592	0.0327	0.963534
Q96JA1	LRIG1	4868	8.52694e-308	1.1511e-296	1.26868e-13	0.0161429	0.983857
P27361	MAPK3	3254	2.51669e-184	1.48295e-182	0.000490883	0.0279535	0.971556
Q29983	MICA	2722	1.12894e-208	2.25069e-196	2.11125e-13	0.420324	0.579676	1567	0	4.69637e-06	0	8.64653e-05	0.999909
P35030	PRSS3	5437	4.41334e-200	1.88569e-196	5.6098e-05	0.23893	0.761014	2173	0	3.62759e-05	0	0.0947031	0.905261
Q6ZRP7	QSOX2	6762	8.15339e-205	2.1233e-195	6.14247e-11	0.159121	0.840879	1256	0	8.48759e-05	0	0.172425	0.827491
Q99985	SEMA3C	5787	1.28947e-40	7.03173e-34	3.70588e-09	0.0192281	0.980772	325	2.61202e-37	3.13688e-07	1.37881e-31	0.163915	0.836084
Q9H299	SH3BGRL3	4409	2.27752e-198	1.87959e-195	9.06456e-05	0.0738821	0.926027	832	2.09536e-280	4.07694e-05	7.00061e-277	0.13448	0.86548
Q86TD4	SRL	6296	6.95066e-44	2.69216e-39	2.40135e-05	0.930033	0.0699433	224	1.85637e-29	2.57447e-05	1.75499e-26	0.0223836	0.977591
