# Supplementary material for: Cross-population GWAS and proteomics improve risk prediction and reveal mechanisms in atrial fibrillation
Source: Nat Commun. 2025 Jul 11;16:6426. doi: 10.1038/s41467-025-61720-2 (PMC12254421; doi:10.1038/s41467-025-61720-2)
Supplement: Supplementary file 14 — Supplementary Data 12 [file 41467_2025_61720_MOESM14_ESM.xlsx]

## Sheet: Data
Table S12. Results of Summary-based Mendelian randomization analysis of 22 circulating proteins for atrial fibrillation in the Fenland replication
Uniprot_ID	Protein name	Genetic instrument	Beta	SE	P	P_HEIDI
Q86TD4	SRL	rs28575249	0.094915	0.021582	1.09e-05	0.000489
O75460	ERN1	rs8076809	0.019638	0.034814	0.572705	0.096843
Q9H6E4	CCDC134	rs11703145	0.128947	0.026036	7.32e-07	0.10849
Q9Y281	CFL2	rs11849114	0.267857	0.044958	2.55e-09	0.201828
Q9BXB1	LGR4	rs76748278	-0.06482	0.030589	0.034088	0.507889
P37023	ACVRL1	rs11169954	-0.09993	0.021834	4.72e-06	0.985682
Q9H299	SH3BGRL3	rs4659424	-0.05574	0.010464	1e-07	0.700929
Q96JA1	LRIG1	rs2306272	-0.04946	0.004891	4.88e-24	0.000427
P35030	PRSS3	rs83921	-0.03804	0.006547	6.25e-09	0.001345
Q29983	MICA	rs9469008	0.020133	0.004224	1.88e-06	0.138802
P48745	NOV	rs34112166	-0.1403	0.034944	5.94e-05	0.427346
Q15389	ANGPT1	rs6993770	0.125281	0.031575	7.26e-05	0.01932
P27361	MAPK3	rs9931927	-0.03677	0.009795	0.000174	0.019605
Q9HCB6	SPON1	rs1406355	0.096138	0.010256	7.02e-21	0.112532
P05362	ICAM1	rs5498	0.014907	0.002849	1.67e-07	0.006415
P78324	SIRPA	rs6075340	-0.01389	0.003097	7.31e-06	0.721964
Q99985	SEMA3C	rs7783868	-0.17321	0.029442	4.03e-09	0.621767
Q14773	ICAM4	rs5030377	0.170139	0.037471	5.61e-06	0.101864
P02749	APOH	rs78357146	-0.06157	0.007912	7.13e-15	2.96e-11
Q6ZRP7	QSOX2	rs115478735	0.04529	0.004959	6.71e-20	0.000534
Q12805	EFEMP1	rs3791675	-0.09351	0.016965	3.55e-08	0.324672
Q7Z7M8	B3GNT8	rs284662	-0.03258	0.005509	3.33e-09	0.636788
The statistical test was two-sided, and the Bonferroni-corrected significance level was applied.
