# Supplementary material for: Cross-population GWAS and proteomics improve risk prediction and reveal mechanisms in atrial fibrillation
Source: Nat Commun. 2025 Jul 11;16:6426. doi: 10.1038/s41467-025-61720-2 (PMC12254421; doi:10.1038/s41467-025-61720-2)
Supplement: Supplementary file 15 — Supplementary Data 13 [file 41467_2025_61720_MOESM15_ESM.xlsx]

## Sheet: Data
Table S13. Results of Summary-based Mendelian randomization analysis of 22 circulating proteins for atrial fibrillation in the Fenland replication
Protein	Taget name	Stage	Drug name	Indication/Associated conditions
ATXN2L	ataxin 2 like	Not currently list as druggable	Not currently list as druggable	NA
CCDC134	coiled-coil domain containing 134	Not currently list as druggable	Not currently list as druggable	NA
CFL2	cofilin 2	Druggable†	Not currently list as druggable	NA
HCLS1	hematopoietic cell-specific Lyn substrate 1	Druggable†	Not currently list as druggable	NA
ICAM4	intercellular adhesion molecule 4	Not currently list as druggable	Not currently list as druggable	NA
ADM	adrenomedullin	In clinical trials	ENIBARCIMAB(Phase II)‡,INSULIN LISPRO(Phase III,IV)‡,NIMODIPINE(Phase IV)‡,SAR-566658(Phase I,II)‡,CANTUZUMAB RAVTANSINE(Phase II)‡,GATIPOTUZUMAB(Phase II)‡,ALDUMASTAT(Phase I,II)‡,HUHMFG1(Phase I,II,III)‡,ADMILPARANT(Phase I,II)‡,TECEMOTIDE(Phase III)‡，DANVATIRSEN(Phase II)‡	Heart failure, gastric cancer, pancreatic carcinoma, colorectal adenocarcinoma, neoplasm, rectal carcinoma, colon carcinoma，cancer
FURIN	furin, paired basic amino acid cleaving enzyme	Preclinical	Capric acid (Experimental)*	Seizure
CCN3	cellular communication network factor 3	Not currently list as druggable	Not currently list as druggable	NA
B3GNT8	UDP-GlcNAc:betaGal beta-1,3-N-acetylglucosaminyltransferase 8	Not currently list as druggable	Not currently list as druggable	NA
LRIG1	leucine rich repeats and immunoglobulin like domains 1	Not currently list as druggable	Not currently list as druggable	NA
CD40	CD40 molecule	In clinical trials	BLESELUMAB(Phase II)‡,RAVAGALIMAB(Phase II)‡,ISCALIMAB(Phase II)‡,CDX-1140(Phase II)‡,SELICRELUMAB(Phase II)‡,SOTIGALIMAB(Phase II)‡,GILORALIMAB(Phase II)‡,CIFURTILIMAB(Phase II)‡,DACETUZUMAB(Phase II)‡,Ruplizumab( Investigational)*	Ulcerative colitis, colorectal carcinoma, neoplasm, rectum cancer, cancer,
QSOX2	quiescin sulfhydryl oxidase 2	Druggable†	Not currently list as druggable	NA
SH3BGRL3	SH3 domain binding glutamate rich protein like 3	Not currently list as druggable	Not currently list as druggable	NA
MAPK3	mitogen-activated protein kinase 3	In clinical trials	RAVOXERTINIB(Phase II)‡,KO-947(Phase I)‡,MK-8353(Phase I)‡,TEMUTERKIB(Phase II)‡,ULIXERTINIB(Phase II)‡,Pimasertib( Investigational)*,Seliciclib( Investigational)*,	Acute myeloid leukemia, acute myeloid leukemia, neoplasm, cancer, colorectal carcinoma
EFEMP1	EGF containing fibulin extracellular matrix protein 1	Druggable†	Not currently list as druggable	NA
EIF2AK3	eukaryotic translation initiation factor 2 alpha kinase 3	Preclinical	Guanosine-5'-Diphosphate (Experimental)*	NA
CXADR	CXADR Ig-like cell adhesion molecule	Druggable†	Not currently list as druggable
LGR4	leucine rich repeat containing G protein-coupled receptor 4	In clinical trials	ROSMANTUZUMABE(Phase III)‡	Neoplasm
CEP85	centrosomal protein 85	Not currently list as druggable	Not currently list as druggable	NA
SEMA3C	semaphorin 3C	Druggable†	Not currently list as druggable	NA
ING1	inhibitor of growth family member 1	Not currently list as druggable	Not currently list as druggable	NA
ERN1	endoplasmic reticulum to nucleus signaling 1	Approved*, Preclinical*	N~2~-1H-benzimidazol-5-yl-N~4~-(3-cyclopropyl-1H-pyrazol-5-yl)pyrimidine-2,4-diamine(experimental)*, Fostamatinib(approved, investigational)*	Chronic immune thrombocytopenia
ICAM1	intercellular adhesion molecule 1	Approved*, Preclinical*	Natalizumab(approved, investigational)*, Hyaluronic acid(approved, vet_approved)*, Nafamostat(investigational)*, Alicaforsen(investigational)*, Lifitegrast(approved)*,ALICAFORSEN(Phase III)‡,ALICAFORSEN(Phase III)‡,BI-505(Phase I,Phase II)‡,ALICAFORSEN(Phase I,Phase II)‡,	Disseminative blood vessel coagulation, hemorrhagic lesions, hemorrhagic tendencies,multiple myeloma,disseminative blood vessel coagulation, hemorrhagic lesions, hemorrhagic tendencies, multiple myeloma
FGF5	fibroblast growth factor 5	Not currently list as druggable	Not currently list as druggable	NA
PRSS3	serine protease 3	Druggable†	Not currently list as druggable	NA
ANGPT1	angiopoietin 1	In clinical trials	Trebananib(investigational)*, Trebananib(Phase II,III)‡	Fallopian tube cancer,ovarian cancer,fallopian tube cancer,ovarian cancer, peritoneum cancer,primary peritoneal carcinoma,glioblastoma multiforme,soft tissue sarcoma,hepatocellular carcinoma,renal cell carcinoma
MICA	MICA	Not currently list as druggable	Not currently list as druggable	NA
SRL	sarcalumenin	Not currently list as druggable	Not currently list as druggable	NA
* Identified in DrugBank
† Identified in depmap
‡ Identified in opentargets
