# Supplementary material for: Cross-population GWAS and proteomics improve risk prediction and reveal mechanisms in atrial fibrillation
Source: Nat Commun. 2025 Jul 11;16:6426. doi: 10.1038/s41467-025-61720-2 (PMC12254421; doi:10.1038/s41467-025-61720-2)
Supplement: Supplementary file 16 — Supplementary Data 14 [file 41467_2025_61720_MOESM16_ESM.xlsx]

## Sheet: Data
Table 14. Genetically predicted atrial fibrillation in relation to protein levels in deCODE
SomaID	Protein	Inverse variance weighted					Weighted median				MR-egger
		Beta	SE	Pval	P_adj		Beta	SE	Pval		Beta	SE	Pval
7655_11	NPPB	0.0998907	0.0135194	1.48301e-13	7.26378e-10		0.0895817	0.0177527	4.5095e-07		0.0432003	0.0248181	0.0823604
6478_2	IGLON5	-0.0557152	0.0115033	1.27639e-06	0.00312588		-0.0289791	0.017372	0.0952855		-0.0210505	0.0212698	0.322808
15321_8	CPLX2	-0.0476361	0.0106712	8.04534e-06	0.0131354		-0.0441732	0.0166999	0.00816629		-0.0497309	0.0197961	0.0123158
14153_8	EFNA3	-0.0451222	0.0103408	1.27987e-05	0.015672		-0.0429165	0.0164554	0.00910622		-0.0468439	0.019134	0.0147024
16907_3	CADM2	-0.0480742	0.0112955	2.08071e-05	0.0178588		-0.0422163	0.0167899	0.0119239		-0.0251345	0.0208604	0.228819
15539_15	SLITRK1	-0.0478122	0.0113165	2.38955e-05	0.0178588		-0.0502803	0.016477	0.00227661		-0.016081	0.0209083	0.442187
15511_37	NPTXR	-0.0460294	0.0110312	3.01056e-05	0.0178588		-0.0426279	0.0165088	0.00981929		-0.0377534	0.0204083	0.0649225
5110_84	NRXN1	-0.041368	0.00992751	3.08622e-05	0.0178588		-0.0153481	0.0158988	0.334362		-0.0352647	0.0183937	0.0557845
10907_116	NTM	-0.0431037	0.0103789	3.28152e-05	0.0178588		-0.0305569	0.0167549	0.0681892		-0.00293511	0.0191222	0.878073
16751_15	NPPB	0.0439133	0.0106798	3.92602e-05	0.0192296		0.039612	0.0162703	0.0149074		0.014897	0.0197412	0.450839
9296_15	PTPRD	-0.046951	0.0116862	5.8787e-05	0.0261763		-0.00506886	0.0168422	0.763443		-0.00557794	0.0215459	0.795831
16307_22	UNC5D	-0.046065	0.0117597	8.95805e-05	0.0365638		-0.0228954	0.0168304	0.173716		-0.0213581	0.0217268	0.32607
2999_6	LSAMP	-0.0410851	0.0107536	0.000133144	0.0501646		-0.038305	0.0172653	0.0265134		-0.0384901	0.0199316	0.0540387
3806_55	EPHA5	-0.0378515	0.0102271	0.000214678	0.0751066		-0.0372011	0.0168802	0.0275369		-0.0281612	0.0188946	0.136746
19553_14	STX1A	-0.0381105	0.0106118	0.000328972	0.10742		-0.0356648	0.0162681	0.0283564		-0.0293525	0.0196883	0.136635
6904_14	LRRTM2	-0.0387465	0.0109674	0.00041105	0.125833		-0.0377269	0.0165553	0.0226769		-0.0213423	0.0203005	0.293625
15535_3	PRSS27	-0.0397118	0.0113327	0.000458042	0.13197		-0.0376394	0.0167352	0.0245051		-0.0426311	0.0210003	0.0428876
7049_2	ADAM23	-0.0430469	0.0123384	0.000485083	0.131996		-0.0405326	0.016649	0.0149108		-0.0158082	0.0229847	0.491918
16323_8	NRXN3	-0.0383522	0.0111179	0.000561469	0.144741		-0.0305564	0.017069	0.0734258		-0.0222483	0.0205379	0.279212
15573_110	NCAN	-0.0425381	0.0124069	0.000606736	0.14859		-0.0211516	0.018588	0.255156		0.0095809	0.0227757	0.674184
3235_50	WFIKKN2	-0.0402941	0.0118599	0.000680006	0.152679		-0.00398149	0.0179624	0.824581		-0.0146857	0.0219842	0.504437
11101_18	TLR4	-0.032869	0.00968101	0.000685778	0.152679		-0.0341739	0.0159529	0.032179		-0.0598258	0.0178817	0.000883167
10637_50	KIAA1324	-0.0320203	0.00960034	0.000851967	0.181432		-0.0368446	0.0162255	0.02316		-0.0316081	0.0178301	0.0768855
19563_3	SEZ6L	-0.0399134	0.0120757	0.000948889	0.184438		-0.023234	0.016918	0.169649		-0.00986818	0.0222896	0.658157
5825_49	IFNGR1	-0.0338195	0.0102491	0.000967721	0.184438		-0.0404082	0.0168108	0.0162297		-0.0291523	0.0189834	0.125256
3035_80	IL19	0.0350372	0.0106287	0.000979048	0.184438		0.0383796	0.0175601	0.0288442		0.031273	0.0196567	0.112255
9359_9	DLK2	-0.0376869	0.0115693	0.00112397	0.203897		-0.0266832	0.0173288	0.123604		-0.0263722	0.0214214	0.218863
4880_21	GDF2	-0.0341427	0.0105766	0.00124598	0.21689		-0.0470097	0.017488	0.00718571		-0.0337627	0.0195878	0.0853925
16908_5	OMG	-0.0364531	0.0113226	0.00128416	0.21689		-0.0372803	0.0170846	0.0291023		-0.0334176	0.0210159	0.112447
15622_13	OPCML	-0.032747	0.0102374	0.00138018	0.218134		-0.0442248	0.017281	0.0104926		-0.0145393	0.0189346	0.44293
3323_37	LRP8	-0.0353097	0.0110543	0.00140221	0.218134		-0.0351643	0.0178826	0.0492521		-0.0257305	0.0204328	0.208525
4878_3	F10	-0.0316701	0.0099566	0.00146861	0.218134		-0.0378424	0.0170236	0.0262205		-0.0544921	0.0186136	0.00357344
3628_3	MAP2K2	-0.0324448	0.0102116	0.00148677	0.218134		-0.032532	0.0174821	0.0627624		-0.0213863	0.0188036	0.255942
19325_21	ABHD14B	-0.0304741	0.00960738	0.0015142	0.218134		-0.0378325	0.015765	0.016405		-0.0411735	0.0177794	0.0209762
7957_2	SCG3	-0.0370512	0.011747	0.00160995	0.221975		-0.0272952	0.0169485	0.107294		-0.0202352	0.0217522	0.352689
5111_15	NRXN3	-0.0352461	0.0111885	0.0016315	0.221975		-0.020095	0.0175767	0.252925		-0.0133016	0.0207033	0.520856
7210_25	APLP1	-0.0354306	0.0113131	0.00173728	0.229979		-0.04319	0.016851	0.0103759		-0.0103657	0.0208756	0.619727
11934_9	INTS3	-0.0310844	0.0099826	0.0018466	0.230381		-0.025698	0.0163518	0.11605		-0.0395071	0.0186312	0.0344617
8468_19	KLK3	-0.0306385	0.00985106	0.00186978	0.230381		-0.0332914	0.0158724	0.0359549		-0.0435034	0.0182215	0.0173379
3077_66	F10	-0.0315382	0.0101463	0.00188143	0.230381		-0.0275487	0.0168267	0.101589		-0.049726	0.0187612	0.00829482
16890_37	ADAMTSL1	-0.0337487	0.0109746	0.00210383	0.251331		-0.0127414	0.017081	0.455704		-0.0217597	0.0203314	0.285025
9018_38	PCDH10	-0.0342314	0.0113917	0.0026564	0.306869		-0.0216418	0.0174231	0.214187		-0.0238624	0.0210691	0.257939
6965_19	CNTNAP2	-0.0308191	0.0102708	0.00269403	0.306869		-0.0297697	0.0158353	0.0601144		-0.0400248	0.0189895	0.0355556
15298_199	NETO1	-0.0302914	0.0101536	0.00285153	0.317427		-0.0124087	0.0168531	0.461556		-0.0349195	0.0187805	0.0635691
8841_65	CILP2	-0.0315689	0.010645	0.00302097	0.328397		-0.0151143	0.0165994	0.362542		0.00930145	0.0195856	0.635058
5076_53	EPHA10	-0.0290571	0.00981916	0.00308417	0.328397		-0.0104065	0.0165567	0.529651		-0.0181083	0.0181616	0.319218
12644_63	ADSS	-0.0278386	0.00943705	0.00317849	0.331239		-0.0317024	0.0159456	0.0467941		-0.0490735	0.017975	0.00655674
5337_64	CD86	-0.0290939	0.0099108	0.00332927	0.339724		-0.0397475	0.0160875	0.0134843		-0.0219436	0.0183876	0.233286
8360_169	NCR1	-0.031335	0.0107559	0.00357636	0.349475		-0.0235203	0.0165812	0.156047		-0.0492449	0.0199226	0.0137777
9599_6	PIANP	-0.0315676	0.0108432	0.00359951	0.349475		-0.0225124	0.0161253	0.162686		-0.0259273	0.0200864	0.197379
11377_19	ADH7	-0.0299927	0.0103143	0.00363888	0.349475		-0.0343234	0.0167908	0.040936		-0.0392597	0.0191099	0.0404583
8428_102	NTM	-0.0287104	0.00990044	0.00373264	0.351586		-0.0199386	0.0169485	0.239427		0.00344577	0.0190136	0.856263
14008_22	DCP1A	-0.0320024	0.0110689	0.00383776	0.354667		-0.0381864	0.0172866	0.0271734		-0.0543248	0.0206678	0.00884279
3070_1	IL2	-0.0292741	0.010167	0.00398526	0.361478		-0.0391088	0.016128	0.0153125		-0.0647158	0.0187371	0.000599918
5131_15	TNFRSF19	-0.0297057	0.0104418	0.00444286	0.395657		-0.0111781	0.0165968	0.500623		-0.0182933	0.0194784	0.348107
8304_50	TNFRSF11B	-0.0326455	0.0116608	0.0051169	0.440338		-0.0293755	0.0170279	0.0845031		-0.0490116	0.02159	0.023629
8364_74	UST	-0.0305043	0.0108979	0.0051244	0.440338		-0.0354229	0.0178433	0.0471197		-0.00633992	0.0201599	0.753288
5078_82	EPHB6	-0.031412	0.0112713	0.00532126	0.449371		-0.0189125	0.0168058	0.260437		-0.018916	0.0208575	0.36489
4122_12	DDR1	-0.0273866	0.00985344	0.00544609	0.450038		-0.0293787	0.0161244	0.0684549		-0.0230529	0.0182442	0.206975
13552_7	SWAP70	-0.0272522	0.00982701	0.00555098	0.450038		-0.0232617	0.0160832	0.148084		-0.0401624	0.0181946	0.0277445
8978_30	MAP4K3	-0.0269279	0.00972108	0.0056048	0.450038		-0.0227634	0.0165526	0.169065		-0.0336191	0.018	0.06239
7997_118	DOC2B	-0.0268755	0.00974467	0.00581618	0.45729		-0.0349339	0.016569	0.0349979		-0.0432945	0.0180437	0.0167886
8034_6	DRGX	-0.0439972	0.0159783	0.00589511	0.45729		-0.0294726	0.0156996	0.0604793		-0.0955654	0.0295347	0.00129449
10699_52	LRP1	-0.0271963	0.00989265	0.00597521	0.45729		-0.0100397	0.0163365	0.538846		-0.0192643	0.0182586	0.291903
3184_25	F7	-0.0253878	0.00927174	0.00617774	0.462932		-0.0230647	0.0176801	0.192044		-0.0399389	0.0193664	0.0397013
3461_58	BCAN	-0.0319322	0.0116754	0.00623795	0.462932		-0.0240345	0.0173898	0.16694		-0.00493476	0.0215556	0.819016
8906_60	LRTM2	-0.0281161	0.010314	0.00641023	0.468617		-0.0256925	0.0174046	0.139892		-0.0459023	0.0190935	0.0165788
18930_28	SLIT2	-0.0305152	0.0112192	0.00652988	0.470344		-0.00874677	0.0170657	0.608276		-0.0196778	0.0207531	0.343497
5491_12	SPOCK2	0.0345909	0.0127556	0.00669134	0.470503		0.0113953	0.0174418	0.513543		0.00897048	0.0235833	0.70383
5742_14	ACP6	-0.0319545	0.0117904	0.00672422	0.470503		-0.0321029	0.0151375	0.0339427		-0.0331251	0.0218849	0.130762
2860_19	KPNA2	-0.0289017	0.010694	0.00687973	0.473144		-0.0258536	0.0160931	0.108163		-0.0439003	0.019738	0.0265877
5069_9	CD55	-0.0297368	0.0110178	0.00695517	0.473144		-0.025358	0.0170916	0.137902		-0.0274294	0.0204095	0.179578
8046_9	LGALS1	-0.0270405	0.0101163	0.0075188	0.504481		-0.0160196	0.0169429	0.344403		-0.0270345	0.0187227	0.149386
11098_1	PDXK	-0.0269366	0.0101279	0.00782218	0.517744		-0.0299296	0.0160642	0.0624453		-0.0718574	0.0186096	0.000127711
11208_15	NAGPA	-0.0290007	0.0109624	0.00815769	0.525267		-0.0226464	0.0170132	0.183153		0.00351708	0.0202361	0.862092
9233_71	TFPI2	-0.0282809	0.0107054	0.00824792	0.525267		-0.0156358	0.0161665	0.333458		-0.0305326	0.0198579	0.124795
4829_43	SFN	-0.0278532	0.010545	0.00825757	0.525267		0.0057943	0.0161576	0.719886		-0.0213505	0.0195083	0.274298
9578_263	MANSC4	-0.0279559	0.0106261	0.00851642	0.534788		-0.0327712	0.0171319	0.0557649		-0.0286307	0.0197431	0.147645
13374_4	DEFB113	-0.0284033	0.0108716	0.00898557	0.545985		-0.0133338	0.0156998	0.395716		-0.0257635	0.0200942	0.200394
3232_28	ACP5	-0.0289675	0.0111045	0.00909049	0.545985		-0.0410204	0.0183727	0.02557		-0.0524199	0.0205035	0.0108657
2991_9	IL1R1	-0.0263582	0.0101186	0.00918973	0.545985		-0.020529	0.0165839	0.215758		-0.0211325	0.0186588	0.257941
14603_51	KIAA0040	-0.0252821	0.00974881	0.00950451	0.545985		-0.0183766	0.0163481	0.260978		-0.0491178	0.018092	0.0068608
11653_69	SLC6A9	-0.0262992	0.0101481	0.0095545	0.545985		-0.0211871	0.0161443	0.189401		-0.0281445	0.018782	0.134644
8773_172	EMILIN3	-0.0278565	0.0107715	0.00970629	0.545985		-0.0254532	0.0174727	0.145188		-0.011351	0.0199334	0.569312
17224_12	OGN	-0.0262836	0.0101727	0.00977393	0.545985		-0.0223198	0.0161832	0.167835		-0.00844115	0.018827	0.654093
7969_163	WFDC11	-0.0259615	0.0100597	0.00985849	0.545985		-0.0169288	0.0155322	0.275748		-0.0417718	0.0186491	0.0255405
8660_5	OLFML3	0.0285994	0.0110989	0.00997234	0.545985		0.0315223	0.017173	0.0664212		0.0364835	0.0205354	0.0762441
9606_4	NUP210L	-0.025251	0.00981028	0.0100551	0.545985		-0.0329257	0.0157225	0.0362444		-0.0331586	0.018179	0.0687527
5610_32	FAM171A1	-0.0240021	0.00934538	0.0102187	0.545985		-0.0108908	0.015434	0.480414		-0.0229546	0.0178507	0.19907
8447_11	GHRL	-0.028003	0.0109163	0.01031	0.545985		-0.0292272	0.016645	0.0791032		-0.0365762	0.0201882	0.0706275
8885_6	CACNA2D3	-0.0291537	0.0113653	0.0103128	0.545985		-0.0145651	0.0177128	0.41091		-0.007688	0.0210269	0.714799
10713_151	CD300LB	-0.0271825	0.0105995	0.0103321	0.545985		-0.0171736	0.0158212	0.277711		-0.0257001	0.0195545	0.189358
17427_26	NLGN3	-0.0252371	0.00985857	0.0104699	0.545985		-0.0116749	0.0152318	0.443389		-0.0301539	0.0182994	0.100026
5751_14	LETMD1	-0.0255398	0.00997888	0.0104858	0.545985		-0.0271431	0.0160188	0.0901799		-0.0343723	0.0184477	0.0630209
13642_90	IFIT3	-0.0261334	0.0102245	0.0105897	0.545985		-0.0274193	0.0163791	0.0941229		-0.0396375	0.0189042	0.0365204
19492_5	KAAG1	-0.0282251	0.0110644	0.0107422	0.546515		-0.0327372	0.0169499	0.0534326		-0.0519086	0.0204524	0.011453
17724_3	WWOX	-0.0251434	0.00986925	0.0108453	0.546515		-0.0204421	0.0150835	0.175335		-0.0312273	0.0182867	0.0883271
14123_34	C10orf54	-0.0252052	0.00990536	0.0109401	0.546515		-0.00458825	0.0161056	0.775731		-0.0469813	0.018328	0.01066
17447_52	SFRP4	-0.027304	0.0107444	0.0110463	0.546515		-0.0334515	0.017356	0.0539334		-0.019306	0.0198732	0.331794
10551_7	LAT	-0.0245732	0.00969717	0.0112751	0.552255		-0.0233191	0.0151094	0.122745		-0.0254151	0.017941	0.15723
3151_6	IL2RA	-0.0238727	0.00949874	0.0119626	0.576443		-0.0312689	0.0155017	0.0436816		-0.0520999	0.0175584	0.00314999
12633_3	PTPN9	-0.025399	0.010111	0.0120043	0.576443		0.000568269	0.0162192	0.97205		-0.0307092	0.0186888	0.100978
13524_25	HS6ST2	-0.0258601	0.0103412	0.0123949	0.584565		-0.0107292	0.0165022	0.515585		-0.0112418	0.0190955	0.556321
18332_17	CPLX1	-0.0249639	0.0100072	0.0126099	0.584565		-0.0176274	0.0160058	0.270759		-0.0381298	0.0185127	0.039953
2992_59	IL17RA	-0.0177761	0.00713448	0.0127178	0.584565		-0.0168287	0.0141586	0.234604		-0.0191696	0.0157264	0.223445
11402_17	KMT2C	-0.0249116	0.0100021	0.0127516	0.584565		-0.018133	0.0157799	0.250505		-0.0436552	0.0184797	0.0185457
7933_75	ADAM22	-0.025168	0.0101327	0.0129974	0.584565		-0.0318086	0.0172346	0.0649464		-0.00286215	0.0187469	0.878718
3045_72	PTN	-0.0259145	0.0104653	0.0132777	0.584565		-0.0196871	0.0165851	0.235212		-0.0313878	0.019343	0.105291
19112_2	TCEAL3	-0.0250439	0.0101353	0.0134752	0.584565		-0.0186976	0.0172379	0.278063		-0.0501144	0.0187627	0.00781207
3457_57	POSTN	0.0269635	0.0109421	0.0137316	0.584565		0.0190644	0.0168276	0.257244		0.0212244	0.0203231	0.296832
10809_14	KLRB1	-0.0240115	0.0097519	0.0138075	0.584565		-0.0211999	0.0158295	0.180485		-0.0247736	0.0180028	0.169411
4430_44	COLEC11	0.0264854	0.0107598	0.0138351	0.584565		0.0408806	0.0178995	0.0223777		0.0286814	0.0199353	0.15086
10514_5	PTGDS	-0.0262547	0.0106781	0.0139426	0.584565		-0.0127787	0.0171521	0.45626		-0.0115863	0.0197476	0.55766
14114_18	PIANP	-0.0265955	0.0108574	0.0143041	0.584565		-0.0158412	0.0171532	0.35574		-0.0290318	0.02011	0.149469
5061_27	ICOSLG	-0.0253254	0.0103598	0.0145016	0.584565		-0.0182258	0.0160402	0.25585		-0.0467638	0.019099	0.0146909
3004_67	PDCD1LG2	-0.0252967	0.0103509	0.0145294	0.584565		-0.0130754	0.0170824	0.444013		-0.0340937	0.0191461	0.0755708
11194_6	SIT1	-0.0235725	0.00966178	0.0146967	0.584565		-0.0313902	0.0153216	0.0404863		-0.016165	0.0178716	0.366166
17362_5	VHL	-0.0236947	0.00971203	0.0146984	0.584565		-0.0217349	0.0155625	0.162527		-0.0224941	0.0179542	0.210847
17672_184	GIF	-0.0260861	0.0107023	0.0147921	0.584565		-0.0230645	0.0159568	0.148335		-0.0135722	0.0198137	0.49367
7887_57	COX5B	-0.0233427	0.00958402	0.0148678	0.584565		-0.0103819	0.0159076	0.513988		-0.0228177	0.0177969	0.2004
3073_51	IL18BP	-0.0275209	0.0113128	0.0149856	0.584565		-0.0196096	0.0176407	0.266308		-0.0310733	0.0208898	0.137522
6361_49	PTPRR	-0.0264676	0.0108799	0.0149862	0.584565		-0.0200121	0.0165943	0.227832		-0.0197235	0.0201415	0.327935
5134_52	HAVCR2	-0.0262305	0.0107896	0.0150534	0.584565		-0.0154673	0.0173612	0.372978		-0.0359544	0.0199414	0.0719948
4498_62	NCAM1	-0.0287486	0.0118259	0.0150578	0.584565		-0.0312407	0.0181598	0.0853731		-0.001055	0.0218429	0.961497
13119_26	SERPINA10	-0.0213366	0.00879056	0.0152151	0.584565		-0.0412573	0.0157558	0.00883043		-0.0333567	0.017518	0.0574703
9805_51	SEMA4B	-0.025712	0.0105966	0.0152476	0.584565		-0.0285969	0.0169547	0.0916682		-0.0173883	0.0196197	0.375905
18933_4	TGM4	-0.0239499	0.00987212	0.0152658	0.584565		-0.0183006	0.0159158	0.250209		-0.0176759	0.0182751	0.333909
15444_45	SERPINB4	-0.0222651	0.0091786	0.0152765	0.584565		-0.035813	0.0159069	0.0243591		-0.0258765	0.0176122	0.142401
3803_10	CST5	-0.0249272	0.0104271	0.0168203	0.634039		-0.028554	0.0159883	0.0741109		-0.0253994	0.0193433	0.18976
7861_9	ROR2	-0.0249985	0.0104577	0.0168283	0.634039		0.0116454	0.0171947	0.498236		-0.0146365	0.0193716	0.450267
14099_20	PSMA4	-0.0230482	0.00966687	0.0171144	0.639024		-0.0288044	0.0159595	0.0710982		-0.0213802	0.0179135	0.233234
12014_19	PTS	-0.0244254	0.0102709	0.0174013	0.639024		-0.0338297	0.0171477	0.0485135		-0.0569226	0.0189289	0.00277066
11145_72	KIAA1549L	-0.0241605	0.0101596	0.0174023	0.639024		-0.0124698	0.0164836	0.449352		-0.0357086	0.0188218	0.0583825
8766_29	LILRA5	-0.0284716	0.0119816	0.0174888	0.639024		-0.0363961	0.017095	0.0332497		-0.0317173	0.0221772	0.153297
4535_50	BST1	-0.0202757	0.00855369	0.0177689	0.639024		-0.018911	0.0147899	0.201023		-0.0335752	0.0162843	0.0397462
11152_46	KLK13	-0.0265325	0.0111965	0.0178019	0.639024		-0.00979913	0.0174232	0.573831		-0.0338314	0.0207557	0.10374
3640_14	LRPAP1	-0.0273939	0.0115741	0.0179413	0.639024		-0.017115	0.0170642	0.315872		-0.0609325	0.0213645	0.00452529
3296_92	CNTN2	-0.0256315	0.0108354	0.0180044	0.639024		-0.0239098	0.0165798	0.149271		-0.0177965	0.0200195	0.374456
12622_96	ASH1L	-0.0233373	0.0099168	0.0186073	0.655674		-0.00781537	0.0158902	0.622836		-0.0279906	0.0183405	0.127607
4246_40	L1CAM	-0.0275446	0.0117446	0.019012	0.658089		-0.0297226	0.0178258	0.0954373		-0.0247778	0.0217689	0.255579
9402_18	DCBLD1	-0.0230255	0.0098241	0.0190896	0.658089		-0.0138855	0.016319	0.394837		-0.0417009	0.0181538	0.0220295
14708_59	C8G	0.0228906	0.00976813	0.0191093	0.658089		0.0233039	0.0168017	0.165444		0.00641223	0.018361	0.727064
8252_2	NOTUM	-0.0245422	0.010482	0.0192133	0.658089		-0.0209661	0.017513	0.231238		-0.0080269	0.0193213	0.677997
10815_2	HABP4	-0.0243024	0.0104071	0.0195346	0.661699		-0.0132042	0.0163987	0.420707		-0.0390154	0.0191937	0.0426136
10667_78	C1orf185	-0.0228014	0.00977161	0.0196254	0.661699		-0.026203	0.016345	0.108908		-0.0381327	0.018072	0.0353547
8225_86	EPHB2	-0.0252211	0.0108202	0.0197565	0.661699		-0.0264512	0.0174029	0.128528		-0.0456142	0.019967	0.0227651
12450_42	PMVK	-0.025231	0.0108334	0.0198591	0.661699		-0.017912	0.0164496	0.276198		-0.0363356	0.0200666	0.0707839
8931_124	G0S2	-0.0223333	0.00962598	0.0203352	0.666972		-0.0320196	0.0156176	0.0403421		-0.0472118	0.0178016	0.00825529
19277_4	TSTD1	-0.0228988	0.00987147	0.0203575	0.666972		-0.0164606	0.0163378	0.313686		-0.0405741	0.0183155	0.0271936
17170_15	CALCB	-0.0233894	0.0100954	0.0205124	0.666972		-0.00502229	0.0160841	0.754849		-0.0091241	0.018689	0.625619
3292_75	CD48	-0.0251958	0.0108794	0.020562	0.666972		-0.0113861	0.0169672	0.502178		-0.00470945	0.0201286	0.815106
19369_17	KAT2A	-0.0211331	0.00914256	0.020805	0.670415		-0.0204169	0.0160698	0.203902		-0.0388873	0.0175977	0.0275755
2944_66	NBL1	-0.0252164	0.0109286	0.0210346	0.673383		-0.0117868	0.0173257	0.49631		-0.0147679	0.0202346	0.465835
15582_25	FCN1	-0.0231272	0.0100825	0.0218016	0.693405		-0.00501707	0.0166318	0.762915		-0.0185293	0.0186798	0.321708
9058_1	TIMM21	-0.0223185	0.00978322	0.0225306	0.710046		-0.0146046	0.0166728	0.381054		-0.0247572	0.0181191	0.172446
15530_33	EPHB4	-0.0251004	0.0110095	0.0226148	0.710046		-0.0270822	0.0169485	0.110064		-0.0168381	0.0203969	0.409473
13268_45	WNT5A	0.0263081	0.0115609	0.0228696	0.713473		0.011411	0.0168312	0.497793		0.0132171	0.0213999	0.537107
6984_6	IGSF8	-0.0231989	0.0102067	0.0230312	0.713969		-0.0206807	0.0169503	0.222435		-0.0363026	0.0189108	0.0554722
9265_10	GLIPR1	-0.0228643	0.0100828	0.0233509	0.719325		-0.0225397	0.0160494	0.160201		-0.0337943	0.0186478	0.0705534
6570_1	COL13A1	-0.0223568	0.00987202	0.0235333	0.720412		-0.0172141	0.0161401	0.286178		-0.0198442	0.0182832	0.278282
16918_198	TLR3	-0.0213206	0.00942915	0.0237511	0.722565		-0.0271193	0.0167654	0.105755		-0.0416035	0.018445	0.0245342
12548_75	RRAGC	-0.0218949	0.00971241	0.0241757	0.730121		-0.0157306	0.0160863	0.328129		-0.0342126	0.0179521	0.0572578
2590_69	ROR1	-0.0245038	0.010882	0.0243362	0.730121		-0.0140319	0.0174871	0.422315		-0.00870241	0.0201752	0.666407
9368_64	LRTM1	-0.0230608	0.0102572	0.02456	0.730121		-0.0120918	0.0163755	0.460266		-0.0383379	0.0189627	0.0437381
15619_49	MOG	-0.0213764	0.00952097	0.0247558	0.730121		-0.0193226	0.0162619	0.234752		-0.0180002	0.0177493	0.311013
17775_8	TAGLN3	-0.0217686	0.00969668	0.0247713	0.730121		-0.00413919	0.0161891	0.7982		-0.0224665	0.0179252	0.21067
6107_3	CELA1	0.0230691	0.0102952	0.0250421	0.730121		0.0115132	0.0162125	0.477616		0.0103237	0.0190698	0.588499
3331_8	RGMB	-0.024816	0.0110749	0.0250429	0.730121		-0.0229747	0.0178601	0.198312		-0.00410309	0.0204262	0.84088
19311_15	CRYGS	-0.0222338	0.00993809	0.0252709	0.731575		-0.0186522	0.0159332	0.241739		-0.047677	0.0183629	0.00970068
17161_1	DDOST	-0.0227467	0.0101826	0.0254902	0.731575		-0.0139075	0.0170009	0.413331		-0.0434369	0.0187441	0.0208898
9014_18	TMEM25	-0.0223496	0.0100082	0.0255409	0.731575		-0.0325008	0.0158174	0.0399034		-0.0418122	0.0185266	0.02445
4834_61	EPHA2	-0.0241174	0.0108186	0.0257971	0.734442		-0.0296144	0.0170873	0.0830743		-0.0327266	0.0200408	0.103104
10762_2	KLRG2	-0.0217157	0.00976237	0.0261198	0.734442		-0.024669	0.0163653	0.131709		-0.0205844	0.0180974	0.255913
10606_34	TOR1AIP1	-0.0221955	0.00998621	0.0262418	0.734442		-0.0182923	0.0162685	0.260843		-0.031543	0.0184839	0.0885382
13671_40	ELANE	-0.0269131	0.012112	0.0262814	0.734442		-0.0414876	0.0177364	0.0193295		-0.055854	0.0223864	0.0129198
14623_26	SUMO3	-0.0224009	0.0100886	0.0263907	0.734442		-0.0145863	0.0173581	0.400732		-0.0218153	0.0186705	0.243193
19108_50	MECP2	-0.0223799	0.0100925	0.0265903	0.735036		-0.0174052	0.0161153	0.280124		-0.0430469	0.0186699	0.0215404
12571_14	ARL3	-0.0238324	0.0107562	0.0267122	0.735036		0.000208574	0.0172934	0.990377		-0.0465287	0.0199171	0.0198822
6367_66	FMOD	-0.0233691	0.0105737	0.0270974	0.738725		-0.0194084	0.0166408	0.243488		-0.00397634	0.0196292	0.839552
3166_92	CD33	-0.0189146	0.00856341	0.0271903	0.738725		-0.0273778	0.0160555	0.0881576		-0.0266538	0.0179425	0.138042
12479_50	PRKAR1B	-0.0215791	0.00977909	0.027338	0.738725		-0.0228584	0.0165236	0.166547		-0.0360575	0.0180668	0.0465037
15607_56	PKLR	-0.0256369	0.011639	0.0276178	0.738725		0	0.0178007	1		-0.0338243	0.0215926	0.117875
7970_315	ART3	-0.0336312	0.0152771	0.0277066	0.738725		-0.0124355	0.0175411	0.478367		0.00400481	0.0282162	0.88719
5437_63	FABP3	0.0254117	0.0115508	0.0278071	0.738725		0.0101911	0.0166484	0.540448		-0.00965385	0.0213347	0.65111
9638_2	TIGIT	-0.0213449	0.00970814	0.027902	0.738725		-0.0128732	0.0154797	0.405625		-0.0177421	0.0179539	0.323536
3059_50	TNFSF13B	-0.0238621	0.0109191	0.0288634	0.76007		-0.0414996	0.016305	0.0109214		-0.0547157	0.0201751	0.00691919
5462_62	FCN3	-0.0226715	0.0104244	0.0296412	0.765468		-0.0098844	0.0172359	0.566321		-0.0324209	0.0193304	0.0941347
5713_9	IFNL3	-0.0218361	0.0100409	0.0296514	0.765468		-0.0238675	0.0163529	0.14442		-0.0190759	0.018577	0.304987
12761_12	APBB2	-0.0217649	0.0100239	0.029909	0.765468		-0.0107197	0.0166245	0.519048		-0.0101838	0.0185378	0.583011
18882_7	CLSTN2	0.0242006	0.0111633	0.030168	0.765468		0.0190226	0.0168361	0.25853		0.020365	0.0206435	0.324364
13457_33	ELF5	-0.0230167	0.0106208	0.0302243	0.765468		-0.0334386	0.0166635	0.0447824		-0.0491783	0.0197476	0.0130883
5621_64	THSD1	-0.0223619	0.0103249	0.030324	0.765468		-0.00445076	0.0161005	0.782213		-0.0103679	0.0191054	0.587602
15641_20	TMEFF1	-0.0229769	0.010619	0.0304829	0.765468		-0.0100214	0.0161221	0.534209		-0.0201247	0.0196847	0.307112
12764_3	ELMO1	-0.020345	0.00941783	0.0307522	0.765468		-0.0310031	0.0163823	0.058428		-0.0141947	0.0177189	0.423456
10506_53	PGRMC2	-0.0210189	0.00973041	0.030763	0.765468		-0.00986864	0.0163008	0.544907		-0.0288823	0.0180008	0.109239
5224_20	CSNK2A1	-0.0206538	0.00956228	0.0307786	0.765468		-0.0177348	0.0164699	0.28157		-0.0395207	0.0176767	0.0258123
11116_16	C11orf87	-0.0212662	0.00984633	0.0307875	0.765468		-0.0268082	0.016688	0.108178		-0.0390968	0.0181622	0.031828
11297_54	NOTCH2	-0.0214702	0.0099607	0.0311232	0.769907		-0.0177888	0.0161754	0.271444		-0.0253042	0.0184589	0.171045
10366_11	PDGFRA	-0.0212598	0.00990495	0.0318427	0.781219		-0.0342371	0.0153781	0.0259908		-0.0321115	0.0183339	0.0804809
5404_53	TNFRSF21	-0.0234245	0.0109171	0.0318995	0.781219		-0.0224333	0.0165628	0.175596		-0.0262108	0.0202126	0.195319
17682_1	CD46	-0.0235145	0.0109896	0.0323782	0.786227		-0.0138456	0.0172901	0.423258		-0.0331959	0.0203625	0.103684
7050_5	NEGR1	-0.023787	0.0111199	0.032425	0.786227		-0.0209502	0.0175042	0.231357		-0.0107299	0.0205679	0.602125
9035_2	MXI1	-0.0215069	0.0100711	0.03272	0.789472		-0.0311151	0.0161818	0.0544992		-0.0396291	0.0186173	0.0337785
8924_55	CALY	-0.0220813	0.0103525	0.0329284	0.790605		-0.0259105	0.0166679	0.120062		-0.0388573	0.0191397	0.0428698
8253_2	POMGNT1	-0.0210333	0.00987291	0.0331381	0.791393		-0.0200997	0.0158962	0.206074		-0.0329311	0.0183436	0.0732242
12647_52	SETD2	-0.0209518	0.00984484	0.0333204	0.791393		-0.0271193	0.0164568	0.0993711		-0.0393077	0.0181827	0.0311103
11187_11	CLEC12A	-0.0164838	0.00776049	0.033665	0.791393		-0.0251523	0.0131591	0.0559528		-0.0356216	0.0145088	0.0144239
3508_78	CCL22	-0.0236044	0.0111162	0.0337179	0.791393		-0.0183829	0.0170921	0.282142		-0.0444195	0.0205637	0.0312443
13688_2	CAPSL	-0.0208475	0.00982094	0.033774	0.791393		-0.0234055	0.0158221	0.139062		-0.0373563	0.0181631	0.0402363
3336_50	TFPI	-0.0231437	0.0109122	0.0339307	0.791393		-0.0436237	0.0158778	0.00600571		-0.0595277	0.0200995	0.00320671
15412_40	BIRC7	-0.0207036	0.00981092	0.0348357	0.808565		-0.00918384	0.0163365	0.574003		-0.0271496	0.0181422	0.135162
10825_12	VSIG10	-0.021501	0.0101978	0.0349971	0.808565		-0.0132812	0.0159766	0.40581		-0.021647	0.018853	0.251441
9779_63	HERPUD2	-0.0203276	0.00966292	0.0354072	0.810985		-0.0188143	0.0162239	0.246186		-0.0163446	0.0178952	0.361501
9767_22	RIPPLY1	-0.021087	0.0100274	0.0354714	0.810985		-0.0190306	0.0165874	0.251263		-0.0324383	0.01855	0.0809622
2828_82	SPINT1	-0.0246357	0.0117608	0.0361956	0.810985		-0.020876	0.0176645	0.237284		-0.00851208	0.0217431	0.695607
5749_53	CLPS	-0.0226198	0.0108104	0.0364023	0.810985		-0.0146742	0.0170353	0.389017		-0.0155978	0.0200168	0.436214
12436_84	GSTO1	-0.029284	0.0140223	0.0367622	0.810985		-0.0207128	0.015648	0.18561		-0.0974745	0.0258111	0.000178368
10663_42	INSIG1	-0.0208682	0.0100108	0.0371085	0.810985		-0.0184967	0.0163123	0.256833		-0.0387251	0.018518	0.0370178
4192_10	AKR1A1	-0.0206376	0.00990125	0.0371294	0.810985		-0.0153782	0.0170475	0.367016		-0.041859	0.0183527	0.0229826
5734_13	PVRL4	-0.0203851	0.00978032	0.0371334	0.810985		-0.0185964	0.0160338	0.246121		-0.0131766	0.0181088	0.467179
8697_38	GPC1	-0.0229916	0.0110461	0.0373957	0.810985		-0.00263165	0.0169112	0.876336		-0.0243518	0.0204825	0.235047
18928_10	S100Z	-0.02135	0.0102714	0.0376552	0.810985		0	0.0162958	1		-0.00807188	0.0190593	0.672104
7841_84	ESAM	-0.0218676	0.0105374	0.0379657	0.810985		-0.013012	0.0172217	0.449915		-0.0329052	0.0194721	0.0916828
3294_55	CFC1	-0.0209324	0.0100921	0.0380667	0.810985		-0.0173879	0.0171603	0.310933		-0.0194088	0.018671	0.299071
19286_30	MYL5	-0.0199365	0.00961876	0.0382031	0.810985		-0.0328349	0.0161399	0.0419119		-0.0310388	0.0178165	0.082105
3055_54	IL4R	-0.0198922	0.00961949	0.0386487	0.810985		-0.00985466	0.0157838	0.532396		-0.021089	0.017812	0.236987
9834_62	ADH1B	-0.0205142	0.00992054	0.0386543	0.810985		-0.0187001	0.0161793	0.247762		-0.0404979	0.0183555	0.02782
9468_8	LMAN2	-0.0228991	0.0110742	0.0386598	0.810985		-0.01967	0.0175935	0.263555		-0.0334103	0.0205008	0.103798
3315_15	GPC2	-0.0205706	0.00995815	0.0388562	0.810985		-0.00108599	0.0166618	0.948032		-0.0269826	0.018428	0.143768
2580_83	MPO	-0.0223412	0.0108631	0.0397228	0.810985		-0.0305855	0.0166874	0.0668246		-0.0385733	0.0200932	0.0554665
8458_111	SNCA	-0.0197106	0.00958409	0.0397252	0.810985		0.00145854	0.0157717	0.926318		-0.0163887	0.0181796	0.367764
2831_29	KLK11	-0.0204104	0.00993079	0.0398536	0.810985		-0.00552526	0.0171718	0.747631		-0.00813286	0.0192599	0.673012
5092_51	JAG1	-0.0202309	0.00985436	0.0400739	0.810985		-0.0246773	0.0159871	0.12269		-0.0251494	0.0181669	0.166872
10981_56	NRG3	-0.0202325	0.00986104	0.0401932	0.810985		-0.0265851	0.015675	0.0898824		-0.0379122	0.0182528	0.0383095
7922_5	ADM	-0.0207436	0.0101146	0.0402818	0.810985		0.000957367	0.0165439	0.953854		-0.033702	0.0187327	0.0726112
16297_14	ROBO4	-0.0203946	0.00996575	0.0407102	0.810985		-0.0356406	0.0169695	0.0357048		-0.018587	0.0184587	0.314449
17769_28	PCNP	-0.0203051	0.00992438	0.0407578	0.810985		-0.0201501	0.016942	0.2343		-0.0418174	0.0183142	0.0228331
11667_29	TNS2	-0.0195205	0.00954159	0.0407728	0.810985		-0.0140394	0.0160898	0.382903		-0.0260458	0.0177402	0.142691
15466_30	COL9A1	-0.0209595	0.0102524	0.0409197	0.810985		-0.0174954	0.0155676	0.261082		-0.0341815	0.0189847	0.0723934
13487_24	UNC93B1	-0.0207067	0.0101328	0.0410009	0.810985		-0.0203934	0.0157941	0.196635		-0.0405774	0.0187272	0.0307285
13744_37	IL3RA	-0.0213036	0.0104324	0.0411441	0.810985		-0.0288105	0.0163583	0.0782028		-0.0197614	0.0192789	0.305849
13124_20	ISLR2	-0.0227883	0.0111764	0.0414533	0.810985		-0.0401064	0.0165927	0.0156446		-0.0255556	0.0207157	0.217922
11173_29	MILR1	-0.0202225	0.00992562	0.0416099	0.810985		-0.0233213	0.0164475	0.156214		-0.028018	0.0183825	0.128106
17495_141	SIRT3	-0.0199448	0.00978996	0.041623	0.810985		-0.0383541	0.0157205	0.0146971		-0.028865	0.0182367	0.114105
9769_48	DNER	-0.0236837	0.0116282	0.0416754	0.810985		-0.0210034	0.0172142	0.222417		0.0125889	0.0214823	0.558135
19511_8	DCUN1D2	-0.0199264	0.0097949	0.0419152	0.810985		-0.0144937	0.0158542	0.360621		-0.026551	0.0181515	0.14417
11351_233	NHEJ1	-0.0204325	0.0100465	0.0419733	0.810985		-0.0170071	0.016526	0.303428		-0.011647	0.0186219	0.531967
3404_51	TPSG1	-0.0192193	0.00946031	0.0421969	0.810985		-0.00580975	0.0164076	0.723273		-0.0207091	0.0175771	0.239287
3538_26	DDC	-0.0196658	0.00968079	0.0422115	0.810985		-0.0119726	0.016776	0.475429		-0.00876383	0.0178712	0.624075
10978_39	GH2	-0.0201932	0.00996557	0.0427349	0.810985		-0.023468	0.016766	0.161591		-0.0271187	0.0184232	0.14166
15509_2	NAGLU	-0.0193043	0.0095305	0.0428137	0.810985		-0.028514	0.0137237	0.0377358		-0.0365478	0.0176924	0.0393724
19176_27	FAM49B	-0.0193739	0.00956593	0.0428368	0.810985		-0.00835017	0.0169394	0.622053		-0.0440642	0.0178373	0.0138336
14711_27	CST6	-0.024062	0.0118818	0.0428563	0.810985		-0.0114609	0.0178834	0.52161		0.00852452	0.0219755	0.698249
5636_10	MFAP4	0.0223503	0.0110418	0.0429542	0.810985		0.0258538	0.0171346	0.131333		0.0233842	0.0204308	0.252944
6410_26	INSL4	-0.0204373	0.0100998	0.0430183	0.810985		-0.015845	0.0160391	0.323202		-0.0421297	0.018622	0.0241069
8093_13	KIAA1161	-0.0197657	0.00977962	0.0432687	0.810985		-0.0313573	0.0158756	0.0482473		-0.0388751	0.0180629	0.0318625
5722_78	PRCP	-0.0221748	0.0109771	0.0433738	0.810985		-0.0305668	0.0167626	0.0682257		-0.0612567	0.0202156	0.00257176
8810_26	HEPACAM	-0.019862	0.0098353	0.0434389	0.810985		-0.0208156	0.0155206	0.179869		-0.0254098	0.0181859	0.162971
9055_81	MYZAP	-0.0199612	0.00989864	0.0437419	0.810985		-0.0234681	0.0159134	0.140282		-0.0350852	0.018312	0.0559436
8601_167	LRP1	-0.0204519	0.0101473	0.0438516	0.810985		-0.0141032	0.0163843	0.389359		-0.0219027	0.0187726	0.243877
8021_59	MRPL14	-0.019002	0.00943195	0.0439425	0.810985		-0.0318847	0.0159587	0.0457221		-0.0363016	0.0175711	0.0393487
2877_3	UBE2I	-0.0193692	0.00961514	0.0439629	0.810985		-0.0115597	0.0161565	0.474312		-0.0259078	0.0179234	0.148956
5834_18	IL9	-0.020667	0.0102681	0.0441432	0.810985		-0.00298012	0.0166542	0.857984		-0.0217867	0.0190507	0.253334
4971_1	CTSZ	-0.0217214	0.0107998	0.0442959	0.810985		-0.0181932	0.0163973	0.267203		-0.0383068	0.0199158	0.0549979
11614_29	ERH	-0.0197804	0.00983938	0.0443963	0.810985		-0.0179848	0.016597	0.278534		-0.033667	0.0181955	0.0648658
11661_11	NLRP1	-0.0193255	0.0096158	0.0444558	0.810985		-0.0261461	0.0153617	0.0887493		-0.0322386	0.0177516	0.0699591
7253_6	QKI	-0.019246	0.00957847	0.0445058	0.810985		-0.011654	0.0158185	0.461286		-0.00915686	0.0177633	0.606439
11178_21	SVEP1	0.0239304	0.011918	0.0446517	0.810985		0.0139492	0.01719	0.417093		0.0117572	0.0220676	0.594426
5792_8	AFP	-0.0199516	0.00993866	0.0446991	0.810985		-0.00933344	0.0164634	0.570767		-0.0229166	0.0184261	0.214196
11231_12	FDX1L	-0.0197017	0.00982848	0.0450113	0.810985		-0.0113893	0.0173049	0.510438		-0.0179912	0.0182055	0.323522
19124_9	UBLCP1	-0.0210274	0.0104899	0.0450129	0.810985		-0.0204999	0.0160642	0.201912		-0.0211325	0.0194248	0.277162
6496_60	DLK1	-0.0220286	0.0109919	0.0450618	0.810985		-0.0113759	0.01773	0.521119		-0.0159915	0.0203326	0.431953
3320_49	IGFBP7	0.0226046	0.0112867	0.0452019	0.810985		0.00198219	0.0176468	0.910565		-0.00766708	0.0208522	0.713264
13510_7	ATP2A3	-0.0201019	0.0100794	0.0461128	0.813721		-0.0178643	0.0160131	0.264593		-0.0324182	0.018658	0.0829201
8464_31	RSPO4	-0.0200086	0.0100344	0.0461515	0.813721		-0.0149938	0.0167421	0.370479		-0.040887	0.0185729	0.0281654
4564_2	PLXNC1	-0.0220659	0.0110793	0.0464101	0.813721		-0.0250168	0.0162408	0.123471		-0.0209948	0.0205217	0.306781
17777_31	SDSL	-0.021385	0.0107475	0.0466171	0.813721		-0.0216859	0.0162713	0.182606		-0.0606411	0.0197871	0.00229774
4271_75	PFDN5	-0.0205828	0.0103447	0.0466242	0.813721		-0.0135248	0.0167194	0.418557		-0.0215172	0.0191213	0.261006
17761_2	NUDT5	-0.0203223	0.0102286	0.0469429	0.813721		-0.0265689	0.0170188	0.11849		-0.0297781	0.0189419	0.116571
14628_72	FBXO3	-0.0194387	0.00978954	0.0470707	0.813721		-0.0158856	0.0160889	0.323467		-0.0251234	0.0181448	0.166796
4557_61	KIRREL3	-0.0202912	0.010225	0.0472032	0.813721		-0.00730775	0.0171512	0.670051		-0.0260763	0.0189591	0.169629
8045_3	KIR3DL3	-0.0194497	0.00981839	0.0475971	0.813721		-0.0156956	0.0160375	0.327738		-0.0112767	0.0181584	0.534874
2731_29	POR	-0.0202005	0.0102012	0.0476789	0.813721		-0.0217448	0.0159435	0.17261		-0.0445837	0.0188629	0.0184849
10908_2	GALNT13	-0.0212832	0.010749	0.0477018	0.813721		-0.0329339	0.016587	0.0470858		-0.0407511	0.0198618	0.0407197
16923_20	PFN2	-0.0200309	0.0101448	0.0483254	0.813721		-0.00825883	0.0166608	0.620103		-0.0388898	0.0187748	0.0388401
19260_4	GIPC1	-0.0185988	0.00943812	0.0487695	0.813721		-0.0298361	0.0156977	0.0573462		-0.0465811	0.0176254	0.00848143
4866_59	NTRK2	-0.0202311	0.0102682	0.0488072	0.813721		-0.0332628	0.0174341	0.0564024		-0.0227615	0.0190158	0.231888
12554_10	RAD51L3	-0.0203945	0.0103711	0.0492436	0.813721		-0.00292205	0.016118	0.856139		-0.00502615	0.0191966	0.793565
11204_80	CXADR	-0.0189009	0.00961374	0.0492948	0.813721		-0.00447413	0.015843	0.777634		-0.0335101	0.01787	0.06135
11338_49	BLK	-0.0202122	0.0102905	0.0495124	0.813721		-0.0109441	0.0160816	0.496166		-0.0357311	0.0190525	0.0613248
12671_35	SULT1B1	-0.0190112	0.00969372	0.0498575	0.813721		-0.00823609	0.0158514	0.603355		-0.0498052	0.0181691	0.00634248
17692_2	BTN3A3	-0.0224464	0.0114529	0.0500089	0.813721		-0.0108722	0.0171038	0.524999		-0.0174895	0.0212404	0.410671
5897_58	GRP	-0.0199758	0.0101935	0.0500346	0.813721		0.0106882	0.0171096	0.532172		-0.0142617	0.0188379	0.449365
8565_160	PLVAP	-0.01878	0.00959369	0.0502847	0.813721		-0.026199	0.0163299	0.108637		-0.0175604	0.0178726	0.326317
17806_6	SDCBP	-0.01941	0.00992102	0.0504123	0.813721		-0.030683	0.0168005	0.0678035		-0.0281196	0.0183996	0.127083
17202_37	PDCD4	-0.0192018	0.0098205	0.05055	0.813721		-0.0111489	0.0162811	0.493488		-0.0376801	0.0180958	0.0378312
7139_14	SLITRK4	-0.0221482	0.011338	0.0507671	0.813721		-0.0290763	0.0175787	0.0981138		-0.0274144	0.0210057	0.192468
11708_2	LCN1	-0.0214059	0.0109612	0.0508348	0.813721		-0.00284398	0.0164658	0.862871		-0.0240874	0.0203474	0.237057
16288_17	EPHA4	-0.0205086	0.0105096	0.0510065	0.813721		0.00199184	0.0170066	0.906764		0.00281571	0.0194651	0.885043
2692_74	PLA2G2A	0.02094	0.0107529	0.0514897	0.813721		0.0139699	0.0165229	0.39784		-0.0172355	0.0198	0.384459
3356_50	CA7	-0.0197255	0.0101447	0.0518449	0.813721		-0.0167852	0.0161512	0.298685		-0.0229597	0.0188046	0.22268
10949_59	RPLP2	-0.0194341	0.0100098	0.0521975	0.813721		-0.00495446	0.0164701	0.763555		-0.0422876	0.0184754	0.0225069
4968_50	CAPG	-0.0194239	0.0100047	0.0521994	0.813721		-0.0251269	0.0166845	0.132066		-0.0447703	0.0186731	0.0168722
4534_10	PRSS22	-0.0215099	0.0110826	0.0522746	0.813721		-0.0163317	0.0179646	0.363295		-0.0256285	0.0205502	0.212944
2972_57	BMP7	-0.0204544	0.0105578	0.0527005	0.813721		-0.0112837	0.016297	0.488699		-0.00243375	0.01952	0.900827
19271_64	GNAI1	-0.0190005	0.00982444	0.0531131	0.813721		-0.00525185	0.0166023	0.75175		-0.0247532	0.0181202	0.172542
12980_31	RBM22	-0.0194496	0.0100722	0.0534805	0.813721		-0.0170703	0.0156771	0.276214		-0.0314477	0.018652	0.0924195
19328_51	CHEK2	-0.0193892	0.0100495	0.0536853	0.813721		-0.00732577	0.0160577	0.648236		-0.0316256	0.0186713	0.0909298
4910_21	PLA2G1B	-0.0211719	0.0109736	0.053687	0.813721		-0.0133467	0.0164313	0.416635		0.0123835	0.0202267	0.540662
12560_9	NT5C	-0.0196013	0.0101707	0.0539508	0.813721		-0.0148046	0.017131	0.387481		-0.015079	0.018788	0.422597
3499_77	IL17B	-0.0195126	0.0101252	0.053963	0.813721		-0.0134099	0.0161574	0.406563		-0.0317141	0.0187591	0.0915421
12849_25	GSKIP	-0.0189857	0.0098645	0.0542733	0.813721		-0.015971	0.0165353	0.334109		-0.0158435	0.0182616	0.386039
15635_4	SMOC2	-0.0211139	0.010976	0.0543995	0.813721		-0.0314113	0.0167967	0.061471		-0.036274	0.020281	0.0742941
11546_7	CYGB	-0.0186873	0.00971524	0.0544165	0.813721		-0.0428156	0.0153883	0.00539662		-0.0277515	0.0179547	0.122829
19568_17	IL15	-0.0185493	0.00964747	0.0545163	0.813721		-0.00791761	0.0158259	0.616868		-0.0200888	0.0180114	0.265244
9547_29	EMID1	-0.019829	0.010314	0.0545396	0.813721		-0.0103356	0.0161434	0.52202		-0.0246307	0.0190799	0.197331
9522_3	AIFM1	-0.0200151	0.0104307	0.0550022	0.813721		-0.0114438	0.0170196	0.501336		-0.0223191	0.0193166	0.248468
10638_1	TINF2	-0.0186246	0.00971501	0.0552264	0.813721		-0.0264393	0.0157999	0.0942521		-0.0365012	0.0179249	0.0422469
3448_13	INSR	-0.020897	0.0109024	0.055271	0.813721		-0.0525374	0.0172752	0.00235627		-0.0460437	0.0201582	0.0227867
9249_17	TMEM9	-0.0193519	0.0101099	0.0556005	0.813721		-0.015422	0.0163818	0.346492		-0.0242751	0.0187073	0.195019
19555_1	SUMO2	-0.0184499	0.00963925	0.055615	0.813721		-0.00303881	0.0166432	0.855123		-0.0343871	0.0182478	0.0600885
8842_16	GRAMD1C	-0.0198648	0.0103792	0.0556337	0.813721		-0.0147494	0.016698	0.377071		-0.0184948	0.0192083	0.336088
8989_40	SCUBE1	0.0200722	0.0105173	0.0563271	0.813721		0.0168837	0.0167255	0.312755		-0.000403955	0.0192985	0.983308
7186_111	STX3	-0.0195354	0.0102424	0.0564799	0.813721		-0.017011	0.0165882	0.305132		-0.0169358	0.0189663	0.372321
8005_1	MXRA7	-0.0211696	0.0111043	0.0565935	0.813721		-0.0367531	0.0169963	0.030586		-0.0298726	0.0205511	0.146696
19357_11	VAMP7	-0.019386	0.0101716	0.0566651	0.813721		-0.0295629	0.01688	0.0798835		-0.0230993	0.0188255	0.220396
12486_8	GLRX2	-0.0198294	0.0104183	0.056999	0.813721		-0.0198497	0.0169741	0.242239		-0.0265893	0.0194953	0.173222
4272_46	GPI	-0.0184497	0.00969713	0.0570941	0.813721		-0.0210188	0.0171564	0.220526		-0.0324438	0.0181828	0.0749844
7175_4	PCDHGA2	-0.0185878	0.0097751	0.057231	0.813721		-0.0277199	0.0167384	0.0977088		-0.02725	0.0181024	0.132877
4801_13	LPO	-0.0207216	0.0109067	0.0574463	0.813721		0.00388677	0.0177658	0.826823		-0.0088129	0.0201763	0.66245
15308_108	VWC2	-0.0216229	0.0113956	0.0577656	0.813721		-0.0175971	0.0181407	0.33203		-0.0171353	0.0210976	0.417072
9256_78	NPTX1	-0.0213331	0.0112561	0.0580586	0.813721		-0.00646531	0.0172165	0.707266		-0.0213123	0.0209024	0.308411
19347_37	CA12	-0.0192765	0.0101771	0.05821	0.813721		-0.031022	0.0161379	0.0545679		-0.0406538	0.018787	0.030946
15576_158	RNASE3	-0.022918	0.0121026	0.0582718	0.813721		-0.028142	0.0175897	0.109619		-0.0450175	0.0223815	0.0448264
12594_5	GCA	-0.0187054	0.00989766	0.0587735	0.813721		-0.0119523	0.0164782	0.468243		-0.0251274	0.0183132	0.170657
5810_25	TDGF1	-0.0164069	0.00868321	0.0588255	0.813721		-0.0119932	0.0127733	0.347772		0.00296311	0.0159757	0.852931
4453_83	LRRTM3	-0.0186233	0.00985973	0.0589156	0.813721		-0.00627344	0.0159219	0.693571		-0.0177282	0.0182589	0.332053
9243_10	LYG1	-0.0188516	0.00998674	0.0590708	0.813721		-0.031073	0.0162761	0.0562467		-0.0375164	0.0184727	0.0427972
5651_50	PSG7	-0.0180208	0.00955114	0.059192	0.813721		-0.0112473	0.01599	0.481811		-0.0172762	0.0176777	0.328903
9887_40	RBBP6	-0.0201769	0.0106954	0.0592269	0.813721		-0.00352513	0.0158279	0.823756		-0.0394965	0.0197177	0.0457108
9573_108	TXNDC11	-0.0191823	0.0101806	0.0595378	0.813721		-0.0171591	0.0167378	0.305281		-0.0309981	0.0187318	0.0985896
6373_54	SEMG2	-0.0207078	0.0109986	0.0597329	0.813721		-0.0130437	0.0171952	0.448113		-0.0111197	0.0203277	0.584611
5028_59	CD163	-0.0225371	0.0119904	0.0601628	0.813721		-0.0321989	0.0171697	0.0607472		-0.0334831	0.0221853	0.131873
12551_3	ITCH	-0.0187534	0.00999408	0.0605931	0.813721		-0.0063111	0.0166404	0.704492		-0.0228825	0.0184713	0.216002
14090_23	DEF6	-0.0205931	0.0109761	0.0606313	0.813721		0.00719636	0.0165277	0.663263		-0.0182472	0.0203326	0.36992
10054_3	GAN	-0.0182028	0.00970604	0.060737	0.813721		-0.015357	0.0164035	0.349168		-0.0367235	0.0179105	0.040852
8890_9	TMEM132B	-0.0207518	0.0110871	0.0612475	0.813721		-0.00918511	0.016911	0.58703		-0.0143137	0.0205308	0.486016
7099_33	FSTL5	-0.0175984	0.00940334	0.0612745	0.813721		-0.0174969	0.0167845	0.297205		-0.0346272	0.0177663	0.0518545
17857_6	ACADL	-0.0197591	0.0105621	0.0613786	0.813721		-0.0205057	0.0160241	0.200659		-0.0321056	0.019487	0.100081
3209_69	MEPE	-0.0189609	0.0101401	0.0614993	0.813721		-0.0128879	0.015975	0.419809		-0.0128174	0.0187872	0.495407
18284_77	WWC1	-0.0185271	0.00990979	0.0615432	0.813721		-0.00359126	0.0162193	0.824767		-0.0249826	0.0183543	0.174091
2637_77	MRC1	-0.0201926	0.0108016	0.0615656	0.813721		-0.0272471	0.0164867	0.0983983		-0.0423267	0.019979	0.0346237
13669_6	FGFR3	-0.0201639	0.0107883	0.0616151	0.813721		-0.0299158	0.0171247	0.0806478		-0.00630471	0.0199382	0.751974
10424_31	NPDC1	-0.0194469	0.0104145	0.0618616	0.813721		0	0.0164742	1		-0.035781	0.0192789	0.0640515
12772_8	NUP98	-0.0181519	0.00972163	0.0618783	0.813721		-0.0358313	0.0162514	0.0274671		-0.0276514	0.018023	0.125611
11548_84	CDC25A	-0.0181668	0.00973056	0.0619035	0.813721		-0.0318772	0.0159234	0.0452948		-0.0168084	0.0180258	0.351552
14260_112	NET1	-0.0200768	0.0107659	0.0622014	0.813721		-0.0324903	0.0164975	0.0489065		-0.0452249	0.019885	0.023373
19174_141	GOLGA7	-0.0183815	0.00985831	0.0622416	0.813721		-0.0135691	0.0168503	0.42066		-0.024489	0.0182177	0.179486
14713_46	AZU1	-0.0184534	0.00989809	0.0622739	0.813721		-0.00656542	0.0170545	0.700261		-0.0168917	0.0182393	0.354836
6207_10	PSAP	-0.0208736	0.0111976	0.0623054	0.813721		-0.0208258	0.0169333	0.218745		-0.0361372	0.0207817	0.0826732
9095_5	MTFR1	-0.0266402	0.0142945	0.0623688	0.813721		-0.0080703	0.0159249	0.612314		-0.0305209	0.0264349	0.248823
3374_49	HCK	-0.018424	0.00989042	0.0624892	0.813721		0	0.0161226	1		-0.0407345	0.0182542	0.026093
12655_30	NAPB	-0.0191739	0.0103038	0.0627641	0.813721		-0.0179868	0.0165235	0.276349		-0.0273736	0.0191097	0.152647
9449_150	C4BPA	-0.0195341	0.0105068	0.0630008	0.813721		-0.0366192	0.0167964	0.0292436		-0.0432149	0.0194427	0.0266876
12387_7	PDLIM4	-0.0192437	0.0103521	0.0630396	0.813721		-0.0319712	0.016548	0.0533564		-0.0305065	0.0191435	0.111669
13449_25	SF3B4	-0.0190765	0.0102647	0.0631032	0.813721		-0.0119441	0.0163025	0.463767		-0.0284464	0.0190312	0.135621
6507_16	NCAM2	-0.0207649	0.0111892	0.0634833	0.813721		-0.0149044	0.0172479	0.387517		-0.0111811	0.0207197	0.58969
6228_58	SPACA1	-0.0173598	0.00935792	0.0635835	0.813721		-0.0145901	0.0164806	0.376001		-0.0179244	0.0177499	0.313069
12507_16	ITPKC	-0.0190697	0.0103009	0.0641315	0.813721		-0.024176	0.0169076	0.152748		-0.0518364	0.0189814	0.00654093
15386_7	FABP4	0.0216225	0.0116904	0.0643706	0.813721		-0.0158176	0.0167552	0.345148		-0.0170544	0.0215583	0.429274
5947_90	THPO	-0.0198794	0.0107529	0.0644956	0.813721		-0.023482	0.0169593	0.166172		-0.0505303	0.0198506	0.0112126
16875_13	MAGOHB	-0.0182235	0.0098601	0.064573	0.813721		-0.011143	0.0164519	0.498211		-0.0204915	0.0182263	0.261437
5637_81	NTNG1	-0.0184496	0.00998705	0.0646959	0.813721		0.00390704	0.0157461	0.804036		-0.0166586	0.0184783	0.367749
7968_15	CRTAM	-0.0199777	0.0108456	0.065473	0.813721		-0.0245857	0.0164924	0.136032		-0.0313698	0.0201898	0.120883
10620_21	MSMB	-0.0179349	0.00975211	0.0659031	0.813721		-0.0127727	0.0140748	0.364152		-0.0418966	0.0181065	0.021081
3326_58	CADM1	-0.0205902	0.0111976	0.0659449	0.813721		-0.0324902	0.0160752	0.0432659		-0.043146	0.0207231	0.037852
3361_26	CD207	-0.0185924	0.0101267	0.0663602	0.813721		-0.0272172	0.0168563	0.106384		-0.0200604	0.0187683	0.285661
8838_10	CASC4	-0.020298	0.0110558	0.0663635	0.813721		-0.0229023	0.0164219	0.163132		-0.0371409	0.020433	0.0697143
3893_64	MSLN	-0.01805	0.00983465	0.0664545	0.813721		-0.0113436	0.0158168	0.473257		-0.0178027	0.0182048	0.328593
13583_19	APAF1	-0.0179236	0.00976682	0.0664828	0.813721		-0.0297983	0.0163439	0.0682721		-0.0331234	0.0180433	0.0669907
5132_71	IL27RA	-0.0191812	0.0104522	0.0664846	0.813721		-0.0286295	0.0168171	0.0886783		-0.0172671	0.0193607	0.372898
17849_6	DRG1	-0.0188784	0.0102929	0.0666358	0.813721		0	0.016921	1		-0.025948	0.0190621	0.174057
7003_4	GALNT10	-0.0183683	0.0100169	0.0666935	0.813721		-0.0260361	0.0161438	0.106796		-0.037868	0.0185397	0.0416268
2843_13	SPINT2	-0.0191425	0.0104399	0.0667161	0.813721		-0.0357412	0.0156682	0.0225408		-0.0159766	0.0193482	0.409347
19125_26	PRKAR2A	-0.0184403	0.010065	0.0669353	0.813721		0.00795964	0.0162442	0.624134		-0.0219786	0.0186397	0.238913
2864_2	MAP2K1	-0.0174088	0.0095162	0.0673412	0.813721		-0.0160594	0.0164591	0.329207		-0.0275129	0.0181116	0.12938
8019_73	STMN3	-0.0179126	0.00979395	0.0674076	0.813721		-0.0225067	0.0157374	0.152677		-0.0452858	0.0181338	0.0128368
3305_6	DLL4	-0.0194045	0.0106288	0.0679011	0.813721		-0.0169238	0.0171326	0.323244		-0.0235564	0.0196652	0.231538
10042_8	SGK3	-0.0181497	0.00995892	0.0683854	0.813721		-0.00144743	0.0168968	0.931734		-0.0271555	0.0184414	0.141512
18193_165	MORF4L1	-0.0182042	0.00999064	0.0684364	0.813721		-0.0187726	0.0170421	0.270662		-0.0295287	0.0184795	0.110698
17164_15	ANXA4	-0.0198511	0.0109111	0.0688574	0.813721		-0.0099195	0.0159132	0.533054		-0.0263652	0.0201945	0.192307
12458_79	CHP1	-0.0183253	0.010078	0.0690127	0.813721		-0.0155752	0.0159393	0.328491		-0.0370741	0.0186097	0.0468972
4153_11	SERPINA3	-0.0182819	0.0100562	0.0690683	0.813721		-0.0213663	0.0165755	0.197387		-0.0182275	0.0186206	0.328111
11388_75	WFDC2	-0.0206953	0.0113859	0.0691211	0.813721		-0.0212011	0.0164333	0.197006		-0.0498877	0.0210362	0.0180963
10396_6	MCL1	-0.0185353	0.0102064	0.0693627	0.813721		-0.0111723	0.0168315	0.506834		-0.0401003	0.018878	0.0341492
6284_7	FAM150B	-0.0178631	0.00984026	0.0694772	0.813721		-0.00645222	0.0161369	0.689272		-0.0218832	0.0183157	0.232745
19207_119	ADK	-0.0188885	0.0104105	0.0696216	0.813721		-0.0238937	0.0169261	0.158055		-0.0331595	0.0191904	0.0846238
8484_24	LEP	0.0214218	0.0118259	0.0700741	0.813721		-0.00466481	0.017247	0.786798		0.0151341	0.0218828	0.489512
12488_9	MCTS1	-0.0200681	0.0110823	0.0701672	0.813721		-0.0222092	0.0180162	0.217673		-0.0332663	0.0205146	0.105527
5034_79	PRSS2	0.0222922	0.0123147	0.0702632	0.813721		0.0351644	0.018221	0.0536217		0.0314831	0.0227806	0.16759
9450_18	CDK2AP1	-0.0172805	0.00955332	0.0704751	0.813721		-0.00386467	0.0161483	0.810855		-0.0311198	0.0176613	0.0786789
15394_79	UNC5B	-0.0188944	0.0104504	0.070604	0.813721		-0.00562727	0.0169582	0.740016		-0.0215919	0.019334	0.264626
10015_119	KCNAB2	-0.017509	0.00972901	0.071913	0.813721		-0.000543195	0.0167216	0.974085		-0.0332701	0.0179957	0.0650846
8832_55	BST2	-0.0184017	0.0102253	0.0719189	0.813721		-0.0230593	0.0164825	0.161807		-0.0348871	0.0189082	0.0656225
9204_33	POMC	-0.0215299	0.0119721	0.0721239	0.813721		-0.0167976	0.0168001	0.317383		-0.0140925	0.0221542	0.524999
13735_1	RAP1GAP	-0.0185376	0.0103193	0.0724325	0.813721		-0.0230806	0.0163538	0.158147		-0.0396774	0.0190836	0.0381182
7732_45	VAMP4	-0.0182985	0.0101888	0.072505	0.813721		0.00473281	0.0162339	0.77064		-0.0271462	0.0188537	0.150546
19276_124	SNRPG	-0.0179838	0.0100219	0.0727413	0.813721		-0.0091605	0.0164499	0.577614		-0.0358043	0.0185506	0.0541657
11955_1	ARHGAP1	-0.0176059	0.00982433	0.0731223	0.813721		-0.0213089	0.0169915	0.209809		-0.0241614	0.0181591	0.183953
8786_6	FAM171B	-0.0178821	0.00998662	0.0733564	0.813721		-0.0163886	0.0167737	0.32855		-0.0340828	0.0184773	0.0656945
13447_42	SPRN	-0.0177705	0.0099267	0.0734263	0.813721		-0.0385599	0.015897	0.0152829		-0.0471935	0.0183404	0.0103659
6533_20	DNASE2B	-0.0170744	0.00954097	0.0735208	0.813721		-0.0162651	0.0161107	0.312696		-0.0233356	0.0177507	0.189241
6937_251	C1orf43	-0.0173567	0.00969912	0.0735322	0.813721		-0.00607905	0.0160467	0.704811		-0.0210237	0.0179924	0.243176
12563_2	TNFAIP8	-0.0171379	0.00957709	0.0735393	0.813721		-0.01687	0.0157601	0.284427		-0.0307195	0.0179574	0.0877639
18841_1	SERPINB13	-0.0186199	0.010408	0.0736159	0.813721		-0.00296651	0.0168104	0.859926		-0.0208951	0.0192159	0.277393
15692_300	NODAL	-0.0177692	0.00994007	0.073836	0.813721		-0.0106717	0.0160628	0.506452		-0.0214612	0.0183918	0.243816
15303_63	S100A5	-0.0186985	0.0104605	0.0738494	0.813721		0.00953783	0.0173876	0.58332		-0.0317049	0.0193536	0.102015
9049_2	SLC16A3	-0.0181802	0.010172	0.0738915	0.813721		-0.0133361	0.0168418	0.42845		-0.034285	0.0188089	0.0689346
13591_31	PRIM1	-0.0172765	0.00966985	0.0739966	0.813721		-0.027229	0.0159889	0.0885702		-0.0396879	0.0178734	0.0268356
5740_17	ROBO1	-0.0193103	0.0108131	0.074129	0.813721		-0.0407287	0.0158582	0.0102198		-0.0189883	0.0200213	0.343385
12646_2	RPE	-0.0176752	0.00990118	0.0742355	0.813721		-0.00759761	0.016827	0.65162		-0.0266883	0.0183368	0.146176
12831_21	TESC	-0.01897	0.0106309	0.0743555	0.813721		-0.00829621	0.0169013	0.623524		-0.0177531	0.0196627	0.367027
4891_50	GCG	0.0183682	0.0103018	0.074586	0.813721		0.0127493	0.0167127	0.445551		-0.00113773	0.0190156	0.952314
9343_16	IL2RB	-0.0209985	0.0117825	0.0747196	0.813721		-0.0245793	0.0176334	0.163346		-0.0477699	0.0217483	0.0285189
12657_2	TSTA3	-0.0179564	0.01008	0.0748489	0.813721		-0.0147287	0.0158851	0.35382		-0.0368093	0.0186402	0.0488527
10580_14	SFTA2	-0.0176818	0.00992639	0.0748649	0.813721		-0.0293796	0.0164997	0.0749755		-0.0518701	0.0183263	0.00483829
17490_4	SH3BGRL3	-0.0178463	0.0100234	0.0750008	0.813721		-0.0135532	0.0174685	0.43783		-0.0326755	0.0185555	0.0788604
12786_61	GPCPD1	-0.0180342	0.0101323	0.0750977	0.813721		-0.00474384	0.0169176	0.779164		-0.00224337	0.0187267	0.904694
4496_60	MMP12	-0.0189004	0.0106223	0.0751874	0.813721		-0.0294795	0.0164194	0.0725895		-0.0374163	0.0196168	0.0570515
19238_12	GLUL	-0.0186282	0.010481	0.0755126	0.813721		-0.0199928	0.0168764	0.236152		-0.0336995	0.0193892	0.0828219
15503_15	LEFTY2	-0.0220697	0.0124392	0.0760291	0.813721		-0.00787597	0.0167682	0.638571		-0.0252863	0.0230211	0.272566
16825_20	ATXN3	-0.0175338	0.00988389	0.0760668	0.813721		-0.00679942	0.0170282	0.689669		-0.025913	0.0182935	0.157253
5957_30	SST	-0.0180455	0.0101805	0.0763033	0.813721		-0.0216857	0.0172588	0.208935		-0.0310588	0.0188628	0.100281
9127_4	SLC26A5	-0.0172398	0.00974557	0.0768961	0.813721		-0.0179962	0.0159731	0.259888		-0.0377845	0.0179949	0.0362562
5265_12	GRAP2	-0.0169981	0.00961026	0.0769364	0.813721		0.00103305	0.016213	0.949195		-0.0194397	0.0178181	0.275798
7742_11	RNF148	-0.0174675	0.00988222	0.0771336	0.813721		-0.0159283	0.0165059	0.334543		-0.0158729	0.0182575	0.385054
11449_22	CAPZA1	-0.0174579	0.00987746	0.0771522	0.813721		-0.00781352	0.0167822	0.641513		-0.0222132	0.0182983	0.225346
15506_34	LRP12	-0.017805	0.0100875	0.077554	0.813721		-0.0168463	0.0168266	0.316743		-0.0344963	0.0186334	0.0647182
7204_1	CEACAM21	-0.0169546	0.00960762	0.0776141	0.813721		-0.014093	0.0163228	0.387921		-0.0218051	0.0179527	0.225102
3427_63	CSNK2A1	-0.0180648	0.0102535	0.0780983	0.813721		-0.00319953	0.0168479	0.849382		-0.0201915	0.0189546	0.28728
19282_3	RAB13	-0.0176387	0.0100171	0.078261	0.813721		-0.00386553	0.0165689	0.815528		-0.0192076	0.0185067	0.299834
13563_259	ACBD7	-0.0173994	0.00988226	0.078294	0.813721		-0.0227465	0.0161295	0.158468		-0.0385976	0.0182577	0.0350105
11174_8	THSD7A	-0.0174397	0.00991088	0.0784672	0.813721		-0.0115903	0.0160867	0.471224		-0.025306	0.0183833	0.169265
12635_9	TRDMT1	-0.0180957	0.010288	0.0785922	0.813721		-0.018286	0.016979	0.281491		-0.0241902	0.0190277	0.204212
18198_51	HBQ1	-0.0169358	0.00963001	0.0786378	0.813721		-0.0038189	0.0161218	0.812752		-0.0187392	0.0178834	0.295216
11356_19	DGCR14	-0.0167463	0.00952638	0.0787675	0.813721		-0.0135044	0.0162985	0.407352		-0.0325841	0.0179243	0.0696866
9182_3	LRP1	-0.0177515	0.0101012	0.0788556	0.813721		-0.0105592	0.0164808	0.521719		-0.0107208	0.0186778	0.566238
5601_2	PGLYRP2	0.018239	0.0103815	0.0789375	0.813721		0.0118137	0.0167723	0.481208		0.00516981	0.0192004	0.787845
9918_23	CALB1	-0.017256	0.00982282	0.0789639	0.813721		-0.00477276	0.0155397	0.758742		-0.0241699	0.0181791	0.18428
8367_142	VSIG1	-0.0171474	0.00976947	0.0792251	0.813721		-0.00674593	0.0156293	0.666017		-0.00624965	0.01808	0.72974
9931_20	KRT1	-0.0192727	0.0109806	0.0792323	0.813721		-0.00290851	0.0165031	0.860105		-0.0156139	0.020358	0.443466
18180_58	RTN4IP1	-0.0174799	0.00997105	0.0795906	0.813721		-0.00540882	0.0165762	0.744197		-0.0298652	0.018438	0.105918
12718_43	PIN4	-0.0171592	0.0098071	0.0801748	0.813721		-0.010266	0.0166392	0.537248		-0.0312911	0.0182882	0.0877067
9886_28	XRCC4	-0.0177696	0.0101614	0.0803359	0.813721		-0.0077777	0.0166727	0.640863		-0.0282587	0.01886	0.134681
16758_96	HDGF	-0.0168798	0.00965616	0.0804495	0.813721		-0.00800671	0.0164263	0.625952		-0.0303518	0.017982	0.0920591
4254_6	NUDCD3	-0.0175571	0.0100441	0.0804641	0.813721		-0.02163	0.0161684	0.180964		-0.0221387	0.0186303	0.235275
10014_31	SNAI2	-0.0172701	0.00988211	0.0805311	0.813721		-0.0276384	0.0168138	0.100218		-0.0446221	0.0182467	0.0148125
12490_92	LAMTOR3	-0.0174225	0.00997346	0.0806572	0.813721		-0.0126044	0.0164588	0.443785		-0.0210242	0.0184315	0.254559
13519_112	ARHGEF25	-0.0177717	0.0101846	0.0809907	0.813721		-0.0204676	0.016232	0.207329		-0.0316243	0.0187989	0.0931509
11324_3	PXDNL	-0.0180319	0.0103384	0.0811309	0.813721		-0.037762	0.0162066	0.0198039		-0.0289137	0.0191389	0.131494
18225_13	HEBP1	-0.0167839	0.00962645	0.0812436	0.813721		-0.0218105	0.017305	0.207542		-0.0236945	0.0187949	0.208015
14178_18	CDKN3	-0.0165963	0.00952331	0.0813857	0.813721		-0.00605665	0.0162513	0.709382		-0.00733951	0.0177376	0.679213
2247_20	PROK1	-0.0171592	0.00985009	0.0815024	0.813721		-0.0209296	0.0168801	0.215014		-0.0123833	0.018234	0.49737
10496_11	CLCA1	-0.0168747	0.00968926	0.0815801	0.813721		-0.0266142	0.0161737	0.0998623		-0.0322216	0.0179498	0.0732476
12876_39	SPEF1	-0.0173253	0.00995147	0.0816871	0.813721		-0.0174852	0.0162951	0.283257		-0.0153427	0.0184223	0.405339
14009_65	TNFAIP3	-0.018048	0.0103691	0.0817606	0.813721		-0.00472373	0.0177989	0.790705		-0.0189333	0.0191793	0.324041
12449_16	PPIH	-0.0177894	0.0102209	0.0817731	0.813721		-0.00557098	0.017424	0.749172		-0.0247449	0.0189059	0.191193
6557_50	LRRC15	-0.0187109	0.0107586	0.0820092	0.813721		-0.00161498	0.0169783	0.924219		0.00160577	0.0199121	0.935759
5526_53	TNFRSF18	-0.0177441	0.0102155	0.0823897	0.813721		-0.0332874	0.0169853	0.0500222		-0.0362201	0.0188753	0.055569
9774_59	RNF150	-0.0173619	0.00999575	0.0824002	0.813721		-0.0110692	0.0156707	0.479961		-0.0370325	0.0184982	0.0458338
13580_2	UAP1	-0.0169127	0.00973767	0.0824174	0.813721		-0.00910324	0.016302	0.576564		-0.0320132	0.0179788	0.0755889
18273_14	GAGE2D	-0.0175052	0.0100829	0.0825417	0.813721		0.00405967	0.0164191	0.804712		-0.0290346	0.0186891	0.120929
17335_18	VAMP2	-0.0179163	0.0103223	0.082621	0.813721		-0.0229981	0.0162714	0.157538		0.00289372	0.0190729	0.87947
9836_20	DCK	-0.0172378	0.00993673	0.0827843	0.813721		-0.0198447	0.0164754	0.228394		-0.0372267	0.0183341	0.0428427
15304_1	REG3A	-0.0198684	0.0114548	0.0828273	0.813721		-0.00986378	0.0168479	0.558239		-0.0342408	0.0212204	0.107254
13624_17	NADK	-0.0172878	0.0099685	0.0828746	0.813721		-0.0101924	0.0164851	0.536392		-0.0247586	0.0184779	0.180892
10087_10	CRYAA	-0.0177233	0.0102225	0.0829626	0.813721		-0.0171956	0.0164566	0.296066		-0.0331136	0.0188951	0.0803067
7769_29	SH3BP2	-0.0175973	0.010152	0.0830277	0.813721		-0.00930951	0.0166736	0.576613		-0.0316929	0.0187876	0.0922498
15312_14	AGO1	-0.017428	0.0100554	0.0830607	0.813721		-0.015378	0.0175232	0.380173		-0.0265599	0.0186262	0.154515
12940_35	ALDH3B1	-0.0173475	0.0100106	0.0831133	0.813721		-0.0167298	0.0169844	0.32462		-0.0453708	0.0184965	0.0145125
17326_44	DUSP23	-0.0171635	0.00991524	0.0834486	0.813721		-0.0183486	0.0167405	0.273052		-0.0289413	0.0183396	0.115185
2622_18	HMOX2	-0.016864	0.00974802	0.0836311	0.813721		-0.000902979	0.0166445	0.956735		-0.0125538	0.0180116	0.486139
9550_153	TTC17	-0.0171416	0.00990875	0.0836397	0.813721		-0.0175962	0.0166906	0.291766		-0.0319032	0.0183285	0.0823673
7782_34	EDDM3B	-0.0167658	0.00969938	0.083891	0.813721		-0.00840356	0.0170041	0.62116		-0.0275556	0.0178927	0.124187
7124_18	IL21	-0.0182091	0.0105512	0.0843868	0.813721		-0.0238667	0.0164849	0.147675		-0.023902	0.0195453	0.221947
2741_22	SIGLEC6	-0.0172144	0.00997693	0.0844523	0.813721		-0.0242586	0.016151	0.133101		-0.0344448	0.0184522	0.0625328
10613_33	CASC4	-0.020879	0.0121062	0.0845904	0.813721		-0.0213343	0.0167388	0.202473		-0.0288437	0.0223863	0.198189
2974_61	CNTN1	-0.0213011	0.0123512	0.0845953	0.813721		-0.0189016	0.0172478	0.273129		0.00865946	0.02285	0.704873
10583_1	TMEM108	-0.0169185	0.00981004	0.0845975	0.813721		-0.00143443	0.0155522	0.926513		-0.00199226	0.0181264	0.912526
18886_28	DSCAML1	-0.0175458	0.0101752	0.0846421	0.813721		-0.0140449	0.0164535	0.39332		-0.0343342	0.0188161	0.0686436
5088_175	IL23R	-0.0171246	0.00993915	0.0848982	0.813721		0.00320491	0.0169177	0.849747		-0.0114772	0.0184045	0.533172
9959_60	TMEM59L	-0.0176406	0.010241	0.0849713	0.813721		-0.0192547	0.017538	0.272256		-0.0384621	0.018934	0.0427497
10827_67	LINGO3	-0.0171265	0.0099489	0.0851705	0.813721		-0.0208153	0.0166563	0.211411		-0.0349724	0.0183716	0.0575396
11149_3	TLR1	-0.0169433	0.00984581	0.0852756	0.813721		-0.0242372	0.0167896	0.148857		-0.0376192	0.01816	0.0388249
2615_60	EFNA5	-0.0185379	0.0107834	0.0855941	0.813721		-0.0109188	0.0161778	0.499721		-0.00966163	0.0199504	0.6284
13476_16	KIN	-0.0163022	0.00949126	0.0858695	0.813721		-0.0103249	0.015888	0.515787		-0.0131382	0.0175742	0.455064
5087_5	IL22RA2	-0.018684	0.0108843	0.0860536	0.813721		-0.0177899	0.0172009	0.301022		-0.0142818	0.0201512	0.478823
3494_71	FGF17	-0.0180754	0.010538	0.0862984	0.813721		-0.0253467	0.0167979	0.131318		-0.0223315	0.0194908	0.252452
3875_62	ARID3A	-0.0173659	0.0101245	0.0863013	0.813721		0.0041282	0.0161811	0.798627		-0.0156222	0.0187209	0.404412
10948_14	PLD3	-0.0170731	0.00995417	0.0863132	0.813721		-0.0285125	0.0161534	0.0775459		-0.0305049	0.0184103	0.098163
19242_21	PFDN1	-0.0178009	0.0103851	0.0865141	0.813721		-0.0330288	0.0167108	0.048099		-0.044197	0.0191913	0.0216936
7224_11	TRAT1	-0.017488	0.0102035	0.0865438	0.813721		-0.0234375	0.0168214	0.163525		-0.0409678	0.0188272	0.0300269
5939_42	TNFSF12	-0.0217646	0.0127025	0.0866376	0.813721		-0.0204572	0.0170183	0.229338		-0.00794144	0.0234876	0.735422
9117_4	IL36G	-0.016616	0.00970377	0.0868369	0.813721		-0.0288177	0.0159061	0.0700272		-0.0377443	0.0179175	0.0356574
8229_1	GXYLT1	-0.0174596	0.0102	0.0869462	0.813721		-0.0112245	0.0160858	0.485309		-0.026749	0.0188998	0.157605
3198_4	IDS	-0.0178672	0.0104495	0.0872908	0.813721		-0.0153637	0.0163748	0.348115		-0.00251196	0.0193402	0.896712
7753_21	HTATIP2	-0.0176047	0.0102968	0.0873174	0.813721		-0.0028231	0.0166245	0.865156		-0.0170658	0.0190816	0.371563
11112_18	TMEM167A	-0.0172213	0.0100735	0.0873454	0.813721		-0.0330433	0.0162086	0.0414865		-0.0398189	0.0186213	0.0329759
19158_1	PAF	0.0175323	0.0102564	0.0873752	0.813721		0.00855733	0.0174956	0.624762		0.0242874	0.0189977	0.201694
13475_10	UBE2D4	-0.0172871	0.0101156	0.0874606	0.813721		-0.0116544	0.0178581	0.514007		-0.0263312	0.0187277	0.16035
3486_58	FGF1	-0.0182212	0.0106644	0.0875238	0.813721		-0.0195658	0.0168922	0.246753		-0.0217785	0.0197347	0.270318
14618_26	VOPP1	-0.0187262	0.0109693	0.0877935	0.813721		-0.00924418	0.0179228	0.606009		-0.00779936	0.0202544	0.70035
12777_11	SF1	-0.0172232	0.0100891	0.0878033	0.813721		-0.0206638	0.0165565	0.212004		-0.0155516	0.018654	0.404859
9910_9	MTAP	-0.0179393	0.0105128	0.0879291	0.813721		0	0.0169116	1		-0.0215397	0.0194565	0.2688
11468_15	RBM19	-0.0174031	0.0102153	0.088449	0.813721		-0.0210916	0.0160059	0.187589		-0.00988049	0.0189212	0.601771
17462_19	IRF1	-0.0166144	0.00978053	0.0893718	0.813721		-0.0172779	0.0165326	0.295985		-0.0263587	0.0181342	0.146707
17721_82	GAS7	-0.0163011	0.00960643	0.0897167	0.813721		-0.0069632	0.0162588	0.668453		-0.0296911	0.0178351	0.0965928
12743_18	BAG5	-0.0171143	0.0100906	0.0898746	0.813721		-0.00251677	0.0163459	0.877634		-0.0357357	0.0185808	0.0550201
15364_101	APOC1	0.0185784	0.010957	0.0899659	0.813721		0.0100152	0.0171982	0.560338		0.0169634	0.0202759	0.403204
8760_10	DCUN1D5	0.0178539	0.0105329	0.0900633	0.813721		0.00308124	0.0155717	0.843143		-0.00361128	0.019567	0.85365
14037_18	RANBP3	-0.0177976	0.0105193	0.0906647	0.813721		-0.0152001	0.0164267	0.354796		-0.012733	0.0195072	0.51423
4282_3	RAN	-0.0180603	0.0106813	0.0908692	0.813721		-0.0103243	0.0172554	0.549627		-0.0181827	0.0197708	0.35819
13745_10	PKD2	-0.0171669	0.0101582	0.0910374	0.813721		-0.00940467	0.0168041	0.575709		-0.0280184	0.0188092	0.136961
17797_1	CUL1	-0.0174564	0.0103475	0.0916001	0.813721		-0.0213673	0.016347	0.191176		-0.0388049	0.0191403	0.0431565
8357_43	SULT4A1	-0.0159494	0.00946103	0.0918345	0.813721		-0.0131136	0.0165297	0.427582		-0.0171602	0.0177546	0.334255
6461_54	APOC3	0.0189482	0.0112429	0.0919221	0.813721		0.0123404	0.017344	0.476771		0.00686985	0.0207808	0.741096
14151_4	ISG15	-0.023403	0.0138912	0.0920398	0.813721		-0.0150243	0.0164719	0.361707		-0.0302981	0.0257179	0.239324
19438_68	SYF2	-0.0171897	0.0102042	0.0920714	0.813721		-0.00542064	0.0162568	0.738803		-0.024698	0.0188657	0.19109
12604_16	SCMH1	-0.0164753	0.00978334	0.0921781	0.813721		-0.0258639	0.0159493	0.104882		-0.0338202	0.0180589	0.0616878
7953_20	SLAMF1	-0.0173095	0.0102802	0.0922262	0.813721		-0.029223	0.0161634	0.0706102		-0.0452371	0.0189753	0.0175008
18823_52	HIST3H2BB	0.0174637	0.0103798	0.0924784	0.813721		0.00242892	0.0168518	0.885395		-0.00497815	0.0192424	0.795968
7265_32	OSTN	-0.0159385	0.00947537	0.0925489	0.813721		-0.00504351	0.0164508	0.759162		-0.0118145	0.0177379	0.505683
13553_4	DCUN1D3	-0.017083	0.0101683	0.0929516	0.813721		0.00126637	0.0158067	0.936145		-0.0272607	0.0188232	0.148179
9901_28	EGLN1	-0.0168777	0.0100473	0.0929934	0.813721		-0.0169968	0.0163989	0.29999		-0.0519374	0.0184917	0.00517063
10011_65	OCRL	-0.0172744	0.010284	0.0930084	0.813721		-0.00834008	0.0163626	0.610259		-0.0329835	0.0190808	0.0844983
6715_63	ALPPL2	-0.0169325	0.0100827	0.0930827	0.813721		-0.0166448	0.0161844	0.303739		-0.0358444	0.0186887	0.0556885
9264_11	CTSO	-0.0181207	0.0107968	0.0932805	0.813721		-0.0371668	0.0168385	0.0272968		-0.0389749	0.019942	0.0512137
12568_14	KEAP1	-0.0164382	0.00979494	0.093302	0.813721		0.00310265	0.0165216	0.851039		-0.0261111	0.0181687	0.151307
4922_13	CCL19	-0.0182737	0.0108943	0.0934711	0.813721		-0.0544958	0.0167903	0.0011717		-0.047572	0.0201072	0.0183689
11480_1	ALDH3A1	-0.0166538	0.00993727	0.0937595	0.813721		-0.023577	0.0163664	0.149706		-0.0251808	0.0184154	0.172126
10959_125	BET1L	-0.0168909	0.0100789	0.0937622	0.813721		-0.025454	0.0167294	0.12813		-0.0314853	0.0186252	0.0915669
3585_54	BSG	-0.0173327	0.0103538	0.0941235	0.813721		-0.0043028	0.0162322	0.790949		-0.0192364	0.0191634	0.315961
6384_19	WFDC3	-0.01675	0.0100072	0.0941707	0.813721		0.00150791	0.0162252	0.925954		-0.0291904	0.0185428	0.116076
3003_29	NCR3	-0.0170571	0.0101973	0.0943852	0.813721		0.0101948	0.0162069	0.529323		-0.0204591	0.0188738	0.278895
8000_17	KIR2DL5A	-0.0154667	0.00924671	0.0943918	0.813721		0.000792714	0.015738	0.959828		-0.0164498	0.0183909	0.371513
10070_22	PLCG2	-0.0170348	0.0101847	0.0944106	0.813721		0.00457195	0.0168431	0.786049		-0.0160154	0.0188394	0.395681
19261_12	SDCBP2	-0.0170265	0.0101855	0.0945966	0.813721		0.00298556	0.0166343	0.857559		-0.0259893	0.0188856	0.169399
18409_61	ARF5	-0.0172627	0.0103272	0.0946067	0.813721		-0.00991139	0.0157086	0.528071		-0.024328	0.0191469	0.204466
3000_66	MBL2	-0.0163568	0.00979155	0.0948194	0.813721		-0.0298231	0.0144455	0.0389677		-0.0458459	0.0181147	0.0116863
6324_11	DNASE1L2	-0.0178458	0.0106849	0.0948802	0.813721		-0.0266371	0.0168959	0.114902		-0.0521492	0.0197088	0.00840385
11364_18	MFN1	-0.0165182	0.00989114	0.0949202	0.813721		-0.0163455	0.0164099	0.319215		-0.0433481	0.0182684	0.018032
8032_23	MCCD1	-0.0164272	0.00985944	0.0956861	0.813721		-0.00219325	0.0158874	0.890201		-0.0263273	0.0182373	0.149484
7006_4	COL25A1	-0.0169112	0.0101504	0.0957	0.813721		-0.0275847	0.0165084	0.0947311		-0.0382081	0.0187631	0.0422467
6398_12	LONP1	-0.0172216	0.0103398	0.0957988	0.813721		0.00789065	0.0167761	0.638105		-0.0252778	0.0191126	0.186586
5347_59	CCNB1	-0.0167863	0.0100824	0.0959307	0.813721		-0.00152841	0.0163093	0.925336		-0.0286112	0.0186469	0.125577
13436_54	MAZ	-0.016453	0.00989252	0.096278	0.813721		-0.0161508	0.0157151	0.304079		-0.0284495	0.0182943	0.120559
16851_50	SCO2	-0.0167594	0.0100809	0.0964143	0.813721		-0.0233993	0.0156788	0.135591		-0.0388945	0.0186206	0.0372356
3009_3	TGFBR3	-0.0186699	0.011231	0.0964418	0.813721		0.00324618	0.0177519	0.854905		0.00742102	0.0207374	0.720603
5954_62	PTH	0.0179786	0.010817	0.0964989	0.813721		0.0145777	0.0171821	0.396203		0.00177643	0.0200119	0.929302
7956_11	MINOS1	0.0128678	0.00774505	0.0966275	0.813721		0.00806699	0.0128552	0.530314		0.0142019	0.0145589	0.329798
8299_66	LILRA4	-0.0184327	0.0111015	0.0968388	0.813721		-0.0158823	0.017792	0.372037		-0.00759711	0.0205378	0.711608
3204_2	LTA4H	-0.016263	0.00979509	0.0968495	0.813721		-0.0285376	0.01704	0.0939851		-0.0390227	0.0182039	0.0325475
5063_12	CD244	-0.0157459	0.00948456	0.0968825	0.813721		-0.0161907	0.0164332	0.324506		-0.0237344	0.0179306	0.18622
12963_1	GPR107	-0.0167011	0.0100701	0.0972207	0.813721		-0.0247146	0.0167183	0.139329		-0.0213616	0.0186369	0.252266
7106_37	OOSP2	-0.0164956	0.00995432	0.0974924	0.813721		-0.00922981	0.0163471	0.572337		-0.0338344	0.0184059	0.0666249
7947_19	ENTHD2	-0.0170183	0.0102709	0.0975314	0.813721		-0.028395	0.016483	0.0849446		-0.0384293	0.0189563	0.043171
8097_77	LIPN	-0.017449	0.0105355	0.0976797	0.813721		-0.010471	0.0158903	0.509922		-0.0249865	0.0195398	0.201583
11616_9	HSF1	-0.0163396	0.00987614	0.0980355	0.813721		-0.00699044	0.0163778	0.669508		-0.026868	0.0182734	0.142107
15306_20	IGJ	-0.0172866	0.010449	0.0980515	0.813721		-0.0285346	0.0161282	0.0768549		-0.0548068	0.019315	0.00473262
5103_30	CD200R1	-0.0166978	0.010118	0.0988822	0.813721		-0.0201513	0.0171787	0.240779		-0.0256066	0.0187481	0.172612
9897_9	MCM6	-0.0177488	0.0107552	0.0988914	0.813721		-0.00973016	0.016698	0.560086		-0.0504873	0.0197897	0.0110347
7776_20	UNC5B	-0.0180305	0.0109334	0.0991222	0.813721		-0.0111236	0.0169807	0.512421		-0.0121031	0.0202702	0.550719
13976_9	ARHGEF1	-0.0172112	0.0104415	0.0992819	0.813721		-0.0134264	0.0173685	0.439505		-0.0318136	0.0192978	0.0998709
16913_8	RNASET2	-0.0176195	0.0106927	0.0993925	0.813721		-0.0210327	0.0164483	0.200997		-0.0283717	0.0197537	0.151554
16318_12	ACVRL1	-0.0176939	0.0107397	0.0994495	0.813721		0.00211295	0.0167827	0.899811		-0.0190519	0.0198679	0.338062
15636_49	SORCS1	-0.0176872	0.0107367	0.0994839	0.813721		-0.0209889	0.0169505	0.215625		-0.0270566	0.0198723	0.173966
10432_3	KIAA1644	-0.0154092	0.00937477	0.100239	0.813721		-0.00436457	0.016606	0.792681		-0.023171	0.0176036	0.188692
2878_66	YES1	-0.0172496	0.0104985	0.100371	0.813721		-0.00724826	0.0170611	0.670952		-0.0437626	0.019395	0.024481
17346_61	FDCSP	-0.0174731	0.0106485	0.100819	0.813721		-0.0258805	0.0172771	0.134142		-0.0279733	0.0197068	0.156389
11122_97	SPG21	-0.0166731	0.0101685	0.101072	0.813721		-0.0159474	0.0168575	0.344142		-0.0299059	0.018837	0.113012
18264_12	CCDC25	-0.016145	0.00986063	0.101563	0.813721		-0.00501961	0.0161982	0.756647		-0.0266812	0.0182463	0.144298
12033_3	BUB1	-0.0167921	0.0102602	0.101708	0.813721		-0.00163255	0.0171772	0.924282		-0.0192006	0.0189687	0.311925
5915_58	PEX5	-0.0163032	0.00996344	0.101776	0.813721		-0.0123385	0.0157543	0.433518		-0.0157023	0.0184507	0.395157
9557_5	MANSC1	-0.0189909	0.0116292	0.102461	0.813721		-0.0118089	0.0175561	0.501177		-0.0140504	0.0215549	0.514805
14035_13	TIAM1	-0.0161363	0.00988336	0.102537	0.813721		-0.0270589	0.0158927	0.0886437		-0.0261534	0.0183087	0.153785
10900_272	STMN2	-0.0160982	0.00988061	0.103255	0.813721		-0.00357392	0.0165132	0.828654		-0.0342714	0.0182645	0.0611875
2441_2	FGF10	-0.0165623	0.0101721	0.103479	0.813721		-0.0181398	0.016586	0.274095		-0.0238234	0.0187889	0.205409
5717_2	CILP	-0.0162482	0.00998141	0.103557	0.813721		0.00212888	0.0170019	0.900354		-0.0257289	0.0184712	0.16427
7826_1	DCLK3	-0.0160471	0.00986705	0.103878	0.813721		-0.0132602	0.0173144	0.443768		-0.0176604	0.0181842	0.331924
8858_21	BATF3	-0.0167444	0.0103153	0.104533	0.813721		-0.0113281	0.0165445	0.49353		-0.035284	0.0190865	0.0651054
6913_189	HMGB2	-0.0167477	0.0103189	0.104588	0.813721		-0.00795457	0.0172613	0.644919		-0.0313044	0.0190745	0.101397
11109_56	SVEP1	0.0193717	0.0119451	0.104861	0.813721		0.00577226	0.0171461	0.736379		0.00372409	0.0221482	0.866539
6404_20	C1QL1	-0.0175633	0.0108323	0.104935	0.813721		-0.0155326	0.0177719	0.38212		-0.0171461	0.0199477	0.39045
15567_2	CD247	-0.0158966	0.00981433	0.10529	0.813721		-0.00163537	0.0172914	0.924651		-0.0373961	0.0179851	0.0381045
5121_3	SEMA6B	-0.0166575	0.0102856	0.10534	0.813721		-0.0171979	0.0169639	0.310682		-0.0537175	0.0189395	0.00475111
10049_112	TERF1	-0.016017	0.00989237	0.105421	0.813721		-0.00739103	0.0162113	0.648449		-0.0249396	0.0182602	0.172624
5112_73	CD200	-0.0159563	0.00986187	0.105666	0.813721		0.00375825	0.0158245	0.812272		-0.0191541	0.0182648	0.294831
7981_230	B3GALT6	-0.0169418	0.0104722	0.10571	0.813721		-0.0215627	0.0164294	0.189371		-0.0246852	0.0193837	0.203437
6379_62	ADAMTSL2	0.0183722	0.0113678	0.106059	0.813721		0.00110722	0.0174894	0.949521		-0.0144752	0.0209777	0.490499
9219_70	NENF	-0.0155496	0.00963157	0.106433	0.813721		-0.027706	0.0160849	0.0849809		-0.0340518	0.0178216	0.0566194
17377_1	AKR1C3	-0.0178775	0.0110804	0.10665	0.813721		-0.0191255	0.0171087	0.263618		-0.029488	0.0204526	0.149996
8235_48	CHGB	-0.0187425	0.0116221	0.106819	0.813721		-0.0169213	0.0179064	0.344668		-0.0220139	0.0215053	0.3065
17441_4	ALPI	-0.0162993	0.0101174	0.107177	0.813721		-0.0234996	0.0164016	0.151926		-0.0351835	0.0187153	0.0607031
9765_4	NDE1	-0.0161868	0.010056	0.107471	0.813721		-0.00230788	0.0166831	0.889974		-0.0136169	0.0186457	0.465552
16914_104	CD14	-0.0179732	0.0111846	0.108063	0.813721		-0.0219697	0.0174343	0.207618		-0.00346612	0.0206989	0.867081
15448_47	SQSTM1	-0.016922	0.0105348	0.108209	0.813721		-0.0199151	0.0165505	0.228864		-0.0550941	0.0194262	0.00475383
15324_58	FTL	0.0167551	0.0104358	0.108372	0.813721		-0.0028658	0.0170543	0.866553		-0.00725126	0.0192267	0.706226
16298_84	PLA2G2D	-0.0150736	0.00939549	0.108639	0.813721		-0.0160121	0.0167441	0.33893		-0.0256968	0.0177873	0.149182
6383_90	TLL1	-0.0178847	0.0111519	0.108772	0.813721		-0.0285923	0.0176914	0.106057		-0.0303237	0.0206168	0.141972
4278_14	P4HB	-0.0162762	0.0101503	0.108821	0.813721		0.00151593	0.0169648	0.928798		-0.0399359	0.0187871	0.0340215
10895_28	TMPRSS11B	-0.015362	0.00958214	0.108893	0.813721		-0.0221784	0.0159992	0.16568		-0.0282831	0.0177178	0.111056
9826_135	FHIT	-0.0159643	0.00995833	0.108911	0.813721		-0.0129764	0.0171047	0.448064		-0.0287717	0.0184123	0.118777
4908_6	ENG	-0.0154666	0.00965106	0.109028	0.813721		-0.00584763	0.0158024	0.711348		-0.00854158	0.0183803	0.642341
11531_24	C10orf54	-0.0152584	0.00952494	0.109168	0.813721		-0.00951595	0.0168483	0.572208		-0.0278243	0.0181748	0.126425
6603_18	KAL1	-0.0161811	0.0101012	0.109179	0.813721		-0.0294494	0.0164668	0.0737107		-0.0165881	0.0186967	0.375388
9934_29	PITPNA	-0.0155902	0.00974086	0.109489	0.813721		-0.00638105	0.0161821	0.693338		-0.0259545	0.0180254	0.150532
11911_13	LRRC4B	-0.0163362	0.0102088	0.109553	0.813721		-0.00608733	0.0170057	0.720375		-0.0180949	0.0189091	0.339065
10048_7	CBFB	-0.0164804	0.0103037	0.10972	0.813721		-0.00707434	0.0169162	0.675802		-0.0381264	0.0190454	0.0458424
16919_1	DBI	-0.0156686	0.00979764	0.10977	0.813721		-0.00597227	0.0167796	0.721897		-0.03189	0.0182311	0.0808729
12846_3	FBXL5	-0.0158728	0.00993765	0.110213	0.813721		-0.0132054	0.0162831	0.417373		-0.0173835	0.0183867	0.344894
18271_43	OXSM	-0.0156125	0.00977858	0.110355	0.813721		-0.0153289	0.0161381	0.342184		-0.0168429	0.0180795	0.351995
18860_2	CAMKK1	-0.0160163	0.0100397	0.110647	0.813721		-0.0145725	0.0157234	0.354029		-0.037779	0.0184759	0.0414054
8321_27	ZNF843	-0.0160372	0.0100544	0.110701	0.813721		-0.00716478	0.0160251	0.654805		-0.022639	0.0185454	0.222766
10512_13	CSF2RB	-0.0158927	0.00996581	0.110774	0.813721		-0.0315105	0.0169172	0.062515		-0.0385865	0.0187659	0.0402858
13943_38	DPY30	-0.0169106	0.0106041	0.110774	0.813721		-0.0176169	0.0174711	0.313289		-0.0421549	0.0195708	0.0317235
18185_118	ALDOB	0.017054	0.0106973	0.110883	0.813721		0.00159404	0.0162948	0.922071		0.00446728	0.0197494	0.82114
11381_56	PRPS1	-0.0165286	0.0103695	0.110945	0.813721		-0.0269924	0.0165728	0.103372		-0.0333684	0.0191779	0.08249
9504_19	RAB27A	-0.0173327	0.0108998	0.111794	0.813721		-0.0173726	0.0164063	0.289645		-0.0435383	0.0202238	0.0318137
2278_61	TIMP2	0.0184207	0.0115845	0.111807	0.813721		0.00630428	0.0181412	0.728206		0.0222879	0.0214337	0.298916
17397_8	HSD17B11	-0.0155632	0.0097874	0.111807	0.813721		-0.00870779	0.0163398	0.594089		-0.0224171	0.0181195	0.216605
3432_21	EPHA3	-0.015879	0.00998857	0.111899	0.813721		-0.0183979	0.0158691	0.246312		-0.00950971	0.0185021	0.607494
11827_7	RORC	-0.0159186	0.0100145	0.111937	0.813721		-0.00615418	0.0167258	0.712914		-0.0262082	0.01855	0.158331
7127_3	APOA2	-0.0170557	0.0107325	0.112024	0.813721		-0.0233622	0.0168646	0.165966		-0.0200374	0.0198589	0.313472
4911_49	GSTP1	-0.0154196	0.00971111	0.112323	0.813721		-0.0104655	0.0164437	0.524486		-0.0350307	0.0180582	0.0529609
2633_52	IL13RA1	-0.0161263	0.0101609	0.112492	0.813721		-0.0295881	0.016718	0.0767539		-0.0350457	0.0187929	0.0627944
4125_52	AGER	0.0204593	0.0129021	0.112799	0.813721		0.023612	0.0169436	0.16345		0.0161343	0.0239141	0.500194
10560_1	ITM2C	-0.0158376	0.00999179	0.112952	0.813721		-0.0238698	0.0161232	0.138749		-0.026306	0.0184776	0.155171
8245_27	ICAM5	0.0173739	0.0109628	0.113011	0.813721		0.0306395	0.0174621	0.0793232		-0.00605058	0.0202502	0.765225
7257_18	PTH2	-0.0157089	0.00991288	0.113034	0.813721		-0.018803	0.0157206	0.231667		-0.0298227	0.0184003	0.105702
19360_22	LRRTM1	-0.0161931	0.0102207	0.113115	0.813721		-0.00934316	0.016425	0.569466		-0.0237511	0.0189353	0.210313
2654_19	TNFRSF1A	-0.0171673	0.0108399	0.113258	0.813721		-0.0169061	0.01707	0.321979		-0.0277679	0.0200763	0.167252
16785_45	DEFA5	-0.0182173	0.0115122	0.113551	0.813721		-0.00553253	0.0179312	0.75767		-0.0203819	0.0213279	0.339716
8945_7	FAM175B	-0.0159406	0.0100743	0.113581	0.813721		-0.00397222	0.0166263	0.811174		-0.020492	0.0186472	0.272332
9409_11	TPSAB1	0.0168527	0.010659	0.113862	0.813721		0.00252783	0.0164109	0.877584		0.016621	0.0197578	0.400621
4962_52	CDNF	-0.0171305	0.010846	0.114238	0.813721		-0.0102091	0.0174633	0.558817		-0.00176142	0.0200648	0.930082
16599_38	GPN1	-0.0162147	0.0102672	0.114274	0.813721		-0.012733	0.0168139	0.448878		-0.0288294	0.0190026	0.129871
18181_2	TSSC4	-0.0160374	0.0101561	0.114315	0.813721		-0.008278	0.0171559	0.629439		-0.0272187	0.0187867	0.148019
18267_74	CARD17	-0.0156816	0.00993724	0.114551	0.813721		-0.00804316	0.0160684	0.616682		-0.0210265	0.0183802	0.253184
16916_19	SLITRK6	-0.0170952	0.0108372	0.11469	0.813721		-0.0135054	0.0167712	0.420663		-0.0107049	0.0200184	0.59306
5687_5	PRKCSH	-0.0163117	0.0103433	0.114789	0.813721		0.00215841	0.0168386	0.898005		-0.0244263	0.0191382	0.202442
13720_95	PRTN3	-0.0189329	0.0120142	0.115054	0.813721		-0.00438949	0.0178465	0.805715		-0.00438892	0.0222605	0.843782
18339_207	PSMB3	-0.01629	0.0103415	0.115209	0.813721		-0.0123818	0.0165147	0.453408		-0.0214795	0.0190556	0.260203
2500_2	ANGPT4	-0.0156394	0.00993171	0.115327	0.813721		0.000723414	0.0169819	0.966021		-0.0258767	0.018321	0.158456
15398_2	GFER	-0.0163579	0.010393	0.115502	0.813721		-0.0161005	0.0165963	0.331984		-0.0217552	0.0193638	0.261769
5885_55	EIF4H	-0.0158021	0.0100412	0.11555	0.813721		-0.00965969	0.0165226	0.558792		-0.0294582	0.018617	0.114213
12705_9	HERC1	-0.0157926	0.0100415	0.115783	0.813721		-0.00696989	0.0164094	0.671019		-0.0333083	0.018565	0.0733992
13618_15	MAD1L1	-0.0158207	0.0100672	0.116066	0.813721		-0.00790118	0.0158614	0.618385		-0.0230194	0.0186398	0.217429
15376_134	CTSE	-0.0173464	0.0110394	0.116107	0.813721		-0.0454553	0.0176246	0.0099064		-0.0191596	0.0204554	0.349392
19117_3	PPP1R14A	-0.0160732	0.0102291	0.116108	0.813721		-0.041037	0.0165045	0.012904		-0.0428038	0.01878	0.0230779
4988_49	FGFR4	-0.0158667	0.0101064	0.116421	0.813721		-0.00858929	0.0168048	0.609265		-0.0063294	0.0187613	0.735984
6966_144	STX1B	-0.0160012	0.0101955	0.116546	0.813721		-0.0265057	0.0165969	0.110261		-0.0463691	0.0188451	0.0142128
18837_9	SGTB	-0.0160607	0.0102389	0.116742	0.813721		-0.0232967	0.0164444	0.156571		-0.0429844	0.0189313	0.0236026
19287_59	DENR	-0.0170111	0.0108448	0.116742	0.813721		0.00297722	0.0169099	0.860244		-0.0167185	0.0200963	0.405855
4985_11	FABP5	-0.0156209	0.00996167	0.116858	0.813721		-0.0152435	0.0158288	0.335538		-0.0259133	0.0184718	0.161286
6352_8	INSRR	-0.0151359	0.00965939	0.117123	0.813721		-0.0196097	0.016012	0.220692		-0.0303745	0.0178507	0.0894602
5980_55	BOLA3	-0.0158724	0.0101338	0.117282	0.813721		-0.020656	0.0168823	0.221132		-0.0425207	0.0186675	0.0231632
18307_71	PPA2	-0.0152626	0.00974914	0.117458	0.813721		-0.00282834	0.016473	0.863677		-0.0218952	0.0180713	0.226242
15383_200	EDN3	-0.0154824	0.00990241	0.117936	0.813721		-0.0142831	0.0160958	0.374874		-0.0432111	0.0182554	0.0183143
3836_51	UFM1	-0.0161211	0.0103121	0.117978	0.813721		-0.00428518	0.0169627	0.80056		-0.0215411	0.0190987	0.259914
18916_25	ITPA	-0.015231	0.00974511	0.118066	0.813721		-0.00633725	0.0162022	0.695698		-0.024465	0.0183895	0.184004
13118_5	SMOC1	-0.0172517	0.011041	0.118169	0.813721		-0.0173138	0.0167549	0.301437		-0.00539159	0.0204217	0.79188
7240_2	MBTPS1	-0.0153902	0.00985082	0.118211	0.813721		-0.0236268	0.0167438	0.158221		-0.0187245	0.0182642	0.305766
9377_25	KITLG	-0.0161956	0.0103855	0.118892	0.813721		0.00478293	0.0170383	0.778928		0.0031586	0.0192603	0.869802
18859_7	EIF4EBP3	-0.0157003	0.0100684	0.118912	0.813721		-0.0193836	0.0160487	0.227125		-0.018932	0.0186348	0.31015
14127_240	IFNB1	-0.0168174	0.0107866	0.11897	0.813721		-0.0150866	0.016321	0.355296		-0.0307239	0.0199513	0.124212
19243_2	PFDN2	-0.0162639	0.0104333	0.119031	0.813721		-0.0124518	0.0174004	0.474237		-0.0293088	0.0193328	0.130152
12808_103	CARHSP1	-0.015277	0.00980554	0.119235	0.813721		-0.00904137	0.0162654	0.578303		-0.0210307	0.0181569	0.247308
7100_31	CD2	-0.0153767	0.00987087	0.119284	0.813721		-0.0262472	0.0162239	0.105703		-0.0222885	0.0182625	0.222875
17829_2	TREX2	-0.0147029	0.00944002	0.11935	0.813721		-0.0193138	0.0155101	0.213042		-0.0346988	0.0175346	0.048382
10510_62	SCIMP	-0.0153503	0.00986025	0.119521	0.813721		-0.0176364	0.0156196	0.258849		-0.0250314	0.018251	0.170836
12332_7	EEF2K	-0.015501	0.00996738	0.119906	0.813721		-0.0282543	0.0158197	0.0740963		-0.0170312	0.0184212	0.355653
8386_11	PATE1	-0.0149891	0.00965685	0.12062	0.813721		0	0.0163684	1		-0.00825656	0.0178452	0.643799
7960_53	POTEG	-0.0155783	0.010046	0.120975	0.813721		-0.0191169	0.0163855	0.243334		-0.0176553	0.0186036	0.34307
6375_75	XXYLT1	-0.0173038	0.0111625	0.121102	0.813721		-0.00388555	0.0177997	0.827201		-0.0156963	0.0204814	0.44382
11438_6	DNAJB2	-0.0152516	0.00984091	0.121185	0.813721		0.00381578	0.0167803	0.820116		-0.0195216	0.0182218	0.284542
8320_5	SLTM	-0.0161259	0.0104056	0.121206	0.813721		-0.0280467	0.0166826	0.0927248		-0.0214295	0.0193101	0.267642
14093_10	FLT3LG	-0.0156503	0.0101065	0.121494	0.813721		-0.00913639	0.0163334	0.57591		-0.0324497	0.0187082	0.0834468
11371_1	GPR101	-0.0158669	0.0102508	0.121654	0.813721		-0.0195398	0.0166634	0.240948		-0.0382344	0.0189465	0.0441267
16292_288	GIP	0.0152957	0.00988348	0.121717	0.813721		0.00995949	0.0163573	0.54261		-0.00643502	0.0182509	0.724548
7246_4	FREM2	-0.0161477	0.0104354	0.121768	0.813721		-0.0142123	0.0162145	0.380747		-0.0375744	0.0193136	0.0522812
8872_1	SEC61G	-0.0155738	0.0100701	0.121976	0.813721		-0.0109539	0.0158384	0.489185		-0.0245578	0.0186161	0.187721
3823_9	MATK	-0.0156386	0.0101317	0.122703	0.813721		-0.0144196	0.0163542	0.377936		-0.027966	0.0187545	0.136555
8894_80	HNRNPAB	-0.0151054	0.00978652	0.122712	0.813721		-0.0125992	0.01616	0.435594		-0.0260056	0.01812	0.151863
16853_5	NRK1	-0.0156063	0.0101112	0.122719	0.813721		-0.0157797	0.0160304	0.324936		-0.0151225	0.0187395	0.420061
13109_82	NEGR1	-0.0173959	0.0112809	0.123058	0.813721		-0.00271838	0.0174767	0.876393		-0.00507844	0.0208605	0.807759
11201_19	PUS1	-0.0151395	0.00981968	0.123135	0.813721		-0.0128102	0.015846	0.418849		-0.0359328	0.0182611	0.049656
13381_49	B4GALT1	-0.0166791	0.0108185	0.123139	0.813721		0.00170632	0.0172595	0.921247		-0.022591	0.0200254	0.259814
8383_20	C11orf94	-0.0155957	0.0101189	0.123257	0.813721		-0.00917101	0.0166921	0.582716		-0.0287647	0.0187013	0.124658
12406_119	DIRAS3	-0.0150267	0.00975081	0.123298	0.813721		-0.00853321	0.0159443	0.592519		-0.0198571	0.0180457	0.271703
16836_1	CFHR3	-0.0154596	0.0100337	0.123374	0.813721		-0.0133678	0.0166258	0.421375		-0.0370347	0.0185392	0.0463015
9191_8	TFF2	-0.0168869	0.0109654	0.123555	0.813721		-0.0208303	0.0167596	0.21391		-0.0338058	0.0202578	0.0957921
9568_289	FCAMR	-0.0145024	0.00941769	0.123582	0.813721		-0.0177222	0.0159787	0.267382		-0.0122295	0.0177804	0.491895
2879_9	SERPINA3	0.0142746	0.00928243	0.124094	0.813721		0.00756601	0.0157062	0.630004		0.0068266	0.0176561	0.699186
9932_49	SEMA4F	-0.0145393	0.00945524	0.124123	0.813721		-0.017385	0.0155094	0.262316		-0.0264157	0.0178555	0.139664
9188_119	CXCL9	-0.0151316	0.0098512	0.124533	0.813721		-0.0300774	0.016607	0.0701213		-0.0438562	0.0181846	0.0162398
13122_19	FLRT2	-0.0268081	0.0174573	0.124627	0.813721		-0.0245765	0.0172281	0.153715		-0.0144773	0.0323275	0.65447
18330_7	PGM2	-0.015122	0.00985158	0.124787	0.813721		0.00280734	0.0163913	0.864012		-0.0280266	0.0182366	0.124971
2961_1	PROC	-0.0151897	0.00989598	0.124799	0.813721		-0.0194618	0.0162844	0.23204		-0.00663435	0.0183125	0.717294
4840_73	CSF3	-0.0159705	0.010409	0.124958	0.813721		-0.0373158	0.0163676	0.022616		-0.043378	0.019236	0.024566
7096_30	RMDN1	-0.0153976	0.0100363	0.124981	0.813721		-0.0258315	0.0173282	0.136035		-0.0313049	0.0185769	0.0925879
16618_7	CD69	-0.0143638	0.00936806	0.125209	0.813721		-0.0140569	0.0163005	0.388488		-0.0205985	0.0180721	0.254922
18873_8	CEACAM8	-0.0181056	0.011809	0.125225	0.813721		-0.0424391	0.0170445	0.012778		-0.0391086	0.0219054	0.074817
13639_101	USO1	-0.0159321	0.010393	0.125284	0.813721		0.00451673	0.0167415	0.78732		-0.0133174	0.0192361	0.489064
8406_17	IGF1	-0.0157428	0.0102914	0.126091	0.813721		-0.0188041	0.0157912	0.233735		-0.0229102	0.0190605	0.229948
8055_33	DGCR2	-0.0148537	0.00972189	0.126546	0.813721		-0.0125365	0.0163197	0.442379		-0.0208839	0.0180086	0.246743
17698_15	WBP2	-0.0140633	0.00920873	0.126718	0.813721		-0.00241723	0.0165195	0.883664		-0.0251026	0.0178452	0.160146
16606_85	AKR1B1	-0.0160341	0.0105078	0.127029	0.813721		-0.0154728	0.0173595	0.372759		-0.0299596	0.0194613	0.124334
3201_49	KLK5	-0.0147527	0.00967033	0.127118	0.813721		-0.0214242	0.0165419	0.19527		-0.0130301	0.0179383	0.467947
3317_33	HTRA2	-0.0154503	0.0101301	0.12721	0.813721		-0.00784007	0.0162829	0.630168		-0.0217002	0.0187634	0.248026
7923_41	SEMA4C	-0.0151953	0.00996302	0.127218	0.813721		-0.00714947	0.0158591	0.652124		-0.0202925	0.0184353	0.271543
18922_27	CD68	-0.0157146	0.0103042	0.127241	0.813721		0.00248984	0.0178472	0.889048		-0.0210061	0.0190642	0.271056
6262_14	IL17RB	-0.015506	0.0101723	0.127428	0.813721		-0.00491776	0.0175504	0.779317		-0.0260947	0.0188247	0.166311
19310_81	COPE	-0.0149664	0.00982377	0.127636	0.813721		-0.0082859	0.0163818	0.612997		-0.03817	0.0181679	0.0361487
4560_34	LCK	-0.0149244	0.00979747	0.127685	0.813721		-0.0125567	0.0168182	0.455298		-0.0302294	0.0181214	0.0959143
9753_17	EZR	-0.0152694	0.0100246	0.127709	0.813721		0.0043228	0.0172194	0.801781		-0.0182633	0.018551	0.325356
6371_50	ANGPTL7	-0.0147225	0.00966929	0.127857	0.813721		-0.00943816	0.0161297	0.558453		-0.039729	0.0178653	0.0266107
3600_2	CHIT1	-0.0190965	0.0125465	0.127995	0.813721		-0.0185842	0.0170541	0.275838		-0.0210545	0.0232101	0.364781
17512_2	NMI	-0.0159659	0.0105016	0.128427	0.813721		0.00616106	0.0169221	0.715795		-0.0238229	0.0194826	0.221992
18268_5	GAGE2A	-0.0152041	0.010012	0.128866	0.813721		-0.00371022	0.0164332	0.821376		-0.0254807	0.0185252	0.169609
10082_251	NEFL	0.0160578	0.0105759	0.12893	0.813721		0.0209607	0.0162403	0.196822		0.00402276	0.019603	0.837491
5029_3	FAP	-0.0161839	0.010676	0.129542	0.813721		-0.0175315	0.0169353	0.300576		-0.014945	0.0197494	0.449569
9582_93	SUSD1	-0.0155743	0.0102772	0.129665	0.813721		-0.0140035	0.0163801	0.392602		-0.042433	0.0189811	0.0258259
17367_5	STMN1	-0.0156575	0.0103348	0.129767	0.813721		-0.0249879	0.0166581	0.133604		-0.050418	0.0192204	0.00898027
17205_21	RAB5A	-0.0153768	0.0101497	0.129771	0.813721		-0.0143055	0.017087	0.402471		-0.0269077	0.018777	0.152484
2652_15	PLAUR	-0.0169148	0.0111665	0.129829	0.813721		-0.0151902	0.0167386	0.364146		-0.033424	0.0206578	0.106301
8998_15	HS3ST4	-0.0154135	0.0101783	0.129939	0.813721		-0.00965579	0.0166063	0.560934		-0.0270536	0.0188336	0.151504
2809_25	ADAMTS4	-0.015984	0.0105562	0.129981	0.813721		-0.014341	0.0170996	0.401651		-0.0266352	0.0195272	0.173186
12734_112	KIF22	-0.015474	0.0102252	0.130199	0.813721		-0.00634116	0.0161559	0.69469		-0.0166243	0.0189334	0.380348
12459_13	PLEKHA1	-0.0159117	0.0105169	0.13029	0.813721		-0.00546707	0.0169447	0.746967		-0.00984128	0.0194865	0.613761
18170_46	PYCR1	-0.0145676	0.00962904	0.13031	0.813721		-0.012635	0.0156324	0.418941		-0.0441294	0.0178119	0.013562
2468_62	CCL20	-0.0152928	0.0101096	0.130356	0.813721		-0.0125376	0.0163355	0.442783		-0.0164354	0.0187282	0.380599
8336_267	GRAMD1C	-0.0161865	0.0107005	0.130361	0.813721		-0.0131633	0.0169916	0.438519		-0.0273192	0.0197757	0.167762
12670_15	RAD1	-0.0154801	0.0102359	0.13045	0.813721		-0.00807878	0.0163821	0.621909		-0.0275406	0.0189277	0.146292
8399_6	STK17B	-0.0145302	0.00960962	0.130523	0.813721		-0.0117246	0.0161466	0.467754		-0.028507	0.0179211	0.112316
7757_5	HLA	-0.0150259	0.00994146	0.130676	0.813721		-0.0139113	0.0167151	0.405261		-0.00705916	0.0183923	0.701284
6911_103	CLEC6A	-0.0147419	0.00975518	0.130739	0.813721		-0.00480239	0.0167156	0.773883		-0.0311083	0.0179057	0.0829469
14116_129	S100A4	-0.0159405	0.0105502	0.13081	0.813721		-0.0284084	0.0166261	0.0875132		-0.0269611	0.0195187	0.167808
11303_7	SAMHD1	-0.0153077	0.0101339	0.130903	0.813721		-0.00989678	0.0167853	0.555451		-0.0192747	0.0187972	0.305674
8310_6	ZG16B	-0.0142735	0.00945011	0.130939	0.813721		-0.018048	0.0158342	0.254366		-0.022362	0.0174714	0.201173
9525_1	PTK7	-0.0158184	0.0104738	0.130972	0.813721		-0.0237042	0.0170477	0.16439		-0.03081	0.0194223	0.113305
4785_30	SERPINA6	-0.0145264	0.00962057	0.131061	0.813721		-0.0185567	0.0172407	0.281779		-0.0305772	0.0179784	0.0896114
13522_20	VSNL1	-0.0151763	0.010052	0.131098	0.813721		0.00974178	0.0158577	0.539		-0.00730247	0.0185986	0.694758
10938_13	CD58	-0.0156146	0.0103444	0.13118	0.813721		-0.0131884	0.0164443	0.42255		-0.038053	0.0191416	0.0473638
5736_1	TREML2	-0.0171479	0.0113695	0.131494	0.813721		-0.0124174	0.0176191	0.480954		-0.00921063	0.021064	0.662107
19638_9	PDYN	-0.0161504	0.0107094	0.131539	0.813721		0.0057915	0.0171308	0.735306		-0.0138013	0.0198667	0.487572
3396_54	REN	0.0178421	0.0118437	0.131949	0.813721		0.00951883	0.0173247	0.582705		0.0129658	0.021931	0.554651
2833_20	KLK4	-0.0148664	0.00987733	0.132297	0.813721		-0.0119338	0.0171919	0.487586		-0.0121582	0.0182776	0.506234
10037_98	SIGLEC12	-0.0144689	0.00961657	0.132432	0.813721		-0.0270883	0.0156299	0.0830762		-0.0333269	0.0182532	0.0684787
13978_122	TBX3	-0.0157367	0.0104615	0.132518	0.813721		-0.00177486	0.0164026	0.913832		-0.0150995	0.0193533	0.435645
4703_87	LTA	-0.0156242	0.0103931	0.132756	0.813721		-0.0174428	0.0165465	0.291807		-0.0351237	0.0192016	0.0679694
9231_23	IMPAD1	-0.0159373	0.0106022	0.132786	0.813721		-0.0177001	0.0162186	0.27512		-0.000594986	0.019577	0.975767
2788_55	MMP3	0.0153508	0.0102122	0.132794	0.813721		0.0100121	0.016351	0.540326		-0.0116558	0.0188522	0.536677
5748_20	ASAH1	-0.0152263	0.0101325	0.132909	0.813721		0.00299417	0.0165281	0.856245		-0.0233643	0.018752	0.213366
8390_25	COX7A1	-0.0153637	0.0102484	0.13384	0.813721		-0.00847743	0.0164494	0.606298		-0.0139824	0.018927	0.460405
18813_15	DDX19A	-0.0153341	0.0102295	0.133871	0.813721		-0.00322067	0.0164008	0.844319		-0.0273811	0.0189621	0.149373
19622_7	INHBA	-0.0160132	0.0106835	0.133908	0.813721		-0.0114788	0.017404	0.509545		-0.0189597	0.0198042	0.338853
2960_66	CFP	-0.015346	0.0102389	0.133929	0.813721		-0.0191421	0.0164982	0.245946		-0.0132697	0.0189503	0.484108
4137_57	IL25	-0.0152901	0.0102018	0.133936	0.813721		-0.0109598	0.0170179	0.519564		-0.0292049	0.0188446	0.121833
3773_15	TEK	-0.0151856	0.0101332	0.133979	0.813721		0.00447503	0.0170212	0.792621		-0.0164437	0.0187434	0.380745
12493_42	OTUB2	-0.0152442	0.0101732	0.134013	0.813721		-0.00723238	0.0168278	0.667351		-0.0357151	0.0187582	0.0574929
9068_17	JAKMIP3	-0.0145351	0.00970375	0.134162	0.813721		6.97637e-05	0.0160104	0.996523		-0.00889546	0.0179237	0.619906
17808_37	NIT2	-0.0145084	0.00968602	0.134166	0.813721		-0.00302999	0.0162253	0.85186		-0.0256138	0.0182335	0.160717
10418_36	STX12	-0.0146287	0.00977838	0.134646	0.813721		-0.0113477	0.0158764	0.474761		-0.0217642	0.0180797	0.229244
13554_78	REPIN1	-0.0149213	0.00998018	0.13489	0.813721		-0.0236935	0.0165978	0.153433		-0.0217402	0.0185001	0.240503
4460_8	PDPK1	-0.0153361	0.0102582	0.134911	0.813721		-0.0152828	0.0174684	0.38164		-0.0182132	0.0190083	0.338444
14007_22	PAPSS1	-0.015656	0.0104874	0.135477	0.813721		0.0033042	0.0174801	0.850072		-0.00694891	0.0194337	0.720818
5484_63	RPS3A	-0.0144626	0.00969404	0.135723	0.813721		-0.0126337	0.0163937	0.440918		-0.032858	0.0179626	0.0679626
7962_11	SPINK8	-0.0147233	0.00987104	0.135812	0.813721		-0.0101995	0.0161426	0.527494		-0.0401518	0.0182112	0.027927
6402_8	PILRA	-0.0124254	0.00833377	0.135971	0.813721		-0.0157905	0.0119394	0.185983		-0.0170649	0.0154305	0.269296
7849_3	QPCT	-0.0197231	0.0132368	0.136218	0.813721		-0.0252443	0.0175063	0.149298		-0.0278897	0.0244956	0.255436
18918_86	PDE4A	-0.0147934	0.00993533	0.136495	0.813721		0.00622284	0.0160058	0.697434		-0.0167803	0.0183954	0.362106
5743_82	CARTPT	-0.0151909	0.0102043	0.136575	0.813721		-0.00998835	0.0161814	0.537053		-0.024538	0.0188847	0.194426
3046_31	RETN	-0.0189639	0.0127431	0.136706	0.813721		-0.0330595	0.0181222	0.0681132		-0.0136155	0.0235948	0.564163
13098_93	FIGF	-0.015731	0.0105715	0.136735	0.813721		-0.0132466	0.0172429	0.442347		-0.025645	0.0195904	0.191121
19590_46	SFTPD	0.0191595	0.0128776	0.136798	0.813721		0.0084174	0.0161645	0.602552		-0.036098	0.0236757	0.127976
14011_17	S100A11	-0.0153907	0.0103451	0.136823	0.813721		-0.0266728	0.016798	0.112319		-0.0434468	0.019054	0.0230195
10086_39	CBS	-0.0150002	0.0100851	0.136919	0.813721		-0.0300677	0.0168235	0.0738991		-0.0349887	0.0186443	0.0611535
11390_24	CA8	-0.0152959	0.0102844	0.136937	0.813721		-0.00279578	0.0162744	0.863602		-0.0286614	0.0190424	0.132925
9815_5	ARHGAP1	-0.0147626	0.00992609	0.13695	0.813721		-0.0148849	0.016644	0.371156		-0.0199032	0.0183919	0.279703
13107_9	LYPD3	-0.0160661	0.0108051	0.137043	0.813721		0	0.016496	1		-0.0205696	0.0200159	0.304608
10571_14	MGAT1	-0.0144297	0.00970476	0.137049	0.813721		0.00905388	0.0157215	0.564689		0.00381142	0.0179441	0.831879
10885_36	C6orf89	-0.0149553	0.0100643	0.137286	0.813721		-0.00124859	0.0163633	0.939177		-0.00855842	0.018638	0.646298
11207_3	MSR1	-0.0146619	0.00986789	0.137326	0.813721		-0.026766	0.0162814	0.100183		-0.0253263	0.0182519	0.165882
9793_145	IGDCC4	-0.0165302	0.0111329	0.137596	0.813721		-0.0158739	0.0172504	0.357468		-0.0101872	0.0206099	0.621321
5476_66	PRKCG	-0.0154302	0.0103959	0.137742	0.813721		-0.00314964	0.016968	0.852741		-0.0284913	0.0191584	0.137612
7180_114	IFNA14	-0.0154896	0.0104376	0.137804	0.813721		-0.0129655	0.017	0.445655		-0.0357892	0.0192765	0.0639578
2890_59	CCL28	-0.0170579	0.0115018	0.138059	0.813721		-0.0144153	0.017745	0.416586		-0.00555817	0.0212081	0.79337
18179_56	SMS	-0.015095	0.0101799	0.138122	0.813721		-0.00345481	0.0164228	0.833381		-0.0278561	0.0188281	0.139643
9050_170	RSRP1	-0.0151766	0.010235	0.138124	0.813721		0.00020856	0.0165608	0.989952		-0.0286472	0.0189076	0.130379
9808_41	TNRC6B	-0.0151363	0.0102099	0.138206	0.813721		-0.00163472	0.0170822	0.923761		-0.0259835	0.0188098	0.167784
8074_32	TMEM70	-0.0156591	0.0105721	0.138559	0.813721		0.00976058	0.01609	0.544101		0.00367028	0.0195725	0.851328
4546_27	ADGRE2	-0.0156857	0.0105931	0.138675	0.813721		-0.0261516	0.0176613	0.138679		-0.0306145	0.019597	0.118877
6506_54	TMED10	-0.0160858	0.0108635	0.138681	0.813721		-0.01444	0.0167671	0.389121		-0.0263405	0.0200634	0.189835
7121_2	SYT7	-0.0155164	0.010492	0.139171	0.813721		0.00200822	0.0167385	0.904502		-0.0215726	0.0194122	0.266981
18189_12	VPS25	-0.0147017	0.00995771	0.139832	0.813721		-0.00403661	0.0161486	0.802613		-0.0306199	0.0184336	0.0973269
3473_78	MPL	-0.0151896	0.0102905	0.139921	0.813721		-0.00284408	0.0161064	0.859838		-0.0240267	0.0190062	0.206771
16856_79	MAPRE2	-0.0152335	0.0103204	0.139927	0.813721		-0.008491	0.0167049	0.611248		-0.0341482	0.0191143	0.0746256
5204_13	PSME3	-0.014872	0.0100766	0.139972	0.813721		-0.0111229	0.0175819	0.526973		-0.0326487	0.0185827	0.0795447
4322_28	AMN	-0.0139328	0.00944042	0.139979	0.813721		-0.0276787	0.0153042	0.0705172		-0.0275036	0.0175229	0.117151
11273_176	GSTT2B	-0.0159947	0.0108387	0.140024	0.813721		-0.015805	0.016695	0.343797		-0.0247948	0.0200925	0.217775
9026_40	BTNL8	-0.0148843	0.0100866	0.140037	0.813721		-0.011871	0.0162515	0.465112		-0.0269565	0.0186201	0.14833
13565_2	RBL2	-0.0154593	0.0104767	0.140053	0.813721		-0.0154209	0.015868	0.331138		-0.0185931	0.019359	0.337304
11406_82	ACAD8	-0.015407	0.0104441	0.140163	0.813721		-0.00613653	0.0166731	0.712836		-0.0258567	0.0193103	0.181181
13573_5	ARPC3	-0.0153003	0.0103731	0.140215	0.813721		-0.00579735	0.0162999	0.72209		-0.0243634	0.0192131	0.205369
15516_12	SAA4	0.0155981	0.0105775	0.140309	0.813721		0	0.0181155	1		-0.0144047	0.0201684	0.475426
14070_56	ITSN1	-0.0153146	0.0103906	0.140512	0.813721		-0.00888536	0.0170787	0.602883		-0.0177481	0.0191275	0.353918
4673_13	IL6	-0.0142871	0.00969971	0.140768	0.813721		-0.0255634	0.0159107	0.108125		-0.0380278	0.0178757	0.0338841
6256_9	LY6G6C	-0.0140482	0.00953927	0.140841	0.813721		-0.0266785	0.0166736	0.109589		-0.0219225	0.0180822	0.225944
19249_18	KARS	-0.0146291	0.00995135	0.141545	0.813721		-0.000111129	0.0167387	0.994703		-0.0223458	0.0183874	0.224838
2700_56	PROS1	-0.0144504	0.00983694	0.141834	0.813721		-0.0389372	0.0162868	0.0168151		-0.040616	0.0183217	0.0270877
11441_11	PYGL	-0.0151031	0.0102902	0.14218	0.813721		-0.0150537	0.0157911	0.340436		-0.0301692	0.0190649	0.114185
9319_59	TMED4	-0.0147193	0.0100362	0.142481	0.813721		-0.0116665	0.016178	0.470829		-0.0435613	0.0185376	0.0191699
10917_40	GNGT2	-0.0143528	0.00979132	0.142684	0.813721		-0.00619762	0.0157693	0.694307		-0.0193435	0.0181394	0.286771
9183_7	IFNAR1	-0.0145586	0.00993702	0.142897	0.813721		-0.0322395	0.0167311	0.0539899		-0.0375976	0.0187771	0.0457946
13076_4	FXR1	-0.0148598	0.0101533	0.143318	0.813721		0	0.0168038	1		-0.0170597	0.0188392	0.365619
4775_34	GSN	-0.0158424	0.0108348	0.143692	0.813721		-0.00309158	0.0169809	0.855534		-0.000683971	0.0200799	0.972841
19639_53	IAPP	-0.0157078	0.0107582	0.14427	0.813721		-0.00897155	0.0159956	0.574883		-0.0135532	0.0199643	0.497535
12864_9	NIPAL4	0.0146066	0.0100101	0.144514	0.813721		0.00332331	0.0159619	0.835071		0.00346163	0.0185093	0.851721
8369_102	DAG1	-0.0150582	0.0103202	0.144538	0.813721		-0.00738834	0.0164776	0.653875		-0.0229057	0.0191479	0.232169
15524_30	PGAM2	-0.0141934	0.00972834	0.144571	0.813721		-0.0136581	0.0168218	0.41683		-0.0212593	0.0181781	0.242763
8794_13	DPEP1	-0.0155572	0.0106674	0.144733	0.813721		-0.0167525	0.0173339	0.333813		-0.0159136	0.0197439	0.420628
12524_18	SAT2	-0.0164328	0.0112683	0.144751	0.813721		-0.0191523	0.0167818	0.253764		-0.033016	0.0207956	0.113004
8969_49	CD14	-0.0154866	0.0106311	0.145191	0.813721		-0.023629	0.0163852	0.149275		-0.0220933	0.0197419	0.263637
7648_9	MYBPC1	0.0188436	0.012938	0.145267	0.813721		0.0128219	0.0157704	0.416198		-0.019614	0.0238951	0.412132
10848_137	BTNL3	-0.0149987	0.0103095	0.145714	0.813721		-0.00158999	0.0164004	0.922767		-0.0295436	0.0189388	0.11941
16865_62	TAF15	-0.0143887	0.00989194	0.145784	0.813721		-0.00673831	0.0172289	0.69572		-0.0308451	0.0182973	0.0924672
6168_11	TP53	-0.0160773	0.0110545	0.145842	0.813721		-0.00934994	0.0166533	0.574494		-0.0349135	0.020447	0.0883522
10798_4	CD300E	-0.0148396	0.0102096	0.146085	0.813721		-0.00627894	0.0165197	0.70388		-0.0404669	0.0188257	0.0320728
19239_5	ARF1	-0.0143407	0.00986681	0.146104	0.813721		-0.0182546	0.0163069	0.26295		-0.0213417	0.0182828	0.243646
8222_49	CDHR3	-0.0142751	0.00982204	0.146121	0.813721		-0.00586776	0.0160119	0.71402		-0.00235672	0.0181141	0.896536
19193_18	VBP1	-0.0146578	0.0100874	0.146202	0.813721		-0.0156707	0.0178797	0.380786		-0.0205779	0.0186519	0.270448
14100_63	C1QC	-0.0155136	0.0106794	0.146318	0.813721		-0.0194073	0.0169835	0.253156		-0.0180289	0.0197582	0.36196
9747_48	MARK3	-0.0140907	0.00970212	0.14641	0.813721		-0.00164945	0.0163781	0.91978		-0.0177951	0.0179703	0.322536
17778_19	RAB32	-0.014585	0.0100451	0.146517	0.813721		0.00268487	0.0162294	0.868604		-0.0309317	0.0185659	0.0963345
17814_8	BPNT1	-0.0145515	0.0100227	0.146541	0.813721		-0.00413123	0.0165773	0.803199		-0.0206592	0.018556	0.2661
9187_2	HMGN1	-0.0141878	0.00977811	0.146787	0.813721		-0.0169104	0.0159662	0.289537		-0.0435901	0.018568	0.0192869
17702_53	UGT1A1	-0.0147755	0.0102029	0.14757	0.813721		-0.0179747	0.016734	0.282757		-0.0376017	0.0188352	0.0464413
5468_67	IL17RC	-0.0144625	0.0099872	0.147587	0.813721		-0.0110092	0.015278	0.471162		-0.0248255	0.0185123	0.180525
9576_58	MNX1	-0.0146818	0.0101398	0.147634	0.813721		-0.00978021	0.0161469	0.544713		-0.0354898	0.0187144	0.0584895
10088_37	APRT	-0.0145246	0.010034	0.147744	0.813721		0.00154872	0.0173319	0.928798		-0.0277717	0.0185649	0.135308
19183_164	RPL12	-0.0136687	0.00944737	0.147945	0.813721		-0.00845294	0.0170517	0.620089		-0.025387	0.0180995	0.16135
15610_72	LAP3	-0.0142911	0.00987768	0.14795	0.813721		-0.00186589	0.0166686	0.910871		-0.0223174	0.0182719	0.222514
11696_7	CRABP2	-0.0153165	0.0105933	0.148213	0.813721		-0.024945	0.0170012	0.142309		-0.0413772	0.0195529	0.0348279
18881_7	CD97	-0.0157702	0.0109071	0.148215	0.813721		-0.0211418	0.018355	0.249392		-0.0298381	0.0201519	0.139332
7916_10	S100A7	-0.0151443	0.0104793	0.14841	0.813721		-0.0223299	0.0162881	0.170396		0.00224312	0.0193212	0.907624
17383_4	STARD5	-0.0147877	0.0102341	0.148472	0.813721		-0.0046591	0.0169271	0.783128		-0.0182434	0.0188943	0.334739
19143_38	CYB5R2	-0.0155406	0.0107562	0.148512	0.813721		-0.00867209	0.0171682	0.613472		-0.0444204	0.0198579	0.0257356
4124_24	HSPA1A	-0.0152047	0.0105303	0.148766	0.813721		-0.0228427	0.0169203	0.17701		-0.0376053	0.0194545	0.0538066
9123_18	DOS	-0.0149617	0.0103702	0.149087	0.813721		-0.00348601	0.0162621	0.830263		-0.0305436	0.0192103	0.11248
15666_21	BMP2	-0.0146744	0.010173	0.149166	0.813721		-0.00717317	0.0164662	0.663106		-0.0252913	0.0188491	0.180283
10603_1	HTN3	-0.0153851	0.010666	0.149177	0.813721		0.000553032	0.0163979	0.973096		-0.00917788	0.0197105	0.641682
14334_3	RCVRN	-0.015372	0.0106627	0.149399	0.813721		-0.0134023	0.0173258	0.439199		-0.0330923	0.0196993	0.0936123
14076_74	CST4	-0.015906	0.0110386	0.149603	0.813721		-0.0173253	0.0158292	0.273727		-0.0211309	0.0204428	0.301797
12871_10	TWF1	-0.0149492	0.0103805	0.149831	0.813721		0.0123787	0.0171319	0.469956		-0.0219516	0.0191764	0.252878
13384_110	FH	-0.0127524	0.00886324	0.150208	0.813721		-0.0110337	0.0154227	0.474348		-0.024493	0.01801	0.174459
2475_1	KIT	-0.0167249	0.0116316	0.150466	0.813721		-0.0203638	0.0169108	0.228517		-0.0400125	0.021496	0.0632805
5085_18	IL20RA	-0.0146489	0.0101887	0.150501	0.813721		-0.0101201	0.0169697	0.550932		-0.0108124	0.0188522	0.566541
3329_14	PGLYRP1	-0.0160071	0.0111421	0.150822	0.813721		-0.0298503	0.0169618	0.0784323		-0.0249841	0.020605	0.225888
11587_5	MGA	-0.0143122	0.00998197	0.151629	0.813721		-0.025466	0.0166953	0.127175		-0.0243856	0.0184722	0.187403
10006_25	ELK1	-0.0140942	0.00983148	0.151692	0.813721		-0.00302674	0.0160347	0.850279		-0.0301119	0.0181421	0.0975903
16769_20	RAC3	-0.0141237	0.00985725	0.151907	0.813721		0.00422391	0.0161426	0.793582		-0.025103	0.0182086	0.168628
10695_12	WFDC10B	-0.0137377	0.00959029	0.152013	0.813721		-0.0144032	0.0161442	0.372306		-0.0359098	0.0177853	0.0440171
10705_14	ST6GALNAC3	-0.0137444	0.00960043	0.152244	0.813721		-0.0267197	0.0164041	0.103346		-0.0227716	0.0178684	0.203117
9846_32	ARHGDIB	-0.014034	0.00981381	0.152708	0.813721		-0.00878416	0.0174028	0.613731		-0.022611	0.0183249	0.217827
8925_25	RRM2B	-0.014952	0.0104583	0.152808	0.813721		-0.00139249	0.0169856	0.934662		-0.0213832	0.0193284	0.269127
12732_13	MPP7	-0.0151269	0.0105814	0.15284	0.813721		-0.0192712	0.0162607	0.235962		-0.0325392	0.0196454	0.0982881
11347_9	TALDO1	-0.0139219	0.00974446	0.153092	0.813721		-0.00703794	0.0156982	0.653917		-0.03598	0.0180846	0.0471899
17325_10	GUK1	-0.0142037	0.00994262	0.153129	0.813721		-0.0108115	0.0167976	0.519811		-0.0279073	0.0183714	0.129385
2614_28	EFNA4	-0.0146819	0.010285	0.153433	0.813721		0.00284211	0.0163227	0.861771		-0.0312937	0.0190184	0.100513
11606_22	DNAJB6	-0.0142089	0.00996076	0.153729	0.813721		-0.0193325	0.0173027	0.263862		-0.0273294	0.0184113	0.138342
11510_31	APOL1	-0.0144357	0.0101236	0.153887	0.813721		-0.0108337	0.0158407	0.494029		-0.00818231	0.0187627	0.662957
2968_61	TNFSF15	-0.0148974	0.0104479	0.153905	0.813721		-0.00760388	0.0171276	0.657074		-0.0150678	0.0193677	0.436949
19448_104	UPP1	-0.0143253	0.0100489	0.153996	0.813721		-0.0254491	0.0159651	0.110927		-0.032959	0.0185897	0.076847
12626_6	SENP7	-0.0145337	0.0101955	0.154014	0.813721		-0.0251339	0.0157038	0.109488		-0.0293434	0.0188682	0.120541
12711_19	GJA8	-0.0138192	0.00969847	0.15419	0.813721		0.00517821	0.0154129	0.736896		-0.0244367	0.0179337	0.173622
8028_22	SPINK5	-0.0156655	0.0109977	0.154319	0.813721		0.00636935	0.0173793	0.713998		0.0166584	0.020272	0.411618
16926_44	ALPL	-0.0148131	0.010401	0.154388	0.813721		-0.0238876	0.0170431	0.161034		-0.0237537	0.0192541	0.217899
12740_55	FEV	-0.0142223	0.00999413	0.154718	0.813721		-0.0130451	0.0163031	0.423618		-0.0163196	0.0184997	0.378119
15570_99	CR2	-0.0175975	0.0123698	0.154846	0.813721		-0.024386	0.0178895	0.172838		0.0088833	0.0228933	0.69816
10605_22	APMAP	-0.0145505	0.0102287	0.154876	0.813721		-0.0177919	0.0159901	0.265846		-0.0362224	0.0189242	0.0561849
7796_10	CD79A	-0.0141503	0.00995059	0.155009	0.813721		-0.0129328	0.016312	0.427872		-0.0252008	0.0184216	0.171929
19145_4	MREG	-0.0149201	0.0104925	0.155033	0.813721		0.000866405	0.0161222	0.957142		-0.0110748	0.019379	0.567933
13498_1	MIOX	-0.0134342	0.00945955	0.155556	0.813721		-0.0137961	0.0161442	0.392796		-0.0238157	0.0177191	0.179539
9443_137	CTSK	-0.0135711	0.0095575	0.155626	0.813721		-0.0234106	0.0164178	0.153888		-0.0252689	0.0176928	0.153863
6060_2	PIP	-0.0161824	0.0114027	0.155851	0.813721		0.0107485	0.017578	0.540887		0.0148653	0.0210438	0.480271
6941_11	SUMF1	-0.0162806	0.0114731	0.155892	0.813721		-0.0138981	0.0176834	0.431904		-0.0452302	0.0211451	0.0329203
7822_11	HRASLS2	-0.0137282	0.00967649	0.155982	0.813721		-0.0194322	0.016309	0.233456		-0.0217671	0.0179043	0.224658
9928_125	LECT1	-0.0139561	0.00983738	0.155993	0.813721		-0.00313484	0.0166177	0.850371		-0.0404452	0.018121	0.0260639
2836_68	LCN2	-0.0170546	0.0120217	0.156	0.813721		-0.0248099	0.0172345	0.149994		-0.0300739	0.0222394	0.176902
16605_2	C1QTNF9	-0.0142721	0.0100624	0.156084	0.813721		-0.0182539	0.0165382	0.269704		-0.031753	0.018601	0.0884378
16810_3	GDI1	-0.0133574	0.00942302	0.156329	0.813721		-0.00309728	0.0164931	0.851039		-0.0304262	0.0181944	0.0950988
18386_36	GLRX	-0.0142493	0.0100542	0.156408	0.813721		-0.0128831	0.0163295	0.430144		-0.0389326	0.0185622	0.0364628
19130_81	SERPINB8	-0.0145952	0.0103051	0.156686	0.813721		-0.00396532	0.0179618	0.825276		-0.0410489	0.0187136	0.0287328
4811_33	ITIH4	0.0160094	0.01131	0.156921	0.813721		0.00695267	0.0177	0.694462		0.00216134	0.0209236	0.917769
7194_36	NPTN	-0.015192	0.01074	0.157206	0.813721		-0.0185564	0.0175397	0.290073		-0.0177542	0.0199008	0.372753
12707_26	DPYSL3	-0.0144746	0.0102399	0.157494	0.813721		-0.00305165	0.0174605	0.861257		-0.016212	0.0189223	0.391986
3520_58	TGFB3	-0.0149211	0.0105615	0.157722	0.813721		-0.00660627	0.016713	0.692637		-0.0330483	0.0195732	0.0919543
18327_6	SNX5	-0.0145964	0.0103329	0.157771	0.813721		-0.00187808	0.0169506	0.911777		-0.0100695	0.0191729	0.599684
4963_19	ARPP19	-0.0141405	0.0100128	0.157879	0.813721		0.00130259	0.0165707	0.937344		-0.0215607	0.0185097	0.244649
4324_33	CST2	-0.0149138	0.0105626	0.157968	0.813721		0	0.0162453	1		0.00276927	0.0194936	0.88709
14065_11	CD5	-0.0141677	0.0100346	0.157984	0.813721		-0.0342055	0.0161051	0.0336794		-0.0345512	0.018532	0.0628553
7108_7	SMIM24	-0.0140057	0.00992185	0.158068	0.813721		-0.0016518	0.0161886	0.918729		-0.0157532	0.0182724	0.389033
17821_20	NMT2	-0.0143471	0.0101724	0.158424	0.813721		-0.00769187	0.0169818	0.650587		-0.0276701	0.0188316	0.142374
6223_5	GUCA2B	-0.0154901	0.0109857	0.158532	0.813721		-0.0333944	0.0164144	0.0419055		-0.0208748	0.0203227	0.304841
6556_5	ENPP5	-0.0142066	0.0100769	0.158592	0.813721		-0.0086477	0.014916	0.562076		0.0135896	0.0185976	0.465298
19252_67	PSMB2	-0.0139853	0.00992157	0.158662	0.813721		0.00376768	0.0158944	0.812622		-0.0136895	0.0183721	0.456547
13022_20	TP53I11	0.0147209	0.0104448	0.158715	0.813721		-0.000387888	0.0176708	0.982487		-0.00271123	0.0190313	0.886774
13132_14	SEMA5A	-0.0139705	0.00991628	0.158881	0.813721		-0.0158265	0.0164429	0.335793		-0.0303181	0.0182827	0.0978908
14254_27	PTPN4	-0.0143786	0.0102069	0.158917	0.813721		-0.0224198	0.0164416	0.172691		-0.0248269	0.0188925	0.189416
8358_30	PRDX3	-0.0134114	0.00952117	0.158956	0.813721		-0.023341	0.0163568	0.153582		-0.0331079	0.0179188	0.0652463
4397_26	IFNL2	-0.0133814	0.00951034	0.159417	0.813721		-0.00757919	0.0161517	0.63889		-0.0150203	0.017807	0.399353
7113_1	GRPEL1	-0.0136524	0.00970341	0.159436	0.813721		-0.0231822	0.016467	0.159192		-0.0378661	0.0179399	0.0352961
17337_1	YY1	-0.0136889	0.00972972	0.159452	0.813721		-0.0193169	0.0155865	0.215221		-0.0243449	0.0180291	0.177533
6366_38	TXNDC15	0.0173816	0.0123645	0.159792	0.813721		-0.0172957	0.0169664	0.308008		-0.00446064	0.0228388	0.84523
12763_69	ZNF334	-0.0138013	0.00982061	0.159921	0.813721		-0.00984348	0.0156408	0.529123		-0.00590428	0.0181924	0.745662
2806_49	ACVR1B	-0.014057	0.0100057	0.160052	0.813721		0.00966034	0.0164063	0.555982		-0.00618116	0.018506	0.738515
9333_59	ERP27	-0.0138153	0.00985136	0.160804	0.813721		-0.0225868	0.0159363	0.15639		-0.0254839	0.01823	0.162765
13982_33	RGS18	-0.0142583	0.0101687	0.160862	0.813721		-0.0037522	0.0158237	0.81256		-0.0190365	0.0188258	0.312416
9251_28	MAN2B2	-0.0140541	0.0100237	0.160888	0.813721		-0.0134853	0.0170264	0.428348		-0.0361061	0.019639	0.0665873
2834_54	KLK8	-0.0142977	0.0102019	0.161074	0.813721		-0.0147574	0.016965	0.38437		0.00175623	0.0189363	0.926144
17786_5	GGPS1	-0.0138648	0.00989486	0.16115	0.813721		0.00249082	0.0171283	0.884379		-0.0134922	0.0183432	0.462358
7785_1	EFNB3	-0.0130946	0.00935113	0.161417	0.813721		-0.0302424	0.015614	0.052761		-0.034023	0.017681	0.0548924
10531_18	NRAS	-0.0134402	0.00959805	0.161423	0.813721		-0.0193614	0.0163306	0.235784		-0.0320321	0.0182078	0.0791515
3394_81	PLK1	-0.014	0.0100081	0.161852	0.813721		-0.0103785	0.0166643	0.533417		-0.0274721	0.0185497	0.139241
9581_4	PRPF6	-0.0139833	0.0099967	0.161876	0.813721		-0.0168281	0.0169349	0.320372		-0.0220783	0.0184923	0.233081
12796_44	NUDT3	-0.0139705	0.00999068	0.162007	0.813721		-0.0186538	0.0172171	0.278612		-0.0309387	0.0184717	0.0945805
11540_37	FOXO3	-0.0146909	0.0105135	0.162313	0.813721		-0.00970021	0.0171594	0.57187		-0.0329102	0.019442	0.091133
9565_6	PAWR	-0.0144389	0.010349	0.162958	0.813721		0	0.0175169	1		-0.0285364	0.0192338	0.138535
19506_6	GLYAT	0.0145585	0.0104413	0.163218	0.813721		-0.00308653	0.0162349	0.849217		-0.0103808	0.0192948	0.590811
15602_43	IL6R	-0.0899342	0.0645101	0.163284	0.813721		0.00277667	0.0143171	0.846223		-0.00176396	0.119733	0.988252
12022_12	SMAD4	-0.013864	0.0099447	0.163285	0.813721		0	0.0165633	1		-0.0300582	0.0184104	0.103171
16536_3	HMGA1	-0.0140175	0.0100551	0.163295	0.813721		-0.0185273	0.016125	0.250565		-0.0409712	0.0185617	0.0277499
3421_54	TNFSF8	-0.0154285	0.0110718	0.16347	0.813721		-0.010405	0.0166457	0.531915		-0.0229827	0.0205132	0.263092
7897_75	DLG3	-0.014933	0.0107219	0.163696	0.813721		-0.0158307	0.017311	0.360461		-0.00583782	0.0198417	0.768713
8315_5	DEFB119	-0.0140491	0.0100883	0.163736	0.813721		-0.00833789	0.0178131	0.63973		-0.0253815	0.0184214	0.168879
11422_2	DLX3	-0.0142047	0.0102016	0.163801	0.813721		0	0.0164078	1		-0.03378	0.0188446	0.0736532
17734_13	ENSA	-0.0141686	0.0101771	0.163861	0.813721		-0.0362041	0.0176062	0.0397512		-0.0410166	0.0187719	0.029356
19131_184	TIAL1	-0.0144117	0.0103518	0.163863	0.813721		-0.00535319	0.0169101	0.751572		-0.028255	0.0191431	0.140581
19118_47	OSTF1	-0.0129403	0.00930169	0.164171	0.813721		-0.0206333	0.0165846	0.213453		-0.0228236	0.0179424	0.203952
16300_4	TREM2	-0.0144557	0.0103943	0.164308	0.813721		-0.00923636	0.0158225	0.559389		-0.0316281	0.019246	0.100942
12851_5	POLM	-0.0135744	0.00976472	0.164485	0.813721		-0.00533323	0.0167252	0.749822		-0.0218782	0.0182425	0.230984
4309_59	TPI1	-0.0135915	0.00977823	0.164536	0.813721		-0.0156436	0.0161198	0.331818		-0.0207997	0.0181745	0.252991
13392_13	ATP1B1	-0.0160237	0.011531	0.164644	0.813721		0.00200832	0.0179966	0.911145		-0.0139296	0.0213581	0.514579
6407_63	LAD1	-0.0141579	0.0101886	0.164654	0.813721		-0.0112227	0.0168497	0.505378		-0.0222271	0.0188199	0.23815
4276_10	PEBP1	-0.0137064	0.00987134	0.164984	0.813721		-0.0179559	0.017258	0.298135		-0.0244885	0.018442	0.184835
14083_25	SEPHS1	-0.0140019	0.0100896	0.165213	0.813721		-0.00599904	0.0168328	0.721549		-0.0188917	0.0186907	0.312629
17784_23	GMFB	-0.0133199	0.00959901	0.165249	0.813721		-0.0173381	0.0166635	0.298116		-0.0337088	0.0177134	0.0576177
12356_65	SRI	-0.0135225	0.00974742	0.165354	0.813721		-0.0133657	0.0174837	0.444592		-0.0126511	0.0183175	0.490104
8888_33	SMIM9	-0.0148395	0.0106981	0.165407	0.813721		-0.0165579	0.0168393	0.325466		-0.03168	0.0197887	0.110033
3187_52	CRISP3	-0.0136748	0.00986447	0.165664	0.813721		0.000325088	0.0177332	0.985374		-0.0366491	0.0180753	0.0431374
7144_234	KAZALD1	0.0157987	0.0113986	0.165741	0.813721		-0.000282665	0.0175757	0.987168		0.0187003	0.0211236	0.376434
5355_69	TNFSF14	-0.014024	0.0101186	0.165758	0.813721		-0.0165864	0.0165679	0.316771		-0.0353951	0.0186662	0.0585125
5715_4	ABHD14A	-0.013358	0.00963998	0.165842	0.813721		-0.016688	0.0157642	0.289783		-0.0219018	0.0180026	0.224337
10454_99	DNAJC16	-0.0132871	0.0095992	0.1663	0.813721		-0.00824396	0.0160771	0.608108		-0.0190481	0.017797	0.285004
13488_3	ARFIP1	-0.0144483	0.0104402	0.166386	0.813721		0	0.0173162	1		-0.0057375	0.0193194	0.766605
7930_3	EXOSC1	-0.0135449	0.00979352	0.16665	0.813721		-0.00466413	0.0161964	0.773368		-0.0267921	0.0181136	0.139744
8690_25	CAV3	-0.013109	0.00947849	0.166655	0.813721		0.0133231	0.0160036	0.405122		-0.00234725	0.0178785	0.8956
12681_63	USP21	-0.0136685	0.00988455	0.166721	0.813721		-0.0124007	0.0165371	0.453334		-0.0225214	0.0182569	0.217944
19446_1	GMPR2	-0.0136897	0.00990046	0.166746	0.813721		-0.00602437	0.01684	0.720536		-0.0235919	0.0183253	0.198557
11137_43	CSF2RB	-0.0146034	0.0105648	0.166888	0.813721		-0.0100976	0.0170257	0.553127		-0.0505583	0.0194213	0.00951135
5026_66	RPS3	-0.0129712	0.00938903	0.167119	0.813721		-0.0171179	0.016306	0.293814		-0.0187276	0.0181048	0.301453
13939_14	UGP2	-0.0138818	0.010064	0.167786	0.813721		-0.00120913	0.0165407	0.941726		-0.0153997	0.0186213	0.408638
8087_250	RNF13	-0.0137206	0.00994736	0.167797	0.813721		-0.00204754	0.0169294	0.903734		-0.017917	0.0183471	0.329265
5307_12	F9	-0.014403	0.0104503	0.168133	0.813721		-0.00563113	0.0172798	0.744515		-0.047441	0.019196	0.0137934
15693_9	PGR	-0.0132932	0.00964707	0.168218	0.813721		-0.00998499	0.0159775	0.53201		-0.0331235	0.0181006	0.0678546
12439_67	IRF9	-0.0138024	0.0100173	0.16825	0.813721		0.00238185	0.0163955	0.884494		-0.0247664	0.0185485	0.182417
9348_1	C1RL	-0.0151356	0.0109851	0.168258	0.813721		0.00212166	0.0168905	0.900039		-0.00677034	0.0203006	0.738895
11481_25	HAVCR2	-0.013781	0.010005	0.168383	0.813721		-0.0132798	0.0156488	0.396096		-0.0170246	0.0185192	0.35839
12578_13	ARF3	-0.012968	0.00941549	0.168418	0.813721		0.0103609	0.016541	0.531068		-0.00867705	0.0178975	0.628018
6351_55	CD79B	-0.0138152	0.010039	0.168777	0.813721		-0.0304722	0.0164528	0.0640117		-0.0317209	0.0185794	0.0883887
18863_176	CHST2	-0.0137352	0.00998334	0.168881	0.813721		-0.00207151	0.0160379	0.897229		-0.026499	0.0184524	0.151612
2760_2	FAM107A	-0.0144144	0.010482	0.16908	0.813721		-0.00591237	0.0166121	0.721911		-0.040652	0.0193783	0.036427
9332_6	DEFB136	-0.0134288	0.00977283	0.169413	0.813721		-0.0218292	0.0161591	0.17673		-0.0261578	0.0180988	0.149011
9121_28	FUT2	-0.0144054	0.010485	0.169471	0.813721		0.000416416	0.0159559	0.979179		-0.0402456	0.0194579	0.0391261
7755_37	ITGB5	-0.013983	0.0101815	0.169637	0.813721		-0.0168733	0.016644	0.31069		-0.0418551	0.0186328	0.0251234
16609_106	KIRREL2	-0.0152988	0.0111459	0.169877	0.813721		0	0.0177331	1		0.0168701	0.0204376	0.409518
5744_12	MENT	-0.0148257	0.0108028	0.16994	0.813721		-0.00467382	0.017293	0.78695		0.000944429	0.0199589	0.962278
8307_47	C11orf68	-0.0137407	0.0100244	0.170462	0.813721		0.00443972	0.0167716	0.791228		-0.0206619	0.0185425	0.265689
18313_4	ASRGL1	-0.014233	0.0103906	0.170751	0.813721		-0.0163978	0.0163522	0.315964		-0.0294655	0.0192101	0.125703
14091_42	CBR3	-0.0143595	0.0104845	0.170811	0.813721		-0.000824259	0.0178024	0.963071		-0.0211011	0.0193528	0.276092
13494_6	CERS5	-0.0134338	0.00981266	0.17099	0.813721		-0.0146803	0.016134	0.362876		-0.0251184	0.0181635	0.167315
7975_97	UNC5A	-0.0139075	0.0101588	0.170995	0.813721		-0.027007	0.0159294	0.0899966		-0.0231048	0.0188238	0.220247
8839_4	MTX2	-0.0136177	0.00995366	0.171279	0.813721		-0.00651349	0.0165065	0.693137		-0.0236327	0.0184129	0.199922
10589_7	RAET1L	0.0133589	0.00976619	0.171352	0.813721		0.00339274	0.0153927	0.82555		-0.000870507	0.0180565	0.961568
10075_75	ACBD6	-0.0143202	0.010469	0.171353	0.813721		-0.00254204	0.0172031	0.882527		-0.0230624	0.0193699	0.234366
9005_16	PLXNA1	-0.0143491	0.0105056	0.171985	0.813721		-0.0278756	0.0160637	0.0826858		-0.0323002	0.0194532	0.0974654
5346_24	CPNE1	-0.0210147	0.0153923	0.172167	0.813721		-0.0180289	0.0176784	0.307811		-0.00154228	0.028473	0.956824
18896_23	HS6ST3	-0.0151884	0.0111271	0.172257	0.813721		-0.00241524	0.01762	0.890972		0.0171902	0.0205433	0.403119
5609_92	FAM19A5	-0.0143999	0.0105576	0.172587	0.813721		-0.0202164	0.0172393	0.240918		-0.0270452	0.0195225	0.166573
12461_8	SIRT5	-0.0135331	0.00992428	0.172682	0.813721		-0.00245765	0.0157152	0.875728		-0.0111952	0.0183707	0.542535
11175_45	LPCAT2	-0.0137267	0.010068	0.172755	0.813721		-0.0178252	0.0160905	0.267945		-0.0381693	0.0186379	0.0410923
10391_1	ANGPTL3	0.0136317	0.010007	0.17313	0.813721		0.000679269	0.0167237	0.967601		-0.00581202	0.0184849	0.753334
18921_30	PHEX	-0.0145711	0.0106981	0.173188	0.813721		-0.0104545	0.0174473	0.549035		0.0198551	0.0197296	0.314734
9357_4	CREG1	-0.0146061	0.0107293	0.17341	0.813721		-0.0071866	0.017162	0.675398		-0.037195	0.0197644	0.0604321
16922_53	PLXNB3	-0.0138975	0.0102113	0.173516	0.813721		-0.0149578	0.016621	0.368154		-0.0266444	0.0189043	0.159331
9283_8	CD44	-0.0138044	0.0101466	0.173675	0.813721		-0.00801273	0.0162949	0.622909		-0.0193799	0.0187549	0.301955
9863_1	TPM4	-0.0137685	0.0101249	0.173871	0.813721		-0.00104221	0.0169643	0.951012		-0.0316442	0.0189039	0.094771
14283_12	RAB14	-0.0135337	0.00995464	0.173976	0.813721		-0.00791841	0.0159395	0.619344		-0.0258122	0.0184244	0.161846
5707_55	ELK3	-0.0136997	0.0100817	0.174187	0.813721		0	0.0167564	1		-0.0263384	0.018652	0.158549
13493_5	GRID1	-0.0139506	0.0102732	0.174476	0.813721		-0.00478809	0.016359	0.769761		-0.0413412	0.019004	0.0300718
8818_13	IFNGR2	-0.0137392	0.0101271	0.174884	0.813721		-0.0139522	0.0164887	0.397462		-0.0134908	0.0187311	0.471719
7221_56	CKAP4	-0.0140057	0.010332	0.175237	0.813721		-0.0222496	0.0163188	0.172746		-0.0328318	0.0190969	0.0861974
3795_6	ADAM9	-0.0131272	0.00969693	0.175818	0.813721		-0.0065333	0.0169414	0.699763		-0.00708994	0.0180301	0.69432
2761_49	FGF18	-0.0131544	0.00972295	0.17608	0.813721		-0.00174292	0.0161835	0.914236		-0.00632246	0.0179453	0.724749
15316_262	TXNL4B	-0.0142824	0.0105568	0.176082	0.813721		0.0116866	0.0168028	0.486733		-0.031154	0.0195474	0.111626
14597_5	SEMA6C	-0.0133677	0.00989327	0.176635	0.813721		-0.014794	0.0159337	0.353162		-0.0163116	0.0183004	0.373187
19225_11	BLNK	-0.0141042	0.010455	0.177324	0.813721		-0.0267428	0.0164254	0.103495		-0.0313677	0.0193353	0.105374
15365_41	BAI3	-0.0140294	0.0104016	0.177409	0.813721		-0.00171863	0.0168951	0.918976		-0.0195274	0.019218	0.310077
7097_8	CDY1	-0.013007	0.00964703	0.177565	0.813721		-0.0237674	0.0156778	0.129521		-0.0107794	0.017864	0.546509
12758_47	GRID2	-0.0153578	0.0113951	0.177736	0.813721		-0.00967772	0.0171809	0.573242		0.00951906	0.0211243	0.652459
15669_7	BRAF	-0.0131963	0.00979523	0.177909	0.813721		-0.00620135	0.016324	0.704026		-0.0161272	0.018106	0.373519
6897_38	B3GAT3	-0.0136402	0.0101259	0.177962	0.813721		-0.0111166	0.0165304	0.50127		-0.0353606	0.018662	0.0587011
8953_47	HDGF	-0.0131862	0.00979381	0.178179	0.813721		-0.00741763	0.0166005	0.654997		-0.0348962	0.0180948	0.0543599
4160_49	MMP2	0.0153852	0.0114297	0.178279	0.813721		0.0133501	0.0165529	0.419949		0.0245379	0.021128	0.24604
17357_33	SEPSECS	-0.0134095	0.00996346	0.178346	0.813721		0.00975576	0.0164413	0.552934		-0.0236793	0.0184928	0.200981
18932_84	NMNAT1	-0.0129534	0.00963926	0.179007	0.813721		-0.0052903	0.0160476	0.741656		-0.0273076	0.0178386	0.126453
6400_33	TP53I13	0.0154231	0.0114781	0.179046	0.813721		0.021505	0.0168476	0.201799		-0.00499151	0.021201	0.813967
7207_4	IK	-0.0133348	0.00993024	0.17932	0.813721		-0.0051031	0.015661	0.744539		-0.0282584	0.0184049	0.125328
12689_56	ARPC1B	-0.0130834	0.00974324	0.179331	0.813721		0.00504179	0.0155946	0.746465		-0.0244596	0.0180303	0.17553
19251_56	SRGN	-0.0134307	0.0100157	0.179932	0.813721		-0.0147417	0.0158855	0.353409		-0.0202027	0.0184921	0.275143
17475_18	PBK	-0.0141561	0.0105588	0.180021	0.813721		-0.0116713	0.0161546	0.470002		-0.0366635	0.0196607	0.0627988
6390_18	NPS	0.0152746	0.0113988	0.180241	0.813721		0	0.0165121	1		0.0165333	0.0211102	0.433888
7853_19	SCO1	-0.013166	0.00982738	0.180333	0.813721		-0.0120269	0.0159913	0.451998		-0.0211164	0.0182755	0.248464
10623_19	MUC1	-0.0138536	0.0103558	0.180974	0.813721		-0.00898141	0.0168055	0.593041		-0.0293485	0.0191353	0.125733
9237_54	ACP2	-0.0120129	0.0089812	0.181038	0.813721		-0.00741988	0.0159222	0.64121		-0.0252456	0.0178854	0.158719
13484_69	COL1A1	-0.0136069	0.0101735	0.181063	0.813721		-0.00274184	0.0162555	0.866055		-0.045412	0.018784	0.0159835
17466_72	ACSF2	-0.0130129	0.00973182	0.181173	0.813721		-0.0179109	0.0169632	0.291027		-0.0348405	0.0180082	0.0535957
11239_49	TMPRSS6	0.0127484	0.00953423	0.181185	0.813721		0.00109829	0.0150739	0.941917		-0.00305358	0.0176319	0.862577
5457_5	COLEC12	-0.0150915	0.0112931	0.181437	0.813721		0.00361064	0.0175536	0.837032		-0.0302269	0.0208963	0.148663
19144_9	TCF4	-0.0134408	0.0100627	0.181646	0.813721		0.0102924	0.017107	0.547407		-0.038328	0.018584	0.0396876
5456_59	CNDP1	0.0144839	0.010869	0.182666	0.813721		0.0282419	0.0168218	0.0931752		0.017834	0.0200947	0.375242
12001_7	TJP1	-0.0136125	0.0102178	0.182787	0.813721		-0.0184458	0.0171108	0.281024		-0.0410994	0.0188789	0.029951
3534_14	CD40LG	-0.0134609	0.0101084	0.182976	0.813721		-0.00548	0.0167428	0.743437		-0.0199531	0.0187069	0.286664
18312_68	NDRG3	-0.0136024	0.0102163	0.183045	0.813721		-0.00398728	0.0166002	0.81018		-0.0163918	0.0189125	0.386517
8326_63	SIGIRR	-0.0127124	0.00954819	0.183061	0.813721		-0.0100453	0.0157833	0.524482		-0.00083701	0.0175819	0.962049
13095_51	REG1A	-0.0144824	0.0108779	0.183069	0.813721		-0.000600616	0.0169041	0.971657		-0.013546	0.0201247	0.501193
12867_40	DYNLT3	-0.0133325	0.0100178	0.183226	0.813721		-0.010748	0.0160391	0.502788		-0.0168997	0.0185805	0.363507
6294_11	BAGE2	-0.0128242	0.0096419	0.183503	0.813721		-0.0299106	0.0160552	0.0624637		-0.0258532	0.0180251	0.152121
13954_9	GNPNAT1	-0.0136204	0.0102468	0.183768	0.813721		-0.00431459	0.0167416	0.796625		-0.0268114	0.0189606	0.157973
13464_8	NRAC	-0.0133777	0.0100644	0.183779	0.813721		0	0.0162467	1		-0.010836	0.018624	0.560943
4769_10	OLFM4	-0.0133908	0.0100778	0.183931	0.813721		-0.0134419	0.0166863	0.420495		-0.02554	0.0186355	0.171151
7986_98	NAALAD2	-0.0140002	0.0105375	0.18398	0.813721		-0.012956	0.0163797	0.428956		-0.0122052	0.0195438	0.532583
7200_4	LRFN2	-0.013174	0.00992388	0.184341	0.813721		0.0132437	0.0167023	0.42782		-0.0185801	0.0183344	0.31136
3469_74	RPS6KA3	-0.0131069	0.00987336	0.184342	0.813721		-0.00143812	0.0162798	0.929608		-0.018969	0.0182796	0.299909
7183_102	C19orf80	-0.0133779	0.0100823	0.184553	0.813721		0	0.016506	1		-0.0183875	0.0186403	0.3244
18319_7	PDHX	-0.0123969	0.00934508	0.184652	0.813721		-0.0127249	0.0162421	0.433361		-0.0288844	0.0176333	0.102044
3616_3	GNS	-0.0129678	0.00977575	0.184666	0.813721		-0.0144928	0.0162454	0.372332		-0.0263012	0.0180577	0.145884
15449_33	TIMD4	-0.0160073	0.0120674	0.184678	0.813721		-0.00530111	0.0178666	0.766692		-0.0132712	0.022321	0.552407
10816_150	PILRA	-0.0108932	0.00821424	0.184795	0.813721		-0.00542383	0.0125545	0.665724		-0.0158364	0.0151878	0.297595
10961_15	RARRES3	-0.013181	0.00995089	0.185301	0.813721		-0.00652012	0.0161722	0.686825		-0.00390188	0.0185298	0.833306
12988_49	EWSR1	-0.0133829	0.0101096	0.185575	0.813721		-0.0253038	0.017514	0.148521		-0.0415446	0.01864	0.0262756
12873_11	SPN	-0.0134213	0.0101403	0.185646	0.813721		-0.00540665	0.0160977	0.736973		-0.0111058	0.0188143	0.555267
19230_12	GSTT1	-0.0166619	0.0125997	0.186034	0.813721		-0.0169753	0.0167946	0.312133		-0.0305629	0.0233139	0.190488
8065_245	PATE4	-0.0133304	0.0100856	0.186258	0.813721		-0.00682398	0.0169819	0.687804		-0.0191231	0.0187177	0.307442
7787_25	LILRA5	-0.0155766	0.0117857	0.186286	0.813721		-0.0164822	0.0177001	0.351755		-0.0223835	0.0218464	0.306058
7835_2	BNIP3L	-0.0128372	0.00971717	0.186473	0.813721		0.00429203	0.0158763	0.786896		-0.0019914	0.0179656	0.911784
13691_10	SLC5A8	0.0145392	0.0110135	0.186796	0.813721		0.00437184	0.0171554	0.798849		0.0153874	0.0204276	0.451649
13416_8	TMEM132D	-0.014848	0.011258	0.187209	0.813721		0	0.0167197	1		0.0166254	0.0207235	0.422794
6480_1	CANT1	-0.0147852	0.0112125	0.187288	0.813721		0.00519332	0.0167735	0.756854		-0.00988737	0.0207487	0.633907
16293_1	GHRH	-0.0132862	0.0100758	0.187294	0.813721		0.00638154	0.0170889	0.708828		-0.0281211	0.0186554	0.132345
9126_171	NT5DC3	-0.0131123	0.0099489	0.187517	0.813721		-0.0153012	0.0151778	0.31339		-0.0303466	0.0184184	0.100063
14203_3	ANXA7	-0.0130958	0.00993852	0.187609	0.813721		0.00461302	0.0169355	0.785324		-0.0181789	0.0184116	0.323947
8980_19	CD200R1L	-0.0125624	0.0095395	0.187878	0.813721		-0.00746822	0.0153391	0.626346		0.00119173	0.0176878	0.94631
9102_28	ZFYVE27	-0.0139676	0.0106079	0.187931	0.813721		-0.0137738	0.0165889	0.406368		-0.0300475	0.0196016	0.125934
18226_148	COX5A	-0.0123974	0.0094155	0.187938	0.813721		0.000833407	0.0159164	0.958241		-0.0367273	0.0179032	0.0407493
16305_10	CDH11	0.0155492	0.0118093	0.187942	0.813721		0.0219404	0.0173345	0.205616		0.0175127	0.0218773	0.423807
18228_30	NOP16	-0.0129346	0.00983313	0.188373	0.813721		-0.00488868	0.0168449	0.77165		-0.0245876	0.0182202	0.177803
15440_57	PCSK2	-0.0139691	0.0106238	0.188547	0.813721		-0.00510282	0.0169583	0.763488		-0.0263989	0.0196604	0.179968
19240_265	PDAP1	-0.0133683	0.0101684	0.188615	0.813721		-0.00974705	0.0167168	0.559848		-0.026397	0.0188326	0.161641
13025_4	FRS2	-0.0136148	0.01036	0.188791	0.813721		-0.0157262	0.016488	0.340189		-0.0381909	0.0191545	0.0467171
19562_8	USP28	-0.0130983	0.00996765	0.188819	0.813721		0	0.0166646	1		-0.0166283	0.0184502	0.36789
2849_49	AIF1	-0.0144699	0.0110146	0.188945	0.813721		-0.0182103	0.0168852	0.28082		-0.0437936	0.0203367	0.0317664
3853_56	MDH1	-0.0126151	0.00960414	0.189012	0.813721		-0.00358958	0.0163216	0.825928		-0.0213141	0.0179214	0.234886
5260_80	TYK2	-0.0132002	0.0100503	0.189042	0.813721		0.0023944	0.0167485	0.88632		-0.0115646	0.0185978	0.534342
11464_9	RELB	-0.0141242	0.0107713	0.189764	0.813721		-6.7777e-05	0.0172173	0.996859		-0.0433565	0.0198351	0.0292932
8845_2	ADAMTS3	-0.0129518	0.00988036	0.189902	0.813721		-0.00939588	0.0158931	0.554391		-0.0210588	0.0182592	0.249331
19213_1	SPINK4	-0.0139175	0.0106187	0.189972	0.813721		-0.00402363	0.0168814	0.811612		-0.0348259	0.0196191	0.0764938
7203_125	RFNG	-0.0131366	0.0100272	0.190164	0.813721		0.000289557	0.016282	0.985811		-0.0346177	0.0185075	0.0620079
2813_11	AGRP	-0.0141101	0.0107705	0.190176	0.813721		0	0.017401	1		-0.0250489	0.0198336	0.207199
15594_47	HTRA1	0.0145605	0.0111151	0.190204	0.813721		-0.0111714	0.0170717	0.512865		-0.0343811	0.0204521	0.0933828
17727_1	PTTG1	-0.0134821	0.0102922	0.19022	0.813721		-0.0107287	0.0168199	0.523566		-0.0277431	0.019019	0.145279
2997_8	JAM2	-0.0143029	0.010919	0.190229	0.813721		-0.00374941	0.0178901	0.833995		-0.0298944	0.0202008	0.139545
5698_60	TNXB	-0.0169792	0.0129639	0.19029	0.813721		-0.0247725	0.0169368	0.143565		-0.0123058	0.0239739	0.60797
4306_4	TKT	-0.0127526	0.00973774	0.190328	0.813721		-0.00601278	0.016271	0.711726		-0.0179777	0.0180703	0.320282
12612_37	PSMB1	-0.012958	0.00989863	0.190512	0.813721		-0.0177026	0.0162462	0.275869		-0.0179803	0.0183265	0.327019
16882_27	PHPT1	-0.0133006	0.010161	0.190539	0.813721		-0.0182145	0.016854	0.27982		-0.0273504	0.0188085	0.146537
7910_41	LRFN1	-0.013393	0.010232	0.190555	0.813721		-0.00463691	0.0170251	0.785347		-0.0298217	0.0188431	0.114142
5614_44	CRH	-0.012908	0.0098628	0.190617	0.813721		-0.0305605	0.0161157	0.0579182		-0.0270307	0.0182267	0.138701
4284_18	RBM39	-0.0127328	0.00973231	0.190771	0.813721		-0.0119712	0.0161671	0.459016		-0.0218141	0.0180833	0.228271
13388_57	PCSK1	-0.0131331	0.0100526	0.191402	0.813721		-0.00721001	0.0159266	0.650764		-0.00744876	0.018545	0.688109
8520_8	ADAM30	-0.0137359	0.0105174	0.19155	0.813721		-0.0207622	0.0171289	0.225468		-0.038649	0.0193657	0.0465085
9772_153	NLGN2	-0.0143683	0.0110043	0.191654	0.813721		-0.0027559	0.0174818	0.874737		-0.0104802	0.0203714	0.607162
5867_60	ARG1	-0.013098	0.0100324	0.191696	0.813721		-0.0155366	0.0157172	0.322904		-0.0481082	0.018495	0.00956894
6434_18	AOC2	-0.012672	0.00970657	0.191719	0.813721		0	0.0161804	1		-0.0044413	0.0179836	0.805038
4976_57	CRK	-0.0131302	0.0100596	0.191811	0.813721		-0.000252702	0.0163181	0.987644		-0.0281416	0.0186147	0.131224
12427_8	CDC25B	-0.0133797	0.0102516	0.191851	0.813721		-0.00347321	0.016813	0.836339		-0.0393521	0.0189566	0.0384177
8272_22	HSD17B7	-0.0137656	0.0105521	0.192051	0.813721		-0.012722	0.0169627	0.453255		-0.0210268	0.0195319	0.282212
16621_77	APOA1BP	-0.013083	0.010037	0.192413	0.813721		-0.00284143	0.017108	0.868088		-0.0225308	0.0185362	0.224751
3022_4	CTLA4	-0.0128855	0.00988887	0.192563	0.813721		-0.00246463	0.0161906	0.879009		-0.0225308	0.0183139	0.219184
11120_49	NAT14	-0.0132017	0.0101316	0.19257	0.813721		-0.0153495	0.016181	0.342818		-0.0283154	0.0187396	0.131428
18396_10	AES	-0.0133215	0.0102269	0.192713	0.813721		-0.0106282	0.016544	0.5206		-0.0310025	0.0189254	0.102026
6290_3	UTS2B	-0.0133698	0.0102676	0.192873	0.813721		-0.00329072	0.0174468	0.850395		-0.0259182	0.0189987	0.173119
2993_1	IL18RAP	-0.0137337	0.0105475	0.192887	0.813721		-0.00810755	0.0173154	0.639622		-0.0248623	0.0195168	0.203297
10562_42	NETO2	-0.0128336	0.0098566	0.192907	0.813721		-0.00157261	0.0160213	0.921807		-0.026912	0.0182565	0.141088
14048_7	IL1RAP	-0.01179	0.00905646	0.192972	0.813721		0.00123467	0.0153072	0.935713		0.0146328	0.0170304	0.390637
10693_43	KLRG2	-0.0126676	0.00973443	0.19315	0.813721		-0.00536821	0.0162106	0.740528		-0.0167003	0.0180174	0.354431
8076_4	SPACA3	-0.013068	0.0100526	0.193611	0.813721		-0.0169529	0.0157704	0.282383		-0.0107363	0.01873	0.56676
7821_6	C1D	-0.0131824	0.0101419	0.193671	0.813721		-0.0298582	0.0166946	0.0736964		-0.0376063	0.0187318	0.045226
8353_15	SCN2B	-0.0130143	0.0100172	0.193875	0.813721		0.00699263	0.0162017	0.666034		-0.0059803	0.018556	0.747374
16887_29	PTRH2	-0.0133993	0.0103158	0.193976	0.813721		-0.0103301	0.0169224	0.54157		-0.0293699	0.0190944	0.124651
17757_86	CAB39	-0.0128336	0.00988972	0.194401	0.813721		-0.0113279	0.0172531	0.511456		-0.0248891	0.0183059	0.174568
8462_18	GH1	-0.0132649	0.0102247	0.194517	0.813721		-0.0260741	0.0159845	0.102846		-0.00734962	0.0189003	0.697545
3867_49	SEZ6L2	-0.013298	0.0102512	0.194556	0.813721		0.00659246	0.0168263	0.695209		-0.018276	0.0189792	0.336044
12476_50	TIGAR	-0.0129383	0.00997761	0.194723	0.813721		0.00237612	0.0163157	0.88421		-0.0321998	0.0184176	0.0810289
9306_7	DEFB118	-0.0127467	0.00983273	0.194854	0.813721		-0.00768312	0.0165293	0.642063		-0.0243988	0.0182133	0.180983
5116_62	ROBO2	0.0138405	0.0106822	0.19509	0.813721		0.00316159	0.0169363	0.851915		0.00193734	0.019723	0.921791
11155_16	COL6A5	-0.0127144	0.00981903	0.195363	0.813721		-0.0309169	0.0154583	0.0454976		-0.0217977	0.018166	0.230746
13435_31	IL20RB	0.0132189	0.0102097	0.195411	0.813721		0.0222077	0.0163078	0.173266		0.014761	0.0188906	0.434943
2939_10	ARTN	-0.0134495	0.0103895	0.195482	0.813721		-0.0288014	0.0166312	0.0833142		-0.0371862	0.0191842	0.0531449
15492_1	CRIM1	-0.0127769	0.0098705	0.195509	0.813721		-0.00790528	0.016368	0.629117		-0.0187162	0.0182581	0.30582
3082_9	ULBP2	-0.0128043	0.00989271	0.195555	0.813721		0.00443964	0.0163773	0.786326		-0.0113281	0.0183072	0.536346
6625_31	ATAD1	-0.0130264	0.010067	0.195676	0.813721		-0.00329276	0.0162403	0.839329		-0.0217775	0.0187205	0.245266
4568_17	SLITRK5	-0.0149467	0.0115611	0.196067	0.813721		-0.00861818	0.0171425	0.615149		-0.00316185	0.0213913	0.882553
11365_17	TENM4	-0.0129904	0.0100522	0.196255	0.813721		0.000464212	0.0163243	0.977314		-0.0149987	0.0186195	0.420896
18321_38	MTHFD2	-0.0129063	0.00999037	0.196401	0.813721		-0.00624401	0.0168042	0.71021		-0.0189769	0.0184747	0.304837
7202_107	SEMA6C	-0.0132546	0.0102602	0.196407	0.813721		-0.00886282	0.0167255	0.596183		-0.0408365	0.0189197	0.0313752
13240_170	SHANK1	-0.0123023	0.00952541	0.196522	0.813721		-0.00641387	0.0162771	0.693549		0.00173179	0.0179226	0.923062
13743_56	CUL4B	-0.0129188	0.0100029	0.196527	0.813721		0.00964544	0.0168153	0.566231		-0.01296	0.0185102	0.484161
11348_132	P4HA2	-0.0135772	0.0105155	0.19665	0.813721		-0.0131816	0.0166999	0.429923		-0.0356337	0.0194508	0.0675523
5724_58	SBSN	-0.013703	0.0106137	0.196679	0.813721		-0.00560509	0.0166133	0.735826		-0.0223533	0.0196402	0.255612
18408_26	ARF4	-0.0131369	0.0101901	0.197335	0.813721		-0.00572017	0.0172827	0.740663		-0.0105845	0.0189004	0.57572
18294_26	SOX2	-0.0133542	0.0103617	0.197466	0.813721		-0.0112443	0.0171331	0.511639		-0.0294886	0.0191645	0.124514
17513_11	ANXA11	-0.0127168	0.00986728	0.197472	0.813721		0.00328892	0.0159553	0.836687		-0.0202784	0.0182645	0.267422
5109_24	NRCAM	-0.014412	0.0111836	0.197513	0.813721		-0.00884109	0.0173388	0.610121		-0.0152699	0.0206922	0.460892
5490_53	SPOCK1	-0.0131584	0.0102116	0.197546	0.813721		-0.00115535	0.0169759	0.945739		-0.0163555	0.0189268	0.387927
12498_12	TAX1BP3	-0.0131451	0.0102019	0.197574	0.813721		0	0.0169915	1		-0.021104	0.0188957	0.264593
12556_7	UBE2C	-0.0124582	0.00967041	0.197647	0.813721		-0.0128717	0.0162564	0.428483		-0.0144077	0.0179088	0.421489
3083_71	EDA2R	0.0129504	0.0100543	0.197731	0.813721		0.0177875	0.0161208	0.269857		0.0141135	0.0186055	0.448472
19212_4	DMBT1	-0.0126835	0.00984775	0.197758	0.813721		-0.00813484	0.0160349	0.611929		-0.0354445	0.018187	0.0518721
17405_2	UCHL5	-0.0125068	0.00971491	0.19796	0.813721		0.00392382	0.016143	0.807954		-0.000938296	0.0179805	0.958403
11266_8	SELPLG	-0.0147518	0.0114623	0.198103	0.813721		-0.000150775	0.0185653	0.99352		-0.014721	0.0211856	0.487469
19341_36	ACBD6	-0.0128323	0.0099729	0.198192	0.813721		0	0.0167785	1		-0.005684	0.0184618	0.758303
18187_16	ASPA	-0.0139589	0.0108485	0.198196	0.813721		-0.0218193	0.016089	0.175046		-0.0437397	0.0200469	0.029588
13450_49	USP8	-0.0132669	0.0103123	0.198263	0.813721		0.00563871	0.0170218	0.740445		-0.0210136	0.0190891	0.271512
10361_25	OAS1	-0.0128175	0.00996298	0.198264	0.813721		0.00200426	0.0161527	0.901251		-0.0236148	0.0184529	0.201238
9398_30	GALP	-0.0126927	0.00986771	0.198342	0.813721		-0.0100005	0.0159926	0.531762		-0.0253111	0.0182727	0.166618
19222_124	RAB5B	-0.0129402	0.0100608	0.198376	0.813721		0.00932333	0.0165742	0.57376		-0.02087	0.0186004	0.262397
11462_8	RBFOX2	-0.0126623	0.00984511	0.198391	0.813721		-0.0051962	0.0162836	0.749646		-0.0402737	0.0182034	0.0273917
12785_49	ZBTB33	-0.0123551	0.00960694	0.198422	0.813721		0	0.0160116	1		-0.0203734	0.0177707	0.252158
9927_96	TNS4	-0.0130543	0.0101519	0.198479	0.813721		-0.0113487	0.0168569	0.500797		-0.021298	0.0188614	0.259366
16828_8	COL6A1	-0.010679	0.00831062	0.198799	0.813721		-0.032431	0.0141361	0.0217796		-0.0303654	0.0153545	0.0485245
5280_68	SLC25A18	-0.0130259	0.0101482	0.199297	0.813721		-0.0112969	0.0158277	0.475386		-0.0209325	0.0187634	0.265132
3351_1	CAMK2B	-0.0128357	0.0100021	0.199385	0.813721		0	0.0163476	1		-0.01327	0.0185026	0.47359
3459_49	PDGFRB	-0.0104558	0.00814856	0.199442	0.813721		-0.0120338	0.0170262	0.479703		-0.0219935	0.0183829	0.232108
12881_17	RDH16	-0.0129069	0.0100612	0.199546	0.813721		-0.00471046	0.0171628	0.783733		-0.0290712	0.0185492	0.117695
5093_47	JAG2	-0.0132906	0.0103657	0.199785	0.813721		-0.0100434	0.0166421	0.546181		-0.0139954	0.0191904	0.466168
4541_49	CDON	-0.0129828	0.0101382	0.200342	0.813721		-0.0200048	0.0160931	0.213842		-0.0306856	0.0187282	0.101958
10852_114	HNRNPDL	-0.0129308	0.0100984	0.200376	0.813721		-0.0168873	0.0157303	0.283025		-0.0306434	0.0186741	0.101439
3169_70	IDUA	-0.0130942	0.0102305	0.200573	0.813721		-0.0068457	0.0167296	0.682396		-0.035361	0.0191101	0.064853
3872_2	TPT1	-0.0126337	0.00987073	0.200574	0.813721		0.00392079	0.017111	0.818761		-0.0239649	0.0183008	0.190972
4194_26	ANP32B	-0.0129304	0.0101062	0.200737	0.813721		-0.018833	0.0170396	0.269051		-0.0358915	0.0186781	0.0552311
2734_49	NCR2	-0.0131786	0.0103041	0.200906	0.813721		-0.00576553	0.0159482	0.717713		-0.0315722	0.019044	0.0979778
12726_3	RFXAP	-0.0129005	0.0100877	0.200954	0.813721		-0.0175832	0.0162576	0.279458		-0.0228294	0.0186934	0.22257
7066_199	FAM209B	-0.0127481	0.00997547	0.201269	0.813721		-0.0111487	0.0160805	0.488117		-0.0206408	0.0184681	0.264259
19556_12	CR1	-0.014344	0.0112254	0.201313	0.813721		-0.0286028	0.0167658	0.0880038		-0.0162791	0.0207114	0.432243
6550_4	ICAM4	0.0143971	0.0112693	0.201408	0.813721		0.0233457	0.0176188	0.185157		0.0117601	0.0209872	0.575495
14143_8	HIST2H2BE	0.0133737	0.0104691	0.201443	0.813721		0.0118455	0.0165889	0.475188		-0.0106435	0.0193629	0.582782
12508_9	VPS24	-0.0133091	0.0104236	0.201662	0.813721		0.0097209	0.0175002	0.57857		-0.0219157	0.0193265	0.257354
6647_55	UBC	-0.0129073	0.0101127	0.201834	0.813721		-0.0231587	0.0167386	0.166496		-0.0301661	0.0187166	0.107657
8244_16	FUT8	-0.0123738	0.00970555	0.202338	0.813721		0.00331746	0.0153111	0.828466		-0.0017384	0.0179398	0.922844
17694_32	PSME2	-0.0127448	0.0099966	0.20234	0.813721		-0.0232757	0.0169204	0.168946		-0.0166032	0.0184903	0.369651
8811_24	BAMBI	-0.0132928	0.010428	0.20241	0.813721		-0.0267187	0.0166351	0.108238		-0.0243543	0.0192944	0.207452
9241_40	SIRPG	-0.0130287	0.0102236	0.202532	0.813721		-0.0170313	0.0163522	0.297628		-0.0339438	0.0189195	0.0734034
9855_10	RHOA	-0.0127559	0.0100115	0.202619	0.813721		-0.00168246	0.0170236	0.921272		-0.025877	0.0185209	0.162985
8465_52	CTSH	-0.0122403	0.00962683	0.203558	0.813721		-0.0172134	0.0147429	0.242979		-0.023423	0.0178842	0.190902
13470_43	PTH1R	-0.0128448	0.0101029	0.203587	0.813721		-0.0231433	0.0167425	0.166877		-0.0233662	0.0186732	0.211408
6912_6	EFHA2	-0.0123366	0.00970917	0.203865	0.813721		-0.00902118	0.0162725	0.579316		-0.0174386	0.0179872	0.332767
10003_15	ZNF41	-0.0125265	0.00985874	0.203871	0.813721		-0.00341874	0.01635	0.834372		-0.0157561	0.0182441	0.388208
17152_10	KIR2DS4	-0.014719	0.0115895	0.204074	0.813721		-0.00646903	0.016393	0.693123		-0.0358824	0.0214225	0.0945679
13986_6	LANCL1	-0.0132314	0.0104187	0.204096	0.813721		-0.00926272	0.0171518	0.589166		-0.00890971	0.0193373	0.645178
18244_1	ANXA7	-0.0126636	0.00997223	0.204126	0.813721		0.0114748	0.0159111	0.470796		-0.0172655	0.0184464	0.349738
10447_18	PABPC3	-0.0126596	0.00996968	0.204151	0.813721		-0.00904851	0.016062	0.573196		-0.0222264	0.0184312	0.228428
7967_38	POTEM	-0.012457	0.00981505	0.20438	0.813721		-0.0137341	0.0158842	0.387237		-0.0245178	0.0181461	0.17727
8991_115	FCRL4	-0.0125607	0.00990019	0.204535	0.813721		-0.00260846	0.0162481	0.872456		-0.017934	0.0183461	0.32878
2781_63	CCL4L1	-0.0120554	0.00950378	0.204625	0.813721		-0.0212261	0.0163344	0.193782		-0.0470106	0.0176017	0.00781569
3173_49	NAAA	-0.0160859	0.012682	0.204651	0.813721		-0.00454925	0.0152829	0.765956		-0.00601878	0.0237121	0.799734
2780_35	LTF	-0.0141868	0.0111851	0.204668	0.813721		-0.0194771	0.0174806	0.265189		-0.026613	0.0207033	0.199238
11837_7	TNFRSF18	-0.0127785	0.0100773	0.204779	0.813721		0	0.0162128	1		-0.0177534	0.0186575	0.341793
6245_4	PVRL2	-0.0132253	0.0104328	0.204918	0.813721		-0.00876385	0.0169976	0.606138		-0.0340522	0.0192952	0.0782129
13609_11	GTF2I	-0.0123919	0.00978324	0.205282	0.813721		-0.00202311	0.0154652	0.89592		-0.0285216	0.0181513	0.116744
18280_29	DTD2	-0.0130072	0.0102721	0.205418	0.813721		0.000524733	0.016145	0.974072		-0.0124098	0.0189841	0.513612
12768_3	PPP1R3B	-0.0156333	0.0123463	0.205429	0.813721		-0.0177473	0.0156267	0.256081		-0.0236219	0.0228567	0.301883
13094_75	RSPO3	-0.0133389	0.0105353	0.205471	0.813721		-0.0128791	0.0169344	0.44694		-0.0335019	0.0194707	0.0859415
9365_91	EYS	-0.0127697	0.010091	0.205709	0.813721		-0.00947752	0.0159223	0.551685		-0.03507	0.0186558	0.0607151
3299_29	CNTN5	-0.0125076	0.00988434	0.20573	0.813721		-0.00731184	0.0154532	0.636098		-0.0319442	0.0182451	0.080592
12727_7	PTGFRN	-0.013173	0.0104109	0.205758	0.813721		-0.0166004	0.0154648	0.283077		-0.00408059	0.0192467	0.832183
13399_33	RELL1	-0.013563	0.0107221	0.205885	0.813721		-0.0105464	0.0167606	0.529192		-0.0399302	0.0198324	0.044614
2774_10	IL16	-0.013293	0.010509	0.2059	0.813721		-0.0175821	0.0168378	0.296392		-0.0383925	0.0194146	0.048538
15556_49	AMY2B	-0.0135336	0.0107072	0.206243	0.813721		0.00348682	0.0172226	0.83956		0.0276059	0.0196419	0.160511
12715_30	DCP1B	-0.0120388	0.00952679	0.206344	0.813721		0.00374771	0.0165558	0.820915		-0.0110426	0.0176393	0.531588
17195_43	BAG1	-0.0128147	0.010143	0.206444	0.813721		0.00321614	0.0172649	0.852224		-0.0211228	0.0188485	0.262974
17751_68	CRYBB1	-0.0141369	0.011193	0.206583	0.813721		-0.000374668	0.017346	0.982767		-0.0256532	0.0207258	0.216398
13689_2	ODC1	-0.0134911	0.0106817	0.206583	0.813721		-0.0147494	0.0170451	0.386863		-0.0236473	0.0197641	0.232081
12477_42	TSN	-0.0131212	0.0103902	0.206645	0.813721		-0.0172267	0.0173464	0.320661		-0.0149336	0.0192673	0.438666
16610_13	LRP10	-0.0137095	0.0108725	0.207333	0.813721		-0.0013547	0.0167398	0.9355		-0.0198923	0.0201039	0.322913
3321_2	IL24	-0.0127631	0.0101259	0.207511	0.813721		-0.00502118	0.0166405	0.762847		-0.0353743	0.0186973	0.05908
11401_181	RNF146	-0.0128517	0.0101979	0.207583	0.813721		-0.00956142	0.0165826	0.564213		-0.0222262	0.0188826	0.239731
13516_46	EMC4	0.0132357	0.0105056	0.207718	0.813721		0.0265656	0.0171655	0.121715		0.0396777	0.0194231	0.0415991
15529_33	CSRP1	-0.0130635	0.0103702	0.207772	0.813721		0.0127309	0.017395	0.464245		-0.0163739	0.019149	0.392921
3181_50	CTSS	-0.0192929	0.0153301	0.208211	0.813721		-0.0200822	0.0162062	0.215286		-0.0126746	0.0283372	0.654869
19290_5	HPRT1	-0.0126739	0.0100708	0.208218	0.813721		-0.00799531	0.016756	0.633248		-0.0257782	0.0186254	0.16697
2658_27	NTRK3	-0.0136954	0.0108873	0.208419	0.813721		-0.0281873	0.0181425	0.120266		-0.0102978	0.0201589	0.609696
3447_64	CXCL8	-0.0128706	0.0102335	0.208503	0.813721		-0.022573	0.0162247	0.164143		-0.054237	0.0188355	0.00415519
18389_11	IFNA1	-0.013018	0.0103529	0.208597	0.813721		0.00315228	0.0160617	0.844406		-0.0257555	0.0191548	0.17937
3066_12	LGALS3	-0.0126509	0.0100689	0.208957	0.813721		-0.0269186	0.0170217	0.113779		-0.0229864	0.0186993	0.219555
6399_52	DEFB107A	-0.013204	0.0105109	0.209034	0.813721		-0.00421772	0.0168747	0.802631		-0.0237711	0.0194403	0.221995
5903_91	HSPA8	-0.0123379	0.00982895	0.209385	0.813721		-0.0109726	0.0171617	0.522584		-0.0400962	0.0181504	0.0276235
8756_41	KCNE5	-0.0125314	0.00998411	0.20943	0.813721		-0.00369249	0.0160448	0.817986		-0.0239378	0.0184768	0.19573
19114_8	TK2	-0.0119065	0.00948952	0.209587	0.813721		-0.00613707	0.0164535	0.709152		-0.0137022	0.0177651	0.440896
11223_1	TMEM154	-0.0126241	0.0100618	0.209604	0.813721		-0.00469486	0.0156476	0.764149		-0.0285921	0.0185573	0.124015
10056_5	FOXM1	-0.0133841	0.0106727	0.209825	0.813721		-0.00186088	0.0165419	0.910431		-0.0246372	0.0197614	0.213082
7045_4	BNIP3	-0.011748	0.00937109	0.20997	0.813721		-0.0329836	0.0152955	0.0310506		-0.029333	0.0176713	0.0975617
7898_29	MDM1	-0.0130797	0.0104388	0.210208	0.813721		-0.0120404	0.0169269	0.476888		-0.0301978	0.0192815	0.117951
4318_12	PTPN6	-0.0124519	0.0099385	0.210244	0.813721		-2.68244e-05	0.0161091	0.998671		-0.0134482	0.0184219	0.465729
4876_32	F9	-0.0133166	0.0106295	0.210279	0.813721		-0.0130776	0.0162798	0.421797		-0.0470566	0.0195789	0.0166078
13104_32	EFNB1	-0.013154	0.0105004	0.210312	0.813721		-0.00283638	0.0175213	0.871399		-0.0261232	0.0194306	0.179422
17370_186	ABHD10	-0.0124147	0.00991108	0.210346	0.813721		-0.0131472	0.016082	0.413634		-0.0338014	0.0183046	0.0653998
10440_26	CLMP	-0.0132383	0.0105746	0.21061	0.813721		8.17958e-05	0.0166755	0.996086		-0.0154882	0.0195657	0.428973
9506_10	APOL1	-0.0132024	0.0105481	0.210701	0.813721		0.0110306	0.017637	0.531693		-0.0232055	0.0194839	0.234219
3401_8	PTPN2	-0.0129536	0.010354	0.210906	0.813721		-0.00511673	0.016176	0.751762		-0.0330887	0.0191378	0.084436
10008_43	GUCA1A	-0.0128747	0.0102924	0.210974	0.813721		-0.0418887	0.0164708	0.0109839		-0.0217449	0.0190477	0.25417
3174_2	ADAMTS1	-0.0123216	0.00985741	0.211306	0.813721		-0.0148498	0.0167228	0.374542		-0.0154422	0.018248	0.397827
12684_5	SCIN	-0.0127269	0.0101857	0.211488	0.813721		-0.00636928	0.0167946	0.704505		-0.0173303	0.0188703	0.358862
3290_50	CD109	-0.0127822	0.0102306	0.211512	0.813721		-0.0258993	0.015423	0.0930999		-0.0125927	0.0189368	0.50637
12424_107	THYN1	-0.0123878	0.00991514	0.211527	0.813721		0.0133968	0.0157669	0.395506		-0.0148887	0.018378	0.418252
13532_25	CNEP1R1	-0.0124303	0.00995336	0.211718	0.813721		-0.00927476	0.0161925	0.566792		-0.0271373	0.0184044	0.14098
11387_3	ATF6B	0.0138578	0.0110987	0.211814	0.813721		-0.0132628	0.0166245	0.424992		0.00158457	0.020514	0.938461
10785_8	LRRC52	-0.0122557	0.00981589	0.211828	0.813721		-0.0203951	0.0158788	0.198994		-0.0155306	0.0181628	0.392923
2611_72	TYRO3	-0.014284	0.0114411	0.211854	0.813721		-0.0197701	0.0165769	0.233015		-0.0276485	0.0212266	0.193337
5581_28	FGL1	0.0180074	0.0144303	0.212071	0.813721		-0.0138196	0.0159243	0.385486		-0.0127661	0.0267077	0.632866
5612_16	HINT2	-0.0123694	0.00991386	0.212145	0.813721		-0.017486	0.0161906	0.280139		-0.0281857	0.0183531	0.125239
12409_90	RAB7B	-0.0118883	0.00952972	0.212215	0.813721		-0.008574	0.0159224	0.590241		-0.0151777	0.017557	0.387742
12422_143	ALOX15B	-0.0119519	0.00958287	0.212318	0.813721		-0.0117963	0.015802	0.455362		-0.0332889	0.0176891	0.0604367
7262_191	CHST14	-0.0128431	0.0102979	0.21234	0.813721		0.00732911	0.0167945	0.662547		-0.0173679	0.0190498	0.362362
8973_23	FCRL4	-0.0127806	0.0102482	0.212355	0.813721		-0.00268735	0.0153921	0.8614		-0.0118456	0.0190243	0.533794
5349_69	DLL1	-0.013173	0.0105638	0.212401	0.813721		-0.0262946	0.0163214	0.107168		-0.0261597	0.0195482	0.18144
12779_30	PRDM4	-0.0152214	0.012207	0.21242	0.813721		0.00105481	0.0170175	0.950575		-0.0214807	0.0226314	0.343004
10615_18	MPZ	-0.0136444	0.0109448	0.212525	0.813721		0	0.0170905	1		0.0120153	0.0202299	0.552826
12623_84	JARID2	-0.0131406	0.0105422	0.21259	0.813721		-0.0155975	0.0165175	0.345015		-0.0484413	0.0194431	0.0130481
13634_209	PIR	-0.0129535	0.0103969	0.2128	0.813721		-0.0258062	0.016497	0.117749		-0.037665	0.019182	0.0501397
6593_5	GALNT3	-0.012493	0.0100275	0.212811	0.813721		-0.0135253	0.016817	0.421247		0.00147345	0.0185361	0.936674
7628_40	CRELD1	0.0122404	0.00982891	0.213004	0.813721		0.00457198	0.0147616	0.756772		-0.00376071	0.0181817	0.836219
3630_27	CADM3	-0.012728	0.0102257	0.21324	0.813721		-0.00666458	0.0157833	0.672839		-0.0345426	0.0188705	0.0677744
13936_24	PGK2	-0.0128801	0.010363	0.213907	0.813721		-0.00351428	0.0167787	0.834098		-0.0278672	0.0191667	0.146596
14101_2	CNTFR	-0.0137186	0.0110405	0.214026	0.813721		-0.0116494	0.0170074	0.493369		-0.00101461	0.0204138	0.96038
14156_33	YWHAB	-0.0125444	0.0100955	0.214028	0.813721		-0.00306805	0.0164288	0.851857		-0.0229157	0.0187081	0.221191
19561_216	PLXND1	-0.0122205	0.00983986	0.21426	0.813721		-0.0175051	0.0168199	0.297996		-0.0179306	0.0183098	0.327914
9369_174	LRRC4C	-0.012585	0.0101339	0.214285	0.813721		-0.0132579	0.0165597	0.423356		-0.0146947	0.0187663	0.43398
2942_50	CYCS	-0.0122077	0.00983229	0.214387	0.813721		-0.0156265	0.0160112	0.329077		0.000233029	0.0182204	0.989801
11436_6	INA	-0.0124627	0.0100381	0.214404	0.813721		-0.00752115	0.0166918	0.652284		-0.0244047	0.0185489	0.188884
8363_18	KIAA1324L	-0.0129244	0.0104152	0.214634	0.813721		-0.00819183	0.0163849	0.617103		-0.0158826	0.0193337	0.411758
6431_68	PCYOX1	-0.0170696	0.013756	0.214649	0.813721		-0.00181958	0.017084	0.91518		0.000534633	0.0254236	0.983231
7770_25	NFU1	-0.0123294	0.00994062	0.214862	0.813721		0.00742844	0.0164244	0.651067		-0.0200371	0.0184111	0.276984
11677_17	ZDHHC14	-0.0123425	0.00995169	0.214886	0.813721		-0.00048847	0.0169137	0.97696		-0.0291452	0.0183914	0.113667
3405_6	UFC1	-0.0128365	0.0103549	0.215104	0.813721		0	0.0169707	1		-0.0228278	0.0191682	0.234255
18191_23	RANBP1	-0.0120778	0.0097458	0.215242	0.813721		0	0.0168435	1		-0.0236994	0.0181414	0.192032
11649_3	SMAP1	-0.0126663	0.0102214	0.215276	0.813721		0.00803195	0.0161894	0.619806		-0.0193201	0.018932	0.307989
2819_23	CDH5	-0.0121774	0.00983076	0.215456	0.813721		-0.0113867	0.0162501	0.483481		-0.0106464	0.0182833	0.560627
8775_61	FAM24B	-0.011885	0.00959613	0.215525	0.813721		-0.0031412	0.0156271	0.840691		-0.0288373	0.0177973	0.105799
8900_28	NEO1	0.0159013	0.0128413	0.215608	0.813721		-0.00262378	0.0168365	0.87616		-0.0099352	0.0237763	0.676229
9027_10	NLGN2	-0.0121513	0.00981441	0.215677	0.813721		-0.000901248	0.0160345	0.955177		-0.0345314	0.0180736	0.0566328
6035_2	ST6GAL1	-0.0123702	0.00999276	0.215749	0.813721		-0.00523064	0.0167173	0.754366		-0.0205748	0.0184756	0.265982
3072_4	IL13	-0.0134139	0.0108379	0.215832	0.813721		-0.0217337	0.0165168	0.188222		-0.0325653	0.0200596	0.105133
2987_37	HIST1H1C	0.0121019	0.00977833	0.215856	0.813721		0.010616	0.0160271	0.50773		-0.0164971	0.0182194	0.365657
18876_77	CHST4	-0.0126802	0.0102497	0.216036	0.813721		-0.0109567	0.016625	0.509865		-0.0297946	0.0189491	0.116507
9201_13	TAGLN2	-0.0123436	0.00997788	0.216051	0.813721		-0.00483612	0.0164927	0.769348		-0.0252342	0.0184452	0.171911
13958_5	RBM46	-0.0123029	0.00994689	0.21614	0.813721		-0.00990174	0.0161872	0.540735		-0.000695827	0.0184293	0.969897
15580_2	EPHA7	-0.0125905	0.0101798	0.216156	0.813721		-0.0177546	0.0160143	0.267571		-0.0315523	0.0188045	0.0939944
15474_7	PIN1	-0.0124317	0.0100523	0.216196	0.813721		0	0.0168852	1		-0.0251151	0.0185709	0.176866
14192_31	PDCL2	-0.0118719	0.00960242	0.216332	0.813721		-0.00762702	0.0163161	0.640176		-0.033902	0.017974	0.0598566
11342_59	PLXDC2	-0.0120032	0.00971051	0.216418	0.813721		0.00891581	0.0160725	0.579082		-0.0250394	0.0179738	0.164212
10513_13	KCNIP3	-0.0127319	0.0103121	0.216957	0.813721		0.00753234	0.0158613	0.634866		-0.00614716	0.0191091	0.747826
10535_25	COX6A2	-0.0121024	0.00980402	0.217043	0.813721		-0.0238771	0.0154345	0.121866		-0.0339124	0.0181177	0.0618254
12574_36	EDN2	-0.0126536	0.0102549	0.217234	0.813721		-0.0179092	0.016062	0.264846		-0.0372025	0.0189901	0.0506671
11572_4	DNM2	-0.0125543	0.010178	0.217397	0.813721		0.0051543	0.0169594	0.761189		-0.0193769	0.0188576	0.304667
10058_1	RAD23A	-0.0121611	0.00985997	0.217434	0.813721		-0.00815148	0.0162579	0.616099		-0.025084	0.0182323	0.169503
14249_68	MID2	-0.0124178	0.0100793	0.217947	0.813721		-0.0160601	0.0161711	0.320646		-0.0373195	0.0186196	0.0455794
12517_52	PDCD5	-0.0127107	0.0103179	0.217982	0.813721		-0.0150756	0.0172315	0.381635		-0.0231356	0.0190769	0.225801
8405_108	ADAM10	-0.0119516	0.00970936	0.218346	0.813721		-0.00535365	0.0159696	0.737444		-0.0136127	0.0179678	0.449042
10600_24	CLGN	0.0124298	0.010099	0.218398	0.813721		-0.00347075	0.0165754	0.834142		0.00817693	0.0186756	0.661693
6485_59	IGLL1	0.0158802	0.0129035	0.218442	0.813721		0.0100175	0.0182118	0.582281		0.0149096	0.0238831	0.532735
9445_44	C19orf18	-0.0125307	0.0101832	0.218499	0.813721		-0.00415926	0.0164059	0.799865		-0.0283378	0.0188061	0.132488
2977_7	EDAR	-0.0143441	0.0116648	0.218812	0.813721		-0.00245904	0.0180279	0.891503		0.0164732	0.0215584	0.445161
8606_39	GPNMB	-0.0131582	0.0107018	0.21887	0.813721		-0.0057727	0.0171091	0.735812		-0.00254747	0.0197347	0.897342
17697_2	OVCA2	-0.0125529	0.0102138	0.219069	0.813721		0.00579355	0.0169488	0.732482		-0.0218336	0.0188848	0.248178
3309_2	FCGR2A	-0.00965029	0.00786131	0.219609	0.813721		0	0.0141819	1		-0.00113629	0.0162342	0.944227
17856_23	NT5M	-0.0117389	0.0095644	0.21969	0.813721		0	0.0160042	1		-0.0292363	0.0179853	0.104677
8018_43	VSIG2	-0.0321333	0.0261912	0.219871	0.813721		-0.0102086	0.0168938	0.545655		-0.0256005	0.0485361	0.598115
12389_4	ORC6L	-0.0129096	0.0105226	0.219882	0.813721		-0.0307659	0.0169682	0.069809		-0.027575	0.0194549	0.156999
11205_10	ITGB7	-0.0127711	0.0104144	0.220088	0.813721		-0.0276551	0.0170482	0.104766		-0.0314892	0.0192561	0.102624
6612_90	BRICD5	-0.012106	0.00987213	0.220095	0.813721		0.00890785	0.016892	0.597956		-0.0277739	0.018247	0.128619
10956_82	GCSH	-0.0113712	0.00927568	0.220231	0.813721		-0.0161787	0.0159752	0.311185		-0.0124948	0.0176397	0.479072
5861_78	HAAO	-0.012597	0.0102756	0.220233	0.813721		0.0175446	0.0169164	0.299674		-0.00650539	0.0190467	0.732834
9482_110	NUDT9	-0.0129908	0.0106035	0.22052	0.813721		-0.0130417	0.0174877	0.455808		-0.0251203	0.0196155	0.200919
12345_4	ANAPC10	-0.0126428	0.0103206	0.220572	0.813721		0.00167229	0.0172127	0.922604		-0.0290689	0.0190781	0.128226
7918_114	AMY1A	-0.0123716	0.0100998	0.220599	0.813721		0.00382271	0.0153512	0.803348		0.0172364	0.0186562	0.35599
11476_43	VPS4A	-0.0125087	0.0102128	0.220647	0.813721		0.00397102	0.0170376	0.815704		-0.0138212	0.0189186	0.465392
13934_3	MCF2L	-0.013105	0.0107021	0.220753	0.813721		0.00112982	0.0180377	0.950056		-0.0199344	0.019734	0.312914
13967_14	TXNRD1	-0.0125383	0.0102426	0.220901	0.813721		-0.00309119	0.0171231	0.856739		-0.0280628	0.018953	0.139334
9287_6	SPR	-0.0123758	0.0101198	0.221355	0.813721		-0.0146984	0.0162477	0.365654		-0.0332087	0.0186769	0.0760053
4258_15	PA2G4	-0.0121903	0.00997084	0.221484	0.813721		-0.00223949	0.0167984	0.893944		-0.0136366	0.0184578	0.460378
18186_15	TARS	-0.012393	0.0101372	0.22151	0.813721		0.0132939	0.0168699	0.430684		-0.0209135	0.0187575	0.265417
9759_13	IDO1	-0.012089	0.00989208	0.221674	0.813721		-0.0213724	0.0166242	0.198574		-0.0337526	0.018209	0.064386
18324_61	SUOX	-0.012871	0.0105371	0.221899	0.813721		-0.00577294	0.0158611	0.715881		-0.0131902	0.0194863	0.498787
9561_21	VCAN	-0.0123437	0.0101128	0.222236	0.813721		-0.0102577	0.0165879	0.536322		-0.0374893	0.0186882	0.0453948
12698_72	KPNA4	-0.0121219	0.00993436	0.22239	0.813721		5.11803e-05	0.01762	0.997682		-0.0166541	0.018187	0.360262
15325_14	GAP43	-0.012431	0.0101887	0.222435	0.813721		-0.0098719	0.017026	0.56204		-0.0410519	0.0187958	0.0294223
11626_7	UBE2V1	-0.0120574	0.00988505	0.222554	0.813721		-0.00364106	0.0174044	0.834289		-0.0223811	0.0182787	0.221369
4553_65	HDGFRP2	-0.0121327	0.00994761	0.222594	0.813721		-0.0116665	0.0164234	0.477483		-0.0251735	0.0183944	0.171762
12720_71	UBQLN4	-0.0122292	0.0100332	0.222892	0.813721		-0.0076031	0.0170061	0.654817		-0.023333	0.0185665	0.209444
4545_53	DNAJC19	-0.0120908	0.0099282	0.223292	0.813721		-0.0210965	0.0164691	0.200205		-0.0281999	0.0183589	0.125168
7825_7	ABHD12	-0.0126693	0.0104037	0.223314	0.813721		-0.00727521	0.0170921	0.670365		-0.0381073	0.0192789	0.0486365
8863_3	PIK3R1	-0.0120273	0.00987762	0.223366	0.813721		-0.0114509	0.0166098	0.490569		-0.0148977	0.0182965	0.415899
16857_2	RAB2A	-0.0117047	0.00961379	0.223416	0.813721		-0.00506246	0.0153164	0.741003		-0.0198843	0.0179355	0.268115
12787_47	ZNF134	-0.0121193	0.00995688	0.223537	0.813721		0.00389885	0.0159826	0.807274		-0.0179501	0.0184017	0.329807
8976_13	B4GALNT1	-0.0120725	0.00992227	0.223716	0.813721		-0.00164851	0.0165384	0.9206		-0.0403823	0.0182289	0.0271933
9111_40	JPH4	-0.0129	0.0106032	0.22375	0.813721		-0.0265455	0.016472	0.10706		-0.0358271	0.0196332	0.0686295
8064_125	PVR	-0.0116157	0.00954968	0.223852	0.813721		-0.00404223	0.0151339	0.789394		-0.0225131	0.01775	0.20527
17345_12	ZADH2	-0.0116768	0.00960773	0.224231	0.813721		-0.00699497	0.0158735	0.659452		-0.0233957	0.0179105	0.19207
9089_77	JPH3	-0.0122856	0.0101115	0.224362	0.813721		-0.0108304	0.0161024	0.501202		-0.0184649	0.018709	0.324147
15612_5	LIN7B	-0.0120467	0.00991875	0.224542	0.813721		-0.00278768	0.0167822	0.868071		-0.0239436	0.0183404	0.192325
17789_1	QPRT	-0.0117893	0.00970801	0.224599	0.813721		-0.0337412	0.0159424	0.0343072		-0.0171911	0.0180223	0.340609
11542_11	TMEM230	-0.0125355	0.0103227	0.224608	0.813721		0.000833894	0.0159433	0.958287		-0.0279911	0.0191423	0.144303
9940_35	DUSP28	-0.0122917	0.0101223	0.224625	0.813721		-0.00538764	0.0169439	0.750508		-0.0265829	0.0186848	0.15545
7758_217	RNF215	-0.0118335	0.00975138	0.22493	0.813721		-0.0201072	0.0159362	0.207044		-0.0107591	0.0180585	0.551584
9360_33	EDIL3	0.0129622	0.0106832	0.225007	0.813721		0.00775091	0.0168131	0.644796		-0.00928442	0.0197359	0.638253
15579_26	ENPP6	-0.0127684	0.0105306	0.225321	0.813721		-0.0210103	0.0167653	0.210133		-0.0334075	0.0194503	0.0864966
11287_14	CYB5A	0.0122729	0.0101399	0.226139	0.813721		-0.00400108	0.0165344	0.808792		-0.0365975	0.0186037	0.0497149
13726_4	CD80	-0.011975	0.00989596	0.226245	0.813721		-0.0227628	0.0155455	0.143121		-0.0376325	0.0182579	0.0398085
17403_14	ACADSB	-0.0122208	0.0100995	0.226265	0.813721		-0.0342101	0.0159975	0.0324791		-0.0349478	0.018645	0.0614659
14206_28	APBB1	-0.0127883	0.010571	0.226374	0.813721		-0.00776382	0.0162683	0.633195		-0.0273849	0.0194406	0.159566
3115_64	MAPK1	-0.0121362	0.0100401	0.226751	0.813721		0.00261761	0.0163246	0.872607		-0.0200335	0.0186013	0.282006
9487_60	GHRH	-0.0126496	0.0104652	0.226768	0.813721		0.00265815	0.0166733	0.873334		-0.0296291	0.0193496	0.126345
3519_3	CCL17	-0.0135833	0.0112455	0.22709	0.813721		-0.030293	0.017456	0.0826717		-0.0349418	0.0207708	0.0931491
17796_15	IMPA1	-0.0120442	0.00997249	0.227147	0.813721		-0.013419	0.0159864	0.401244		-0.0176883	0.0184289	0.337617
12394_53	C16orf54	-0.012044	0.0099927	0.228095	0.813721		-0.0196447	0.0155394	0.206162		-0.0360257	0.0184356	0.0512472
11989_35	EMC1	-0.0126035	0.0104577	0.228133	0.813721		-0.00989626	0.01668	0.55298		-0.0292993	0.0194047	0.131703
11699_16	PTP4A2	-0.0123416	0.0102451	0.228344	0.813721		-0.0046435	0.0170503	0.78536		-0.023737	0.0189926	0.211963
13566_2	SSU72	-0.0119228	0.00990195	0.228558	0.813721		-0.027258	0.0163899	0.0962923		-0.0348211	0.0183263	0.0580047
6606_61	KISS1	0.0801373	0.0665774	0.228717	0.813721		0.0133243	0.0152224	0.381408		0.10525	0.12334	0.39389
15404_3	IFNA21	-0.0113042	0.00939229	0.228761	0.813721		-0.0181447	0.0159483	0.255238		-0.0328546	0.017325	0.0584928
16818_200	CDCP1	-0.0126741	0.0105346	0.22894	0.813721		-0.0183918	0.0160224	0.251019		-0.0327008	0.0194431	0.0932237
5615_62	FAM172A	-0.0120515	0.0100178	0.228976	0.813721		-0.0052268	0.016911	0.757263		-0.00767407	0.0185599	0.679436
19209_6	NFKBIA	-0.0122888	0.0102203	0.229211	0.813721		0.00305393	0.0158798	0.847495		-0.00967892	0.0189499	0.609744
3738_54	CSF1	-0.0123479	0.0102893	0.230108	0.813721		-0.0258504	0.016778	0.123383		-0.0235826	0.0190923	0.217345
4230_1	EIF4G2	-0.0118555	0.00987947	0.230134	0.813721		0.000324175	0.0169327	0.984725		-0.0250015	0.018258	0.171512
12454_105	NTMT1	-0.0115494	0.00962586	0.230205	0.813721		-0.00614414	0.0162262	0.704943		-0.0113232	0.017898	0.527251
8813_160	TXN	-0.0125479	0.010461	0.230335	0.813721		-0.00989772	0.0163926	0.545983		-0.0331936	0.0193446	0.0868029
14134_49	AMIGO2	-0.0130911	0.0109219	0.230678	0.813721		0	0.0174322	1		-0.0275554	0.0201978	0.173099
3285_23	C1R	-0.0126369	0.0105506	0.231016	0.813721		-0.0293993	0.0169675	0.0831525		-0.0120146	0.0195299	0.538713
3132_1	VEGFC	-0.0122835	0.0102594	0.231193	0.813721		0.00688351	0.0176721	0.696897		-0.0142966	0.0190115	0.452411
3881_49	DYNLL1	-0.0118693	0.0099138	0.23121	0.813721		-0.0247121	0.0160538	0.123724		-0.0342262	0.0183191	0.0623046
19365_11	BCAT2	-0.0117577	0.00982067	0.231215	0.813721		0.00632548	0.0158995	0.690747		-0.0290482	0.0182004	0.111121
13492_44	HSPA9	-0.0120197	0.0100416	0.23131	0.813721		-0.0264594	0.0163644	0.105902		-0.0349659	0.0185507	0.06003
12618_50	AKR1C1	-0.0114891	0.00960179	0.231477	0.813721		-0.0144786	0.0158125	0.359855		-0.0310309	0.0179067	0.0837318
14689_3	SEC13	-0.012307	0.0102881	0.231604	0.813721		-0.0185085	0.0163764	0.258392		-0.0289944	0.0190301	0.128245
14294_61	MBD1	-0.0117176	0.00980063	0.231854	0.813721		-0.00228085	0.0166385	0.890966		-0.0356695	0.0180994	0.0493071
11454_87	EIF3G	-0.0126805	0.0106115	0.232094	0.813721		-0.00470787	0.0168654	0.780135		-0.0241216	0.0196494	0.220178
4566_24	RSPO2	-0.0114494	0.00958322	0.232192	0.813721		-0.00855903	0.0156813	0.585194		-0.019245	0.0178339	0.281057
9314_9	PSG5	0.0121399	0.0101635	0.232298	0.813721		0.0106533	0.0164387	0.516945		-0.0014196	0.0187948	0.939822
18917_53	AMY2A	-0.013066	0.0109425	0.232453	0.813721		-0.00829937	0.0163944	0.612694		0.0287264	0.0201619	0.154847
10708_3	GNRH2	-0.0124948	0.0104653	0.232508	0.813721		-0.0139727	0.0164363	0.395263		-0.030471	0.0193704	0.116341
15465_79	CNPY4	-0.0117306	0.00982671	0.232576	0.813721		0.00236209	0.0172762	0.891248		-0.0224246	0.0181309	0.216741
13738_8	INHBA	-0.0128155	0.0107381	0.232688	0.813721		-0.0141426	0.0165769	0.393576		-0.0238764	0.0198748	0.230192
12692_56	DOT1L	-0.011837	0.00992369	0.232947	0.813721		-0.00735457	0.0158348	0.64232		-0.0287169	0.0183324	0.117879
13472_35	HDHD2	-0.0116731	0.00979147	0.233194	0.813721		0.000913009	0.0165215	0.95593		-0.0151257	0.0180865	0.40339
7258_5	PRG2	-0.013263	0.0111402	0.233829	0.813721		-0.0200609	0.0173465	0.247484		-0.0194657	0.0205969	0.345077
12665_16	ILF2	-0.0116874	0.00982155	0.234057	0.813721		-0.00196676	0.0161424	0.903027		-0.0214098	0.0181603	0.23899
8347_222	DEFB129	-0.0118342	0.00994747	0.234176	0.813721		-0.00284552	0.0150686	0.85022		-0.0116278	0.0184152	0.528054
9234_8	TWSG1	-0.0133811	0.0112479	0.234183	0.813721		-0.00823816	0.0169459	0.626864		-0.0250867	0.0208212	0.228831
5196_7	NMT1	-0.0121279	0.010207	0.234758	0.813721		0.00419082	0.0169597	0.804827		-0.0250105	0.0188715	0.18568
14002_18	DOCK9	-0.012299	0.0103538	0.234882	0.813721		-0.0106767	0.0164735	0.51691		-0.0281471	0.0191346	0.141925
15414_316	LDHA	-0.0120207	0.0101243	0.235105	0.813721		-0.0274093	0.0168856	0.10454		-0.0253224	0.0188052	0.178735
8070_88	DLG4	-0.0117317	0.00988095	0.235106	0.813721		-0.0145463	0.0166367	0.381925		-0.0150448	0.0182672	0.410564
17823_40	SNRPD2	-0.0119281	0.0100505	0.235302	0.813721		0.0023304	0.0167361	0.889257		-0.0285107	0.0186002	0.125958
13112_179	FSTL1	-0.0128626	0.0108397	0.235375	0.813721		-0.0224811	0.0167982	0.180798		-0.0153516	0.0200523	0.444291
5011_11	NAMPT	-0.0110816	0.00934034	0.235454	0.813721		-0.0123335	0.0161894	0.446163		-0.0131819	0.0180222	0.464866
6576_1	ART4	0.0113757	0.00958849	0.235467	0.813721		0.0158335	0.0145361	0.276041		-0.00752772	0.0176753	0.670372
13740_51	FRZB	0.0147907	0.0124711	0.235624	0.813721		0.00936654	0.0171982	0.586013		0.0170308	0.0230588	0.460511
15503_20	LEFTY2	-0.0126868	0.010701	0.235791	0.813721		-0.0185482	0.0160429	0.247617		0.00273368	0.0198291	0.890406
18165_181	UBE2V2	-0.0118635	0.0100068	0.235799	0.813721		-0.000398973	0.0158428	0.979909		-0.0210758	0.018552	0.25649
8903_1	COX6C	-0.0118403	0.0099875	0.235816	0.813721		-0.0205925	0.0169602	0.224684		-0.032357	0.018513	0.0811181
5261_13	ABL2	-0.0121818	0.010277	0.235881	0.813721		-0.00117645	0.0169454	0.944651		-0.024416	0.0190287	0.200051
10043_31	BRD4	-0.0118185	0.00997627	0.23615	0.813721		-0.01098	0.0169875	0.518047		-0.0314295	0.0184332	0.0888112
12683_156	DPYSL5	-0.0119775	0.0101242	0.236788	0.813721		-0.0121263	0.0156663	0.438908		-0.03114	0.0187325	0.097074
2620_4	IL6ST	-0.0123989	0.0104847	0.23698	0.813721		-0.0157289	0.0164374	0.338619		-0.0147838	0.0193967	0.446314
6899_37	PCBD2	-0.0118082	0.00998528	0.236982	0.813721		-0.0169439	0.0170019	0.318964		-0.0234556	0.0184832	0.205028
11715_1	POU2F1	-0.0120999	0.0102412	0.237411	0.813721		-0.0117744	0.0160247	0.462482		-0.0248028	0.0189563	0.191336
8994_65	SLAMF8	0.0119334	0.0101029	0.237532	0.813721		0.0134346	0.0163907	0.412417		0.0144558	0.0187129	0.440183
10710_23	ZPBP2	-0.0116453	0.00986381	0.237756	0.813721		-0.000705497	0.0155931	0.963913		-0.0133138	0.0182889	0.466974
13963_7	TOLLIP	-0.0121245	0.0102767	0.238079	0.813721		0	0.0171376	1		-0.0165253	0.0190185	0.385318
4187_49	PGD	-0.0121807	0.0103259	0.238148	0.813721		-0.0059949	0.0172211	0.727754		-0.0108694	0.0191339	0.570244
12669_30	HECW1	-0.0121465	0.010304	0.238469	0.813721		0.00197288	0.0166324	0.905579		-0.0304814	0.0190817	0.11081
12990_39	MAP3K3	-0.0113963	0.00966787	0.238487	0.813721		0	0.0158217	1		-0.0289493	0.0181038	0.110441
12923_51	KRT17	-0.0123214	0.0104543	0.238557	0.813721		-0.0176342	0.016505	0.285334		-0.0306696	0.0192774	0.112256
9957_9	RNF114	-0.0125519	0.0106519	0.238651	0.813721		-0.0139335	0.016724	0.404763		-0.0165824	0.0196975	0.400277
7123_25	MRPL52	-0.0121571	0.0103209	0.238833	0.813721		-0.00253765	0.0161626	0.875239		-0.0251215	0.0190698	0.188332
12016_60	CBL	-0.0118814	0.010088	0.238889	0.813721		0.00131265	0.016315	0.935874		-0.0111024	0.0187006	0.552988
6929_10	ST8SIA3	-0.0121286	0.0103093	0.239408	0.813721		-0.0110287	0.0156031	0.479674		-0.038858	0.0190011	0.0413778
17799_9	PGLS	-0.0117942	0.0100261	0.239456	0.813721		0.00067501	0.017018	0.968361		-0.0287759	0.0185086	0.120647
3194_36	GP6	-0.0121738	0.0103489	0.23946	0.813721		0.00716781	0.0172636	0.677997		-0.0154331	0.0191679	0.421118
12663_1	TST	0.011704	0.00995045	0.239504	0.813721		0.000505772	0.0138872	0.970947		0.0031384	0.0184576	0.865054
8958_51	CHL1	-0.0122082	0.0103826	0.239663	0.813721		0	0.0167446	1		0.00876109	0.0192229	0.64876
11442_1	DNER	-0.011912	0.0101342	0.239823	0.813721		-0.0202653	0.015918	0.202978		-0.0339355	0.018688	0.0699901
9275_2	CTSL	-0.0105312	0.0089646	0.240092	0.813721		-0.00926146	0.015569	0.551933		-0.0202383	0.0174926	0.247844
10563_13	LYSMD3	-0.0120443	0.0102556	0.24023	0.813721		-0.0126015	0.0161388	0.434907		-0.0260047	0.018971	0.171069
4913_78	CCL16	0.0117803	0.0100315	0.240264	0.813721		0.0119346	0.0169522	0.481424		-0.00781475	0.0189575	0.680353
15544_25	KLK14	-0.0135519	0.0115416	0.240324	0.813721		-0.00347267	0.016866	0.836871		0.00168997	0.0213746	0.937013
10924_258	CYB5D2	-0.0116349	0.0099103	0.240388	0.813721		-0.00266219	0.0156708	0.865102		-0.00552633	0.0183534	0.76346
9523_34	ITM2C	-0.0116834	0.00997432	0.241458	0.813721		-0.0227023	0.0159856	0.155557		-0.0187577	0.018467	0.310246
13062_4	GMFG	-0.0113408	0.00968292	0.24151	0.813721		-0.0219342	0.0162746	0.177737		-0.0335561	0.0179956	0.0628157
17791_25	HPCAL1	-0.0116263	0.00992746	0.241548	0.813721		-0.0125847	0.0160224	0.432194		-0.0364821	0.0183028	0.0467816
3890_8	LDHB	-0.0116633	0.00995949	0.241571	0.813721		-0.0147071	0.0166246	0.376342		-0.0286635	0.0183895	0.119709
7117_21	SERPINI2	-0.0119128	0.0101727	0.241575	0.813721		-0.0155753	0.0162135	0.336736		-0.0313849	0.0188106	0.0958546
13955_33	DAPK1	-0.0117007	0.00999254	0.241621	0.813721		-0.00604346	0.0161483	0.70822		-0.0257691	0.0185089	0.164469
11690_47	ANAPC7	-0.0120467	0.0102912	0.24177	0.813721		-0.0146372	0.0165239	0.375713		-0.0292391	0.0189985	0.124437
5020_50	PGK1	-0.0120403	0.010289	0.241916	0.813721		-0.00421191	0.0170419	0.804792		-0.021214	0.0190464	0.265902
13594_158	GGA1	-0.0120233	0.0102768	0.242022	0.813721		0	0.0171023	1		-0.0211975	0.0189745	0.264468
10647_18	ASCC1	-0.0118078	0.0100943	0.242103	0.813721		-0.0221298	0.0167711	0.186994		-0.0145233	0.0186916	0.43753
11568_2	FKBP1B	-0.0119061	0.0101797	0.242166	0.813721		0.0129802	0.0164832	0.431		-0.0200156	0.0188153	0.287941
5620_13	PAM	0.0114648	0.00980658	0.242366	0.813721		-0.000797073	0.0146402	0.956581		-0.00357307	0.0181478	0.843996
12522_6	RAD23B	-0.0116866	0.0100013	0.242604	0.813721		0.00326258	0.0161527	0.839929		-0.01959	0.0185078	0.290356
13577_25	U2AF2	-0.0115124	0.00985245	0.242611	0.813721		-0.00992017	0.0160167	0.535676		-0.00672508	0.0182266	0.712308
3860_7	PSMA6	-0.0117056	0.01002	0.242716	0.813721		0.0236193	0.0172255	0.170318		-0.0138711	0.0185433	0.454791
17176_13	PSIP1	-0.0113806	0.00974838	0.243035	0.813721		-0.00984438	0.0164698	0.550024		-0.024625	0.0180259	0.172531
12460_18	PSMA7	-0.0121283	0.0103917	0.243166	0.813721		-0.0137494	0.0164848	0.404243		-0.00842817	0.0190623	0.658582
14687_6	PLIN3	-0.012232	0.0104818	0.243223	0.813721		-0.0307631	0.0163233	0.0594818		-0.0316811	0.0194087	0.103248
2732_58	NANOG	-0.0115427	0.00989402	0.24336	0.813721		-0.0104652	0.0157517	0.506446		-0.00945516	0.0183418	0.606434
9094_5	CLEC4C	-0.0120698	0.010346	0.243365	0.813721		-0.0125426	0.0164586	0.446018		-0.0184317	0.0191489	0.336246
11601_26	DHX8	-0.0194376	0.0166666	0.243511	0.813721		-0.00101952	0.0155998	0.947892		-0.04732	0.030842	0.125601
8289_8	GPNMB	-0.0129167	0.0110755	0.243514	0.813721		-0.00710224	0.0166247	0.669227		-0.0122924	0.0205323	0.549654
7934_11	NDRG4	-0.0116645	0.0100061	0.24372	0.813721		-0.00912381	0.0168044	0.58717		-0.0247325	0.0185122	0.182158
5677_15	C2orf66	-0.0114748	0.00984518	0.243805	0.813721		-0.0066693	0.0158197	0.673331		-0.0193309	0.018259	0.290249
12535_2	XRCC1	-0.0113061	0.00970698	0.244123	0.813721		-0.0239137	0.0160978	0.137406		-0.0448208	0.0178877	0.0125409
12651_21	PDK2	-0.0118983	0.0102237	0.24451	0.813721		-0.0128649	0.016007	0.421566		-0.0419238	0.0188599	0.0266718
5682_13	VASN	-0.0132069	0.0113518	0.244661	0.813721		-0.0277605	0.0159967	0.0826713		-0.037453	0.020983	0.0748845
9190_7	CD63	-0.0112474	0.00967	0.244779	0.813721		-0.0115033	0.0166904	0.490688		-0.0299523	0.0178634	0.0942237
16781_2	ENGASE	-0.0118119	0.0101575	0.244879	0.813721		-0.0246894	0.0167312	0.140037		-0.0158141	0.0187533	0.399482
6238_55	PSG8	-0.0114235	0.00982456	0.244931	0.813721		-0.00766033	0.0157831	0.627428		-0.000352248	0.0181992	0.984566
2647_66	GDI2	-0.0113462	0.00976068	0.245057	0.813721		-0.00720594	0.0165701	0.663652		-0.025446	0.0180435	0.15909
4973_18	BIRC3	-0.0115958	0.00998057	0.2453	0.813721		-0.0138645	0.016992	0.414531		-0.0239809	0.0186234	0.19846
5669_26	SIRPB2	-0.0112606	0.00970483	0.245923	0.813721		-0.0125318	0.0163159	0.442446		-0.0233115	0.0179426	0.19447
7763_25	CDH11	-0.0119013	0.0102596	0.246044	0.813721		-0.0189059	0.0166863	0.257208		-0.0288161	0.0189202	0.128387
3730_81	TNFRSF4	-0.0118125	0.010193	0.246504	0.813721		0.00810277	0.0160192	0.612985		-0.0235582	0.0188677	0.212401
13692_154	WISP1	0.0131388	0.0113378	0.246521	0.813721		0.0178255	0.0166289	0.283738		-0.00545648	0.0209429	0.794554
10666_7	GNPTG	-0.0126369	0.0109119	0.246829	0.813721		0.000855612	0.0161663	0.957791		-0.00883475	0.0202301	0.662509
18392_19	MAT2B	-0.0117666	0.0101688	0.247219	0.813721		-0.0203217	0.0170102	0.232212		-0.0319145	0.0187613	0.0895537
4144_13	CCL13	-0.0119017	0.0102878	0.247321	0.813721		-0.00817152	0.0161903	0.613758		-0.0137725	0.0190664	0.470424
15604_18	MAPK9	-0.0118291	0.0102284	0.247476	0.813721		0.00597747	0.01693	0.724037		-0.0224843	0.0189325	0.235559
9926_4	S100P	-0.0119087	0.0102982	0.247521	0.813721		-0.00379763	0.0160454	0.812905		-0.0138414	0.0190663	0.468203
11107_25	TENM3	-0.0112287	0.00971915	0.247961	0.813721		-0.0179991	0.0155946	0.248422		-0.0196419	0.0179997	0.275699
3522_57	VIP	-0.0113099	0.00979443	0.248203	0.813721		0.00258991	0.0171296	0.879822		-0.00484663	0.0181118	0.789122
6350_43	APOC2	-0.0114435	0.00991353	0.248366	0.813721		-0.0141535	0.0164404	0.389296		-0.00287924	0.0182998	0.875043
14067_6	PKP2	-0.0112212	0.00972393	0.248508	0.813721		-0.00265948	0.0163251	0.870591		-0.0131225	0.0180037	0.466419
9889_42	AFAP1L1	-0.0114943	0.00996213	0.248584	0.813721		-0.0049987	0.0159716	0.7543		-0.0241981	0.0184392	0.19002
5248_68	PPIF	-0.0111362	0.00965323	0.248656	0.813721		0.00125251	0.0168353	0.940694		-0.033628	0.0180009	0.0623336
3651_50	KDR	-0.0125431	0.010877	0.248838	0.813721		-0.0101201	0.0165398	0.54063		-0.0153178	0.0201623	0.447782
15526_33	GSS	-0.0113946	0.0098913	0.24933	0.813721		-0.0274067	0.0160412	0.0875391		-0.0276778	0.018318	0.131435
12576_21	MAGEA3	-0.0117092	0.010167	0.249449	0.813721		-0.0100841	0.0163189	0.536615		-0.0276657	0.0187957	0.141678
8079_39	EID3	-0.0117015	0.0101615	0.249504	0.813721		0.0049917	0.0167818	0.766125		-0.0209596	0.0188351	0.266335
4551_72	ADGRG5	-0.0121732	0.0105719	0.249536	0.813721		-0.0180839	0.0164772	0.272418		-0.0333147	0.0195175	0.0884634
8368_102	TNFRSF1B	-0.0131913	0.0114593	0.249674	0.813721		-0.0268624	0.0167115	0.107962		-0.0299201	0.0212355	0.159471
6413_79	LIPK	-0.0119932	0.0104205	0.24976	0.813721		-0.00418604	0.0168996	0.804366		-0.0343017	0.0193251	0.076514
13700_10	ANXA2	-0.0112969	0.00981559	0.249767	0.813721		-0.00530272	0.0164787	0.74761		-0.0326887	0.0181232	0.0718861
12844_10	BAG4	-0.0114509	0.00995153	0.249871	0.813721		-0.0139797	0.0166894	0.402231		-0.0179853	0.0184177	0.329283
16892_23	ENPP2	0.0124652	0.0108341	0.249917	0.813721		0.0143077	0.016675	0.390875		-0.000794808	0.0200707	0.968428
11681_8	AGFG1	-0.0116482	0.0101252	0.249975	0.813721		0.0137618	0.0168353	0.41368		-0.0140689	0.0187416	0.4532
2619_72	TACSTD2	-0.011477	0.00997642	0.249976	0.813721		0.00668313	0.0158232	0.672761		-0.0144189	0.0185179	0.43656
12954_71	PPARA	-0.0115525	0.0100431	0.250025	0.813721		-0.010497	0.0172109	0.541925		-0.0267912	0.0185995	0.150377
2826_53	EDA	-0.0122141	0.0106226	0.250216	0.813721		-0.00299831	0.0166112	0.85676		-0.0265274	0.0196925	0.17857
11071_1	IL5	-0.0112935	0.00982242	0.250241	0.813721		0.00467122	0.0166617	0.779204		-0.00384576	0.0181967	0.832706
3364_76	CTSV	-0.0126593	0.011012	0.250311	0.813721		0.0149982	0.0162537	0.356136		0.0213372	0.0202974	0.293667
13501_10	SLC35G2	0.0112747	0.0098086	0.250362	0.813721		0.00872952	0.0159254	0.583587		-0.0139796	0.0181485	0.441496
7148_42	FAM173A	-0.011415	0.00993101	0.250379	0.813721		-0.00942038	0.016607	0.570543		-0.0141708	0.0184004	0.441584
14157_21	YWHAE	-0.0117205	0.0101972	0.250398	0.813721		-0.0204062	0.0163003	0.210608		-0.0178308	0.0189025	0.345984
18156_7	ATG3	-0.0110892	0.00964977	0.250485	0.813721		-0.0017911	0.0170297	0.916237		-0.0231151	0.0178742	0.196542
17380_2	UBE2K	-0.0116155	0.0101114	0.25066	0.813721		0.00713266	0.0174851	0.683326		-0.0167911	0.0186906	0.369424
14054_17	IL15RA	-0.0121056	0.0105391	0.250706	0.813721		-0.0202211	0.0166814	0.225438		-0.0268479	0.0195375	0.17001
17175_5	MAP2K6	-0.0119866	0.0104383	0.250831	0.813721		-0.00532203	0.0173359	0.758848		-0.0218835	0.0193097	0.257639
4123_60	FGF4	-0.0112523	0.00979978	0.25088	0.813721		-0.01732	0.0164417	0.292151		-0.0122409	0.0181771	0.500992
8269_327	ARSK	-0.0118179	0.0102933	0.250919	0.813721		0.00833162	0.0170183	0.62444		-0.00598289	0.0190517	0.753627
12432_23	CACYBP	-0.0116619	0.0101642	0.251235	0.813721		-0.00129698	0.0165675	0.937602		-0.029115	0.0188051	0.122201
13499_30	F8	0.0125016	0.0109074	0.25173	0.813721		0.0010034	0.0164944	0.951493		-0.0172129	0.0201006	0.392226
12820_1	GRAP	-0.0118828	0.0103687	0.251782	0.813721		0.00742798	0.0166692	0.655878		-0.0285915	0.0191901	0.136883
3342_76	ABL2	-0.0114472	0.00999012	0.251856	0.813721		-0.0137375	0.0154544	0.374054		-0.0168265	0.0184939	0.363348
12046_51	TARDBP	-0.0117134	0.0102248	0.251967	0.813721		-0.0160262	0.0166545	0.33591		-0.0166473	0.018936	0.379752
11416_23	FBXL4	-0.011667	0.0101846	0.251981	0.813721		-0.0125976	0.0171649	0.462998		-0.0233543	0.0188231	0.215292
9595_11	B4GALT2	-0.0116382	0.0101637	0.25218	0.813721		-0.0115418	0.0169831	0.496754		-0.0224468	0.0188285	0.233764
3284_75	BGN	-0.0127095	0.0110994	0.252182	0.813721		-0.0288081	0.0172717	0.095329		-0.0244374	0.0205886	0.235821
2418_55	APOE	0.0116282	0.010164	0.252599	0.813721		-0.00119805	0.0161411	0.940832		-0.0135752	0.0187912	0.470374
7935_26	LARGE	-0.0123864	0.0108298	0.252732	0.813721		-0.0128417	0.0164138	0.433994		-0.0139613	0.020083	0.487267
15627_83	AKT1	-0.0117082	0.0102438	0.253057	0.813721		-0.00623311	0.0169952	0.7138		-0.0197471	0.0189781	0.298605
5758_49	KLK9	-0.011789	0.0103174	0.253191	0.813721		-0.00947582	0.016242	0.559615		-0.0292124	0.0190788	0.12637
7161_25	H6PD	-0.0124605	0.0109106	0.25343	0.813721		-0.0185372	0.0160079	0.24686		-0.0138754	0.0202307	0.493123
18892_48	GPC4	-0.0119102	0.0104306	0.253514	0.813721		0.0061272	0.0159243	0.700408		-0.0265019	0.0192956	0.170227
18414_26	ARL5A	-0.0114438	0.0100258	0.253687	0.813721		0.0102988	0.0160621	0.521404		-0.0198857	0.0185718	0.284803
13622_16	PPP2R5A	-0.0116089	0.0101758	0.253941	0.813721		0.00890736	0.0170403	0.601166		-0.00776923	0.0188383	0.680212
9478_69	PRPSAP1	-0.0114716	0.0100557	0.25395	0.813721		0.00346488	0.0173497	0.841708		-0.0135536	0.0186079	0.466724
5065_8	CD83	-0.0115778	0.0101502	0.254019	0.813721		-0.0105655	0.0161052	0.511804		-0.0200814	0.0188124	0.286285
7903_18	VAMP3	-0.0118689	0.0104115	0.254296	0.813721		-0.00945547	0.0167375	0.572122		-0.0232205	0.0192791	0.228994
11654_77	NRSN1	-0.0112753	0.00989358	0.25443	0.813721		-0.0138054	0.0158677	0.384283		-0.018099	0.0183114	0.323439
3894_15	NAGK	-0.0120856	0.0106085	0.254601	0.813721		-0.00953331	0.0164833	0.563021		-0.0136562	0.0196748	0.487948
2212_69	PLAT	0.0119737	0.0105161	0.254867	0.813721		0.000639147	0.016794	0.969641		-0.0164357	0.0194206	0.397793
13545_97	EIF1AD	-0.0113775	0.00999403	0.254942	0.813721		-0.00360792	0.0156899	0.818129		-0.0273283	0.0184971	0.140193
9971_5	CSMD2	-0.0115391	0.0101363	0.254957	0.813721		0.000661335	0.0163708	0.967776		-0.0172822	0.018737	0.356792
18831_6	LRIG1	-0.0302693	0.0265931	0.255021	0.813721		0.00239211	0.0166707	0.885901		-0.0222882	0.0491479	0.650393
17760_128	WDR5	-0.0113827	0.0100118	0.25557	0.813721		-0.0210434	0.0159077	0.185889		-0.049409	0.0184244	0.00756867
8476_11	CHGA	-0.0122359	0.0107628	0.255594	0.813721		-0.00305956	0.0174719	0.860991		0.00116037	0.0199187	0.953569
13421_17	TMEM167B	-0.0114705	0.0100976	0.255972	0.813721		0.00568037	0.0157925	0.719081		-0.0175338	0.0187038	0.348984
8285_64	ADCYAP1	-0.0116699	0.0102739	0.256008	0.813721		-0.02101	0.0161423	0.19307		-0.00595979	0.0190526	0.754559
13526_5	SSB	-0.0112554	0.00990914	0.256016	0.813721		-0.0174881	0.0157025	0.265403		-0.0279195	0.0183242	0.128235
3453_87	LYN	-0.011398	0.0100352	0.256041	0.813721		-0.00217133	0.0166213	0.896064		-0.021106	0.0185593	0.255998
12731_12	PLEKHA7	-0.0117087	0.0103089	0.256045	0.813721		-0.0102235	0.0166037	0.538066		-0.030597	0.0190553	0.108978
13387_55	EHF	-0.011289	0.00993996	0.256076	0.813721		-0.00189788	0.016465	0.908233		-0.0135226	0.0183561	0.461665
14131_37	EFNB2	-0.0121479	0.0106966	0.256095	0.813721		-0.00856924	0.0174041	0.622458		-0.0130056	0.0198277	0.512172
14287_6	RAB5C	-0.0117277	0.0103301	0.256249	0.813721		0	0.015948	1		-0.0234073	0.0191001	0.220967
17332_3	ADPRHL2	-0.0113512	0.0100022	0.256431	0.813721		0.00110383	0.0174824	0.949655		-0.017023	0.0185151	0.358327
7865_126	PLA2G16	-0.0115294	0.0101601	0.256472	0.813721		-0.00910518	0.0164772	0.580543		-0.0222965	0.0187832	0.235777
5443_62	NPPA	0.0121376	0.0107069	0.256952	0.813721		0.00802502	0.0170413	0.637702		-0.0136527	0.0197836	0.490452
4234_8	IL1RL1	0.0109047	0.00963056	0.257508	0.813721		-0.00615437	0.0141698	0.66405		-0.00299191	0.0177877	0.866494
13983_27	CRYZ	-0.0110509	0.00976682	0.257857	0.813721		-0.0192734	0.014999	0.198801		-0.0325312	0.0180651	0.072345
17843_30	PPCS	-0.0113141	0.0100049	0.258113	0.813721		0.00696182	0.0167538	0.677748		-0.0209261	0.0185057	0.258689
17712_7	IDI1	-0.0114699	0.0101427	0.258118	0.813721		-0.00193486	0.0167752	0.908175		-0.0192145	0.018745	0.30584
5223_59	GCKR	-0.0119593	0.0105763	0.258155	0.813721		-0.010159	0.0166194	0.541018		-0.025531	0.0195925	0.193145
13605_16	ANXA10	-0.0121839	0.0107753	0.258171	0.813721		0.00132109	0.0166378	0.936712		-0.0280816	0.0199643	0.160176
17327_3	CNPY3	-0.0115911	0.0102511	0.258172	0.813721		-0.0111165	0.0169322	0.51148		-0.016657	0.0189532	0.379909
13933_276	NAB1	0.0109157	0.00966137	0.258546	0.813721		0	0.0162319	1		-0.00469132	0.0179285	0.793686
10722_13	SYK	-0.0113276	0.0100268	0.258589	0.813721		0.00636763	0.0164923	0.699424		-0.00566035	0.0185685	0.760619
9329_28	TREML1	-0.0115846	0.0102578	0.258751	0.813721		0.000982331	0.0169604	0.953813		-0.00448093	0.0189822	0.813484
6547_83	TMPRSS11D	-0.011142	0.00986756	0.258832	0.813721		-0.00717988	0.0170598	0.673853		-0.0155645	0.0182795	0.394916
17828_3	S100A14	-0.0116775	0.0103422	0.258849	0.813721		0.0025653	0.0173007	0.882124		-0.0147647	0.0191207	0.440372
8785_1	ARMC5	-0.0116771	0.0103449	0.258992	0.813721		-0.00958911	0.0176012	0.585893		-0.0217162	0.0191558	0.257484
17391_10	RBM17	-0.0115815	0.0102605	0.259004	0.813721		-0.0203926	0.0164946	0.216339		-0.0298496	0.0189751	0.116336
12350_86	ETS2	-0.0114582	0.0101534	0.259106	0.813721		0	0.0165276	1		-0.011409	0.0187382	0.542894
9925_56	SCARF2	-0.0112193	0.00994303	0.259167	0.813721		-0.0144663	0.0161197	0.369489		-0.0259765	0.0184062	0.158787
12855_16	CASS4	-0.0116446	0.0103219	0.259262	0.813721		0.00231651	0.0165784	0.888872		-0.0184397	0.0190899	0.334544
17320_19	AASDHPPT	-0.0116987	0.0103703	0.259278	0.813721		0.007569	0.0168765	0.653798		-0.0191399	0.0191793	0.318794
11319_106	MRE11A	-0.011742	0.0104209	0.259839	0.813721		-0.0136161	0.0171868	0.42822		-0.0199464	0.0192388	0.300344
5268_49	MMP16	-0.0110561	0.00981415	0.259934	0.813721		-0.00309042	0.0166396	0.852658		-0.0118379	0.01818	0.515254
14619_8	ZNF526	-0.01112	0.00987153	0.259966	0.813721		-0.0212205	0.0160897	0.187208		-0.0127577	0.0182783	0.485522
9038_12	JTB	-0.0127258	0.0113151	0.26073	0.813721		-0.026627	0.0161693	0.0996058		-0.0231332	0.020901	0.268918
4145_58	NTF3	-0.0118405	0.01053	0.26082	0.813721		0.000152272	0.0174014	0.993018		-0.0298313	0.0193284	0.123374
18897_31	HDAC2	-0.0115677	0.0102915	0.261011	0.813721		0.00415115	0.016599	0.802522		-0.018608	0.0190523	0.329204
4909_68	LGALS8	-0.0111454	0.00992842	0.26162	0.813721		0.00529742	0.0175097	0.76224		-0.0149117	0.0183761	0.417483
2875_15	TBP	-0.0110023	0.00980161	0.261649	0.813721		-0.0148124	0.0158019	0.348564		-0.018132	0.0181568	0.31846
18416_3	ARL9	-0.011148	0.00993363	0.261759	0.813721		-0.00865977	0.0168727	0.607782		-0.0162844	0.0184209	0.377116
14655_1	DNAJC17	-0.0114676	0.0102375	0.262647	0.813721		-0.0100752	0.017483	0.564423		-0.0149921	0.018979	0.429946
17474_106	YEATS4	-0.0113008	0.0100907	0.262745	0.813721		-0.00311235	0.0164149	0.849619		-0.0333001	0.0187158	0.0758098
9345_436	WFDC13	-0.0120033	0.0107245	0.263038	0.813721		0.0082852	0.0173993	0.633946		-0.0116298	0.0198757	0.558729
5139_32	UNC5C	-0.0120194	0.0107427	0.263208	0.813721		0	0.01715	1		-0.00574137	0.0199344	0.773457
18289_16	CCL15	0.0115503	0.0103296	0.263495	0.813721		0.00159693	0.0159775	0.920385		-0.0095477	0.0190687	0.616804
11513_92	CD38	-0.0112611	0.0100721	0.263545	0.813721		-0.00753994	0.0170268	0.65789		-0.0258257	0.0185897	0.165381
6538_90	KIAA2013	-0.0111605	0.00998242	0.263559	0.813721		-0.011065	0.0170321	0.515916		-0.0125849	0.0184928	0.496488
18950_13	RAC2	-0.0111635	0.00999584	0.264072	0.813721		-0.000790715	0.0169256	0.962739		-0.0190287	0.018499	0.304153
10940_25	SRL	-0.0123142	0.011028	0.264153	0.813721		0.00350288	0.0167395	0.834247		-0.016669	0.0204609	0.41565
5716_49	CSAG1	-0.0110786	0.00992405	0.264278	0.813721		-0.00748405	0.0162681	0.645485		-0.0423201	0.0183073	0.0212057
11591_43	PRC1	-0.0113444	0.0101642	0.264371	0.813721		-0.000115541	0.0167784	0.994506		-0.0223033	0.0188316	0.236838
17151_84	IRF3	-0.0112549	0.0100867	0.264501	0.813721		-0.00896754	0.0171127	0.600258		-0.0266341	0.0186319	0.153492
12368_18	KAT2B	-0.0112375	0.0100754	0.264704	0.813721		0.00673192	0.0163213	0.680001		-0.00388424	0.0186355	0.834977
9594_30	SLC30A5	-0.0116647	0.0104612	0.26483	0.813721		0	0.0167929	1		-0.0129041	0.0194058	0.506385
17850_42	KLF4	-0.0110116	0.00987703	0.264905	0.813721		-0.0159896	0.0162793	0.326		-0.0317554	0.0182269	0.082089
12425_104	ARF6	-0.0112046	0.0100548	0.265128	0.813721		-0.00556022	0.016105	0.729908		-0.0214535	0.0186081	0.249503
3480_7	DUSP3	-0.0113919	0.0102255	0.265251	0.813721		0.0043648	0.0162838	0.788664		-0.010687	0.0189412	0.572857
9116_28	HEPACAM2	-0.0116909	0.0104942	0.265264	0.813721		-0.0133193	0.0160298	0.406023		-0.0373733	0.0193922	0.0545212
5882_34	EEF1B2	-0.011256	0.0101107	0.265589	0.813721		0.00100523	0.0169151	0.952611		-0.0145356	0.0187628	0.438884
13629_25	ATG4B	-0.0112652	0.0101255	0.265898	0.813721		-0.00528984	0.0162026	0.74406		-0.0080969	0.0187246	0.665624
12008_3	CD7	-0.0114375	0.0102806	0.26591	0.813721		-0.0134392	0.0164909	0.415103		-0.0230474	0.0190288	0.2264
17155_1	VPS28	-0.0121634	0.0109334	0.26592	0.813721		-0.0128892	0.016606	0.437644		-0.033918	0.0201924	0.0936376
10030_8	MUTYH	-0.0111869	0.0100567	0.265972	0.813721		-0.0106526	0.0161301	0.508985		-0.0304146	0.0186576	0.103706
2900_53	CCL14	0.01234	0.0110963	0.266105	0.813721		-0.000389126	0.0169465	0.981681		-0.00869294	0.0204175	0.670468
11538_216	MLYCD	-0.0112003	0.0100748	0.266263	0.813721		-0.0157509	0.0158349	0.319885		-0.0256684	0.0186416	0.169152
7863_50	PGRMC1	-0.0111927	0.0100776	0.266718	0.813721		-0.02121	0.0163788	0.195332		-0.0333536	0.0186381	0.0741382
2642_4	PAFAH1B2	-0.0107504	0.00968298	0.266897	0.813721		8.89304e-05	0.0168854	0.995798		-0.013601	0.0180956	0.452636
18213_30	UBE2F	-0.011008	0.00993204	0.267717	0.813721		-0.00973824	0.0167064	0.559956		-0.022266	0.0183494	0.225536
3347_9	ADRBK1	-0.0113058	0.0102037	0.267857	0.813721		0.00612546	0.0165094	0.710617		-0.0227594	0.0188715	0.228384
12678_66	SNRPA	-0.0106791	0.00963857	0.267881	0.813721		-0.0212138	0.0169141	0.209765		-0.0367994	0.0180967	0.0425348
17766_5	NCF1	0.0185087	0.0167057	0.267895	0.813721		-0.0110373	0.0174086	0.526072		0.000576687	0.030893	0.985114
16591_71	CHIA	-0.0111571	0.0100719	0.267972	0.813721		-0.00624395	0.0167259	0.708918		-0.0370747	0.018583	0.0465796
14326_4	UBE2E1	-0.0110556	0.00998513	0.268204	0.813721		-0.0125628	0.0172345	0.466042		-0.0247341	0.0184648	0.181012
19367_34	DCI	-0.0113665	0.0102665	0.268232	0.813721		-0.0121988	0.0167994	0.46775		-0.0178732	0.0191155	0.350238
10903_50	STX8	-0.011118	0.0100436	0.268302	0.813721		0.00300091	0.0159806	0.851045		-0.00910057	0.0186602	0.625978
12456_5	PFKFB3	-0.0119899	0.0108314	0.268313	0.813721		-0.00541136	0.0179159	0.76262		-0.0353307	0.0200632	0.0788591
12812_25	ACYP2	-0.01143	0.0103258	0.268323	0.813721		-0.00182672	0.0167478	0.913145		-0.0310295	0.0191078	0.105028
5128_53	SLAMF6	-0.011822	0.0106805	0.268347	0.813721		-0.0164552	0.0161813	0.309188		-0.0190678	0.0197879	0.33571
15560_52	TCN2	0.115244	0.104248	0.268954	0.813721		-0.0224296	0.0130341	0.0852803		-0.215458	0.190953	0.259727
13534_20	MYOM2	0.0137949	0.0124825	0.269103	0.813721		0.0137787	0.016565	0.405522		-0.0217934	0.02302	0.344245
12799_65	DNAJC27	-0.0111	0.0100519	0.269476	0.813721		-0.00800737	0.0153703	0.602392		-0.0238332	0.0186266	0.201312
7065_1	G6B	-0.0110943	0.0100501	0.269638	0.813721		0.011265	0.0171436	0.511119		-0.020429	0.0186021	0.272647
8597_1	TMEM9	-0.0110494	0.0100132	0.269818	0.813721		-0.0139291	0.0170658	0.414388		-0.0265016	0.0187413	0.157967
8867_18	PAEP	-0.0116214	0.0105364	0.270038	0.813721		-0.00793214	0.0167015	0.634832		-0.0262966	0.0195196	0.178533
11300_32	SORT1	-0.011048	0.0100251	0.270445	0.813721		0.0142952	0.0166203	0.389729		-0.0133364	0.0185636	0.472838
5253_1	PDE1A	-0.0108984	0.0098905	0.270501	0.813721		0	0.0161799	1		-0.00479796	0.0183353	0.793678
8303_102	C12orf10	-0.0112542	0.0102138	0.270524	0.813721		-0.000784509	0.0161886	0.961349		-0.0323797	0.0188886	0.0871072
12357_41	SNAP29	-0.0110381	0.0100206	0.270665	0.813721		0.00410454	0.0162801	0.800949		-0.00370747	0.0184831	0.841104
6274_15	WSCD2	-0.0114377	0.010384	0.270687	0.813721		0.0261785	0.0164852	0.112286		-0.0314415	0.0191901	0.101968
17802_4	NANS	-0.0111317	0.0101065	0.270706	0.813721		-0.0121861	0.0176432	0.489756		-0.0288306	0.0186859	0.123491
12497_29	NUDT16L1	-0.0113783	0.0103308	0.270721	0.813721		-0.00493862	0.0163113	0.762063		-0.0107087	0.0191396	0.576069
9874_28	CDKN2B	-0.0113611	0.0103166	0.270792	0.813721		-0.00791983	0.0164509	0.630216		-0.029863	0.0190343	0.117307
11433_11	TCTN2	-0.0110976	0.0100846	0.271138	0.813721		-0.025073	0.0168229	0.136117		-0.0298705	0.0186451	0.109779
9337_43	TAC1	-0.0119658	0.0108764	0.27126	0.813721		-0.0215496	0.0174473	0.216784		-0.0323897	0.0201137	0.107963
9970_7	UBXN4	-0.0106863	0.00971644	0.271413	0.813721		-0.0210852	0.0162418	0.194216		-0.0338943	0.0179399	0.059431
3280_49	ACAN	-0.0122086	0.011102	0.271474	0.813721		-0.00269362	0.016546	0.870679		-0.0224297	0.0205893	0.276513
9484_75	DSG2	-0.0124044	0.0112916	0.271963	0.813721		-0.000186173	0.016055	0.990748		0.00041565	0.0208178	0.984078
5178_5	PDE7A	-0.0113628	0.0103442	0.271999	0.813721		-0.0171388	0.0165188	0.299489		-0.0374678	0.0190822	0.0501476
10557_6	TEX29	-0.0113537	0.0103365	0.272026	0.813721		-0.00482591	0.0160305	0.76338		-0.0286118	0.0191162	0.1351
9004_24	LDLRAD4	-0.0109028	0.00993789	0.272599	0.813721		-0.0191212	0.0174323	0.272692		-0.0266629	0.0184139	0.148256
12717_65	TOX3	-0.0107238	0.00977533	0.272629	0.813721		0.0015163	0.0161697	0.925288		-0.00798342	0.0181664	0.660519
9370_69	GGH	-0.0118792	0.0108299	0.272692	0.813721		-0.0270686	0.0171176	0.113803		-0.0401557	0.0200457	0.0456983
8957_72	ERLEC1	-0.0120432	0.0109841	0.272894	0.813721		-0.00299353	0.0164542	0.855637		-0.0259044	0.0203564	0.203775
19281_86	MAFG	-0.0112879	0.0102953	0.2729	0.813721		-0.0107982	0.0162461	0.506267		-0.0309228	0.0190098	0.10444
14205_6	HEXIM2	-0.0112921	0.0103019	0.273025	0.813721		-0.00376154	0.0161857	0.816228		-0.0215098	0.0190812	0.260172
4697_59	CSF2	-0.0103083	0.00940546	0.273083	0.813721		0.00749488	0.015782	0.634858		0.00991219	0.017613	0.57384
12366_16	CRYGD	-0.0110731	0.0101115	0.273474	0.813721		-0.000476145	0.016203	0.976557		-0.00175452	0.0186934	0.92526
10464_6	ANTXR1	-0.0121153	0.011065	0.273551	0.813721		-0.0186946	0.018054	0.300442		-0.00429735	0.0203604	0.832924
11638_42	B3GALT2	-0.0127138	0.0116127	0.273595	0.813721		0	0.0168009	1		-0.0137236	0.0214467	0.522538
17739_1	HADH	-0.0107751	0.00984265	0.273632	0.813721		-0.00336107	0.0165744	0.839302		-0.0262214	0.0181706	0.149631
11288_26	NT5C2	-0.0110648	0.0101115	0.273835	0.813721		-0.00922155	0.0163465	0.572666		-0.0136912	0.0187297	0.465131
18400_52	ALKBH2	-0.0103954	0.00950152	0.27392	0.813721		-0.0119065	0.0157015	0.448267		-0.00812385	0.0175941	0.644473
2888_49	C7	0.0118574	0.0108378	0.273922	0.813721		0.0201145	0.0178916	0.260911		0.0088938	0.0200594	0.657688
17816_58	NCALD	-0.0109556	0.0100142	0.273953	0.813721		0	0.0174178	1		-0.0221941	0.0185343	0.2317
12682_5	CCBL2	-0.0113591	0.0103901	0.274277	0.813721		-0.0102252	0.0169239	0.545721		-0.025807	0.0192272	0.180142
19121_3	UBQLN2	-0.0111017	0.0101558	0.274332	0.813721		0.00696268	0.01659	0.67471		-0.0226881	0.0188041	0.22818
18887_7	ENTPD2	0.0112689	0.0103158	0.27466	0.813721		0.0166297	0.0158485	0.294046		-0.00565228	0.0190815	0.767188
15548_35	PHGDH	0.013688	0.012532	0.274725	0.813721		0.0191909	0.0171663	0.263592		0.00935533	0.0232523	0.687607
10344_334	IL10RA	-0.0117361	0.010762	0.275488	0.813721		-0.0119963	0.0159634	0.452357		-0.0381151	0.019746	0.0541427
11265_8	ALDH1A1	-0.0112801	0.0103509	0.275816	0.813721		-0.0189413	0.0161676	0.241375		-0.0289787	0.0191631	0.131117
8427_118	RSPO3	-0.0115984	0.0106438	0.275853	0.813721		-0.0100217	0.0171127	0.558124		-0.0323287	0.0196924	0.10129
13536_56	POLI	-0.0110455	0.0101371	0.275884	0.813721		-0.00179276	0.016139	0.911551		-0.00686529	0.018805	0.715208
9800_20	NDUFB8	-0.0118155	0.0108469	0.276021	0.813721		-0.0159053	0.0167421	0.342104		-0.0458677	0.020008	0.0222963
9302_90	GADD45GIP1	-0.0112972	0.010375	0.276205	0.813721		0.00427012	0.0159953	0.789499		-0.0200864	0.0191688	0.295209
5727_35	B3GALTL	-0.0108311	0.00995484	0.276583	0.813721		0.0026768	0.0169978	0.874867		-0.0135148	0.0184223	0.463534
3903_49	SNX4	-0.0111912	0.0102865	0.276619	0.813721		0.00672825	0.0168766	0.690134		-0.0158116	0.019043	0.406763
8804_39	COL20A1	-0.0113416	0.0104279	0.276763	0.813721		0.00474927	0.0162815	0.770518		-0.0300848	0.0192636	0.118987
7803_4	CHST1	-0.0112464	0.0103407	0.27678	0.813721		-0.00356144	0.0165385	0.8295		-0.0209498	0.0192313	0.276524
6214_84	IFNA8	-0.0105994	0.00976079	0.277517	0.813721		0.0117269	0.0164826	0.476792		-0.0104065	0.0180383	0.564262
11636_33	TAGLN2	-0.0111999	0.0103223	0.277913	0.813721		-0.0127617	0.017569	0.467609		-0.0370126	0.01906	0.0527148
7197_2	DNAJC15	-0.0111544	0.0102837	0.278069	0.813721		-0.0148788	0.0160206	0.353029		-0.0223571	0.0190133	0.240212
19231_22	PTP4A3	-0.010972	0.0101176	0.278167	0.813721		0.00636939	0.0168139	0.704823		-0.00988452	0.0187387	0.598088
4437_56	ENTPD5	-0.0176	0.0162329	0.278268	0.813721		-0.0224457	0.0167085	0.179154		-0.0132014	0.0300286	0.660398
9883_29	GLO1	-0.0111136	0.0102555	0.278513	0.813721		-0.0192923	0.0166285	0.24597		-0.0193181	0.018993	0.309594
6997_32	RAB26	-0.0118263	0.0109163	0.27865	0.813721		-0.000798622	0.0172242	0.963018		-0.0220855	0.0201637	0.273913
12690_33	2025-09-10	-0.0115404	0.0106642	0.279178	0.813721		-0.00424051	0.0169545	0.802501		-0.0314252	0.0195585	0.108749
9933_49	ATP1B4	-0.0104339	0.00964262	0.279226	0.813721		0.00365251	0.0149341	0.806785		-0.0098183	0.017868	0.582916
19333_4	HNRNPK	-0.0102197	0.00944615	0.279299	0.813721		-0.00290063	0.0165605	0.860959		-0.021305	0.0180592	0.238671
8035_6	C1orf198	-0.0112454	0.0104073	0.27991	0.813721		0.00180484	0.0162836	0.911745		-0.00856154	0.0193155	0.65778
8587_21	SPINK14	-0.0122004	0.0112939	0.280021	0.813721		-0.0235642	0.0172757	0.172565		-0.0307812	0.0208505	0.140503
6227_1	KLK10	-0.011461	0.0106166	0.280349	0.813721		-0.00662348	0.0168132	0.693621		-0.0183888	0.0196478	0.34977
12693_2	SH3BGRL	-0.0111412	0.0103213	0.280393	0.813721		-0.00981729	0.0171766	0.567626		-0.0354724	0.019033	0.0629494
16296_43	LGR5	-0.0112793	0.0104525	0.280542	0.813721		-0.00604459	0.0167208	0.717725		-0.0276907	0.0192981	0.151947
16872_248	GSTZ1	-0.00908338	0.00842217	0.280807	0.813721		-0.0248777	0.0139595	0.0747289		-0.0217033	0.0155886	0.16447
18220_141	SRA1	-0.0111626	0.0103503	0.280819	0.813721		0	0.0163512	1		-0.0289411	0.019173	0.131815
9730_22	GHDC	-0.0114728	0.0106466	0.281212	0.813721		-0.00595838	0.0166577	0.720572		-0.0203409	0.0197116	0.302608
18925_24	PSMA5	-0.0103422	0.00959811	0.281247	0.813721		-0.0214185	0.0157119	0.172819		-0.00394772	0.0184442	0.830607
3874_8	UBE2L3	-0.0111312	0.0103317	0.281312	0.813721		0.013987	0.017293	0.418614		-0.0163011	0.0191142	0.394166
4862_63	BMPR2	-0.0113263	0.0105185	0.281571	0.813721		-0.0135053	0.0154142	0.380943		-0.0340181	0.0194323	0.0806341
12661_44	GABARAPL1	-0.010784	0.0100166	0.281654	0.813721		0.00435771	0.01675	0.794739		-0.045148	0.0184359	0.0146736
12652_37	AHCYL1	-0.0110511	0.0102736	0.282071	0.813721		0.00615746	0.0170346	0.717749		-0.0074592	0.0190416	0.695424
6280_11	PCDH8	-0.0107907	0.0100465	0.282789	0.813721		0.00303433	0.0166618	0.855494		-0.0208889	0.018601	0.261982
13027_20	CBX7	-0.0104053	0.00968786	0.282796	0.813721		-0.0178797	0.0155499	0.250213		-0.0238899	0.0179542	0.183931
8933_84	MEF2C	-0.0108876	0.0101418	0.283029	0.813721		-0.0126813	0.0158903	0.42484		-0.00981979	0.0187845	0.601375
18291_8	CDKN1A	-0.0109536	0.0102042	0.283076	0.813721		0.00438218	0.0171972	0.798863		-0.0241839	0.0188928	0.201123
5532_53	FGFR1	-0.0114973	0.0107108	0.283077	0.813721		-0.0227584	0.0176326	0.196808		0.00904495	0.0198034	0.64806
9037_1	STX18	-0.0106229	0.00990117	0.283317	0.813721		-0.010095	0.0161658	0.532323		-0.0245478	0.0183419	0.181397
10977_55	UCMA	-0.0112909	0.0105302	0.28361	0.813721		-0.015343	0.0165115	0.352768		-0.0156313	0.0194813	0.422722
4997_19	EIF4A3	-0.0102973	0.00960385	0.283629	0.813721		0.0134046	0.0165978	0.419311		-0.00996574	0.0180938	0.582032
10754_113	PROK2	0.0120684	0.011256	0.283641	0.813721		-0.0247536	0.0172547	0.1514		-0.0234875	0.0207753	0.258791
13950_9	COL4A3BP	-0.0107508	0.0100288	0.283723	0.813721		0.00450291	0.0154106	0.770137		-0.00709074	0.0185906	0.703058
17350_13	CHMP2B	-0.010804	0.0100935	0.284439	0.813721		0.00617657	0.0166349	0.710413		-0.0154568	0.0187002	0.408887
11671_19	BRPF1	-0.0108447	0.0101357	0.284638	0.813721		-0.00523509	0.0160613	0.744467		-0.0340936	0.0186827	0.0686222
9326_33	ITIH2	0.0110841	0.0103627	0.28479	0.813721		0.0135229	0.0173229	0.435016		0.0397308	0.0191267	0.0382937
3222_11	SEMA3A	-0.0107975	0.0100972	0.284908	0.813721		0.00212835	0.0169283	0.899948		-0.0305254	0.0185707	0.100864
19488_1	PDCD6	-0.0111041	0.0103894	0.285164	0.813721		-0.00348497	0.0164143	0.831863		-0.0371775	0.0191887	0.0532551
12822_34	APBB1	-0.0105715	0.00989175	0.285198	0.813721		-0.00543765	0.0159212	0.7327		-0.0145981	0.0183485	0.426646
14094_29	HBEGF	-0.0118903	0.0111318	0.285458	0.813721		-0.0063469	0.0167125	0.704117		-0.0155692	0.0206308	0.450812
4332_6	CLEC1B	-0.0105989	0.00992315	0.285477	0.813721		0.000265745	0.017521	0.987899		-0.0197826	0.0182982	0.280166
6940_18	JPH1	-0.0111092	0.010401	0.285482	0.813721		-0.023277	0.0162461	0.151922		-0.0280334	0.0192085	0.145081
8784_7	FAM175A	-0.0109566	0.0102606	0.285599	0.813721		0.000455625	0.0165492	0.978036		-0.0357343	0.0189079	0.0593516
4392_54	FGF12	-0.0102845	0.00963743	0.285906	0.813721		0.00387815	0.0167836	0.817262		-0.0210789	0.0178406	0.237964
10608_9	HTN1	-0.0111171	0.0104235	0.286181	0.813721		0.00116985	0.0167369	0.944276		-0.0286892	0.0192889	0.137561
10063_10	FANCL	-0.0107468	0.0100787	0.28629	0.813721		-0.0137221	0.0161576	0.395731		-0.0270546	0.0186342	0.147169
7624_19	ANK2	-0.0112052	0.0105087	0.286298	0.813721		-0.015795	0.0173486	0.362585		-0.015959	0.0194747	0.41291
11514_196	CD59	-0.0112578	0.0105641	0.286576	0.813721		-0.00793651	0.0163285	0.62693		-0.00630897	0.0195476	0.747022
5888_29	EIF5A	-0.0103961	0.00976501	0.287047	0.813721		-0.00564659	0.0170441	0.740423		-0.0218287	0.0182921	0.233306
13578_98	ABLIM3	0.0100024	0.00940472	0.28753	0.813721		0.019672	0.0162973	0.227404		0.00573309	0.0177141	0.746343
9875_107	THOC1	-0.0112825	0.0106109	0.28765	0.813721		-0.0134054	0.0171539	0.434522		-0.0320779	0.0196202	0.102695
11289_31	CSNK1D	-0.010825	0.0101813	0.287682	0.813721		-0.0187959	0.0161933	0.245756		-0.0236433	0.0188411	0.210114
5114_65	PRLR	-0.0109826	0.0103308	0.287739	0.813721		-0.0069031	0.0172467	0.688967		-0.026617	0.0190963	0.163993
8250_2	PTPRJ	-0.0112571	0.0105894	0.287757	0.813721		-0.015669	0.0175334	0.371501		-0.031996	0.0195804	0.102875
13422_66	ENOX2	-0.0108231	0.0101864	0.288005	0.813721		-0.00236783	0.0163205	0.884645		-0.0273598	0.0188855	0.148048
6900_30	UBE2J1	-0.0104525	0.00983781	0.288015	0.813721		-0.01462	0.0163625	0.371587		-0.0182193	0.018227	0.318003
7778_104	C9orf89	-0.0110806	0.0104303	0.288077	0.813721		-0.01899	0.016803	0.258413		-0.0358565	0.0192646	0.0632983
18205_123	MAGEA6	-0.0108467	0.0102125	0.288194	0.813721		0.00189147	0.016402	0.908192		-0.0282048	0.018877	0.135775
12434_25	IST1	-0.0109353	0.0103073	0.288721	0.813721		0.0113608	0.0168854	0.501064		-0.0106544	0.0190146	0.57551
9819_110	NUP210	-0.0107444	0.0101434	0.289485	0.813721		-0.0109722	0.0162607	0.499821		-0.0359299	0.0187484	0.0558849
3373_5	GZMH	-0.0105169	0.00993261	0.289678	0.813721		-0.011546	0.0176788	0.513692		-0.0174787	0.018403	0.342688
8485_7	KEAP1	-0.010225	0.00965805	0.289735	0.813721		-0.0109158	0.0150831	0.469245		-0.0279278	0.0178335	0.11798
11560_76	NFATC4	-0.0105399	0.00996341	0.29012	0.813721		-0.00841596	0.0162564	0.604667		-0.0294679	0.0183765	0.109447
10073_22	TDP1	-0.0103903	0.00982267	0.290154	0.813721		-0.012311	0.0163016	0.450126		-0.0148281	0.0182196	0.41612
7155_46	C4BPB	-0.0103074	0.00974912	0.290389	0.813721		-0.0272419	0.0163989	0.0966726		-0.0284799	0.0180094	0.114426
3891_56	MBD4	-0.0105187	0.00995153	0.290515	0.813721		0.0123903	0.0163291	0.447979		-0.0146907	0.0184516	0.426312
15347_12	HPX	0.00954602	0.00903408	0.290663	0.813721		0.0140369	0.0156964	0.371176		0.0103643	0.0170051	0.542485
9518_95	PLA1A	-0.0103563	0.00980168	0.290702	0.813721		0.00973347	0.0157779	0.537298		-0.0161413	0.0181294	0.373716
8878_48	YTHDC1	-0.0103562	0.00980814	0.291023	0.813721		3.67731e-05	0.0164079	0.998212		-0.0148147	0.0181383	0.414454
12641_3	INPP5B	-0.0108711	0.0103063	0.291516	0.813721		0.000572949	0.0167324	0.972684		-0.0114122	0.0190654	0.549725
14634_13	LHCGR	-0.0101106	0.00958655	0.29158	0.813721		-0.00632433	0.0158507	0.689898		-0.0138637	0.0177888	0.436145
7154_92	LEG1	-0.0121905	0.0115606	0.291661	0.813721		0.00566038	0.0169924	0.73905		0.0206674	0.0213159	0.332728
6923_1	PLOD2	-0.0110083	0.01044	0.291685	0.813721		-0.0172095	0.0171779	0.316423		-0.0279103	0.0192204	0.147102
8758_2	PCDHA7	-0.00991638	0.00941022	0.29198	0.813721		-0.0065944	0.0157847	0.676114		-0.0145549	0.0176833	0.410853
5909_51	NME1	-0.0106573	0.0101175	0.292177	0.813721		0.00205438	0.0164094	0.900369		-0.0150234	0.018718	0.422581
13972_4	HSD17B14	-0.0104669	0.00993739	0.292209	0.813721		-0.0163855	0.0165802	0.323027		-0.0204906	0.018357	0.264863
9545_156	GZMK	0.0108531	0.0103092	0.292455	0.813721		0.0117188	0.0166774	0.48226		0.000813225	0.0190139	0.965902
9830_109	VAV3	-0.0121897	0.0115828	0.292617	0.813721		-0.0161721	0.0169651	0.34046		-0.0282423	0.0214335	0.188221
9960_2	TBC1D5	-0.0110471	0.0105	0.29275	0.813721		-0.0160297	0.0175404	0.360783		-0.0329329	0.0193934	0.0901067
11926_23	AAGAB	-0.0105652	0.0100424	0.292772	0.813721		-0.00156656	0.016771	0.925579		-0.0215502	0.0185617	0.2462
19297_4	G6PD	-0.0105291	0.0100173	0.293217	0.813721		0.0046102	0.016895	0.78495		-0.0206138	0.0185406	0.266754
12462_20	SETMAR	-0.0108808	0.0103528	0.293258	0.813721		-0.00233922	0.0164482	0.886908		-0.0317503	0.0191531	0.0980078
17736_105	APTX	-0.0108461	0.0103209	0.29331	0.813721		0.000803246	0.0163088	0.960718		-0.0120266	0.0191576	0.530441
8337_65	PTPRU	0.0116169	0.0110603	0.293571	0.813721		0.000414967	0.0172525	0.980811		-0.0169784	0.020448	0.406757
18904_23	CAMK4	-0.0102617	0.00977278	0.293703	0.813721		-0.00874544	0.0159362	0.583158		-0.0229298	0.0180851	0.205435
11664_32	ARFGAP2	-0.0107004	0.010195	0.293915	0.813721		0.00517711	0.0167687	0.757522		-0.0231881	0.0188043	0.218112
7748_11	NDUFV2	-0.0104938	0.0100064	0.294313	0.813721		-0.00961083	0.015205	0.527332		-0.0373951	0.0184305	0.0429942
12442_4	RHOD	-0.0102934	0.00981576	0.294336	0.813721		-0.000326064	0.0160233	0.983765		-0.013945	0.0181473	0.442595
4261_55	PON1	-0.010529	0.0100409	0.294359	0.813721		-0.0071438	0.0156452	0.647949		-0.019317	0.0185893	0.299242
12815_9	IARS	-0.0108935	0.0103886	0.294365	0.813721		-0.007796	0.017717	0.659916		-0.0173622	0.0191026	0.363847
4151_6	PLG	-0.0113918	0.010867	0.2945	0.813721		0.00381084	0.0171295	0.823946		-0.0210169	0.020114	0.296583
3817_18	PRKCQ	-0.0111337	0.0106226	0.294589	0.813721		-0.0049203	0.0176492	0.780412		-0.0319813	0.0196306	0.103914
13535_2	COL4A3BP	-0.0105944	0.0101113	0.294741	0.813721		0.0105365	0.0161877	0.515114		-0.0203055	0.0187142	0.278433
9255_5	IL17C	-0.010535	0.0100559	0.294802	0.813721		0.00112133	0.016176	0.944734		-0.024973	0.0185867	0.179694
12437_18	ULK3	-0.0106304	0.0101484	0.294873	0.813721		-0.0113858	0.0171685	0.507215		-0.0153395	0.0187632	0.414018
7118_24	IGDCC3	-0.0106238	0.0101515	0.295321	0.813721		-0.0195076	0.0164877	0.236744		-0.0301314	0.0187593	0.108865
14066_49	MAGI2	-0.0105185	0.0100523	0.29539	0.813721		-0.0131858	0.0168159	0.432964		-0.0216612	0.0186089	0.244976
8409_3	RSPO2	-0.0114912	0.010982	0.295391	0.813721		-0.0176621	0.016733	0.291185		-0.0445291	0.0202814	0.0285861
8042_88	SPINK9	-0.0113961	0.0108991	0.295746	0.813721		-0.00146583	0.0165848	0.929572		0.0208332	0.0200215	0.298596
6455_52	HAPLN4	-0.0104041	0.00995419	0.295933	0.813721		-0.0108196	0.016088	0.501248		-0.00841397	0.0184092	0.647834
9947_22	TOPBP1	-0.0106423	0.0101911	0.296359	0.813721		-0.0292823	0.0160046	0.0673065		-0.0196691	0.0188695	0.297747
17683_2	COMMD9	-0.0110207	0.0105542	0.296394	0.813721		0.00401749	0.01686	0.81166		-0.011658	0.0195116	0.550453
12399_194	CCDC50	-0.0107842	0.0103285	0.29643	0.813721		0	0.0166889	1		-0.0252741	0.0190588	0.185413
9503_1	NMS	-0.00986304	0.00944662	0.296448	0.813721		0.00809577	0.0160726	0.614472		-0.0199452	0.017463	0.253947
19482_11	HDHD3	-0.0107773	0.0103302	0.296817	0.813721		-0.000969055	0.0166174	0.953497		-0.0207472	0.0191239	0.2785
8446_4	ADCYAP1	-0.0103149	0.00988811	0.296875	0.813721		-0.00185417	0.0161087	0.908363		-0.0122488	0.0183403	0.504532
12771_19	ZNF180	-0.0101399	0.00972189	0.296951	0.813721		0.00850508	0.0161202	0.597775		-0.00978512	0.0179882	0.586704
12408_333	RAB22A	-0.0104191	0.00999022	0.296982	0.813721		-0.00886271	0.016446	0.589957		-0.012034	0.0184785	0.51519
3381_24	LYN	-0.0104613	0.0100369	0.297277	0.813721		0.0066334	0.0160253	0.678923		-0.0181013	0.0185697	0.330147
11444_49	POLR3F	-0.0104281	0.0100068	0.297369	0.813721		-0.00879101	0.0160569	0.584041		-0.0217515	0.0185094	0.240495
6511_17	FAM19A4	-0.0108494	0.0104133	0.297468	0.813721		0.00188047	0.0164279	0.908867		-0.0178664	0.0192324	0.353353
12361_102	RRAS2	-0.0105801	0.0101574	0.297592	0.813721		0.00821945	0.0166796	0.622165		-0.000834622	0.0187963	0.964601
19467_3	RBKS	-0.0103798	0.00997191	0.297921	0.813721		-0.018536	0.0160241	0.247371		-0.0397802	0.0184004	0.0311014
2687_2	MIA	-0.0112848	0.0108417	0.297933	0.813721		0.00736602	0.0160593	0.646467		0.000436483	0.020043	0.982634
11143_32	OLFM3	-0.0106525	0.0102386	0.298143	0.813721		-0.0048177	0.0170097	0.776998		-0.0337915	0.0188288	0.073314
19338_3	LZIC	-0.0102161	0.00982031	0.298198	0.813721		0.0118308	0.0165397	0.474425		-0.0264369	0.0181258	0.14533
2949_6	PLA2G10	-0.0109122	0.0104931	0.298365	0.813721		-0.0209032	0.0165053	0.205349		-0.0252059	0.0194375	0.195314
18275_5	CRIP1	0.0117229	0.0112729	0.298379	0.813721		-0.00659502	0.0167737	0.694189		-0.0176168	0.0207932	0.39727
5765_53	DEFB121	-0.0110342	0.0106196	0.298786	0.813721		-0.00249926	0.0171554	0.884172		-0.00598776	0.0196111	0.760247
16900_29	MDGA1	0.0092752	0.00893226	0.299087	0.813721		0.0092181	0.0148381	0.534437		0.0122615	0.0167258	0.463852
11193_27	HNF1A	-0.0102267	0.00985359	0.299333	0.813721		0.00434628	0.0162242	0.788785		-0.0142914	0.0182224	0.433252
7145_1	ITIH3	-0.0106255	0.0102387	0.299376	0.813721		-0.00299999	0.0158354	0.849741		-0.00399215	0.0189528	0.833258
5656_53	ENDOU	-0.0110051	0.0106137	0.299792	0.813721		0	0.0165159	1		-0.0152363	0.019698	0.439598
12904_180	CUBN	-0.0106769	0.0102981	0.299836	0.813721		-0.00233926	0.0162698	0.885675		-0.0368795	0.0190523	0.0534719
3412_7	BCL2	-0.0103093	0.00994474	0.299896	0.813721		0.0164542	0.0166061	0.321757		-0.0130215	0.0184046	0.47958
11378_37	SYK	-0.0103738	0.0100125	0.300161	0.813721		-0.0018019	0.0169664	0.91542		-0.018994	0.0184772	0.304464
13676_46	INHBB	-0.0110591	0.0106749	0.300207	0.813721		-0.0174478	0.0173975	0.315912		-0.00902032	0.0197281	0.647705
9751_72	YBX1	-0.0103236	0.00996617	0.300267	0.813721		-0.0204542	0.0172179	0.23485		-0.0340679	0.0184206	0.0649879
7153_66	NGRN	-0.0105759	0.0102142	0.300478	0.813721		-0.0212329	0.0164377	0.196454		-0.0176579	0.0188853	0.350241
13126_52	DSC2	-0.0126145	0.0121848	0.300542	0.813721		-0.00529691	0.0175728	0.763089		0.00853748	0.0225064	0.704601
8391_12	DEFB115	-0.01038	0.0100294	0.300691	0.813721		-0.00211409	0.0164437	0.897702		-0.0248836	0.0185433	0.180238
3352_80	CA6	-0.0113871	0.0110113	0.301074	0.813721		0	0.0175311	1		0.0236871	0.0201527	0.240406
5095_21	KIR2DL4	-0.0102815	0.00994603	0.301261	0.813721		-0.00242825	0.0163567	0.881983		-0.0324854	0.0185401	0.0803622
2750_3	APOA1	-0.0103912	0.0100526	0.301285	0.813721		-0.0164236	0.0163423	0.314909		-0.0166789	0.0185882	0.370002
12636_113	SMYD2	-0.0108675	0.0105149	0.301355	0.813721		-0.0125796	0.0166383	0.449611		-0.0340852	0.0194388	0.0801401
8394_56	RNASE2	-0.0108978	0.0105451	0.301396	0.813721		-0.0227619	0.0167454	0.174054		-0.0233787	0.0195258	0.231751
19163_26	LRRC59	-0.00994106	0.00962168	0.301513	0.813721		0.0107799	0.0163288	0.509141		-0.01906	0.0178101	0.285059
8249_124	ALK	-0.0105734	0.0102363	0.30164	0.813721		-0.0169091	0.0161191	0.294174		-0.0187603	0.0189505	0.322675
8970_9	RIPK2	-0.0106694	0.0103299	0.301662	0.813721		-0.00604516	0.0173874	0.728085		-0.00771604	0.0191009	0.686414
12382_2	DDX58	-0.0104673	0.010138	0.301845	0.813721		-0.00184851	0.0163763	0.910128		-0.0150992	0.0187456	0.420927
11334_7	LILRB3	-0.0104823	0.0101681	0.302584	0.813721		-0.00253075	0.0173362	0.883936		-0.0375078	0.0187773	0.0463159
11278_4	COL11A2	-0.0108533	0.0105377	0.303033	0.813721		-0.0126164	0.0173918	0.468193		-0.0080122	0.0195681	0.682385
18329_4	PRPS2	-0.0105066	0.0102095	0.303431	0.813721		-0.019809	0.0173003	0.252206		-0.0189245	0.0189214	0.317719
3845_51	DYNLRB1	-0.0103588	0.0100684	0.303555	0.813721		-0.0179097	0.0164045	0.274941		-0.0133921	0.0186512	0.473076
15608_5	RPS6KB1	-0.0111872	0.0108747	0.303604	0.813721		-0.0157909	0.0168803	0.349551		-0.0177273	0.0201805	0.380133
14583_49	MSTN	-0.00990292	0.00962806	0.303693	0.813721		0.00308764	0.0159407	0.846415		-0.0143358	0.0178377	0.421969
5017_19	PRDX5	-0.0104309	0.0101448	0.303857	0.813721		-0.0090547	0.0165691	0.584735		-0.030592	0.0187104	0.102677
18381_16	ALDH2	0.010839	0.0105446	0.30399	0.813721		-0.0044932	0.0172185	0.79413		-0.0176713	0.019325	0.360936
4543_65	COL23A1	-0.00977663	0.00951141	0.304004	0.813721		-0.0111827	0.0156994	0.476278		-0.025593	0.0178724	0.152778
19135_5	NT5C3L	-0.0102967	0.0100211	0.304183	0.813721		-0.00960752	0.0170037	0.572057		-0.0354676	0.0184773	0.0554916
12348_46	SARS2	-0.00982762	0.00956587	0.304249	0.813721		0.00353336	0.0163827	0.82924		-0.0204175	0.0177773	0.25131
12381_26	CBR1	-0.0106391	0.0103631	0.304594	0.813721		-0.00425729	0.0169951	0.8022		-0.0192042	0.019193	0.317515
17514_48	RAB21	-0.0104278	0.0101574	0.304595	0.813721		0.00270779	0.0168552	0.872369		-0.0220007	0.0188146	0.242829
5094_62	AMICA1	-0.0101322	0.00987224	0.304736	0.813721		-0.000307827	0.0162721	0.984907		-0.0188067	0.0182307	0.302765
18419_20	ARPC5	-0.0096314	0.00938756	0.304904	0.813721		-0.00558478	0.0156856	0.721807		-0.0281652	0.0177618	0.113442
4237_70	LCMT1	-0.0108215	0.0105503	0.305029	0.813721		-0.00986061	0.0169506	0.560752		-0.0177035	0.0195121	0.364684
3821_28	MAPKAPK5	-0.0104569	0.0102023	0.305386	0.813721		-0.0174909	0.0167537	0.296483		-0.0305055	0.0188994	0.107142
19372_7	MDGA2	-0.0103377	0.0100921	0.305675	0.813721		-0.00233632	0.016657	0.888454		0.0334506	0.0185137	0.0713989
16746_12	INHBB	-0.0107417	0.0104881	0.305748	0.813721		-0.0105386	0.0166969	0.527929		-0.0311896	0.019354	0.107701
8346_9	DPP7	-0.0102276	0.00998817	0.305851	0.813721		0.0115165	0.0168559	0.494459		-0.0113828	0.0184637	0.537851
4956_2	EREG	-0.0105151	0.0102728	0.306031	0.813721		0.00022937	0.0171743	0.989344		-0.00756099	0.019025	0.691226
9764_79	HNRNPF	-0.0101397	0.00990737	0.306096	0.813721		0.00771655	0.0165558	0.641149		-0.00950549	0.0183671	0.605019
11368_32	AK2	-0.0100881	0.00985849	0.306169	0.813721		0.00992669	0.0167629	0.553728		-0.016006	0.01824	0.380627
12603_87	PABPC4	-0.0102823	0.0100535	0.306424	0.813721		0	0.016837	1		-0.0202507	0.01861	0.277052
5360_9	AKT2	-0.0103805	0.0101516	0.306521	0.813721		0.00159855	0.0168651	0.924486		-0.0148865	0.018771	0.428124
4890_10	POMC	-0.0102247	0.0100082	0.306953	0.813721		-0.0104014	0.0168917	0.538046		-0.0198233	0.0185125	0.284777
15588_17	GLA	-0.0105211	0.0102993	0.306998	0.813721		-0.00894875	0.0163166	0.583386		-0.00774079	0.0190257	0.684287
19253_82	RAB2B	-0.0103821	0.010165	0.307087	0.813721		0.0138611	0.0162128	0.39258		-0.0221945	0.0188047	0.238459
10643_16	OLFM3	-0.0100897	0.00988377	0.307332	0.813721		0.00271527	0.0165845	0.869949		-0.0131403	0.0182681	0.472295
9964_10	MYZAP	-0.00991772	0.00972093	0.307613	0.813721		-0.00239813	0.0153997	0.876249		-0.0254311	0.0179767	0.157793
11593_21	CXCL9	-0.0105087	0.010303	0.307745	0.813721		-0.00109825	0.0161489	0.945779		-0.0194743	0.0190779	0.307857
9207_60	CRYZL1	0.0109432	0.0107432	0.308387	0.813721		-0.00159724	0.0172472	0.926214		-0.00788229	0.0198566	0.691567
17725_37	USH1C	-0.0105487	0.0103575	0.308459	0.813721		-0.00439076	0.0157557	0.780492		-0.0313326	0.0191329	0.102134
12577_100	FEN1	-0.0106619	0.0104696	0.308503	0.813721		0.000347121	0.0153484	0.981957		-0.0223274	0.0193596	0.249343
2602_2	ANGPT2	0.0110579	0.0108585	0.308505	0.813721		0.00123695	0.0169969	0.941985		-0.0283507	0.0200553	0.158099
17737_7	IVD	-0.00982823	0.0096566	0.308786	0.813721		0	0.0161987	1		-0.0199979	0.0179911	0.266872
12041_33	HSPA1L	-0.0106963	0.0105097	0.308791	0.813721		-0.00546487	0.0168591	0.745825		-0.0323335	0.0194316	0.0967501
17746_77	FIS1	-0.0102764	0.0101001	0.308934	0.813721		-0.00514536	0.0170132	0.762321		-0.0280877	0.0186913	0.133547
9220_7	EPHB3	-0.00956803	0.00940949	0.309225	0.813721		-0.00532529	0.0161975	0.742328		-0.0191261	0.0178042	0.283234
14122_132	ZNRF3	-0.010458	0.0102893	0.309442	0.813721		0.00589621	0.0170799	0.729933		-0.0240049	0.0190282	0.207705
12619_14	PPM1A	-0.0100021	0.00984366	0.309582	0.813721		-0.0121933	0.0162694	0.453576		-0.0247023	0.018232	0.176071
12724_81	CIRBP	-0.0101929	0.0100335	0.309681	0.813721		-0.00916617	0.0172123	0.594355		-0.0217818	0.0185785	0.241591
3855_56	PRDX1	-0.0103508	0.0101939	0.309917	0.813721		-0.00558124	0.0165128	0.735367		-0.0145055	0.0188512	0.441978
18913_3	CDC2	-0.0101838	0.0100297	0.309934	0.813721		0.00672804	0.0164387	0.682333		-0.0163154	0.0185524	0.379596
15585_304	FBLN5	0.0116854	0.0115091	0.309953	0.813721		0.0198785	0.0167459	0.235201		-0.0171391	0.0213492	0.422475
12714_38	AP1G2	-0.0102096	0.0100583	0.310086	0.813721		-0.00514808	0.0173667	0.766899		-0.0163768	0.0186056	0.379172
3379_29	PRKCI	-0.0108413	0.0106851	0.310283	0.813721		0.0105034	0.0167012	0.529412		-0.0149409	0.0198662	0.452362
11395_5	PTK2B	-0.0101578	0.0100139	0.310404	0.813721		-0.00973712	0.0162507	0.549052		-0.0129749	0.018561	0.484853
11534_6	LRIT3	-0.00988941	0.00975496	0.310687	0.813721		-0.00825604	0.0166689	0.620391		-0.0404877	0.0180113	0.0250208
17855_28	RGS4	-0.0102577	0.0101228	0.310901	0.813721		-0.0111753	0.0159306	0.482992		-0.0287643	0.0186936	0.12451
11969_5	S100A2	-0.0104509	0.0103142	0.310941	0.813721		-0.0113783	0.0154885	0.462566		-0.0289895	0.0191325	0.13036
5352_11	TNFRSF14	-0.0104814	0.0103489	0.311156	0.813721		-0.0125118	0.0162672	0.441807		-0.0288225	0.0191198	0.132326
2558_51	POMC	-0.0102954	0.0101665	0.311216	0.813721		-0.0172727	0.0163231	0.289973		-0.0313488	0.0187146	0.0945444
19612_3	CD81	-0.0104656	0.010342	0.311561	0.813721		-0.00548169	0.016496	0.73966		-0.0263082	0.0191003	0.169018
6377_54	LYZL2	-0.0102144	0.0100958	0.31166	0.813721		-0.0038097	0.0163857	0.816149		-0.0151362	0.0186976	0.4186
9213_24	FTCD	0.0104388	0.0103183	0.31169	0.813721		0.0062317	0.0166426	0.708075		-0.00166203	0.0190874	0.930647
14052_26	UNC13A	-0.0101554	0.0100424	0.311895	0.813721		-0.0181492	0.0166564	0.275877		-0.0155818	0.0185831	0.402158
13088_397	BTC	-0.0102413	0.0101316	0.312102	0.813721		0.00257648	0.0174099	0.882351		-0.0199985	0.0187701	0.287193
16899_59	OSBPL9	-0.0102039	0.0101046	0.312577	0.813721		-0.00807312	0.0165245	0.625157		-0.0112454	0.0187303	0.548525
7805_52	GOSR1	-0.0104331	0.0103327	0.312632	0.813721		0	0.0161742	1		-0.0270871	0.0191313	0.157447
14021_81	MED4	-0.0102627	0.0101645	0.312656	0.813721		-0.00983404	0.0171162	0.5656		-0.024034	0.0188102	0.201948
11352_42	TTN	-0.0103776	0.010284	0.312926	0.813721		-0.0116414	0.0164042	0.477914		-0.0312492	0.0190118	0.100877
7140_1	CELA2A	-0.011796	0.0116897	0.312932	0.813721		0	0.0178102	1		0.0252027	0.0214097	0.239694
10574_10	AXL	-0.00975367	0.00967246	0.313264	0.813721		-0.0222543	0.0163719	0.174053		-0.0439545	0.0181394	0.0157436
11217_16	CTBP1	-0.0101936	0.0101096	0.313304	0.813721		0.00520467	0.0167421	0.755897		-0.0165851	0.0187418	0.376626
3350_53	CAMK2A	-0.01004	0.00996039	0.31346	0.813721		0.00108241	0.0157927	0.945357		-0.00904873	0.0184316	0.623689
9235_3	PLXDC1	0.0108866	0.0108051	0.313674	0.813721		0.00922469	0.0171575	0.590821		0.000783341	0.0200279	0.968816
12475_48	CLIC5	-0.0107723	0.0106934	0.313752	0.813721		0.00412439	0.0163474	0.800813		0.0123339	0.0197577	0.532746
2889_37	CTF1	-0.01051	0.0104482	0.314453	0.813721		-0.00603559	0.0169308	0.721476		-0.0353808	0.0192732	0.0669933
18395_5	ADPRH	0.0103479	0.0102928	0.314723	0.813721		0.0137105	0.0164225	0.403798		0.000670801	0.0190249	0.971887
8003_57	LGI3	-0.0100992	0.0100492	0.314905	0.813721		0.00234052	0.0166851	0.888442		-0.0117399	0.0186048	0.528324
6649_51	NTN1	-0.0108603	0.0108083	0.314986	0.813721		0.0158596	0.0175983	0.36748		-0.0163312	0.0200082	0.414762
16588_10	HSPA5	0.0108005	0.0107551	0.315275	0.813721		0.00936687	0.0161146	0.561061		-0.0195578	0.0198558	0.325108
4721_54	TFF3	-0.0107593	0.0107182	0.315459	0.813721		-0.00214815	0.0170121	0.899516		-0.0100445	0.019805	0.61226
9177_6	FAM3B	-0.0105554	0.0105166	0.315524	0.813721		0.0147402	0.0173134	0.394561		-0.0185874	0.0194619	0.340011
18243_9	CMPK1	-0.00961022	0.00957574	0.315571	0.813721		0.00455424	0.015205	0.764541		-0.01832	0.0179432	0.307751
3445_53	IL15RA	-0.0104187	0.0103929	0.316113	0.813721		-0.0157132	0.0160291	0.326944		-0.0288085	0.0192461	0.13507
12634_79	BCAR3	-0.0104686	0.0104435	0.316148	0.813721		0.00121426	0.016256	0.940457		-0.0208695	0.0193484	0.281282
13602_6	NHP2L1	-0.00983731	0.00981827	0.316373	0.813721		-0.0118333	0.0161158	0.462787		-0.0393943	0.0181338	0.0302964
5035_7	TYMS	-0.0100692	0.0100515	0.316458	0.813721		-0.00127685	0.0166643	0.938924		-0.0264676	0.0185325	0.153872
12018_84	TPK1	-0.0101563	0.0101437	0.316713	0.813721		0.00724888	0.0163627	0.657757		-0.0159621	0.0187592	0.395239
16055_3	CFHR5	0.00991536	0.00990375	0.316744	0.813721		0	0.016183	1		0.000765127	0.0183236	0.96671
15417_3	SERPINB5	-0.0102413	0.010242	0.317346	0.813721		0.00376716	0.0171003	0.82564		-0.00453756	0.0189062	0.810427
4929_55	SHBG	-0.0126042	0.0126055	0.317361	0.813721		-0.0159727	0.0171726	0.352304		-0.0154097	0.0233384	0.509385
9276_7	CPA2	-0.00996964	0.00997076	0.317364	0.813721		-0.00239969	0.0161403	0.881809		-0.0198201	0.0184723	0.283811
8275_31	PEAR1	-0.010638	0.0106453	0.31764	0.813721		-0.0072937	0.0178394	0.682646		-0.0111083	0.0197103	0.573297
2705_5	CCL25	-0.0100838	0.0100925	0.317729	0.813721		-0.0149312	0.0170808	0.382036		-0.0291412	0.0184511	0.114888
2617_56	ERBB3	-0.0104162	0.0104275	0.317839	0.813721		-0.0148675	0.0160779	0.355114		-0.0147619	0.019286	0.444383
5464_52	GRB2	-0.0102315	0.0102467	0.318029	0.813721		0.0041397	0.0167586	0.804893		-0.0162524	0.0189834	0.392334
15431_31	OTC	0.0110924	0.0111149	0.318291	0.813721		-0.00629061	0.0173169	0.716407		-0.0151033	0.0204296	0.460082
13053_6	SLC6A14	-0.00988816	0.00991051	0.318403	0.813721		-0.00917955	0.0167029	0.58261		-0.0308854	0.0183082	0.0922377
5002_76	MMP14	0.00985086	0.0098769	0.318588	0.813721		0.0142379	0.0157549	0.36615		0.0139569	0.0183408	0.447035
5124_69	ICAM5	0.0106476	0.0106798	0.318772	0.813721		0.0194389	0.0157996	0.21857		-0.00972659	0.0197221	0.622102
13620_10	ASNA1	-0.0103261	0.0103612	0.318952	0.813721		-0.0119802	0.017087	0.483221		-0.00914392	0.0191838	0.633822
18174_79	PDCD6IP	-0.010043	0.0100808	0.319128	0.813721		0.00944338	0.0161196	0.557988		-0.0137986	0.0186864	0.460603
7071_23	MAN1B1	-0.0101406	0.0101799	0.319178	0.813721		-0.014599	0.0164894	0.375963		-0.0337713	0.0188128	0.0732427
19370_30	HS3ST4	-0.0103252	0.0103664	0.319237	0.813721		-0.0021861	0.0167967	0.896447		-0.0241598	0.0192028	0.208933
11220_53	C10orf105	-0.00995246	0.00999249	0.319253	0.813721		0.00945152	0.0167113	0.571682		-0.0219851	0.018489	0.234972
6918_183	CCK	-0.0108668	0.0109112	0.319282	0.813721		-0.0218067	0.0169813	0.199085		-0.034971	0.0202596	0.0849446
5201_50	PDE9A	-0.01012	0.0101641	0.319415	0.813721		-0.011213	0.0157985	0.47786		-0.0368506	0.0187606	0.0500587
14250_115	BLMH	-0.00958193	0.00963003	0.319734	0.813721		-0.00500938	0.0160114	0.754384		-0.0110025	0.0178668	0.538303
2585_2	PRL	0.0093933	0.00944803	0.320122	0.813721		0.0126487	0.0158918	0.426078		0.0179136	0.0177832	0.314267
13574_50	RND1	-0.0103654	0.0104338	0.320491	0.813721		-0.0273564	0.0163037	0.0933627		-0.0524259	0.0192008	0.00655074
12564_9	NIP7	-0.00957519	0.00963903	0.320526	0.813721		-0.0180736	0.0161322	0.262567		-0.0313927	0.0178257	0.078839
17735_130	GABARAP	-0.0099008	0.00997026	0.320694	0.813721		-0.00632608	0.0159157	0.691018		-0.0443946	0.0184356	0.0163998
7950_142	BTNL9	-0.00998982	0.0100632	0.320854	0.813721		-0.0154081	0.0165896	0.353002		-0.0209102	0.0186437	0.262588
9839_148	TIRAP	-0.0100129	0.0100946	0.321245	0.813721		-0.00986654	0.0170925	0.563775		-0.0315523	0.0186612	0.0915038
18376_19	MYL3	0.0138463	0.0139596	0.321254	0.813721		-0.00498242	0.0175438	0.776411		-0.0348029	0.0256762	0.17589
9021_1	HAVCR1	0.0108644	0.0109535	0.321264	0.813721		0.0100035	0.0161869	0.536576		-0.0326323	0.0201203	0.105469
15472_16	LRP11	-0.0110149	0.011106	0.321299	0.813721		-0.0160228	0.0156579	0.306163		-0.0329804	0.0205369	0.108931
12620_3	2025-09-11	-0.00994945	0.0100329	0.321353	0.813721		0	0.0160603	1		-0.0289114	0.0185445	0.119627
3216_2	PIGR	-0.0113076	0.0114074	0.321567	0.813721		-0.00956305	0.0171546	0.577211		-0.043651	0.0211267	0.0393322
10737_96	SERPINB1	-0.0103309	0.0104237	0.321638	0.813721		-0.00156424	0.0166364	0.925089		-0.0183344	0.019238	0.341037
5007_1	MAPK14	-0.010066	0.0101566	0.321644	0.813721		0.000508852	0.0170094	0.976134		-0.0160682	0.0187825	0.392694
9178_30	NRG1	-0.00980445	0.0098944	0.32173	0.813721		-0.00163184	0.0164624	0.921039		-0.0219451	0.0183675	0.232745
9012_1	PRPF6	-0.0102612	0.0103588	0.32189	0.813721		0.00593906	0.0170636	0.727799		-0.0385234	0.0191243	0.0445098
6237_11	FGFRL1	-0.0101971	0.0102955	0.321955	0.813721		-0.0131367	0.0163897	0.422832		-0.0120784	0.0190881	0.527176
19223_6	RAB1A	-0.00968047	0.0097742	0.321974	0.813721		-0.00828321	0.0163272	0.611926		-0.0325972	0.0180698	0.0718438
7187_3	PPM1L	-0.00989664	0.0099939	0.322043	0.813721		0.0178684	0.0171801	0.298311		-0.00979419	0.0185039	0.59683
18943_4	PTGR2	-0.0110004	0.0111114	0.322169	0.813721		0.00734446	0.0168831	0.663549		-0.0225144	0.0205673	0.274193
12355_223	MRRF	-0.0100346	0.0101437	0.322541	0.813721		0.00176192	0.0160721	0.912706		-0.0298381	0.0187379	0.111933
15389_1	FXN	-0.0101104	0.0102262	0.322821	0.813721		-0.0188391	0.0155528	0.225782		-0.0307793	0.0189336	0.104661
9106_87	LYSMD4	-0.0100125	0.0101294	0.322925	0.813721		-0.00182086	0.0167675	0.913524		-0.0204237	0.0188066	0.278012
7766_25	ZP4	-0.0102188	0.0103384	0.322939	0.813721		-0.0111344	0.0170382	0.513436		-0.0229853	0.0191385	0.230324
8081_55	PLD5	-0.010106	0.0102243	0.322944	0.813721		-0.0220194	0.016998	0.195179		-0.0242884	0.0189036	0.199443
19334_62	TXNDC12	-0.0100979	0.0102191	0.323086	0.813721		-0.00975243	0.0175833	0.579141		-0.0351857	0.0188641	0.0627403
3879_50	CDC37	-0.0100819	0.0102037	0.323122	0.813721		0.00214038	0.0163191	0.89565		-0.0297254	0.01888	0.116023
3143_3	CD4	-0.00995369	0.0100743	0.323137	0.813721		0.00353464	0.0165242	0.83062		-0.0167088	0.0186345	0.370338
18309_18	CS	-0.00942822	0.00954305	0.323169	0.813721		0.00311582	0.0161398	0.846918		-0.0291663	0.0178766	0.103414
3312_64	FCGR1A	-0.0102907	0.0104171	0.323216	0.813721		0.00619258	0.0159958	0.698654		-0.00403021	0.0192722	0.83444
12637_7	CRAT	-0.00974292	0.00986677	0.323423	0.813721		-0.0134095	0.0162953	0.410562		-0.0227753	0.0182427	0.21245
11130_158	CACNB4	-0.0101184	0.0102477	0.323457	0.813721		-0.0084003	0.0164265	0.60908		-0.025199	0.018913	0.183353
14036_116	MPDZ	-0.0100903	0.0102282	0.323878	0.813721		0.00483959	0.016442	0.768496		-0.0284746	0.0189145	0.132848
4455_89	MFGE8	0.0104093	0.0105516	0.323882	0.813721		0.00161681	0.0165487	0.922171		-0.0192265	0.0194767	0.324047
17744_31	RAB11A	-0.00975624	0.00989555	0.324172	0.813721		0.00438679	0.0166453	0.79213		-0.019775	0.018349	0.281685
3888_8	ING1	-0.0100235	0.010168	0.324239	0.813721		0.0202107	0.0173144	0.243099		-0.00876477	0.018817	0.641571
6442_6	BAGE3	0.0112368	0.0113992	0.324256	0.813721		0.00347799	0.0167529	0.835538		0.017246	0.0210943	0.413995
5202_4	PPID	-0.0101928	0.0103419	0.324338	0.813721		0.00650911	0.0175343	0.710473		-0.0266435	0.0191251	0.164208
15395_15	GSTM1	0.00987595	0.0100218	0.324406	0.813721		0.0169845	0.0157468	0.280766		0.0182277	0.0185798	0.327048
11067_13	BGLAP	-0.00992778	0.0100757	0.324465	0.813721		-0.0122924	0.0162545	0.449502		-0.0333239	0.0185876	0.0736135
13513_174	PIAS3	0.0100619	0.0102123	0.324494	0.813721		0	0.0162759	1		-0.00337605	0.0188972	0.858282
6439_59	C14orf93	0.00984223	0.00999086	0.324563	0.813721		-0.00431529	0.0160414	0.787922		-0.0162041	0.0184402	0.37997
8814_33	PSAPL1	-0.0105439	0.0107098	0.324863	0.813721		-0.00703008	0.0177953	0.692804		-0.00858599	0.0198965	0.666269
19523_215	PARK7	-0.00980424	0.00995888	0.324883	0.813721		-0.00521427	0.0170212	0.759346		-0.0185183	0.018392	0.314489
4304_18	LCORL	-0.0102755	0.0104384	0.324919	0.813721		-0.0150261	0.0158741	0.343855		-0.0252281	0.0193128	0.192058
7857_22	NTS	0.0104508	0.010617	0.324945	0.813721		0.0129677	0.017127	0.448961		0.0076452	0.0196758	0.697769
3622_33	LGMN	-0.0103936	0.0105603	0.325008	0.813721		-0.0139919	0.0168342	0.405883		-0.0322493	0.0195441	0.0995612
11634_32	RGS10	-0.00987357	0.0100325	0.325038	0.813721		0.00263011	0.0170183	0.877179		-0.0173538	0.0185346	0.349578
5762_35	SPAG11B	-0.0102883	0.0104544	0.325059	0.813721		-0.0185831	0.0162861	0.253852		-0.0293213	0.0193404	0.130139
3400_49	TBK1	-0.00996375	0.0101261	0.325132	0.813721		0.00419981	0.0175611	0.810986		-0.0111868	0.0187653	0.551351
2773_50	IL10	-0.00941426	0.00956846	0.325172	0.813721		-0.00738386	0.0164444	0.653417		-0.0182451	0.0177776	0.305252
8258_22	UXS1	-0.0107098	0.0108877	0.325284	0.813721		-0.00356497	0.0171483	0.835314		-0.0192322	0.020162	0.340607
7852_9	MTIF3	-0.00939424	0.00955039	0.325288	0.813721		0.00408866	0.0161227	0.799807		-0.0252207	0.0178367	0.157996
2778_10	IL22	-0.0101186	0.010287	0.325296	0.813721		-0.00972233	0.0166494	0.559258		-0.0366881	0.0190204	0.0543161
11448_34	GALK1	-0.0101877	0.0103627	0.325552	0.813721		-0.00680835	0.0181262	0.707208		-0.0192096	0.0191505	0.316308
3168_8	ADAMTS5	-0.0105504	0.010743	0.326066	0.813721		0.00723862	0.0169709	0.66972		-0.0266152	0.019859	0.180791
5036_50	TNFAIP6	-0.0104704	0.0106643	0.326191	0.813721		-0.000810133	0.0158495	0.959235		-0.000760071	0.0197105	0.969255
4158_54	PLAU	-0.0112811	0.0114928	0.326307	0.813721		-0.0114313	0.0171257	0.504458		0.0127216	0.0212739	0.550119
13125_45	VTN	0.00773383	0.0078816	0.326469	0.813721		0.000896793	0.0130969	0.945409		-0.00773167	0.014695	0.599025
11354_21	PLCB1	-0.0101173	0.0103117	0.326517	0.813721		-0.0260598	0.0169069	0.123226		-0.0248501	0.0190746	0.193251
10499_1	TMEM106A	-0.00960156	0.00978944	0.326687	0.813721		-0.0025551	0.0166032	0.877695		-0.0123219	0.0181241	0.49691
19194_9	DTD1	-0.00981329	0.0100059	0.326718	0.813721		-0.000984433	0.016241	0.951667		-0.0151172	0.0185273	0.414924
9384_17	CAMP	-0.0112801	0.0115046	0.326844	0.813721		-0.0219363	0.0173655	0.206514		-0.0145025	0.021257	0.495401
7982_10	MRPL32	-0.00961255	0.00980441	0.326873	0.813721		-0.00695903	0.0161805	0.667131		-0.0144875	0.0181246	0.424482
13625_19	SSB	-0.0101318	0.0103363	0.32698	0.813721		-0.00576828	0.0168513	0.732121		-0.0116727	0.0191037	0.541468
17726_3	SAR1A	-0.00993877	0.0101398	0.326999	0.813721		0.00878228	0.0164109	0.592546		-0.0144497	0.0187754	0.441898
18877_15	CNN2	-0.00960522	0.00981163	0.327599	0.813721		0	0.0162087	1		-0.017491	0.0181678	0.336144
9253_52	ABO	-0.00714147	0.00729731	0.327756	0.813721		-0.0219114	0.0121994	0.0724784		-0.000878973	0.0141212	0.950393
3466_8	PRKACA	-0.00980231	0.0100173	0.327808	0.813721		0.00417021	0.0165947	0.801584		-0.013833	0.0184932	0.45481
4547_59	FLRT1	-0.0098071	0.0100224	0.32782	0.813721		0.00355833	0.0163758	0.827981		-0.017981	0.0185959	0.33405
3820_68	MAPKAPK2	-0.0101474	0.010371	0.327859	0.813721		-0.0194497	0.0166695	0.243298		-0.0189036	0.0191941	0.325172
4912_17	GOT1	-0.00960934	0.00982211	0.327907	0.813721		-0.0126704	0.0169896	0.455804		-0.0138446	0.0184781	0.454065
5467_15	HSP90AB1	-0.00991261	0.0101324	0.327922	0.813721		0.00700597	0.0162006	0.665412		-0.0208509	0.0187546	0.266773
6528_95	EXTL2	-0.0099441	0.0101683	0.328099	0.813721		-0.00107595	0.0162164	0.9471		-0.0325506	0.0187721	0.0835407
18160_2	PCMT1	-0.00986952	0.0100923	0.328112	0.813721		-0.00479461	0.0165433	0.771953		-0.0213088	0.0186778	0.254478
19161_1	USP15	-0.00992516	0.0101522	0.328254	0.813721		0	0.0166021	1		-0.0157008	0.0189624	0.408069
13097_11	BCL2L2	-0.00995841	0.01019	0.328434	0.813721		-0.00692069	0.0163645	0.672361		-0.0276753	0.018896	0.14366
6411_58	DEFB135	-0.0108409	0.0110934	0.32845	0.813721		-0.0196105	0.0168895	0.245599		-0.0372965	0.0204537	0.0688349
8059_1	THPO	-0.0105458	0.0107979	0.328738	0.813721		-0.0115848	0.0165413	0.483707		-0.0239724	0.0200014	0.231282
4831_4	SELL	-0.0123828	0.0126821	0.328867	0.813721		-0.0160749	0.0174695	0.357484		8.42212e-05	0.0235155	0.997144
5611_56	DEFB108B	-0.00945292	0.00968394	0.328993	0.813721		-0.0139211	0.0159785	0.383623		-0.0255586	0.0179065	0.154113
8983_7	GOLM1	-0.0101866	0.0104397	0.329185	0.813721		-0.0210173	0.0165205	0.203304		-0.0319101	0.0193072	0.0990137
4232_19	IGF1R	-0.0104251	0.0106842	0.329187	0.813721		-0.0129734	0.0169949	0.445244		-0.00576584	0.0197884	0.770886
8869_5	BTN2A1	-0.0101315	0.0103858	0.329303	0.813721		-0.0098327	0.0173016	0.569824		-0.0224199	0.0192131	0.243809
15435_4	PNP	-0.00984882	0.0101038	0.329676	0.813721		-0.00734507	0.0165116	0.656433		-0.0162618	0.0186918	0.384725
9263_57	SIAE	-0.00993604	0.0101944	0.329729	0.813721		0.00378078	0.0168732	0.822703		-0.0212724	0.0188645	0.260018
6276_16	FURIN	-0.010131	0.0103979	0.329888	0.813721		0.00459555	0.0163108	0.778136		-0.0419187	0.0191816	0.0293291
9719_145	MMP16	-0.00992056	0.0101905	0.3303	0.813721		-0.00134909	0.0162074	0.933661		-0.0270671	0.0188683	0.152053
15432_1	OTOR	-0.00989571	0.0101674	0.330416	0.813721		0.00262477	0.0159478	0.869271		-0.00910124	0.0188633	0.629676
11382_5	BLVRA	-0.00967206	0.00994191	0.330624	0.813721		0.00350279	0.0170578	0.8373		-0.0139639	0.0183951	0.448147
4212_5	EPS15L1	-0.0100604	0.010356	0.331321	0.813721		0.00560867	0.0175239	0.748924		-0.0166017	0.019204	0.387736
6372_7	YBX2	-0.00985136	0.0101435	0.331451	0.813721		0.00198169	0.0172652	0.90862		-0.0309143	0.0187617	0.10004
6653_58	CD47	-0.00999148	0.0102883	0.331472	0.813721		-0.00714514	0.0168231	0.671039		-0.0181845	0.0190129	0.339322
9248_36	MYDGF	-0.0100932	0.0103991	0.331752	0.813721		-0.00895878	0.0166449	0.590418		-0.0242708	0.0191981	0.206741
5754_76	INSL6	-0.00999995	0.0103062	0.331905	0.813721		-0.0120925	0.0160952	0.452463		-0.0248124	0.0190653	0.193712
3179_51	CTSA	-0.0106682	0.0109953	0.331922	0.813721		-0.0104211	0.0166543	0.531493		-0.0224522	0.0203037	0.269342
13083_18	VARS	-0.0104353	0.0107636	0.332296	0.813721		-0.00638145	0.016585	0.700406		-0.0314156	0.0198143	0.113489
12396_19	HIBCH	-0.00951018	0.00981468	0.332557	0.813721		-0.0141723	0.0172306	0.410788		-0.033953	0.0181377	0.0618008
7713_102	FMR1	-0.00992396	0.0102449	0.332708	0.813721		0.00148255	0.0166735	0.929148		-0.0135085	0.0189399	0.476039
13465_5	RCAN1	-0.0108785	0.0112339	0.332862	0.813721		-0.00908248	0.017292	0.599416		-0.00462288	0.0208578	0.824687
14061_48	TNFSF11	-0.010316	0.0106597	0.333163	0.813721		-0.019904	0.0165548	0.229243		-0.0228885	0.019732	0.246621
15523_9	ALAD	0.00995413	0.010291	0.33341	0.813721		0.0253744	0.0167379	0.129523		0.0124486	0.0190798	0.514414
9045_3	SLC27A2	-0.00972007	0.0100525	0.333577	0.813721		0.0119531	0.0161149	0.458245		-0.0132847	0.0185986	0.475388
[truncated: 2,902 more rows]
