# Supplementary material for: Cross-population GWAS and proteomics improve risk prediction and reveal mechanisms in atrial fibrillation
Source: Nat Commun. 2025 Jul 11;16:6426. doi: 10.1038/s41467-025-61720-2 (PMC12254421; doi:10.1038/s41467-025-61720-2)
Supplement: Supplementary file 17 — Supplementary Data 15 [file 41467_2025_61720_MOESM17_ESM.xlsx]

## Sheet: Data
Table 15. Genetically predicted atrial fibrillation in relation to protein levels in UKB-PPP
OlinkID	Protein	Inverse variance weighted					Weighted median				MR-egger
		Beta	SE	Pval	P_adj		Beta	SE	Pval		Beta	SE	Pval
NTproBNP	NTproBNP	-0.0674461	0.0132502	3.57687e-07	0.00105267		-0.0461068	0.0169497	0.00652396		0.00723626	0.0242577	0.765593
P16860	NPPB	-0.052	0.0116352	7.852e-06	0.0115542		-0.0444332	0.0166791	0.00772151		0.00276102	0.021387	0.897332
Q92876	KLK6	0.0413616	0.0100983	4.2057e-05	0.0314656		0.0206117	0.0161631	0.202226		0.013029	0.0186617	0.485399
Q16653	MOG	0.0390374	0.00956847	4.50749e-05	0.0314656		0.0165361	0.0146055	0.257558		0.015303	0.0176902	0.387425
Q92932	PTPRN2	0.039088	0.00967532	5.34584e-05	0.0314656		0.0150938	0.0152441	0.322105		0.0260938	0.0179292	0.146195
P58417	NXPH1	0.0379031	0.00967398	8.92692e-05	0.0437866		0.0132363	0.0145752	0.363804		0.0143597	0.0178972	0.422738
Q9HAN9	NMNAT1	-0.0353942	0.00926487	0.000133312	0.0560482		-0.0492276	0.0158665	0.00191826		-0.0593322	0.0171314	0.000579553
P19878	NCF2	-0.0357158	0.00975784	0.000252002	0.0927052		-0.0407478	0.0146581	0.00543789		-0.0374099	0.0180879	0.0391352
Q9ULX7	CA14	0.0394544	0.0109744	0.000324217	0.106019		0.0121364	0.0144678	0.401551		0.00193393	0.0202549	0.923972
Q8N967	LRTM2	0.0357727	0.010115	0.000405306	0.112948		0.0260557	0.0155008	0.092776		0.0124895	0.0187131	0.504813
P21579	SYT1	0.0346186	0.00981858	0.000422163	0.112948		0.0291613	0.0155147	0.0601634		0.00881811	0.0181526	0.62734
Q9UM07	PADI4	-0.0341616	0.00983095	0.000511045	0.125334		-0.0402967	0.014867	0.0067188		-0.0439198	0.0182309	0.0163552
Q9Y6Y9	LY96	-0.0342399	0.0100219	0.000634276	0.14359		-0.0307614	0.0149034	0.0390131		-0.041663	0.0185798	0.0253767
Q13291	SLAMF1	-0.0313895	0.00929524	0.000732969	0.144587		-0.0433639	0.0155319	0.00523946		-0.0264516	0.0172296	0.12536
Q9P0K1	ADAM22	0.0295322	0.00881673	0.000809378	0.144587		0.0100155	0.0141546	0.479206		0.00445648	0.0162648	0.784202
P05937	CALB1	0.0327899	0.00979881	0.000818944	0.144587		0.0188249	0.0149328	0.20744		0.0137927	0.0181398	0.447403
Q5VV43	KIAA0319	0.0321375	0.00964251	0.000859467	0.144587		0.00785381	0.0146906	0.592916		-0.000426302	0.0177834	0.980885
O60934	NBN	-0.0305474	0.0091873	0.000884321	0.144587		-0.0351182	0.0149345	0.0186989		-0.0435975	0.0170174	0.0107029
P18827	SDC1	-0.0340479	0.0104245	0.00109027	0.16059		-0.0129923	0.0162645	0.424396		-0.0465606	0.0193363	0.0164062
Q15256	PTPRR	0.0326438	0.00999547	0.00109134	0.16059		0.0216185	0.0151637	0.153961		0.0132688	0.0185062	0.473714
P26436	ACRV1	0.0199605	0.00614779	0.00116717	0.162179		0.0209405	0.0102218	0.0404994		0.0196712	0.011396	0.0849409
O15240	VGF	0.031526	0.00974239	0.00121235	0.162179		0.0211204	0.0154658	0.172056		-0.00161401	0.0179756	0.928491
Q13219	PAPPA	-0.0332329	0.0105342	0.00160623	0.205527		-0.0241149	0.0154254	0.117976		-0.0395964	0.0195199	0.043041
P31949	S100A11	-0.0280798	0.00900942	0.0018288	0.208868		-0.0283157	0.0146214	0.052795		-0.0103757	0.0166805	0.534211
Q96MK3	FAM20A	-0.0297883	0.00957862	0.00187171	0.208868		-0.0139573	0.0151166	0.355847		-0.0066905	0.0177086	0.705732
Q9GZT9	EGLN1	-0.0301522	0.00969787	0.00187619	0.208868		-0.0393012	0.0153587	0.0105007		-0.0298893	0.0179806	0.0970817
P15328	FOLR1	0.029855	0.00962159	0.00191622	0.208868		0.0122837	0.0149197	0.410328		0.0302496	0.0178397	0.0905816
Q8IXM2	BAP18	-0.0283251	0.00942372	0.00264953	0.278484		-0.0182926	0.0149017	0.219616		-0.0191283	0.0174669	0.273996
P39748	FEN1	-0.0271741	0.00917675	0.00306453	0.306648		-0.0339266	0.0161253	0.0353836		-0.0240428	0.0170098	0.158145
Q02747	GUCA2A	0.0337927	0.0114355	0.00312587	0.306648		0.0474178	0.0145437	0.00111266		0.0304038	0.0212117	0.152386
Q96PD5	PGLYRP2	-0.0210304	0.0071713	0.00336156	0.319131		-0.0154853	0.0107016	0.147894		-0.0242834	0.0132826	0.0681181
P12829	MYL4	-0.0274386	0.00940126	0.00351603	0.319513		-0.0368775	0.0154778	0.0171907		-0.04192	0.0174067	0.0163916
O95544	NADK	-0.0285501	0.0098018	0.00358272	0.319513		-0.0274307	0.0164309	0.0950257		-0.0354815	0.0181762	0.0514896
O15197	EPHB6	0.0290832	0.0102197	0.00442992	0.365822		0.0194892	0.0162226	0.229612		0.0174993	0.0189354	0.355851
P35225	IL13	-0.026695	0.00938301	0.00444066	0.365822		-0.0427501	0.0160067	0.0075678		-0.0266862	0.0173936	0.125604
Q9UKV5	AMFR	-0.0264132	0.00930156	0.00451634	0.365822		-0.0286623	0.0161642	0.0761949		-0.0210532	0.0172804	0.223679
Q96PE7	MCEE	0.0272783	0.0096259	0.00459919	0.365822		0.0157268	0.0151277	0.298525		0.0108251	0.0178231	0.543886
Q02763	TEK	-0.0280217	0.00998138	0.00499441	0.376927		-0.0265988	0.0133091	0.0456574		-0.0429077	0.0184637	0.0205336
Q9NZV1	CRIM1	-0.0301942	0.0107554	0.00499496	0.376927		-0.0128688	0.0150023	0.391009		0.00422689	0.0198493	0.831454
P24071	FCAR	-0.0266833	0.00954922	0.00520128	0.380188		-0.0151656	0.0130742	0.246063		-0.0340745	0.0176864	0.0546004
P80511	S100A12	-0.0256758	0.00926094	0.00556303	0.380188		-0.0309969	0.015758	0.049176		-0.030425	0.0171745	0.0770866
P10746	UROS	-0.0251266	0.00909575	0.00573688	0.380188		-0.0211317	0.0160365	0.187596		-0.0357757	0.01708	0.0367124
Q13508	ART3	0.0369578	0.0134031	0.0058263	0.380188		0.0255311	0.014084	0.0698674		-0.0179819	0.0247936	0.468631
P27695	APEX1	-0.0255285	0.00925938	0.00583279	0.380188		-0.041316	0.0148929	0.00553375		-0.0332817	0.0171525	0.0529028
P50749	RASSF2	-0.0257408	0.00937825	0.00605601	0.380188		-0.0317537	0.0158403	0.0450043		-0.0257594	0.0173856	0.139066
P78556	CCL20	-0.0273207	0.00997487	0.00616359	0.380188		-0.0402969	0.015909	0.0113101		-0.0535435	0.0184403	0.00385281
P12270	TPR	-0.0301851	0.0110278	0.00619691	0.380188		-0.0365826	0.0173432	0.0349156		-0.0446545	0.0193237	0.0214095
Q9Y286	SIGLEC7	-0.0275137	0.0100605	0.0062415	0.380188		-0.0265571	0.015573	0.088133		-0.0196942	0.0186475	0.291423
Q5FWE3	PRRT3	0.0283887	0.0103981	0.00633001	0.380188		0.0134066	0.0162784	0.410179		0.00663333	0.0192334	0.730326
Q9BSG5	RTBDN	0.0285001	0.0105038	0.00666162	0.392103		0.0127209	0.0149071	0.393468		2.94034e-05	0.0194174	0.998792
P0DML2	CSH1	0.0249862	0.00924377	0.00687094	0.396494		0.0422593	0.0166825	0.0113041		0.0505522	0.0170805	0.00322689
Q8IVF2	AHNAK2	0.0262405	0.00976159	0.00718521	0.406655		0.043715	0.0162323	0.00707929		0.0345285	0.0180852	0.05681
P30046	DDT	-0.0246096	0.00917906	0.00733891	0.407517		-0.0114052	0.0158627	0.472144		-0.0469966	0.0169736	0.00583657
Q14241	ELOA	-0.0258664	0.00971661	0.00776597	0.418201		-0.0407898	0.0153153	0.007737		-0.024625	0.0180152	0.172274
Q9NQ25	SLAMF7	-0.0243817	0.00917909	0.00790221	0.418201		-0.0286104	0.0148215	0.0535653		-0.0294318	0.0170454	0.0848482
O60828	PQBP1	-0.0249978	0.00941941	0.00795761	0.418201		-0.0419152	0.0155491	0.00702462		-0.0310956	0.01746	0.075529
O75460	ERN1	-0.0314259	0.0119297	0.00843229	0.41885		-0.03524	0.01549	0.0229049		-0.0261763	0.0221119	0.237055
Q8WTV0	SCARB1	-0.0245158	0.00932364	0.00855289	0.41885		-0.0223958	0.01649	0.174419		-0.0192024	0.0173558	0.269092
O15123	ANGPT2	-0.031467	0.0119811	0.0086298	0.41885		-0.0221989	0.0151981	0.144114		-0.000555628	0.0221487	0.979996
P0C7M8	CLEC2L	0.0252149	0.00963302	0.00885628	0.41885		0.0254714	0.0154918	0.100138		0.0118255	0.0178425	0.507784
O75071	EFCAB14	0.0270374	0.0103375	0.00891026	0.41885		0.0143075	0.0152736	0.348888		0.0330548	0.0191616	0.0851401
P49765	VEGFB	-0.0247239	0.00945314	0.00891185	0.41885		-0.0172145	0.0160786	0.284328		-0.0410438	0.0175035	0.0194252
P00750	PLAT	-0.0258108	0.00988851	0.00904948	0.41885		-0.0214079	0.0149523	0.152216		-0.0491155	0.0182871	0.00747763
Q49AH0	CDNF	0.0250504	0.00960538	0.00910853	0.41885		0.0203028	0.0148562	0.171743		0.0155629	0.0178113	0.38267
Q7Z6M1	RABEPK	-0.0254024	0.00976091	0.0092558	0.419074		-0.0382301	0.0163452	0.0193399		-0.0567644	0.0180187	0.00172924
Q92765	FRZB	-0.0235976	0.00924028	0.0106562	0.457173		-0.0157891	0.014104	0.262936		-0.0356117	0.0170833	0.0376156
Q86TE4	LUZP2	0.023722	0.00930821	0.0108185	0.457173		-0.00180103	0.0148403	0.903405		-0.00174444	0.0172034	0.919273
Q04695	KRT17	-0.0224606	0.00882959	0.0109659	0.457173		-0.0323435	0.0154991	0.0369066		-0.0207697	0.0173557	0.23199
P35052	GPC1	0.0276225	0.0108963	0.0112437	0.457173		-0.00767088	0.0144487	0.595485		0.00543057	0.0201478	0.787628
Q9UM54	MYO6	-0.0231558	0.0091354	0.0112534	0.457173		-0.029674	0.0153732	0.053576		-0.0293812	0.0170657	0.0857545
P14210	HGF	-0.0263875	0.0104239	0.0113591	0.457173		-0.00817035	0.0150551	0.587338		-0.0137694	0.0193326	0.476651
P51688	SGSH	-0.0174274	0.00689084	0.0114364	0.457173		-0.0150189	0.0103817	0.147988		-0.0272836	0.0126986	0.0321524
Q49A26	GLYR1	-0.0235223	0.00930449	0.0114694	0.457173		-0.0252717	0.0160902	0.116268		-0.0509974	0.0171881	0.00315187
Q16270	IGFBP7	-0.0227884	0.009017	0.0114953	0.457173		-0.0201446	0.0146076	0.167879		-0.00356813	0.0167782	0.831676
O43505	B4GAT1	0.0254927	0.0101471	0.011994	0.463434		0.0220217	0.0147055	0.134261		0.00274755	0.0187731	0.8837
Q96RD9	FCRL5	-0.025345	0.0100939	0.0120412	0.463434		-0.0242572	0.014147	0.0864083		-0.015125	0.0187307	0.419767
P43490	NAMPT	-0.0239946	0.00959007	0.0123485	0.463434		-0.025628	0.0164867	0.120074		-0.0311395	0.0177745	0.0804049
Q9BYH1	SEZ6L	0.0267314	0.010694	0.0124315	0.463434		0.0163481	0.0162885	0.315543		-0.000115809	0.0197737	0.995329
A1E959	ODAM	0.0250664	0.0100832	0.0129201	0.463434		0.0275821	0.0150143	0.0662009		0.0287806	0.0187723	0.125877
Q96FQ6	S100A16	0.0258899	0.0104162	0.0129354	0.463434		0.0108892	0.0168403	0.517881		0.00639399	0.0192886	0.740414
Q96GW7	BCAN	0.0276614	0.0111361	0.0129933	0.463434		0.0118826	0.0155527	0.444851		-0.0273364	0.0204465	0.181843
P10109	FDX1	-0.0234926	0.00946287	0.0130423	0.463434		-0.00465508	0.0159025	0.769731		0.00409606	0.0174833	0.814861
Q5QGZ9	CLEC12A	-0.0225125	0.00907084	0.01307	0.463434		-0.0258724	0.0149808	0.0841613		-0.0318353	0.0167852	0.0584562
Q96PX8	SLITRK1	0.0265385	0.0107237	0.0133328	0.464539		0.0146423	0.0153591	0.340423		-0.0198429	0.019727	0.314965
Q16891	IMMT	-0.0233754	0.00946997	0.0135729	0.464539		-0.0255369	0.015513	0.0997305		0.00224752	0.0175041	0.897885
O95256	IL18RAP	0.0237312	0.00961569	0.0135882	0.464539		0.0251125	0.0160707	0.118141		0.0295557	0.0178278	0.0979803
Q01638	IL1RL1	-0.0219022	0.0088882	0.0137326	0.464539		-0.00746648	0.0118474	0.52855		-0.00761757	0.0163907	0.642314
Q9Y5L3	ENTPD2	-0.0216601	0.00883903	0.0142655	0.470045		-0.0240019	0.0137892	0.0817487		-0.0322008	0.0163627	0.0496303
Q9Y336	SIGLEC9	-0.0311027	0.0127027	0.0143452	0.470045		-0.0165076	0.0124154	0.183648		-0.0268091	0.0234626	0.253742
Q8IZC4	RTKN2	-0.0223231	0.00911978	0.0143745	0.470045		-0.0144178	0.0162461	0.37483		-0.0167153	0.0173299	0.335248
P53985	SLC16A1	-0.0237305	0.00973428	0.0147756	0.477854		-0.0121445	0.0152184	0.424861		-0.034038	0.0180439	0.0598231
O14917	PCDH17	-0.0252133	0.0103924	0.015261	0.487433		-0.025283	0.0141915	0.0748201		-0.0326997	0.019251	0.0900212
O00221	NFKBIE	-0.0229862	0.00948762	0.0154031	0.487433		-0.0201171	0.0167136	0.22873		-0.0312891	0.0175821	0.0757526
O95997	PTTG1	0.0231647	0.00958811	0.0156926	0.488167		0.0254253	0.0159205	0.110261		0.0217971	0.0177775	0.22074
Q03154	ACY1	-0.0221572	0.00917682	0.015758	0.488167		-0.0285339	0.0152562	0.0614401		-0.0372569	0.0169947	0.0288231
Q7Z5R6	APBB1IP	-0.0232525	0.00966078	0.0160888	0.493223		-0.0289154	0.0151891	0.056951		-0.0321688	0.0179103	0.073085
P05451	REG1A	0.0263028	0.0109536	0.0163373	0.495677		0.0108295	0.0146179	0.458789		0.0139145	0.0202879	0.493128
P06396	GSN	0.024895	0.0104021	0.0166995	0.498366		0.0277319	0.0163673	0.0901978		0.0109818	0.0192639	0.568888
Q00796	SORD	-0.0229257	0.00960441	0.0169868	0.498366		-0.0222676	0.015183	0.142479		-0.0497471	0.0177464	0.00525739
P07225	PROS1	0.0234104	0.00982918	0.0172318	0.498366		0.0105062	0.0153327	0.49321		0.00265085	0.0181852	0.884162
Q9NS68	TNFRSF19	0.0230232	0.00967097	0.0172822	0.498366		0.0308529	0.0144184	0.0323682		0.0263713	0.0179235	0.141836
Q9BQR3	PRSS27	0.0269506	0.0113442	0.0175147	0.498366		0.00752102	0.0142296	0.597119		-0.0228082	0.0208599	0.274747
Q9Y6D9	MAD1L1	-0.0226425	0.00953516	0.0175664	0.498366		-0.0333902	0.0151645	0.0276753		-0.0331052	0.0176744	0.0616472
O95498	VNN2	-0.0218541	0.0092068	0.0176113	0.498366		-0.0274516	0.0129339	0.0337999		-0.0194315	0.0170347	0.254546
P41218	MNDA	-0.0220095	0.00929332	0.0178692	0.500849		-0.0185232	0.0147984	0.210679		-0.0268978	0.0172306	0.11915
Q9Y6X8	ZHX2	-0.0234099	0.00992346	0.0183221	0.508697		-0.0355824	0.0156926	0.0233621		-0.00986123	0.018385	0.59194
P02818	BGLAP	-0.0237153	0.0100826	0.0186675	0.50927		-0.0226294	0.0153725	0.141003		-0.0227106	0.0186936	0.224987
O75173	ADAMTS4	-0.0224539	0.00955944	0.0188302	0.50927		-0.00968298	0.0157484	0.538651		-0.0145233	0.0177167	0.412751
P23515	OMG	0.0242158	0.0103123	0.0188618	0.50927		0.0122819	0.0153621	0.424004		0.00180444	0.0190843	0.92471
Q03426	MVK	-0.0222515	0.0095304	0.0195542	0.515637		-0.0153849	0.0159486	0.334717		-0.0249766	0.0176672	0.158068
Q9BXD5	NPL	-0.0209531	0.00897791	0.0196036	0.515637		0.00344058	0.0131246	0.793208		0.00339595	0.0166093	0.838077
O43927	CXCL13	-0.0243448	0.0104329	0.0196233	0.515637		-0.0087686	0.0156706	0.575781		-0.0155991	0.0193436	0.420385
Q14767	LTBP2	-0.0200581	0.00863795	0.0202283	0.524176		-0.0223132	0.0130179	0.0865216		-0.0143669	0.016003	0.369747
O00339	MATN2	-0.0220663	0.00950858	0.0203045	0.524176		-0.00571029	0.0145064	0.693847		-0.0123005	0.0176094	0.485178
Q9BYE9	CDHR2	-0.0205601	0.00888487	0.0206645	0.525429		-0.0291074	0.0132303	0.0278028		-0.0205551	0.0164726	0.212679
Q96T91	GPHA2	0.0254976	0.0110225	0.0207101	0.525429		0.0089763	0.0156385	0.565977		0.0145859	0.0204233	0.475453
Q13478	IL18R1	-0.0236695	0.0102756	0.0212533	0.534601		-0.0143579	0.0131683	0.275564		-0.033	0.01897	0.0825501
Q7Z5L3	C1QL2	0.0255034	0.0111074	0.0216724	0.540525		0.00978854	0.0165001	0.553019		0.01288	0.0195084	0.509525
O14594	NCAN	0.0240266	0.0104914	0.0220146	0.544445		0.0345221	0.0149773	0.0211687		0.0102928	0.0194394	0.596708
Q99584	S100A13	-0.0221047	0.00968354	0.0224475	0.550525		-0.0294225	0.0159093	0.0644009		-0.0268983	0.0179533	0.134707
Q7L5Y9	MAEA	-0.0204987	0.0090063	0.0228434	0.555604		-0.036059	0.0161935	0.0259632		-0.0215945	0.0171626	0.2089
O75794	CDC123	0.0207441	0.00913121	0.0230996	0.55723		0.0120187	0.0164139	0.464029		0.015442	0.0173656	0.37431
Q03167	TGFBR3	0.0242316	0.0106865	0.0233592	0.558911		0.0296677	0.0154225	0.054397		0.0157134	0.0198068	0.427964
Q86TH1	ADAMTSL2	-0.0246724	0.0109432	0.0241597	0.573404		-0.00725832	0.0164985	0.659981		-0.0102859	0.0202712	0.61209
Q53FA7	TP53I3	-0.0216231	0.00960448	0.0243631	0.573604		-0.0131779	0.0152506	0.387538		-0.0201934	0.017785	0.256747
Q9ULD2	MTUS1	-0.0210693	0.00939403	0.0249068	0.578169		-0.00396328	0.0156264	0.799784		-0.0262268	0.0174136	0.132675
P52823	STC1	-0.0223106	0.00996408	0.0251495	0.578169		-0.0352453	0.0151373	0.0198923		-0.0354526	0.0184632	0.0554075
Q6PH85	DCUN1D2	0.0198268	0.00892967	0.0263965	0.578169		0.00134402	0.015263	0.929831		0.002056	0.0173686	0.905819
O43423	ANP32C	-0.0206911	0.00931939	0.026404	0.578169		-0.0281125	0.0165218	0.0888407		-0.0347847	0.0172956	0.0448444
P61457	PCBD1	-0.0213673	0.00962464	0.0264148	0.578169		-0.0323578	0.01473	0.0280402		-0.0316296	0.0178351	0.0767679
Q8WXI8	CLEC4D	-0.0229115	0.0103204	0.0264165	0.578169		-0.0226119	0.0146483	0.122673		-0.0141278	0.0190849	0.459492
Q96D42	HAVCR1	-0.0191798	0.0086429	0.0264776	0.578169		-0.0105431	0.0130681	0.419795		0.00305341	0.0159393	0.848161
Q17RW2	COL24A1	0.0213212	0.00962242	0.0267062	0.578169		0.0237503	0.0150324	0.114121		0.0392066	0.0178174	0.0282333
Q9UBM4	OPTC	0.0219501	0.00990705	0.0267189	0.578169		0.0209427	0.0154899	0.176368		-0.00637185	0.0183097	0.727984
P37108	SRP14	-0.0216011	0.00976447	0.0269515	0.578169		-0.0346652	0.0156998	0.0272441		-0.0428234	0.0180686	0.0181665
Q8WXD2	SCG3	0.0231055	0.0104658	0.0272649	0.578169		0.0116569	0.0137363	0.396092		0.000403477	0.019363	0.983384
P33241	LSP1	-0.0214567	0.00975031	0.0277634	0.578169		-0.0194292	0.0146381	0.184408		-0.0308724	0.018067	0.0881162
Q8WX93	PALLD	-0.0205398	0.00933769	0.0278308	0.578169		-0.0316317	0.0158451	0.0459009		-0.0384148	0.0172836	0.0266907
P57087	JAM2	0.02234	0.0101571	0.0278454	0.578169		0.00285665	0.0145996	0.844871		-0.00237309	0.018788	0.899538
P22466	GAL	0.0249784	0.0113621	0.0279207	0.578169		0.029735	0.0145039	0.0403506		0.0143873	0.0210465	0.494547
Q92982	NINJ1	-0.0211457	0.0096192	0.0279294	0.578169		-0.0259987	0.015759	0.0989908		-0.0251481	0.0178284	0.158999
Q8ND71	GIMAP8	-0.0206052	0.00938378	0.0281042	0.578169		-0.0304915	0.0152476	0.0455267		-0.0203311	0.0173915	0.242955
O00327	ARNTL	-0.020864	0.00950525	0.0281637	0.578169		-0.0351496	0.0159552	0.0275931		-0.0192176	0.0176218	0.275994
Q06609	RAD51	0.020243	0.00923474	0.0283757	0.578169		0.0117261	0.0153508	0.444942		0.0212382	0.0171303	0.215632
Q8N8U9	BMPER	-0.0223511	0.0102129	0.0286317	0.578169		-0.0147	0.0151682	0.332477		-0.0157695	0.0189248	0.405092
P08648	ITGA5	-0.0225089	0.0102882	0.0286825	0.578169		-0.0157159	0.0151378	0.299182		-0.0275584	0.0190717	0.14909
P21549	AGXT	-0.0212317	0.00975138	0.0294581	0.585432		-0.0197168	0.0152187	0.195124		-0.03412	0.0180636	0.0594898
P54296	MYOM2	-0.0231347	0.0106353	0.0296104	0.585432		-0.0357883	0.0161576	0.026764		-0.00259984	0.0196879	0.894996
Q5T848	GPR158	0.0213441	0.00982934	0.0298957	0.585432		0.0201375	0.015677	0.198958		-0.00665973	0.0181634	0.714032
P13995	MTHFD2	0.0204066	0.00939875	0.0299159	0.585432		0.0101668	0.0158485	0.5212		0.0100856	0.0174171	0.562808
Q96NY8	NECTIN4	0.0222712	0.0102652	0.0300375	0.585432		0.0227401	0.0150253	0.130164		0.0116237	0.019034	0.54169
P35637	FUS	-0.0201684	0.00932524	0.0305587	0.591672		-0.0373006	0.0159365	0.019254		-0.0121231	0.0172833	0.48336
Q9BQE9	BCL7B	-0.0198437	0.00920612	0.0311234	0.596382		-0.0246462	0.0160673	0.125045		-0.0504533	0.0171238	0.0033661
Q15063	POSTN	-0.0223432	0.0103709	0.0312072	0.596382		-0.00603998	0.0154996	0.696768		-0.0348494	0.0192027	0.0701543
O75293	GADD45B	0.0190098	0.00883885	0.0314996	0.598086		0.0203427	0.0159597	0.202441		0.0273875	0.0172398	0.112782
Q9Y662	HS3ST3B1	0.0199016	0.00929832	0.0323271	0.609864		0.02764	0.0152923	0.0706923		0.0198562	0.0172317	0.249749
O43396	TXNL1	0.0203271	0.00953248	0.0329738	0.617778		0.0164864	0.0160414	0.30407		0.0140693	0.0176714	0.426317
Q14773	ICAM4	-0.0346723	0.0163188	0.0336128	0.617778		-0.0193685	0.0132112	0.142632		-0.0387925	0.0303938	0.202435
Q9UBU3	GHRL	0.0219295	0.010329	0.0337452	0.617778		0.00238348	0.0154267	0.877212		0.00793256	0.0191357	0.678656
Q8WU39	MZB1	-0.0216985	0.0102208	0.0337557	0.617778		-0.010482	0.0154924	0.498664		-0.0171043	0.0189399	0.366922
P48304	REG1B	0.0242913	0.0114447	0.0337962	0.617778		0.0168117	0.0139172	0.227056		0.0201536	0.0211977	0.342196
Q9UQP3	TNN	-0.0163967	0.00777778	0.0350188	0.632818		-0.00891366	0.0113038	0.430372		-0.0143548	0.014504	0.322796
Q9Y653	ADGRG1	-0.0217714	0.0103342	0.0351411	0.632818		-0.00305015	0.014631	0.83486		-0.0128406	0.0191574	0.502999
Q9BUN1	MENT	0.0190022	0.00902585	0.0352641	0.632818		0.0326348	0.0136717	0.016985		0.0107317	0.0167252	0.521398
P22105	TNXB	0.0209832	0.00999502	0.035785	0.638274		0.00231846	0.0134536	0.863179		0.00718543	0.0184965	0.697831
Q8TCS8	PNPT1	-0.0204286	0.00975549	0.0362549	0.640349		-0.0172982	0.0160453	0.280996		-0.0262195	0.0180811	0.14766
P09874	PARP1	-0.0195011	0.00934045	0.0368143	0.640349		-0.0377829	0.0146446	0.00988028		-0.0162085	0.0173159	0.349703
O94856	NFASC	-0.0208621	0.0100008	0.0369753	0.640349		-0.0116848	0.0141387	0.408556		-0.00781963	0.0185504	0.673548
Q14781	CBX2	-0.0197391	0.00946553	0.0370363	0.640349		-0.0312641	0.0156317	0.0454951		-0.0452661	0.0174968	0.00996147
Q96J42	TXNDC15	-0.0215073	0.0103186	0.0371315	0.640349		0.00331728	0.0131885	0.801406		-0.0267178	0.0190497	0.161381
O95817	BAG3	0.0197793	0.00949338	0.0372068	0.640349		0.0247542	0.0152587	0.10474		0.0233932	0.017607	0.184579
P05060	CHGB	0.0204133	0.00982934	0.0378228	0.64396		0.0107467	0.0144813	0.458023		-0.00286502	0.0181768	0.87482
Q58EX2	SDK2	-0.0193378	0.00933248	0.0382565	0.64396		-0.0307995	0.0152555	0.0434967		-0.0235058	0.0172863	0.174513
Q9UJY5	GGA1	-0.019616	0.00950083	0.0389546	0.64396		-0.0289058	0.0153332	0.0594066		-0.0372051	0.0175939	0.0349565
P23280	CA6	0.0173744	0.00841685	0.0389945	0.64396		-0.00220302	0.0132095	0.867547		-0.000229572	0.0156269	0.988285
Q96B86	RGMA	0.0229758	0.0111414	0.0391882	0.64396		0.0138005	0.0153772	0.369468		-0.00439433	0.0206008	0.831174
Q8WWU5	TCP11	0.0186074	0.00902764	0.0392876	0.64396		0.0109853	0.0156209	0.481901		0.0156508	0.0172591	0.364943
Q9NYX4	CALY	-0.0184175	0.00895375	0.0396899	0.64396		-0.0117463	0.0160619	0.464588		-0.0143928	0.0173281	0.406596
Q92823	NRCAM	-0.0222092	0.0108058	0.0398496	0.64396		-0.0122187	0.0157449	0.437724		-0.0146168	0.0200232	0.465738
P08709	F7	0.0196821	0.00957893	0.0399049	0.64396		0.00960298	0.0143567	0.503568		-0.00564564	0.0176901	0.749754
P49908	SELENOP	0.0195646	0.00953117	0.0401021	0.64396		0.0230575	0.015799	0.144447		0.0175531	0.0176696	0.320997
O75326	SEMA7A	-0.0231821	0.0113075	0.0403497	0.64396		-0.00862649	0.0159372	0.588315		-0.0117166	0.0209461	0.576162
P10643	C7	-0.0183895	0.00897205	0.0403993	0.64396		-0.00815818	0.0144493	0.572341		-0.0130304	0.0165815	0.432336
P35443	THBS4	-0.0218808	0.0106767	0.0404238	0.64396		-0.0220115	0.0153242	0.150892		-0.023279	0.0197816	0.239838
Q9UKM9	RALY	-0.0192498	0.00939656	0.0405012	0.64396		-0.0108613	0.016112	0.500242		-0.02339	0.0174175	0.179918
Q9UJM8	HAO1	-0.0189288	0.00927381	0.0412402	0.64396		-0.0301733	0.0147752	0.0411362		-0.0344095	0.0171735	0.0456509
O43734	TRAF3IP2	-0.0190592	0.00934022	0.0412951	0.64396		-0.0172449	0.0160543	0.28275		-0.041665	0.0173242	0.0165362
P78317	RNF4	0.0189635	0.00929876	0.0414146	0.64396		0.0315989	0.0163088	0.0526787		0.0256088	0.0172365	0.137984
O15031	PLXNB2	-0.0193743	0.00951632	0.0417606	0.64396		-0.0199906	0.0130386	0.125229		-0.0249605	0.0176334	0.157541
P04083	ANXA1	-0.0197153	0.00968415	0.0417673	0.64396		-0.00601529	0.0157076	0.701753		-0.0139523	0.0179549	0.437485
P20160	AZU1	-0.0195647	0.00962408	0.0420638	0.64396		-0.0177492	0.0158714	0.263432		-0.0306841	0.0178253	0.0858048
P07332	FES	-0.0184196	0.00906833	0.042234	0.64396		-0.0229143	0.01546	0.138294		-0.0173711	0.0171243	0.310881
Q8WX77	IGFBPL1	-0.0184894	0.00911115	0.0424258	0.64396		-0.00968797	0.013686	0.479022		-0.0197636	0.0168817	0.242276
P62834	RAP1A	-0.0203804	0.0100503	0.0425776	0.64396		-0.0447742	0.0162285	0.00579803		-0.0475355	0.0185765	0.0107955
P29317	EPHA2	0.0200906	0.00992045	0.0428501	0.64396		0.00314279	0.0154301	0.838604		0.0256893	0.0183983	0.16325
Q8N474	SFRP1	-0.0220026	0.0108665	0.0428869	0.64396		-0.0192039	0.0137846	0.163579		-0.0293144	0.0201465	0.146284
P09769	FGR	-0.019212	0.00955692	0.0444029	0.653453		-0.0237174	0.0156537	0.129739		-0.0344789	0.0177036	0.0520302
Q13114-2	TRAF3	-0.018599	0.00925399	0.0444485	0.653453		-0.0310474	0.0162617	0.0562314		-0.0448283	0.0170974	0.00901117
O75629	CREG1	-0.0202934	0.0101082	0.0446829	0.653453		-0.0324484	0.0155095	0.0364237		-0.0418734	0.0186841	0.0254587
O75781	PALM	0.0213049	0.0106129	0.0447021	0.653453		0.027563	0.0149384	0.0650208		0.0130519	0.0196707	0.507307
O75781	PALM	0.0213049	0.0106129	0.0447021	0.653453		0.027563	0.0146737	0.0603263		0.0130519	0.0196707	0.507307
Q8WVV4	POF1B	0.0204706	0.0102088	0.0449429	0.653453		0.0211898	0.0149955	0.157634		0.0401218	0.0188944	0.0342075
O43290	SART1	-0.0191609	0.00956146	0.0450734	0.653453		-0.0288848	0.0159972	0.0709788		-0.0348396	0.0177083	0.0496909
Q12809	KCNH2	0.0187045	0.00935867	0.0456484	0.656898		0.0289817	0.0161258	0.0722995		0.0305458	0.0173387	0.0787324
Q7Z5A7	TAFA5	0.0214196	0.0107373	0.046055	0.656898		-0.00659064	0.0154923	0.670535		0.0137497	0.0199076	0.490091
Q16820	MEP1B	-0.0130391	0.00653888	0.0461423	0.656898		-0.0108727	0.00986759	0.270523		-0.0208163	0.0120926	0.0857993
P22307	SCP2	-0.0190716	0.0095677	0.0462253	0.656898		-0.0224727	0.0164326	0.171446		-0.0234783	0.0177363	0.186196
Q13232	NME3	-0.0220339	0.0110716	0.0465765	0.656898		-0.00521676	0.0153346	0.73371		-0.0292788	0.0205158	0.15417
P13725	OSM	-0.0210958	0.0106064	0.046704	0.656898		-0.0100203	0.0152258	0.510467		-0.0030579	0.0196369	0.876316
O00534	VWA5A	-0.0186635	0.00939124	0.0468854	0.656898		-0.0182248	0.0156521	0.244275		-0.0214551	0.0174157	0.218554
Q9UBC9	SPRR3	0.0180796	0.00910614	0.0470967	0.656898		0.00579208	0.0140499	0.680156		-0.0183826	0.0167802	0.27383
P22894	MMP8	-0.0192393	0.00973136	0.0480365	0.666847		-0.01586	0.0145403	0.275376		-0.00445438	0.0180193	0.804855
Q03405	PLAUR	-0.0197251	0.010013	0.0488448	0.673042		-0.0100307	0.0146968	0.494915		-0.0077367	0.0185532	0.676858
Q6ZMM2	ADAMTSL5	0.0181865	0.00924551	0.0491758	0.673042		0.0149569	0.015439	0.332657		0.00940328	0.017135	0.583405
Q9Y623	MYH4	-0.0174817	0.00889149	0.0492855	0.673042		-0.00376283	0.0157328	0.810973		-0.0271996	0.017365	0.117904
P07355	ANXA2	-0.0182005	0.00926166	0.0493976	0.673042		-0.0217194	0.0144371	0.132476		-0.00460019	0.0171452	0.788574
Q14512	FGFBP1	0.0212078	0.0108313	0.0502291	0.681217		0.00790331	0.0148316	0.594123		0.0172189	0.0200988	0.392017
P43121	MCAM	-0.022684	0.0116398	0.0513148	0.689566		-0.020807	0.0139986	0.137182		-0.0304156	0.0215754	0.159243
P25092	GUCY2C	0.0186648	0.009579	0.051354	0.689566		0.0371097	0.0157437	0.0184177		0.0302259	0.0177501	0.0892194
Q92832	NELL1	-0.0205812	0.0105815	0.0517716	0.689566		-0.0170428	0.0154443	0.269809		-0.0427119	0.0195699	0.0295379
Q14005	IL16	-0.0173301	0.00891142	0.0518105	0.689566		-0.0146659	0.0142248	0.302534		-0.010045	0.0165129	0.543258
Q13261	IL15RA	-0.0178462	0.00918487	0.0520162	0.689566		-0.0104127	0.0153846	0.498516		-0.00317735	0.0170172	0.851961
P14151	SELL	-0.023083	0.0119655	0.0537154	0.700209		-0.00675497	0.0147379	0.646708		-0.0546644	0.0221449	0.0139041
Q8NBK3	SUMF1	-0.0187361	0.00971819	0.053863	0.700209		-0.0138629	0.016261	0.393921		-0.0485307	0.0179418	0.00706725
P04040	CAT	-0.0173226	0.00898774	0.0539354	0.700209		-0.00830521	0.01436	0.563024		-0.0472297	0.0165825	0.00457941
P04080	CSTB	-0.0166396	0.00863396	0.0539516	0.700209		-0.0100821	0.0135934	0.458276		-0.0101596	0.0159892	0.525459
Q96AQ6	PBXIP1	0.0192909	0.0100132	0.0540349	0.700209		-0.00347239	0.0160932	0.829169		-0.0222485	0.0184316	0.227975
P42785	PRCP	-0.0199355	0.0103592	0.0543002	0.700209		-0.0257705	0.0150376	0.0865756		-0.0247567	0.019195	0.197737
P20138	CD33	0.00963201	0.00500894	0.0544845	0.700209		0.0113528	0.00803871	0.157872		0.0102999	0.00927322	0.26723
P09914	IFIT1	0.0185344	0.00966343	0.0551119	0.700845		0.00708905	0.0153013	0.643152		0.0247121	0.017913	0.168342
P32241	VIPR1	-0.0174719	0.00912298	0.0554734	0.700845		-0.0161206	0.0158565	0.309315		-0.0356022	0.0172565	0.0396208
I3L3R5	CCER2	0.0283781	0.0148283	0.0556483	0.700845		0.016485	0.0160683	0.304921		-0.0193553	0.0274922	0.481745
A8MYV0	DCDC2C	-0.0185118	0.00967963	0.0558192	0.700845		-0.0191727	0.015919	0.228439		-0.0231184	0.0179402	0.198125
O95965	ITGBL1	-0.0174917	0.00914844	0.0558774	0.700845		-0.00345134	0.0140742	0.806283		-0.00088007	0.0169248	0.958551
P09958	FURIN	-0.0192683	0.0100908	0.0561993	0.700845		-0.0148032	0.015192	0.329853		-0.00813419	0.0186982	0.663733
P18510	IL1RN	-0.0188624	0.00987834	0.0562009	0.700845		0.0109874	0.0150818	0.466296		-0.0041963	0.0182871	0.8186
P00918	CA2	-0.0183109	0.00960391	0.0565709	0.701839		-0.0155017	0.0147576	0.293524		-0.0392247	0.017774	0.02778
Q8N4F0	BPIFB2	-0.021041	0.0110442	0.0567576	0.701839		-0.0206276	0.0143359	0.150187		-0.0206912	0.0204725	0.312659
Q9BTE6	AARSD1	-0.0185359	0.0097565	0.0574523	0.707456		-0.0219375	0.0156545	0.161109		-0.0378283	0.0180613	0.0367266
Q6UX71	PLXDC2	-0.0228847	0.0121081	0.0587532	0.708744		-0.030224	0.0154055	0.0497746		-0.0335447	0.0224366	0.135527
Q8IWB1	ITPRIP	-0.0173546	0.00918476	0.0588257	0.708744		-0.0196074	0.0160852	0.222854		-0.0217442	0.0172664	0.208499
Q7KYR7	BTN2A1	0.0188535	0.00997955	0.0588637	0.708744		0.0114427	0.0154929	0.460165		0.0238993	0.0184891	0.196744
P08263	GSTA1	-0.0187553	0.0099473	0.059367	0.708744		-0.0275036	0.0161205	0.0879847		-0.0332773	0.0184221	0.0714631
Q6P995	FAM171B	0.0182948	0.00971449	0.0596674	0.708744		0.000332117	0.0154067	0.982802		0.0290839	0.0179915	0.106612
Q9H4D0	CLSTN2	-0.0180742	0.00961131	0.0600375	0.708744		-0.0175259	0.0137784	0.203377		-0.00399949	0.0177681	0.821998
Q14160	SCRIB	-0.018242	0.00970791	0.060233	0.708744		-0.0185247	0.0158429	0.242292		-0.0195017	0.0179973	0.279072
Q96AX2	RAB37	-0.0184705	0.00983722	0.060434	0.708744		-0.0226099	0.0159406	0.156078		-0.0350645	0.0182128	0.0547661
Q9H3S3	TMPRSS5	0.0177188	0.00944327	0.060608	0.708744		0.0109326	0.0131879	0.407112		-0.00921001	0.0174302	0.597461
MICA	MICB	-0.0116672	0.00622017	0.0606954	0.708744		-0.000879643	0.00824731	0.91506		-0.00918442	0.0114612	0.423314
Q17R60	IMPG1	-0.01795	0.00958423	0.0610869	0.708744		-0.0111355	0.0162028	0.49192		-0.0300459	0.0177566	0.0912534
Q6UWP8	SBSN	0.0181466	0.00969262	0.0611774	0.708744		0.0219719	0.0148404	0.138727		-0.017996	0.0178621	0.314188
P02786	TFRC	-0.0199779	0.0106758	0.0612989	0.708744		-0.00556534	0.0137907	0.686538		-0.0241517	0.019755	0.222074
Q9UBX7	KLK11	0.0186406	0.00997703	0.0617136	0.708744		0.0117478	0.0149307	0.431384		-0.020589	0.0183699	0.262914
P08397	HMBS	-0.0174595	0.00935081	0.0618792	0.708744		-0.0185237	0.0148004	0.210728		-0.0406998	0.0172914	0.0189731
P20645	M6PR	-0.0191388	0.0102506	0.0618901	0.708744		-0.0331074	0.0159211	0.0375737		-0.0150906	0.0189969	0.427358
P01138	NGF	0.0175232	0.00938638	0.0619196	0.708744		0.0182362	0.0164852	0.268632		0.00252916	0.0173866	0.884402
O95393	BMP10	-0.0175002	0.00938162	0.0621291	0.708744		-0.00379582	0.0140743	0.787392		-0.0308588	0.0173562	0.07602
P23276	KEL	-0.0359331	0.0192761	0.0623041	0.708744		-0.0191398	0.0142929	0.180533		-0.0265376	0.0356674	0.45721
Q12918	KLRB1	0.0193563	0.0103956	0.0626062	0.708744		0.0163018	0.0152443	0.284902		0.0414635	0.0192313	0.0315597
Q02487	DSC2	0.0203117	0.0109184	0.0628397	0.708744		0.0176076	0.0156731	0.261255		0.0084636	0.0202334	0.67591
Q9NXV2	KCTD5	-0.0181553	0.00976383	0.062964	0.708744		-0.0332583	0.0155093	0.0320002		-0.0352953	0.0180835	0.0515238
P35218	CA5A	-0.0164995	0.00887778	0.0630958	0.708744		-0.0246354	0.0136959	0.0720599		-0.0303154	0.0164838	0.0664957
P56279	TCL1A	-0.0205707	0.0110789	0.0633479	0.70887		-0.0172886	0.0150759	0.251475		-0.0153338	0.0205336	0.455557
P61266	STX1B	0.0176606	0.0095476	0.0643512	0.71737		0.00738866	0.0152573	0.628195		-0.00265529	0.0176665	0.880588
Q92973	TNPO1	0.0163839	0.00887964	0.065022	0.720068		0.0279399	0.0159355	0.0795489		0.00852501	0.0172206	0.620787
O75940	SMNDC1	-0.0163457	0.00887964	0.0656498	0.720068		-0.0171278	0.014856	0.248941		-0.0160602	0.016461	0.329713
P11487	FGF3	0.0174395	0.00947469	0.0656742	0.720068		0.010468	0.0156682	0.504065		0.00994334	0.0175578	0.571432
P10909	CLU	0.0179239	0.00973808	0.065681	0.720068		0.0202164	0.0151871	0.183137		0.00980797	0.0180492	0.587096
Q96PU4	UHRF2	-0.0177706	0.00965964	0.0658166	0.720068		0.00115529	0.0155399	0.940737		-0.00661942	0.0178987	0.71167
O75380	NDUFS6	-0.0172214	0.00939901	0.0669137	0.727941		-0.0360569	0.0157251	0.021851		-0.0167902	0.0174232	0.335681
P21128	ENDOU	0.0176567	0.00964094	0.0670373	0.727941		0.0185058	0.0136989	0.17673		-0.00358913	0.0178251	0.840505
P18564	ITGB6	0.0193631	0.010582	0.0672783	0.727941		0.00652861	0.0149481	0.662292		0.00984021	0.0196018	0.615886
Q04756	HGFAC	-0.0169674	0.00932873	0.0689371	0.741088		-0.0105801	0.0140976	0.452962		-0.0287455	0.0175966	0.102979
B2RUY7	VWC2L	0.018445	0.0101553	0.0693252	0.741088		0.00849113	0.0151504	0.575168		0.00245322	0.0188073	0.896272
O95466	FMNL1	-0.0173174	0.00954022	0.0694934	0.741088		-0.0104841	0.0158195	0.5075		-0.0348311	0.0176669	0.0492152
Q6ZUJ8	PIK3AP1	-0.0177238	0.00976651	0.0695627	0.741088		-0.0202706	0.0151948	0.182186		-0.0414129	0.0180646	0.0222945
Q15818	NPTX1	-0.0191511	0.0105602	0.0697524	0.741088		-0.033521	0.0142869	0.0189622		-0.0600571	0.0194268	0.00210358
Q99988	GDF15	-0.014182	0.00784111	0.0705012	0.743954		-0.00804738	0.0129299	0.533688		0.00788641	0.0144868	0.58642
Q9Y2I7	PIKFYVE	-0.0175007	0.00969069	0.0709299	0.743954		-0.0192546	0.0157853	0.222548		-0.0153872	0.0179644	0.392113
P05000	IFNW1	-0.0166324	0.0092155	0.0711011	0.743954		-0.0430202	0.0161286	0.00764585		-0.0150195	0.0173557	0.387242
Q9UKX5	ITGA11	0.018268	0.0101224	0.0711207	0.743954		0.0253459	0.0150142	0.0913873		0.0122462	0.0187597	0.514191
P52758	RIDA	-0.0172234	0.00954922	0.0712862	0.743954		-0.0216122	0.0145805	0.13827		-0.0317611	0.0176827	0.0730751
P36551	CPOX	-0.0174953	0.00972794	0.0721049	0.749679		-0.0267931	0.0157308	0.088526		-0.0330412	0.0180119	0.0671919
P08579	SNRPB2	-0.0168157	0.00935791	0.0723441	0.749679		-0.0373509	0.0155898	0.0165816		-0.0281261	0.0173409	0.105448
P43652	AFM	-0.0173719	0.00969447	0.0731428	0.755295		-0.00930852	0.0156519	0.55203		-0.00869939	0.0179755	0.628629
P42702	LIFR	-0.0351456	0.0196607	0.0738397	0.755996		-0.0303957	0.0154877	0.0496953		-0.0228859	0.0364233	0.530076
P01241	GH1	-0.0160895	0.0090068	0.074039	0.755996		0.00583003	0.0156926	0.710255		-0.00259196	0.0166875	0.876629
Q9H347	UBQLN3	-0.0168221	0.00942631	0.0743273	0.755996		-0.0266693	0.0162558	0.100879		-0.0348318	0.0174501	0.0464706
P21246	PTN	-0.0176972	0.00993112	0.0747508	0.755996		-0.0015951	0.0147743	0.914024		-0.0170124	0.0184186	0.356115
Q9NSA1	FGF21	-0.0176516	0.00991335	0.0749796	0.755996		-0.0261727	0.0156476	0.0944004		-0.0243626	0.0183755	0.185509
Q7Z7M9	GALNT5	-0.020059	0.0112676	0.0750376	0.755996		-0.0167488	0.0151047	0.267495		0.00879081	0.0208201	0.673041
O94986	CEP152	0.0161949	0.00910248	0.0752114	0.755996		0.0168692	0.015857	0.287405		0.0182111	0.0173786	0.295191
Q8TEU8	WFIKKN2	0.0174535	0.00981173	0.0752656	0.755996		0.00877427	0.0144706	0.544283		0.00258369	0.0181446	0.886826
P52209	PGD	-0.0168889	0.00951638	0.0759446	0.75718		-0.00855733	0.015486	0.580548		-0.0126254	0.0176489	0.474719
P32320	CDA	-0.0172064	0.00971306	0.0764819	0.75718		-0.00989539	0.0137856	0.472875		-0.0199923	0.0180329	0.268115
Q9UJ71	CD207	0.0172909	0.00976179	0.0765132	0.75718		0.0260879	0.0145054	0.0720983		0.0110705	0.0180525	0.539997
P02749	APOH	0.0426234	0.0240865	0.076795	0.75718		-0.000603531	0.0138804	0.965318		0.057274	0.0445971	0.199651
Q6PCB0	VWA1	-0.0189211	0.0107029	0.0770861	0.75718		-0.0252295	0.0153701	0.100701		-0.0290773	0.0198483	0.14356
O60259	KLK8	0.0154076	0.00871772	0.0771638	0.75718		0.0209563	0.0140598	0.13609		-0.00463324	0.016127	0.774005
P14780	MMP9	-0.0181135	0.0102495	0.0771845	0.75718		-0.0158111	0.0146323	0.279893		-0.0128689	0.019003	0.498593
Q9BXJ1	C1QTNF1	-0.0171911	0.00975004	0.0778693	0.759539		-0.00305062	0.0149204	0.837994		-0.0224345	0.0180719	0.215042
P20382	PMCH	0.0177667	0.0100789	0.0779412	0.759539		0.00925586	0.016277	0.569597		0.0124639	0.0186837	0.505019
Q13790	APOF	0.0183622	0.0104486	0.0788531	0.765044		0.0157942	0.0163432	0.33384		0.00133021	0.0193447	0.945206
O00451	GFRA2	0.0174603	0.00994114	0.079026	0.765044		-0.00913081	0.0151514	0.54675		0.0165506	0.0184237	0.369443
O75054	IGSF3	-0.0187069	0.0106606	0.0792983	0.765164		-0.0113542	0.0151071	0.452305		-0.0172428	0.0197713	0.383567
O14773	TPP1	-0.018437	0.0105488	0.0805004	0.76838		-0.010254	0.0155637	0.509999		-0.0226265	0.0195516	0.247718
O00300	TNFRSF11B	-0.01686	0.00964976	0.0806031	0.76838		-0.00994553	0.0144244	0.490513		-0.034059	0.0178595	0.0570909
Q7L5N7	LPCAT2	-0.0163577	0.00936734	0.0807669	0.76838		-0.00702484	0.0155839	0.652151		-0.0357012	0.0173387	0.0400099
Q13541	EIF4EBP1	-0.0174096	0.00996994	0.0807753	0.76838		-0.0142784	0.0154454	0.355256		-0.0252298	0.0184805	0.172804
Q08499	PDE4D	-0.0165165	0.00946593	0.0810135	0.76838		-0.023377	0.0152152	0.124435		-0.0200006	0.0175518	0.255036
Q14739	LBR	-0.0170483	0.00977665	0.0811981	0.76838		-0.033745	0.0154616	0.0290716		-0.0201792	0.0181263	0.266138
P20155	SPINK2	0.0158577	0.00913486	0.0825711	0.776462		0.0141134	0.012543	0.260505		0.0110304	0.0172293	0.522331
Q96F46	IL17RA	-0.0121436	0.00699551	0.0825798	0.776462		-0.0191727	0.0112527	0.0884119		-0.018109	0.0129579	0.162879
Q8IWL2	SFTPA1	-0.0154182	0.00888983	0.0828543	0.776562		-0.0137295	0.0154277	0.373504		0.0100631	0.0170595	0.555539
P43220	GLP1R	-0.0168921	0.0097543	0.0833155	0.77706		-0.0120838	0.0160715	0.452123		-0.022939	0.0180792	0.205106
Q9H7Y0	DIPK2B	0.0230924	0.0133398	0.0834356	0.77706		0.00604415	0.0150329	0.687638		-0.0109626	0.0246652	0.656906
P00352	ALDH1A1	-0.0159559	0.00923182	0.0839235	0.777788		-0.020556	0.014791	0.1646		-0.0398647	0.0170697	0.0199195
O60218	AKR1B10	-0.0164039	0.00950228	0.0842915	0.777788		-0.0132337	0.0158288	0.403127		-0.0227993	0.0176126	0.196099
Q6UXD5	SEZ6L2	0.01642	0.00951817	0.0845064	0.777788		0.0161209	0.0138866	0.245684		0.0120008	0.0176528	0.496932
Q8TC05	MDM1	0.0156179	0.00906047	0.0847541	0.777788		0.00292924	0.0156933	0.85193		0.0261513	0.0171451	0.127822
P19429	TNNI3	-0.0166821	0.00969306	0.0852438	0.777788		-0.019144	0.0160027	0.231581		-0.00693598	0.0179714	0.699702
P56851	EDDM3B	0.0106232	0.00617303	0.0852676	0.777788		0.00768126	0.0103142	0.456436		-0.00502088	0.0114135	0.660197
P11464	PSG1	0.0131919	0.00767383	0.0856009	0.777788		0.0300677	0.0126854	0.017775		0.0278318	0.0141984	0.0505289
Q9Y5E8	PCDHB15	-0.0163453	0.009509	0.085628	0.777788		-0.0137162	0.0149178	0.357861		-0.0418254	0.0175421	0.0174868
Q10587	TEF	-0.0164691	0.00958983	0.0859146	0.777989		-0.0204812	0.0157542	0.193586		-0.0126162	0.0177785	0.478263
P41222	PTGDS	0.0163417	0.00952693	0.0862869	0.778217		0.0103859	0.0156238	0.50621		0.00244517	0.0176461	0.889849
Q05193	DNM1	0.0164271	0.00958226	0.0864685	0.778217		0.0325002	0.0153934	0.0347459		0.0118364	0.0177588	0.505394
B6A8C7	TARM1	0.0159298	0.00930176	0.0867938	0.778763		0.00874866	0.0156357	0.575799		0.0337824	0.0172811	0.0511574
Q9UKV0	HDAC9	0.0152282	0.00892345	0.0879073	0.786186		0.0146945	0.0148624	0.322807		0.0127005	0.0173445	0.464362
Q86UX2	ITIH5	-0.0161796	0.00950047	0.0885625	0.786186		-0.0188074	0.015779	0.23329		-0.0197323	0.017612	0.263089
P23582	NPPC	0.0156699	0.00920664	0.0887516	0.786186		0.0105557	0.0136558	0.439534		3.11412e-05	0.0170475	0.998543
Q6R327	RICTOR	-0.0152719	0.00897578	0.0888569	0.786186		-0.0171306	0.015874	0.280516		-0.0120623	0.0173113	0.486262
Q96LA5	FCRL2	-0.0164224	0.0096568	0.0890174	0.786186		-0.0264047	0.0142317	0.0635461		-0.0265525	0.0179289	0.139243
Q9NPG4	PCDH12	-0.025045	0.0147912	0.090411	0.786186		-0.0234393	0.0148132	0.113575		-0.0422571	0.0273748	0.12331
Q96NB3	ZNF830	-0.0163813	0.00970106	0.091294	0.786186		-0.0143062	0.0165194	0.386475		-0.0327255	0.017962	0.0690662
O00567	NOP56	-0.0159946	0.00947519	0.0914021	0.786186		-0.00475098	0.0164498	0.772722		-0.0205915	0.0175664	0.241675
Q96RJ3	TNFRSF13C	-0.0179572	0.0106401	0.0914709	0.786186		-0.0187994	0.0153535	0.220787		-0.00756574	0.0197112	0.70127
P60880	SNAP25	0.0168675	0.00999763	0.0915748	0.786186		0.0225014	0.0154761	0.145961		0.0235192	0.0185264	0.204857
O00602	FCN1	-0.0168943	0.0100168	0.0916812	0.786186		-0.00662144	0.0147638	0.653798		-0.0145005	0.0185527	0.434831
Q14242	SELPLG	-0.0172874	0.0102621	0.0920672	0.786186		-0.0088168	0.0153054	0.564574		-0.0051754	0.0189795	0.785209
Q5VX71	SUSD4	0.0154126	0.00915526	0.0922831	0.786186		-0.00441005	0.0159956	0.782776		0.0100864	0.0169837	0.55286
P12724	RNASE3	-0.0169431	0.0100868	0.0930122	0.786186		-0.0281717	0.0155359	0.0697803		-0.0188194	0.0186961	0.31462
P15018	LIF	-0.0163266	0.00972223	0.0930929	0.786186		0.0072985	0.0154765	0.637223		0.000159328	0.0180081	0.992944
Q9BXI3	NT5C1A	-0.0157354	0.0093717	0.0931453	0.786186		-0.0220469	0.0143483	0.124403		-0.0294809	0.0173616	0.0901236
Q8IU57	IFNLR1	-0.0163471	0.00973647	0.0931602	0.786186		-0.0286307	0.0152618	0.0606581		-0.0201438	0.0180551	0.265097
P39905	GDNF	-0.0171029	0.010191	0.0933015	0.786186		-0.011667	0.0158338	0.461218		-0.0275932	0.0188794	0.144496
Q92597	NDRG1	-0.0167013	0.00995856	0.0935258	0.786186		-0.00919826	0.0158215	0.560986		-0.00643631	0.0184587	0.727472
P43627	KIR2DL2	-0.0133799	0.00798308	0.0937309	0.786186		-0.0226286	0.0131063	0.0842492		-0.0245774	0.0147599	0.0965136
P08138	NGFR	-0.0148871	0.00888266	0.0937441	0.786186		-0.0105684	0.0162969	0.516666		-0.00580002	0.0170558	0.733954
Q9NY59	SMPD3	0.0160311	0.0095661	0.093772	0.786186		0.0371136	0.016332	0.0230596		0.0351454	0.0177049	0.0476866
P19801	AOC1	-0.0147193	0.00878758	0.0939324	0.786186		-0.0220634	0.0155215	0.155179		-0.00458908	0.01695	0.786701
Q6UXM1	LRIG3	-0.0166155	0.00992663	0.094164	0.786186		-0.0150337	0.015521	0.332744		-0.0268459	0.0183933	0.145047
Q02952	AKAP12	0.0166287	0.00993964	0.0943337	0.786186		0.0307251	0.0155546	0.0482338		0.0171564	0.0184286	0.352322
Q16665	HIF1A	0.0155548	0.00930428	0.0945667	0.786186		0.0319806	0.016131	0.047417		0.0171404	0.0173119	0.322609
Q12866	MERTK	-0.0224237	0.0134548	0.0955967	0.789286		-0.0275525	0.0147522	0.0618049		0.00357963	0.0248954	0.885727
P20908	COL5A1	-0.0167414	0.0100454	0.0955994	0.789286		-0.00395558	0.0156142	0.800012		0.00703451	0.0185776	0.705105
Q6PGN9	PSRC1	-0.016777	0.0100754	0.0958837	0.789286		-0.0151871	0.0153802	0.323424		-0.0348848	0.0186561	0.0620874
Q14055	COL9A2	0.0155441	0.00934109	0.096101	0.789286		0.0320069	0.0158373	0.0432809		0.0313839	0.0172963	0.0702046
P08185	SERPINA6	0.0148382	0.00893218	0.0966712	0.789286		0.0164757	0.0138661	0.234755		0.0195014	0.0165549	0.239365
Q9NQ76	MEPE	0.0246223	0.0148341	0.096945	0.789286		0.010438	0.0188501	0.57976		0.0289623	0.0298784	0.333133
Q6UW15	REG3G	0.0156559	0.00943469	0.0970364	0.789286		0.0135289	0.0152755	0.375798		0.00399014	0.0174727	0.819457
P01037	CST1	0.0157556	0.00949897	0.0971843	0.789286		0.0291861	0.0156293	0.0618471		0.0174124	0.0176007	0.322995
Q9UJA9	ENPP5	0.0128097	0.00773182	0.097571	0.789286		0.0142063	0.0107096	0.184674		0.0021643	0.0142672	0.879487
P07093	SERPINE2	0.0172662	0.0104311	0.0978708	0.789286		0.0393427	0.0158917	0.0132984		0.0381062	0.019291	0.0487829
Q9HCM4	EPB41L5	-0.0156511	0.00945589	0.0978896	0.789286		-0.00673312	0.0159458	0.672843		0.0102596	0.0174761	0.557429
Q9H2G2	SLK	0.0140213	0.00851507	0.0996323	0.79104		0.0209054	0.0157014	0.183046		-0.00151898	0.0172227	0.929756
Q96CG8	CTHRC1	-0.0156507	0.00950748	0.0997331	0.79104		-0.0232251	0.0138436	0.09341		-0.00813979	0.0176217	0.644341
Q7Z6P3	RAB44	-0.0145301	0.00882968	0.0998471	0.79104		-0.0394185	0.015588	0.0114464		-0.0313152	0.0166583	0.0607118
P30043	BLVRB	-0.015035	0.00914333	0.100099	0.79104		-0.0245045	0.0146162	0.0936354		-0.0272069	0.0169403	0.108899
O95786	DDX58	-0.0145639	0.00887157	0.100664	0.79104		-0.0272465	0.0151488	0.072083		-0.0162569	0.0165618	0.326778
P07451	CA3	-0.0161229	0.00982144	0.100672	0.79104		-0.0270713	0.0153361	0.07753		-0.0208047	0.0182036	0.253635
Q9NRR2	TPSG1	-0.0144355	0.00879936	0.100897	0.79104		-0.0227356	0.0159257	0.153406		-0.0408073	0.01734	0.0189931
P22303	ACHE	-0.0195797	0.0119541	0.10144	0.79104		-0.0217645	0.0147719	0.140651		-0.0300224	0.0221399	0.175704
Q9NTU7	CBLN4	0.0180154	0.0109995	0.101455	0.79104		0.0100608	0.0153413	0.511956		0.0213331	0.0203951	0.296073
O95954	FTCD	-0.0160757	0.00983253	0.102059	0.79104		-0.0243075	0.0154854	0.116482		-0.0282716	0.0182207	0.12139
Q14160	SCRIB	-0.0156324	0.00956159	0.102067	0.79104		-0.0213056	0.0159275	0.181007		-0.0108994	0.0177223	0.538828
P09105	HBQ1	-0.014807	0.00907293	0.102681	0.79104		-0.0189747	0.0150223	0.206552		-0.0278976	0.0168196	0.0978207
O43247	TEX33	0.0155677	0.00955255	0.103167	0.79104		0.0132877	0.0162247	0.412797		0.00106416	0.0176951	0.952069
P00751	CFB	-0.0158029	0.00970265	0.103371	0.79104		-0.0127373	0.014379	0.37571		-0.0133269	0.0179709	0.458691
P23467	PTPRB	-0.0159261	0.00979252	0.103874	0.79104		-0.019346	0.0142991	0.176071		-0.0323803	0.0181098	0.0743856
O15382	BCAT2	-0.0156633	0.00963222	0.103921	0.79104		0.00195324	0.0157269	0.901159		-0.0228749	0.0178535	0.200702
P37840	SNCA	-0.0172619	0.0106226	0.104159	0.79104		-0.0110602	0.0164006	0.500074		-0.025141	0.0196889	0.202228
Q15485	FCN2	-0.0128959	0.00793701	0.104208	0.79104		-0.0106343	0.0131719	0.419465		-0.00473022	0.0146861	0.747521
Q9UMF0	ICAM5	-0.0301175	0.0185405	0.104286	0.79104		-0.00219582	0.0129281	0.865129		-0.0178746	0.0343389	0.602923
Q02246	CNTN2	0.0152476	0.00939512	0.104606	0.79104		0.00874813	0.0123123	0.477384		-0.00703872	0.0174389	0.686665
Q9H477	RBKS	-0.0154486	0.00952579	0.104853	0.79104		-0.0199308	0.0153736	0.194827		-0.0388489	0.0176104	0.0278392
Q9UQB8	BAIAP2	-0.0165254	0.0101967	0.10509	0.79104		-0.0267346	0.0160429	0.0956239		-0.0269865	0.0188954	0.15386
P07288	KLK3	0.0146804	0.00906378	0.105302	0.79104		0.0192998	0.0138482	0.163416		0.0119193	0.0176671	0.500509
Q11201	ST3GAL1	0.0186095	0.0114902	0.10532	0.79104		0.0128021	0.0154911	0.408568		0.0227095	0.021297	0.286794
P54274	TERF1	-0.0151531	0.00936017	0.105472	0.79104		-0.00691651	0.0164897	0.674891		-0.0279063	0.0173392	0.108156
P21754	ZP3	0.0113339	0.00700144	0.105491	0.79104		0.01477	0.00958853	0.123466		0.0172835	0.0128989	0.180882
Q15652	JMJD1C	0.0158701	0.00980511	0.105543	0.79104		0.00467509	0.0153288	0.760375		0.0256188	0.0181655	0.159078
Q92935	EXTL1	0.0158163	0.00977439	0.105633	0.79104		0.0225343	0.0156623	0.150217		0.0272033	0.0181262	0.134049
P30533	LRPAP1	-0.0138087	0.00855956	0.106691	0.792294		-0.0317851	0.0132559	0.0164937		-0.0221672	0.015883	0.163442
P00568	AK1	-0.0153898	0.00953978	0.106696	0.792294		-0.0281232	0.0156388	0.0721299		-0.0307169	0.0176685	0.0827404
Q6P1M0	SLC27A4	-0.0156501	0.00970672	0.106898	0.792294		-0.0238126	0.0165764	0.150849		-0.00440098	0.0179891	0.806831
Q9Y639	NPTN	-0.0153603	0.00953939	0.107356	0.792294		-0.00377314	0.0157822	0.811047		-0.01528	0.0176863	0.388034
P82980	RBP5	-0.0156271	0.00972178	0.107961	0.792294		-0.0138309	0.0151074	0.359927		-0.0212873	0.0180078	0.237726
Q8TDY8	IGDCC4	0.0168209	0.0104744	0.108295	0.792294		0.00924391	0.01495	0.536363		0.00222428	0.0194009	0.90877
P23511	NFYA	-0.0158716	0.00989194	0.108605	0.792294		-0.00410278	0.0152824	0.788341		-0.0343746	0.0183122	0.0610836
P41159	LEP	-0.0146075	0.00910773	0.108747	0.792294		-0.0104939	0.013647	0.441923		-0.0199489	0.0168875	0.238055
O14523	C2CD2L	-0.0153638	0.00958289	0.108878	0.792294		-0.00189758	0.0164095	0.907938		-0.00566106	0.0177633	0.750093
Q0Z7S8	FABP9	0.0236044	0.0147349	0.109169	0.792294		0.00526036	0.0155554	0.735235		-0.0181077	0.0272276	0.506328
P46783	RPS10	-0.0150173	0.0093772	0.109272	0.792294		-0.0186897	0.0158177	0.237375		-0.0350538	0.0173529	0.0439143
P17405	SMPD1	-0.0149769	0.00935232	0.109286	0.792294		-0.0175376	0.0140331	0.211398		-0.0194613	0.0173227	0.261785
Q9HD43	PTPRH	-0.0206221	0.012884	0.109466	0.792294		-0.000817417	0.0139644	0.953322		-0.020727	0.0238739	0.385711
P01100	FOS	0.0146347	0.00914595	0.10957	0.792294		0.0215435	0.0158132	0.173079		0.0353819	0.0174128	0.0426902
O14625	CXCL11	-0.0172215	0.0107961	0.110677	0.796393		-0.0193457	0.0145795	0.184537		-0.00586273	0.020053	0.770132
Q06520	SULT2A1	-0.0161212	0.0101154	0.110998	0.796393		-0.0173214	0.0156179	0.267397		-0.0211226	0.0187522	0.260536
O43570	CA12	0.0162799	0.0102218	0.111237	0.796393		0.0046535	0.0156944	0.766843		0.00514879	0.0189441	0.785897
P06213	INSR	-0.0191449	0.0120263	0.111403	0.796393		-0.0363058	0.0163794	0.0266538		-0.0779931	0.0220687	0.000447377
Q9GZM7	TINAGL1	-0.0167253	0.0105243	0.112013	0.796393		-0.016159	0.0151456	0.286011		-0.024931	0.0195163	0.202041
Q9P0V8	SLAMF8	-0.0145994	0.00918712	0.112035	0.796393		-0.00970905	0.0147906	0.511546		-0.0151768	0.017059	0.374078
Q9NXA8	SIRT5	-0.0153195	0.0096458	0.112241	0.796393		-0.0115686	0.0158813	0.466343		-0.00684737	0.0178801	0.701912
IL12B	IL12A	0.0147367	0.00928502	0.112479	0.796393		0.0315538	0.015185	0.0377138		0.0275636	0.017159	0.108829
P06727	APOA4	0.0166198	0.0104742	0.112572	0.796393		0.00564867	0.0157403	0.719695		0.00138655	0.0193998	0.94305
O75493	CA11	-0.01556	0.00981389	0.11285	0.796448		-0.0249916	0.015293	0.102219		-0.0400757	0.0181475	0.0276771
Q9NQ88	TIGAR	-0.0152659	0.00964813	0.113588	0.798662		-0.0191238	0.0163248	0.241418		-0.0234888	0.017886	0.189706
O95497	VNN1	-0.0114943	0.00726685	0.113707	0.798662		-0.0116751	0.0116104	0.31462		-0.00780754	0.0134177	0.56091
Q7LG56	RRM2B	-0.0162848	0.0103048	0.114034	0.799052		-0.0329241	0.0163717	0.0443215		-0.0226115	0.0191003	0.237047
P01583	IL1A	-0.0149985	0.00950085	0.114417	0.799829		-0.0212195	0.0156461	0.17503		-0.0158146	0.0176154	0.369745
P04637	TP53	-0.0147408	0.00934997	0.114897	0.801286		-0.00950935	0.0156671	0.543875		-0.0261323	0.017323	0.132055
Q8NBJ7	SUMF2	-0.0146461	0.00929781	0.115206	0.801539		-0.0129413	0.0155376	0.4049		-0.00131374	0.0172127	0.939192
A7E2Y1	MYH7B	-0.0143886	0.00914499	0.11563	0.802268		-0.00970069	0.0161983	0.549258		-0.0321685	0.0174207	0.0654044
Q6NUJ1	PSAPL1	0.0151605	0.00965145	0.11623	0.802268		0.0177234	0.0148175	0.231652		0.0135499	0.018227	0.457592
Q8NFT8	DNER	0.0177824	0.0113278	0.11646	0.802268		0.00230001	0.0166288	0.889992		-0.00773461	0.0209454	0.712081
Q9Y3C4	TPRKB	0.0157367	0.0100271	0.116549	0.802268		0.0205618	0.0156252	0.188194		0.000460817	0.0185684	0.980211
P55809	OXCT1	0.0150529	0.00959987	0.116875	0.802268		0.0288057	0.0168641	0.0876151		0.0186036	0.0177933	0.296281
Q9BUJ2	HNRNPUL1	-0.0154094	0.00983665	0.117225	0.802268		-0.0246431	0.0163213	0.131077		-0.0175339	0.0182356	0.336756
Q9H171	ZBP1	-0.0148243	0.00946791	0.117409	0.802268		-0.011418	0.015482	0.460818		-0.0154629	0.017549	0.378677
P55000	SLURP1	0.0145472	0.00930164	0.117831	0.802268		0.0318987	0.0147532	0.0306062		0.0117704	0.0172361	0.494992
P13284	IFI30	-0.0152231	0.00974044	0.11808	0.802268		-0.00724631	0.0143772	0.614252		-0.0074252	0.0180545	0.681055
Q13822	ENPP2	-0.0123597	0.00790955	0.118139	0.802268		-0.0269668	0.0118552	0.0229255		-0.0248343	0.0146392	0.0904305
Q6P5Z2	PKN3	-0.0143015	0.00916716	0.118742	0.802268		-0.0193763	0.0154563	0.209981		-0.0105789	0.0169951	0.53392
O43320	FGF16	-0.0153588	0.00984845	0.118875	0.802268		-0.0301472	0.0160517	0.0603628		0.00207845	0.0182341	0.909294
Q15126	PMVK	0.0158262	0.0101488	0.1189	0.802268		0.0146409	0.0163036	0.369178		0.0142855	0.018819	0.448152
Q15166	PON3	0.0160818	0.0103216	0.119216	0.802268		0.021324	0.0151405	0.159011		-0.00275785	0.0190937	0.885214
P41586	ADCYAP1R1	-0.0155817	0.0100056	0.1194	0.802268		-0.0174537	0.0157665	0.268287		-0.0404762	0.0185022	0.0291609
P04439	HLA-A	0.00848533	0.00546008	0.120168	0.804644		0.00148943	0.00943044	0.874505		0.00749599	0.0100711	0.457044
Q6UXB2	CXCL17	-0.0136651	0.00879625	0.1203	0.804644		0.00649315	0.0135925	0.632863		0.00903622	0.0162642	0.578741
P15248	IL9	0.014996	0.00966221	0.120656	0.805193		0.000411985	0.0157895	0.979184		0.0217569	0.0179123	0.225082
Q8TD46	CD200R1	-0.0197403	0.0127554	0.121718	0.805818		-0.00633013	0.0123936	0.609519		-0.0105046	0.0235185	0.65532
P35916	FLT4	-0.0274177	0.0177177	0.121748	0.805818		-0.0105766	0.0131527	0.421317		-0.00712826	0.0326978	0.827515
Q14160	SCRIB	-0.0147494	0.0095335	0.121837	0.805818		-0.0338094	0.0149822	0.0240311		-0.0143587	0.0176765	0.417003
P15090	FABP4	-0.0156062	0.0100875	0.121845	0.805818		-0.0219352	0.0146945	0.135503		-0.0257597	0.018691	0.168764
Q9Y570	PPME1	-0.0150889	0.00977126	0.122537	0.808578		-0.0227232	0.0157897	0.150117		-0.0421112	0.0180595	0.0201101
P46926	GNPDA1	-0.0140278	0.0090926	0.122886	0.80907		-0.00124998	0.0157178	0.936614		-0.017897	0.0169576	0.291755
P14136	GFAP	0.0138688	0.00900609	0.123577	0.810482		0.00458955	0.0147596	0.755835		-0.0299049	0.0165327	0.071082
P01225	FSHB	-0.0097175	0.00631485	0.123845	0.810482		-0.0131329	0.0104518	0.208927		-0.00429068	0.0117028	0.714045
P13688	CEACAM1	-0.0221528	0.014399	0.123927	0.810482		-0.0301122	0.0148748	0.0429316		-0.0278151	0.026695	0.297937
Q9BQB4	SOST	-0.0161804	0.0105451	0.124933	0.813927		-0.0207159	0.0146025	0.155999		-0.026305	0.019539	0.178826
P00325	ADH1B	-0.0154858	0.0100945	0.125007	0.813927		-0.0292316	0.0152917	0.055927		-0.0249279	0.0187096	0.183352
P43378	PTPN9	-0.0146042	0.00953214	0.125498	0.814905		-0.010732	0.01549	0.488415		-0.0441066	0.0175993	0.0125238
Q86WK6	AMIGO1	0.0143661	0.00938621	0.12588	0.814905		0.0190269	0.016716	0.255017		0.00499956	0.0173932	0.773892
Q8TE77	SSH3	-0.0146589	0.00958022	0.125988	0.814905		-0.0202979	0.0157368	0.197108		-0.0289086	0.017742	0.103864
Q96IW2	SHD	-0.0133917	0.00878074	0.12723	0.816738		0.00591148	0.0161249	0.713913		-0.0135898	0.0172376	0.430849
Q9NS62	THSD1	-0.0194377	0.0127565	0.127573	0.816738		-0.01765	0.0159126	0.26735		0.000451473	0.0236228	0.98476
Q9UGI9	PRKAG3	0.0138045	0.00906356	0.127739	0.816738		0.00560311	0.0162053	0.729525		0.0203014	0.0173356	0.242127
P20273	CD22	-0.0152538	0.0100223	0.128012	0.816738		-0.0111082	0.0150368	0.460068		-0.0119253	0.0185747	0.521155
P17174	GOT1	-0.0147327	0.00968307	0.128138	0.816738		-0.0090041	0.0149071	0.545833		-0.0179281	0.0179553	0.318531
P35475	IDUA	-0.0304169	0.0199929	0.128163	0.816738		-0.022051	0.0135776	0.10436		0.00347566	0.0378283	0.926831
P07098	LIPF	-0.0148885	0.00978807	0.128239	0.816738		-0.0246838	0.0154844	0.110911		-0.0229236	0.0181415	0.206968
Q6B9Z1	IGFL4	-0.0140124	0.00921918	0.128531	0.816738		0.00883244	0.0153353	0.564645		0.00529199	0.0172957	0.759754
Q14894	CRYM	-0.014788	0.00973853	0.128886	0.816738		-0.0314309	0.0158627	0.0475425		-0.0153606	0.0180644	0.395552
P14555	PLA2G2A	-0.0131966	0.00869637	0.129144	0.816738		-0.00259652	0.0142091	0.855005		-0.015491	0.0161545	0.338063
Q5VY43	PEAR1	-0.0203137	0.0134086	0.129777	0.816738		-0.00665224	0.0163681	0.684438		-0.0359723	0.0248464	0.148306
P22004	BMP6	-0.016405	0.0108288	0.129787	0.816738		0.000997822	0.0158564	0.949823		-0.00488487	0.0200805	0.807901
P02462	COL4A1	-0.0152194	0.0100486	0.129879	0.816738		-0.0126081	0.0155292	0.416853		-0.014188	0.0186309	0.446702
Q9Y2W6	TDRKH	-0.0145433	0.00961452	0.130371	0.818084		-0.00914346	0.0164751	0.578904		-0.0101481	0.0178344	0.569602
P19022	CDH2	-0.0153991	0.0102042	0.131275	0.820032		-0.00738954	0.0154655	0.632787		-0.00667635	0.018917	0.724291
P00915	CA1	-0.0142427	0.00947657	0.132854	0.820032		-0.0187433	0.0150881	0.214141		-0.0297961	0.0175478	0.0901342
P26022	PTX3	-0.0147727	0.00985527	0.133883	0.820032		-0.0117545	0.0161898	0.467813		0.0104893	0.0182217	0.565112
E2RYF7	HCG22	-0.0141594	0.00946534	0.134675	0.820032		-0.0181968	0.0153825	0.236829		-0.0216876	0.0175345	0.216725
O43827	ANGPTL7	-0.0161723	0.0108144	0.134798	0.820032		-0.0168481	0.0151343	0.265607		-0.0343831	0.0200407	0.086846
O14967	CLGN	0.0124838	0.00835109	0.134948	0.820032		0.0175788	0.0139916	0.208979		0.0193002	0.0158348	0.22348
A2VDF0	FUOM	-0.0150981	0.0101034	0.135083	0.820032		-0.0106394	0.0149428	0.476459		-0.00887364	0.0187295	0.635866
P17676	CEBPB	-0.0143447	0.00960527	0.135326	0.820032		-0.00965736	0.015566	0.534985		-0.00392573	0.0178077	0.82561
Q13428	TCOF1	-0.0137325	0.0091969	0.135394	0.820032		-0.0195837	0.014486	0.176405		-0.0292073	0.0170321	0.0869993
P05160	F13B	0.0144597	0.00969806	0.135963	0.820032		0.00317533	0.0155913	0.838619		0.0093316	0.0179915	0.604224
Q96LB8	PGLYRP4	-0.0134491	0.00902431	0.136141	0.820032		-0.00424772	0.0151738	0.779526		-0.0321726	0.016719	0.0548864
Q8N436	CPXM2	-0.0129714	0.00871669	0.136722	0.820032		-0.0221741	0.0144132	0.123936		-0.0260997	0.0161683	0.107108
P52848	NDST1	0.0139531	0.0093778	0.136781	0.820032		0.0140293	0.0159073	0.377809		0.00552627	0.0173805	0.750651
Q7Z4W2	LYZL2	0.0129877	0.00873511	0.137058	0.820032		0.00992055	0.0145535	0.495454		-0.00462733	0.0161634	0.77478
P15291	B4GALT1	0.0156637	0.0105502	0.137629	0.820032		0.0117595	0.0146245	0.421343		0.0110561	0.0195515	0.572001
P11532	DMD	-0.0144561	0.00974753	0.138061	0.820032		-0.0178677	0.0162852	0.272565		-0.00957947	0.0180637	0.596131
Q4ZHG4	FNDC1	0.0140653	0.0094871	0.138188	0.820032		-0.00120633	0.014548	0.933915		-0.00806793	0.0175342	0.645627
Q96DR5	BPIFA2	0.0155363	0.0104846	0.13839	0.820032		0.00279945	0.015874	0.860015		0.00695107	0.0194257	0.720624
Q6UXB8	PI16	0.0145914	0.00984947	0.138488	0.820032		0.00157597	0.0156577	0.919827		0.018411	0.0182425	0.313354
P78540	ARG2	0.0147597	0.00996555	0.138588	0.820032		0.00384045	0.015731	0.807128		0.0219614	0.018474	0.235097
P09467	FBP1	-0.0174917	0.0118135	0.138699	0.820032		-0.0123734	0.0152973	0.418596		0.0165439	0.0218278	0.448852
Q9BW66	CINP	0.0146946	0.00992542	0.138739	0.820032		0.0200322	0.0178565	0.261929		0.0147267	0.0184037	0.423974
P09619	PDGFRB	-0.00969299	0.00654837	0.138816	0.820032		-0.00436912	0.0102654	0.670386		-0.0207556	0.0120238	0.0849323
Q15661	TPSAB1	0.0106732	0.00721212	0.138901	0.820032		-0.0128559	0.0106327	0.226626		-0.00462458	0.0134154	0.73045
Q9UBG3	CRNN	0.0124836	0.00843614	0.138933	0.820032		0.0126155	0.0134256	0.347392		-0.00569286	0.0156548	0.716275
Q96MM7	HS6ST2	0.0167061	0.0112965	0.139174	0.820032		-0.00336293	0.0148814	0.821215		-0.000939289	0.020921	0.964208
P49223	SPINT3	0.00841748	0.00569494	0.139391	0.820032		0.0118773	0.00961138	0.216552		0.00125935	0.0105509	0.905039
P08236	GUSB	-0.0184943	0.0125298	0.139937	0.820032		-0.019817	0.0149895	0.186148		-0.0152895	0.023213	0.510419
Q8NET8	TRPV3	-0.0144163	0.00976739	0.139954	0.820032		-0.0218559	0.0163583	0.181525		-0.0366407	0.0180706	0.0431304
P50914	RPL14	-0.0140281	0.00951073	0.140219	0.820032		-0.0177617	0.0156545	0.256541		-0.0204252	0.0176262	0.247094
Q9P0J1	PDP1	-0.0138534	0.00939632	0.140388	0.820032		-0.0201942	0.0153058	0.187041		-0.0133887	0.0174187	0.442471
Q96PL5	ERMAP	-0.0148346	0.0100655	0.140532	0.820032		0.00189922	0.014346	0.894678		0.0104614	0.0186564	0.575227
Q16819	MEP1A	0.0147414	0.0100076	0.140745	0.820032		0.00590957	0.0144035	0.681596		0.00360207	0.0185368	0.846005
Q53H47	SETMAR	-0.0139724	0.00948857	0.140872	0.820032		-0.0049601	0.0149378	0.739851		-0.00811817	0.017588	0.644589
P11310	ACADM	0.0132751	0.00902322	0.141232	0.820032		0.0218669	0.0157401	0.164757		0.0150422	0.0171044	0.379591
Q7Z6M3	MILR1	-0.0140187	0.00953854	0.141645	0.820032		-0.0209034	0.015215	0.169482		-0.0177123	0.0176601	0.31637
P32942	ICAM3	-0.0155953	0.0106135	0.141726	0.820032		-0.012475	0.0154262	0.418693		-0.0331196	0.0196402	0.0923624
Q8TAT2	FGFBP3	-0.0139934	0.00953262	0.142117	0.820032		0.00387896	0.0141322	0.783718		-0.0106864	0.0176815	0.545865
Q9Y3B9	RRP15	0.014615	0.00995629	0.142126	0.820032		0.0159952	0.0165996	0.335251		0.0115309	0.0184574	0.532434
Q8IVU1	IGDCC3	-0.0138937	0.00946579	0.142165	0.820032		-0.0307242	0.0165638	0.06361		-0.0404722	0.0174917	0.0210859
Q9UK85	DKKL1	0.00721637	0.00491976	0.142427	0.820032		0.000854011	0.00759772	0.910503		0.00329873	0.00910258	0.717211
Q9HCB6	SPON1	-0.0238537	0.0163099	0.143596	0.820032		-0.0128779	0.0143615	0.36988		0.00484596	0.0301851	0.87252
Q9UJ99	CDH22	0.013676	0.00935138	0.143615	0.820032		0.0190818	0.0162651	0.240726		0.0195367	0.0173354	0.260293
Q9HB29	IL1RL2	-0.0143178	0.00979657	0.143876	0.820032		0.0129674	0.0134118	0.33361		-0.00408654	0.0181179	0.821643
P36888	FLT3	-0.014201	0.0097181	0.143936	0.820032		-0.0147898	0.0155445	0.341375		-0.0252686	0.0180106	0.161245
Q9HCM3	KIAA1549	-0.0133735	0.00915205	0.143946	0.820032		-0.00653077	0.0162451	0.687673		0.00446288	0.0172718	0.796212
P13796	LCP1	-0.0120823	0.00827492	0.144258	0.820032		-0.00557311	0.0126372	0.659206		-0.0176341	0.0153104	0.249968
Q8TDX7	NEK7	0.0137829	0.00944058	0.144301	0.820032		0.0181644	0.0167668	0.278653		0.0130164	0.0175046	0.457471
Q3KPI0	CEACAM21	-0.00937946	0.006425	0.144334	0.820032		-0.0205137	0.00994473	0.0391342		-0.00618991	0.0118964	0.603072
O75146	HIP1R	-0.0141418	0.00971371	0.145432	0.823414		-0.0119779	0.015183	0.430168		-0.0196259	0.0180074	0.276294
P55083	MFAP4	-0.0155605	0.0106988	0.14583	0.823414		-0.00846412	0.0156606	0.588872		-0.00674322	0.0198256	0.733905
P17301	ITGA2	0.0127476	0.00877081	0.146109	0.823414		0.00497634	0.0139157	0.720637		0.0171046	0.0162074	0.291773
Q03013	GSTM4	-0.013641	0.0093983	0.146658	0.823414		-0.00238193	0.0161026	0.882404		-0.025799	0.0174207	0.139257
P19827	ITIH1	-0.0129414	0.0089163	0.146659	0.823414		9.89492e-05	0.0157061	0.994973		-0.0244935	0.0169695	0.149543
Q8WYQ3	CHCHD10	-0.0137381	0.00946626	0.146706	0.823414		-0.00613029	0.0143307	0.668815		0.00203727	0.0175328	0.907543
Q9BUP0	EFHD1	0.0142394	0.00981704	0.146925	0.823414		-0.0014942	0.0145534	0.918225		-0.0109172	0.0181453	0.547677
P04141	CSF2	-0.014842	0.0102386	0.147168	0.823414		0.000999107	0.0154191	0.948336		8.0064e-05	0.0189615	0.996633
P37837	TALDO1	-0.0142352	0.00984155	0.148055	0.824808		-0.0105823	0.01575	0.501653		-0.0132271	0.018247	0.46886
Q9BVM4	GGACT	-0.0135465	0.00937152	0.148319	0.824808		-0.000782297	0.014461	0.956858		-0.00551445	0.0173616	0.750905
P55773	CCL23	-0.0143753	0.0099557	0.148759	0.824808		-0.00520334	0.0144921	0.71956		0.00419146	0.0184122	0.820015
Q9NUW8	TDP1	-0.0142294	0.00985477	0.148766	0.824808		-0.0395653	0.0161899	0.0145326		-0.0247008	0.0182611	0.176783
P07148	FABP1	-0.0138571	0.00959819	0.148818	0.824808		-0.00599861	0.0157657	0.703586		-0.0260324	0.0177787	0.14376
Q6UY14	ADAMTSL4	0.0129497	0.00897682	0.14914	0.825037		0.0155938	0.015361	0.310031		0.016838	0.0166451	0.312226
P13647	KRT5	0.0137767	0.0095612	0.149614	0.826105		0.00860426	0.0151115	0.569094		-0.012654	0.017671	0.474273
Q12933	TRAF2	-0.0127884	0.00890404	0.150934	0.830572		-0.0270648	0.0157615	0.0859524		-0.0348498	0.016464	0.0347796
O43707	ACTN4	-0.0131994	0.00919176	0.151002	0.830572		-0.00488611	0.015647	0.754834		-0.00845903	0.017219	0.623459
P56159	GFRA1	0.0143017	0.00996588	0.15127	0.830572		0.01127	0.01486	0.448205		0.00692237	0.0184764	0.708073
Q01459	CTBS	-0.0136923	0.00957991	0.152926	0.83589		-0.00434037	0.0136904	0.751216		-0.0248998	0.017764	0.16163
O43598	DNPH1	-0.0160497	0.011239	0.153279	0.83589		-0.0141535	0.0152674	0.353905		-0.0278064	0.020817	0.182241
Q07617	SPAG1	0.0107969	0.00756341	0.153429	0.83589		0.0073064	0.0138448	0.597683		0.023741	0.0147012	0.106966
P13521	SCG2	0.015061	0.0105551	0.153612	0.83589		0.00284261	0.0153349	0.85294		0.0168053	0.019573	0.390977
P40189	IL6ST	-0.0193148	0.0135378	0.153658	0.83589		-0.0179593	0.0150329	0.232217		-0.0387076	0.0250714	0.12325
P13686	ACP5	-0.0152091	0.010719	0.15593	0.843702		-0.0178542	0.0144673	0.217164		-0.0284249	0.0198526	0.152832
Q14129	DGCR6	-0.01334	0.00940359	0.156015	0.843702		-0.00420295	0.0165835	0.799927		0.00244482	0.0174137	0.888403
O43915	VEGFD	-0.0142757	0.010075	0.1565	0.843702		-0.0294388	0.016055	0.0667098		-0.00595228	0.0186866	0.750215
Q9NRS6	SNX15	-0.01286	0.00907935	0.156659	0.843702		0.00253775	0.0146226	0.862219		-0.0259158	0.0168117	0.123824
P07196	NEFL	0.0125258	0.00885025	0.15698	0.843702		-0.0152778	0.0136786	0.264029		-0.0193285	0.0163221	0.236904
P01222	TSHB	0.0176429	0.012466	0.156988	0.843702		0.00276445	0.0157247	0.860449		-0.00097929	0.0230942	0.966193
P11684	SCGB1A1	0.0161525	0.0114161	0.157101	0.843702		0.00472974	0.0145749	0.74555		-3.62281e-05	0.0211397	0.998633
Q93033	CD101	-0.0103383	0.00732799	0.158307	0.847119		-0.0230106	0.0123164	0.061721		-0.0159553	0.0136476	0.242927
Q86U17	SERPINA11	-0.011005	0.00780487	0.158534	0.847119		0.00341531	0.0121957	0.779445		-0.0122326	0.014441	0.397363
P01024	C3	-0.0138798	0.00984773	0.158706	0.847119		0.010587	0.0156369	0.498375		-0.0115539	0.0182526	0.527024
P30086	PEBP1	-0.0136811	0.00971107	0.158889	0.847119		-0.0112095	0.015798	0.477982		-0.0323361	0.0179788	0.0726938
Q9BUH6	PAXX	-0.014035	0.00999618	0.160309	0.851019		-0.0023692	0.0162212	0.883877		-0.0127369	0.0185319	0.492216
P00390	GSR	-0.0143633	0.0102344	0.160486	0.851019		-0.0278772	0.0155446	0.0729146		-0.00593266	0.0189637	0.754531
Q96C92	ENTR1	-0.019088	0.0136009	0.160488	0.851019		-0.0404125	0.0214181	0.0591823		-0.0308825	0.026202	0.239726
P21583	KITLG	0.0143789	0.0102576	0.160984	0.852113		0.010987	0.0148783	0.460238		0.0184549	0.0190189	0.332346
Q6NW40	RGMB	0.0145566	0.0104044	0.161788	0.854721		-0.0104857	0.0158175	0.507383		-0.0302565	0.0191379	0.11452
P16581	SELE	-0.0498736	0.0356702	0.162057	0.854721		-0.0289373	0.0131227	0.0274452		-0.0623437	0.0660376	0.345596
P55010	EIF5	-0.0133702	0.00958144	0.162887	0.856398		-0.0248374	0.0162211	0.125724		-0.0204766	0.0177605	0.249493
O43240	KLK10	-0.0126302	0.00906012	0.163305	0.856398		-0.0305627	0.0140631	0.0297606		-0.03772	0.0167386	0.024664
Q9NPH3	IL1RAP	0.00945939	0.00678824	0.16347	0.856398		-0.00514282	0.0102618	0.616258		0.00544628	0.0124925	0.663052
P00742	F10	0.0159904	0.0114802	0.163658	0.856398		0.0276867	0.0157694	0.0791348		0.0228829	0.0212729	0.282589
Q99963	SH3GL3	0.0131407	0.00945226	0.164462	0.856398		0.00399855	0.016423	0.807639		0.0184477	0.0175233	0.292964
Q03721	KCNC4	-0.0131714	0.00947574	0.164524	0.856398		-0.0203034	0.0164371	0.21675		-0.0122078	0.0175678	0.487443
Q9HC57	WFDC1	0.0132678	0.00955089	0.164783	0.856398		0.0119235	0.0157099	0.447864		0.0361441	0.0176709	0.0413411
O60500	NPHS1	-0.0146633	0.0105594	0.164939	0.856398		-0.0260283	0.0151126	0.0850175		-0.0375	0.0195329	0.0554507
Q02223	TNFRSF17	-0.0148083	0.01069	0.165975	0.856398		-0.00630369	0.0159638	0.692937		-0.0033666	0.0198107	0.865128
P07339	CTSD	-0.0137398	0.00992973	0.16645	0.856398		-0.0198659	0.0146543	0.175216		-0.0291636	0.0183709	0.113038
Q8NCC3	PLA2G15	-0.0134101	0.00969593	0.166644	0.856398		-0.0166537	0.0142374	0.242113		-0.00487702	0.01797	0.786197
Q9P2M7	CGN	-0.0124904	0.00903384	0.16678	0.856398		-0.0265936	0.0162632	0.102005		-0.0245683	0.0172691	0.155459
Q9Y223	GNE	-0.0135439	0.00979801	0.166875	0.856398		-0.0189184	0.0166704	0.256438		-0.0197944	0.0181598	0.276236
O60240	PLIN1	-0.0132864	0.00961538	0.167039	0.856398		0.00447144	0.0166482	0.788251		-0.0130816	0.0178304	0.463498
Q03393	PTS	-0.0134416	0.00973196	0.167225	0.856398		-0.020322	0.0155728	0.191904		-0.010444	0.0180481	0.563068
Q9BSL1	UBAC1	-0.0131538	0.00952546	0.167307	0.856398		-0.0241183	0.0154384	0.118236		-0.0304831	0.0176391	0.0845828
Q9HCK4	ROBO2	-0.0136487	0.00988914	0.167534	0.856398		-0.00768853	0.014211	0.58849		-0.00407162	0.0183283	0.824289
P17813	ENG	-0.0301317	0.0218397	0.167687	0.856398		-0.0156424	0.0148274	0.291439		-0.0246982	0.0404562	0.541814
P10645	CHGA	0.0128079	0.00928804	0.167904	0.856398		-0.00349274	0.015537	0.822134		0.0294445	0.0171966	0.0874782
O95157	NXPH3	0.0141525	0.0102934	0.16916	0.857377		0.000266541	0.01474	0.985573		-0.00081607	0.0190578	0.965862
P06280	GLA	-0.0132866	0.00966892	0.169393	0.857377		-0.0221982	0.0154104	0.149734		-0.015131	0.0179254	0.399015
Q6QNK2	ADGRD1	-0.0134977	0.00982438	0.169475	0.857377		-0.00836075	0.0132629	0.528443		-0.0122592	0.0181719	0.50023
P10145	CXCL8	-0.0128352	0.00935475	0.170049	0.857377		-0.0248118	0.0154119	0.107417		-0.0139133	0.0173458	0.422872
Q13509	TUBB3	-0.0123248	0.00898815	0.170303	0.857377		-0.00260733	0.0158806	0.869587		0.000485809	0.0172791	0.977581
Q9BT73	PSMG3	-0.0128927	0.00942	0.171106	0.857377		-0.0271681	0.0148034	0.0664674		-0.0291172	0.0174405	0.0956441
Q15599	SLC9A3R2	0.0148162	0.0108292	0.17126	0.857377		0.0202278	0.0153049	0.186284		0.032147	0.0200582	0.109638
P24928	POLR2A	-0.0129596	0.00947322	0.171305	0.857377		-0.0143238	0.0163252	0.380267		-0.0144483	0.0175619	0.411068
P51649	ALDH5A1	-0.012943	0.00946387	0.171429	0.857377		-0.00789599	0.0161769	0.625477		-0.0258029	0.0175309	0.141693
Q96EB6	SIRT1	0.0133773	0.00978521	0.171595	0.857377		0.00824474	0.0158744	0.6035		0.0108599	0.0181389	0.549641
P36941	LTBR	0.0134938	0.00987171	0.171653	0.857377		0.00651963	0.0149417	0.662591		-0.0013181	0.0182671	0.942506
P30047	GCHFR	-0.0128876	0.00943212	0.171829	0.857377		-0.0387926	0.0151618	0.01051		-0.0203654	0.0174833	0.24464
Q15427	SF3B4	-0.013683	0.0100156	0.171883	0.857377		-0.0247779	0.0172545	0.150996		-0.0288933	0.0185497	0.119961
Q92609	TBC1D5	-0.01263	0.00925595	0.172401	0.858504		-0.0254694	0.0148739	0.086831		-0.00911515	0.0171591	0.595509
Q99075	HBEGF	0.014158	0.0103838	0.172734	0.858708		0.0200987	0.0153832	0.19137		0.0242465	0.0192438	0.208272
Q8N163	CCAR2	-0.0126971	0.00933292	0.173684	0.861977		-0.0116878	0.015524	0.451518		-0.016972	0.017301	0.327079
Q14790	CASP8	-0.0126303	0.00930872	0.174836	0.866066		-0.0244602	0.01595	0.125139		-0.0125318	0.017256	0.468043
O14786	NRP1	-0.0133168	0.00983669	0.175805	0.866066		-0.0163165	0.0154154	0.289848		-0.0153322	0.0182483	0.401201
Q6NZY4	ZCCHC8	-0.0128964	0.00953559	0.176233	0.866066		-0.0181706	0.0156676	0.246148		-0.0428146	0.0176076	0.015385
Q9GZN4	PRSS22	-0.013433	0.00993629	0.176403	0.866066		-0.0160284	0.015666	0.306246		-0.0355555	0.0183851	0.0536891
P20783	NTF3	-0.0137904	0.0102111	0.176846	0.866066		-0.0147994	0.0153857	0.336104		-0.025659	0.0189135	0.175508
Q05315	CLC	-0.01412	0.0104554	0.176856	0.866066		-0.0141301	0.0154087	0.35913		-0.0103838	0.0193831	0.592397
Q9UNZ2	NSFL1C	-0.0132609	0.00982245	0.176996	0.866066		-0.0322607	0.0157079	0.0399955		-0.0289305	0.0181937	0.112439
Q9H9E1	ANKRA2	-0.012158	0.00900802	0.177116	0.866066		-0.0117896	0.0167781	0.482257		-0.0231526	0.0173745	0.183285
Q6UX15	LAYN	0.0127222	0.00942694	0.177156	0.866066		-0.0116157	0.0150896	0.44143		0.00461668	0.0174726	0.791716
Q6ZVL6	KIAA1549L	0.0121648	0.00903055	0.177956	0.867189		0.024234	0.0157267	0.12333		0.00996368	0.0172078	0.562836
P01215	CGA	-0.00904557	0.00671528	0.177976	0.867189		-0.0103018	0.0114555	0.3685		0.000132991	0.0124424	0.991476
Q09472	EP300	-0.0129441	0.00964104	0.1794	0.870646		-0.00499293	0.0156858	0.75025		-0.0275959	0.0178549	0.122847
P22079	LPO	-0.021059	0.015686	0.179424	0.870646		-0.0169059	0.0236987	0.475618		-0.0717731	0.0306391	0.0200802
P07942	LAMB1	-0.0124184	0.00925318	0.179573	0.870646		0.00615388	0.0136496	0.6521		6.91971e-05	0.0170893	0.996771
Q9UBP4	DKK3	-0.0147934	0.0110354	0.180069	0.871619		-0.012493	0.0149728	0.404066		-0.0195346	0.0204418	0.339727
Q9BXN2	CLEC7A	0.0109059	0.00814366	0.180507	0.872305		-0.00137911	0.0122193	0.910139		0.0163994	0.0150035	0.274907
P58499	FAM3B	0.0136572	0.0102131	0.181151	0.873637		0.0219789	0.0139688	0.11562		0.0209523	0.0189217	0.268692
O95988	TCL1B	-0.0124153	0.00930108	0.181934	0.873637		-0.00811012	0.0156765	0.604918		-0.0189578	0.0173002	0.273691
P10145	CXCL8	-0.0124055	0.00930001	0.18223	0.873637		-0.025855	0.015084	0.0865169		-0.00738342	0.0172403	0.668644
Q99856	ARID3A	-0.0127585	0.00959338	0.183541	0.873637		-0.00368103	0.0169485	0.82806		-0.00894663	0.0177855	0.615166
O95407	TNFRSF6B	-0.0129793	0.00976924	0.183983	0.873637		-0.0163691	0.0148156	0.269222		-0.0215984	0.018107	0.233509
Q96P31	FCRL3	-0.00987725	0.00743537	0.184041	0.873637		-0.00397134	0.0125923	0.752474		-0.00817049	0.013859	0.555763
Q6UVK1	CSPG4	-0.0131646	0.0099166	0.184333	0.873637		-0.00739309	0.0143939	0.607512		-0.0143358	0.0183798	0.435775
P41439	FOLR3	0.0110106	0.00830312	0.184815	0.873637		0.0159656	0.011755	0.174402		0.0282437	0.0153407	0.0662031
Q9P2J2	IGSF9	-0.0134146	0.0101194	0.184962	0.873637		-0.027037	0.0153144	0.0774867		-0.0275238	0.0187513	0.142781
Q9BXI9	C1QTNF6	-0.0123526	0.00931863	0.184977	0.873637		-0.00773013	0.0156418	0.621167		-0.0232851	0.0172652	0.178057
O75462	CRLF1	-0.012738	0.00961192	0.185095	0.873637		-0.0203714	0.0159575	0.201744		-0.0321131	0.0177877	0.0716252
P50452	SERPINB8	-0.01086	0.00819684	0.185206	0.873637		-0.0238623	0.0128923	0.0641849		-0.0127772	0.0151798	0.400348
P01229	LHB	0.0118587	0.00895345	0.185342	0.873637		-0.00207104	0.0145808	0.887049		-2.56068e-05	0.0165874	0.998769
Q9NP84	TNFRSF12A	-0.0134503	0.0101572	0.185432	0.873637		-0.0045594	0.0144544	0.752433		-0.000408409	0.0188195	0.982695
Q8IXS6	PALM2	-0.0127987	0.00968526	0.186349	0.873637		-0.0163866	0.0147247	0.265768		-0.0179414	0.0179543	0.318143
P02774	GC	-0.00853003	0.00645542	0.186377	0.873637		-0.00235801	0.00946256	0.803211		-0.00824144	0.0127729	0.519041
Q6UXH9	PAMR1	-0.0125448	0.00950006	0.186668	0.873637		0.00860659	0.0136077	0.527075		-0.00751382	0.017602	0.669656
P48357	LEPR	-0.014699	0.0111328	0.186724	0.873637		-0.00666092	0.0155193	0.667777		-0.014106	0.0206445	0.494746
Q96NA2	RILP	-0.0129055	0.00977603	0.186796	0.873637		-0.0281697	0.0160857	0.0799066		-0.0284804	0.0181062	0.116364
Q9UN19	DAPP1	0.0127318	0.009648	0.186957	0.873637		0.00971469	0.0161636	0.547824		0.0069579	0.01789	0.697496
P47972	NPTX2	-0.012778	0.00968741	0.187159	0.873637		-0.0184965	0.0127357	0.146409		-0.0369759	0.0178982	0.039356
P16234	PDGFRA	-0.0132535	0.0100657	0.187938	0.873637		-0.0233141	0.0149112	0.117929		-0.00207479	0.0187087	0.911741
P43320	CRYBB2	0.0147355	0.0111973	0.188178	0.873637		0.00653164	0.0162713	0.68811		0.028519	0.0207466	0.169864
O14503	BHLHE40	-0.0126765	0.00963522	0.188296	0.873637		-0.0235652	0.0169341	0.16405		-0.0117455	0.0178635	0.511154
Q15109	AGER	-0.0155944	0.0118635	0.188682	0.873637		-0.0226817	0.0150303	0.131282		-0.0133307	0.0219913	0.544671
Q9UBR1	UPB1	-0.0129584	0.00986013	0.18877	0.873637		-0.0107904	0.0154707	0.485506		-0.0193122	0.0182799	0.291266
P10145	CXCL8	-0.0124779	0.00949508	0.188798	0.873637		-0.0190809	0.0149059	0.200514		-0.0125596	0.0176122	0.476105
Q99650	OSMR	-0.012027	0.00918418	0.190355	0.877163		-0.0222455	0.0138534	0.108322		-0.0226971	0.016964	0.181522
P35754	GLRX	-0.0116541	0.00890875	0.190819	0.877163		-0.00909454	0.0143918	0.527434		-0.0197933	0.0164667	0.229928
P01298	PPY	0.0130944	0.010012	0.190917	0.877163		0.0166482	0.015471	0.281885		0.00568783	0.0185634	0.759429
P30419	NMT1	0.0128307	0.0098139	0.191078	0.877163		-0.0053624	0.0168539	0.750356		0.00915242	0.018193	0.615136
Q53GD3	SLC44A4	0.0119837	0.00917774	0.191641	0.877163		-0.00901441	0.0160675	0.574775		0.0200607	0.0173054	0.246924
Q15223	NECTIN1	-0.0181604	0.013929	0.192308	0.877163		-0.00886455	0.0151947	0.559627		-0.0394231	0.0257927	0.127034
P04196	HRG	-0.0114918	0.00881471	0.192335	0.877163		0.00100278	0.0148898	0.946306		-0.0186636	0.0163164	0.253234
Q04760	GLO1	-0.013143	0.0100818	0.192358	0.877163		-0.0268352	0.0158182	0.0897962		-0.0343524	0.0186592	0.0662112
P60484	PTEN	0.0127905	0.00982042	0.192768	0.877163		0.0169744	0.0161477	0.293168		0.0223196	0.0182048	0.22077
P31994	FCGR2B	-0.0162365	0.0124675	0.192814	0.877163		-0.00446752	0.0144183	0.756674		-0.0183069	0.0231407	0.429257
P15289	ARSA	-0.0120148	0.00922636	0.192839	0.877163		-0.000518537	0.0142289	0.97093		-0.0132345	0.0170924	0.439126
Q6UWR7	ENPP6	0.013436	0.0103337	0.193527	0.878935		0.00667277	0.0148701	0.65362		0.0109449	0.0192972	0.570851
P17900	GM2A	0.0111902	0.00861278	0.193854	0.879066		0.00638515	0.0132857	0.630799		0.00447559	0.0159115	0.778612
Q9Y6U3	SCIN	-0.0123238	0.00950522	0.194794	0.881501		-0.0242213	0.0159157	0.128047		-0.0224433	0.0176142	0.203202
Q13510	ASAH1	-0.019338	0.0149248	0.19508	0.881501		-0.0098937	0.015486	0.522899		-0.0203794	0.0276542	0.461509
P23141	CES1	-0.0122585	0.00947808	0.195889	0.881501		-0.0261852	0.0149046	0.0789436		-0.0155917	0.017588	0.375781
P22102	GART	-0.0121068	0.00936639	0.196155	0.881501		-0.023624	0.0165843	0.154307		-0.0219505	0.017355	0.206539
Q9BRK3	MXRA8	0.0128381	0.00994225	0.196612	0.881501		0.0216678	0.0151539	0.152761		0.00262004	0.0184246	0.886977
Q7Z304	MAMDC2	-0.0137852	0.0106787	0.196735	0.881501		-0.0257291	0.0146052	0.0781306		-0.0093829	0.0198065	0.635902
Q9UI15	TAGLN3	0.0120733	0.00935301	0.196758	0.881501		0.0123619	0.0155227	0.425814		0.0179488	0.0173957	0.30267
P22304	IDS	-0.0134605	0.0104284	0.196788	0.881501		-0.00954079	0.0157369	0.544336		-0.0300618	0.0193121	0.120195
Q06418	TYRO3	-0.0281821	0.0218663	0.197455	0.882163		-0.00858078	0.0142108	0.545962		-0.0128471	0.0405042	0.751241
P48745	CCN3	-0.0119298	0.0092579	0.197535	0.882163		-0.0253581	0.0139524	0.0691446		-0.0111762	0.0171548	0.515029
Q9UMS0	NFU1	0.0130454	0.0101469	0.198567	0.882688		0.0114895	0.0160371	0.473724		0.0224381	0.0188029	0.233308
Q0ZGT2	NEXN	0.0121681	0.0094727	0.19895	0.882688		0.00239597	0.0158431	0.879794		0.00622487	0.0175571	0.723077
P19957	PI3	-0.0127394	0.00991827	0.198989	0.882688		-0.0180131	0.0155717	0.247361		-0.0269476	0.018366	0.142941
O75569	PRKRA	-0.0124245	0.00968166	0.199386	0.882688		-0.0130679	0.0160117	0.414419		-0.0171805	0.0179478	0.338908
Q13145	BAMBI	0.0126136	0.00983125	0.199487	0.882688		0.00752166	0.0154564	0.626516		0.0134401	0.0182253	0.461201
P09417	QDPR	-0.012658	0.00987261	0.199794	0.882688		-0.00837658	0.01575	0.594833		-0.0125893	0.0184058	0.494301
P0C7L1	SPINK8	-0.0115124	0.00898505	0.200095	0.882688		-0.00458244	0.0153163	0.764797		-0.0238144	0.0166665	0.153666
Q16549	PCSK7	-0.0120023	0.00937454	0.200436	0.882688		-0.028463	0.0152976	0.0627988		-0.00437912	0.0173713	0.801076
Q9UMX5	NENF	0.0117902	0.00921575	0.200772	0.882688		-0.0137244	0.0158284	0.385901		-0.00667935	0.0170742	0.69582
Q9NWV8	BABAM1	-0.0117379	0.00918208	0.201125	0.882688		-0.00534773	0.0159336	0.737153		-0.0102872	0.017258	0.551393
Q6ZMC9	SIGLEC15	-0.0121463	0.00950262	0.201179	0.882688		-0.0173396	0.0166291	0.297073		0.0030999	0.0176019	0.860278
Q6UXC1	MAMDC4	-0.0117001	0.00915852	0.201421	0.882688		0.00453098	0.0148521	0.760311		-0.00349544	0.0169684	0.836877
P08118	MSMB	0.008239	0.00645187	0.201604	0.882688		0.0105089	0.0107679	0.32909		0.0104142	0.012004	0.386055
P08582	MELTF	0.0112778	0.00883637	0.201851	0.882688		0.00456397	0.0140002	0.744429		0.0129654	0.0163436	0.427981
P26378	ELAVL4	0.0118946	0.00934428	0.203044	0.882723		0.0160623	0.0159107	0.312722		0.0343734	0.0173891	0.0486249
P10092	CALCB	0.0130083	0.0102355	0.203767	0.882723		0.00265772	0.0155385	0.864191		-0.0204762	0.0188947	0.279023
Q2TAL6	VWC2	0.0120353	0.00947227	0.203879	0.882723		0.00824607	0.0145174	0.570025		0.00660402	0.0175395	0.706689
O94985	CLSTN1	-0.012528	0.00987643	0.20463	0.882723		-0.00806377	0.015756	0.608797		-0.00903779	0.0183116	0.621838
P02652	APOA2	0.0124049	0.00978006	0.204661	0.882723		0.0187813	0.0151802	0.216006		0.017918	0.0181305	0.323495
Q8IWL1	SFTPA2	-0.0110019	0.00867817	0.204879	0.882723		-0.0319659	0.0134413	0.0173984		-0.00100722	0.0161148	0.950188
Q9ULI3	HEG1	-0.0254822	0.0201023	0.204932	0.882723		-0.0102681	0.0153437	0.503365		-0.0351005	0.0372463	0.346451
Q9H293	IL25	-0.011504	0.00907934	0.205138	0.882723		-0.00792485	0.015726	0.614308		0.005445	0.0174016	0.754486
P01112	HRAS	0.0121592	0.00959949	0.205281	0.882723		0.0140831	0.015602	0.366713		0.0135168	0.0177973	0.447923
P50053	KHK	-0.0114982	0.0090927	0.20603	0.882723		-0.0115657	0.0151748	0.445964		-0.0325771	0.0168015	0.0530747
Q6H9L7	ISM2	-0.0108745	0.00860638	0.206394	0.882723		-0.0239283	0.0154915	0.122442		-0.0202727	0.0171038	0.236475
P52789	HK2	0.0112452	0.00890205	0.206511	0.882723		0.00450938	0.0148249	0.760994		0.033006	0.0173228	0.0573117
Q8N6Q3	CD177	0.00950922	0.00753205	0.206768	0.882723		0.0074146	0.012458	0.551732		0.012725	0.0139543	0.36226
Q5VVQ6	YOD1	-0.0122744	0.00974048	0.207617	0.882723		-0.0213798	0.0158403	0.17711		-0.0299721	0.018033	0.0971303
Q96NZ9	PRAP1	-0.0133119	0.0105717	0.207957	0.882723		-0.00565604	0.0145414	0.697304		-0.00467444	0.0195981	0.81158
Q9Y6I3	EPN1	0.0122543	0.00973855	0.208272	0.882723		0.0139583	0.0157054	0.374133		0.0072012	0.0180525	0.690136
Q9Y240	CLEC11A	-0.0126842	0.0100856	0.208515	0.882723		-0.0132951	0.0161864	0.411431		-0.0265495	0.0186848	0.15597
Q13421	MSLN	0.0128941	0.0102574	0.208734	0.882723		0.00688713	0.0148268	0.642285		0.0350667	0.0190081	0.0656569
P11215	ITGAM	0.0129935	0.0103386	0.208828	0.882723		0.00807305	0.0155423	0.603466		0.00204452	0.0191613	0.91507
Q9UBR2	CTSZ	-0.0127528	0.0101494	0.20893	0.882723		-0.0190337	0.0144896	0.188976		-0.013311	0.018804	0.47935
Q99717	SMAD5	-0.0159973	0.012732	0.208948	0.882723		-0.0220645	0.0154456	0.153139		-0.0438129	0.0236093	0.0640815
Q99653	CHP1	0.0113789	0.0090577	0.209019	0.882723		0.0181863	0.0162828	0.264038		0.00997771	0.0173471	0.56543
Q92956	TNFRSF14	0.0125658	0.0100041	0.20909	0.882723		0.0211689	0.0152353	0.16469		0.0196165	0.0185421	0.290596
P07359	GP1BA	-0.0141184	0.0112428	0.209198	0.882723		-0.024673	0.0161157	0.125772		-0.0202938	0.0208384	0.330596
P43234	CTSO	-0.0138404	0.0110253	0.209358	0.882723		-0.0228355	0.0149822	0.127465		-0.00312937	0.0204556	0.878474
Q99707	MTR	-0.0121392	0.00969452	0.210509	0.885634		-0.00820112	0.0162632	0.614069		0.0101559	0.0179342	0.571455
Q9UNK0	STX8	-0.0125258	0.0100064	0.21065	0.885634		-0.00779475	0.0169195	0.645017		0.00160114	0.0185324	0.931186
P11234	RALB	-0.0123389	0.00987368	0.211418	0.887594		-0.0136771	0.0170919	0.423591		-0.0268313	0.018285	0.142901
P43630	KIR3DL2	0.0114538	0.00917882	0.212085	0.889033		0.0102758	0.0164281	0.531643		0.0220236	0.0173519	0.204953
Q96DC8	ECHDC3	-0.0110215	0.00883903	0.212428	0.889033		-0.00181194	0.0146853	0.901802		-0.0193666	0.0164042	0.238333
P42658	DPP6	0.0144369	0.0115841	0.212667	0.889033		0.0187589	0.0154349	0.224231		-0.00625342	0.0214491	0.770755
P52888	THOP1	-0.0324333	0.0260751	0.213558	0.890542		-0.010807	0.0432108	0.802511		-0.00660634	0.0521085	0.899734
Q9H1U4	MEGF9	-0.0142887	0.0114894	0.213633	0.890542		-0.0101446	0.015946	0.524656		-0.0276863	0.0212872	0.193997
P42331	ARHGAP25	-0.0126212	0.0101586	0.21408	0.890802		-0.0207158	0.0168146	0.217943		-0.0136917	0.0188334	0.467576
Q96BJ3	AIDA	0.011702	0.00942547	0.214409	0.890802		0.0349706	0.0159808	0.0286486		0.0232629	0.017461	0.183379
Q14123	PDE1C	0.0113103	0.00911964	0.214898	0.890802		0.018552	0.0165129	0.261231		0.0239213	0.0173539	0.168689
CKMT1B	CKMT1A	0.0134545	0.0108549	0.215164	0.890802		0.00923273	0.0147536	0.531449		0.0104313	0.0201204	0.604379
P06748	NPM1	-0.0211769	0.0170985	0.215521	0.890802		-0.044185	0.0282458	0.117746		-0.024595	0.0321929	0.445245
Q92835	INPP5D	-0.0118477	0.0095683	0.215631	0.890802		-0.0207978	0.0158094	0.18833		-0.00427155	0.0177285	0.809699
Q9NY25	CLEC5A	-0.0125398	0.0101312	0.215814	0.890802		-0.00566786	0.0147736	0.701239		-0.00336201	0.018772	0.857935
P25774	CTSS	-0.0135421	0.0109656	0.216843	0.892501		0.0121249	0.0162476	0.455512		0.0150876	0.0203375	0.458521
Q9NZN3	EHD3	0.0118828	0.00962278	0.216882	0.892501		0.0197664	0.0162713	0.224442		0.0211957	0.0178282	0.235054
O43405	COCH	-0.014818	0.0120088	0.217229	0.892501		0.00740599	0.0148852	0.618808		-0.0035185	0.0222401	0.874359
P04626	ERBB2	-0.0134416	0.0108983	0.217439	0.892501		-0.00991517	0.0144602	0.49291		-0.0144278	0.0201996	0.4754
Q9H2A7	CXCL16	0.0126359	0.0102558	0.217919	0.892527		0.00532785	0.0148816	0.720331		-0.00678751	0.0189733	0.720689
Q7L311	ARMCX2	-0.0108109	0.00877702	0.218052	0.892527		-0.00566602	0.0149629	0.704932		-0.0267065	0.0172908	0.123093
P05543	SERPINA7	-0.0121553	0.00988347	0.21875	0.893354		-0.00440855	0.0152783	0.772926		-0.00276623	0.0183164	0.880017
P08590	MYL3	-0.0164358	0.0133774	0.219213	0.893354		-0.0198951	0.0150755	0.186936		0.0107341	0.0247514	0.664711
Q86SJ2	AMIGO2	-0.0150483	0.0122523	0.219371	0.893354		-0.00333842	0.0158743	0.833431		-0.00797774	0.0226996	0.725401
Q13426	XRCC4	0.0119821	0.00975789	0.219468	0.893354		-0.00503227	0.0165811	0.761513		0.00611926	0.0180918	0.735329
O95502	NPTXR	0.0125	0.0101951	0.220169	0.893453		0.00200945	0.0151183	0.89426		-0.0179392	0.0188307	0.341227
Q58F21	BRDT	0.0133236	0.0108752	0.220522	0.893453		0.016614	0.0156742	0.289164		0.0253024	0.0201505	0.209825
P04114	APOB	0.0112878	0.00921764	0.220729	0.893453		0.0118021	0.0160044	0.460863		0.012459	0.0170875	0.466269
Q96FE7	PIK3IP1	0.011816	0.00965302	0.220925	0.893453		-0.0101935	0.0149472	0.495261		0.0141825	0.0178966	0.428465
Q92485	SMPDL3B	-0.0122315	0.0100032	0.221422	0.893453		-0.00706175	0.0154595	0.647823		0.00767062	0.0185153	0.678843
O75354	ENTPD6	0.0128829	0.0105373	0.221483	0.893453		0.00137367	0.0128646	0.914964		0.0182675	0.0195311	0.350085
Q12864	CDH17	-0.0253003	0.0207051	0.221732	0.893453		-0.0225631	0.0135989	0.0970788		-0.0277493	0.0383403	0.469551
P11387	TOP1	0.0108338	0.00886972	0.221921	0.893453		0.00571746	0.0135365	0.672752		0.00309474	0.0165068	0.851358
P63010	AP2B1	0.0115879	0.00949478	0.222293	0.89365		0.00279888	0.0157912	0.859317		-0.00450141	0.0175827	0.798046
P34130	NTF4	-0.0114931	0.00942287	0.222577	0.89365		-0.022077	0.0165306	0.181706		-0.0346663	0.0174263	0.0472144
P55008	AIF1	-0.0120349	0.00988255	0.223302	0.895337		-0.0202362	0.0160836	0.208323		-0.0213414	0.0183127	0.244422
Q8N4E4	PDCL2	0.0112301	0.00922964	0.223701	0.895717		0.019828	0.0153822	0.197391		0.0338499	0.0173422	0.0515136
O95183	VAMP5	0.012402	0.0102039	0.224204	0.896513		-0.0023453	0.0155692	0.880262		-0.00241507	0.0189088	0.898421
O14879	IFIT3	0.0117133	0.0096471	0.224679	0.89719		0.0058875	0.0168986	0.727538		0.00924458	0.0178843	0.605448
O43768	ENSA	0.0120441	0.0099319	0.225256	0.897811		-0.00983656	0.0163953	0.548533		0.0135814	0.0184129	0.461105
P18754	RCC1	-0.0119337	0.00985442	0.225896	0.897811		-0.00492741	0.0154255	0.749398		0.0005592	0.0182568	0.975577
Q14914	PTGR1	-0.0109201	0.00903715	0.226908	0.897811		-0.00212885	0.0144536	0.882905		-0.0177592	0.0167434	0.289356
P20718	GZMH	0.0112711	0.00934476	0.227765	0.897811		0.00666581	0.0152098	0.6612		0.0203102	0.0173221	0.241558
P0DOY2	IGLC2	-0.0129977	0.0107774	0.227813	0.897811		-0.0050142	0.0152562	0.742408		-0.00243895	0.0199707	0.902848
P01178	OXT	-0.0102767	0.00852579	0.228063	0.897811		-0.00130704	0.0143269	0.92731		-0.00419576	0.0158019	0.790717
O75506	HSBP1	0.011417	0.00948093	0.228512	0.897811		0.0234999	0.0135397	0.0826305		0.0231287	0.0175845	0.189018
Q9NQ79	CRTAC1	0.00998407	0.00829196	0.228564	0.897811		0.0141005	0.0128607	0.272902		0.0122868	0.0153775	0.424668
O15400	STX7	-0.0102854	0.0085495	0.22896	0.897811		-0.00226274	0.0136371	0.868216		0.000622223	0.015818	0.968638
Q6ZMJ2	SCARA5	0.0123421	0.0102951	0.230593	0.897811		-0.000434421	0.0141461	0.975501		0.00538303	0.0190795	0.777956
Q96R05	RBP7	-0.0111658	0.00931855	0.230826	0.897811		0.00821255	0.0146273	0.574489		0.00262264	0.0172647	0.879322
P41217	CD200	0.0140802	0.0117744	0.231762	0.897811		0.0139401	0.0153822	0.364805		-0.00339201	0.0217997	0.876413
Q8TCT1	PHOSPHO1	-0.0116691	0.00975825	0.231768	0.897811		-0.0235534	0.0152209	0.121759		-0.0067144	0.0180953	0.710753
P43487	RANBP1	-0.0116204	0.00972078	0.231923	0.897811		-0.00256689	0.0161577	0.873776		-0.0143601	0.0180178	0.425834
Q9UEW3	MARCO	-0.011821	0.00988917	0.231951	0.897811		-0.0105114	0.0148289	0.478421		-0.0127566	0.018328	0.486743
O75787	ATP6AP2	0.0113588	0.00950853	0.232248	0.897811		0.00982858	0.0153772	0.522714		0.000122332	0.0176187	0.994463
P21673	SAT1	-0.0112079	0.00938979	0.232623	0.897811		-0.0101421	0.0160463	0.527355		-0.0172232	0.017404	0.322847
P40259	CD79B	-0.0173717	0.0145668	0.233044	0.897811		-0.0166535	0.015352	0.27802		-0.0324285	0.026986	0.230061
P14415	ATP1B2	-0.011028	0.009251	0.233229	0.897811		-0.00164147	0.0163996	0.920271		-0.0262997	0.0173518	0.130238
P26927	MST1	-0.00721516	0.00605446	0.233375	0.897811		-0.00020956	0.0091372	0.981702		-0.0083872	0.0111274	0.451359
Q8N907	DAND5	-0.0109852	0.00923349	0.234157	0.897811		-0.0114163	0.015001	0.446638		0.00363856	0.0173318	0.833804
P08473	MME	-0.0111627	0.00938403	0.234226	0.897811		-0.0202058	0.0145828	0.16587		-0.0340436	0.0173281	0.0500114
Q9UL46	PSME2	-0.011755	0.00988303	0.234279	0.897811		-0.0141841	0.0158129	0.369722		-0.0247072	0.0183151	0.177949
P00995	SPINK1	0.012398	0.0104255	0.234363	0.897811		0.0079755	0.015323	0.602721		0.0102155	0.0193097	0.597017
Q9UHD8	SEPTIN9	0.0117996	0.00992277	0.234383	0.897811		0.00684546	0.0170218	0.687568		0.0184257	0.0183954	0.317002
Q8WW22	DNAJA4	-0.0106323	0.0089465	0.234662	0.897811		-0.0157383	0.014456	0.276284		-0.0308504	0.0165535	0.0629561
Q8IWQ3	BRSK2	-0.0100696	0.00847306	0.234665	0.897811		-0.0220445	0.0147033	0.133798		-0.0194897	0.0157427	0.216294
Q9UM47	NOTCH3	-0.0123133	0.0103626	0.234738	0.897811		-0.0160843	0.0150075	0.283831		-0.00777024	0.0192034	0.685924
O60238	BNIP3L	-0.011784	0.00992834	0.235266	0.897811		-0.0144818	0.0156403	0.354483		-0.00968404	0.0184061	0.599031
P09382	LGALS1	-0.0117622	0.0099174	0.235614	0.897811		-0.0073879	0.0156234	0.636302		0.0178823	0.018321	0.329512
P35318	ADM	-0.0118694	0.0100113	0.23578	0.897811		-0.0125956	0.0147858	0.394285		-0.0113327	0.0185591	0.541724
Q9HAV5	EDA2R	-0.010319	0.00870699	0.235963	0.897811		-0.0109815	0.0121041	0.364276		-0.0077773	0.0161429	0.630176
P01189	POMC	-0.0121391	0.0102438	0.236008	0.897811		-0.00897527	0.0156312	0.565841		-0.0222278	0.0189823	0.242169
Q5GAN6	RNASE10	-0.00899992	0.00759644	0.236114	0.897811		-0.00598211	0.011444	0.601162		-0.0188466	0.0141693	0.184019
P15531	NME1	-0.0114043	0.00963147	0.236389	0.897811		-0.0253651	0.0154497	0.100634		-0.0302569	0.017825	0.0902393
Q15828	CST6	0.0133667	0.011289	0.236392	0.897811		0.0100469	0.0146983	0.494264		-0.014429	0.0208791	0.489842
Q8TEW0	PARD3	0.0108663	0.00918377	0.236727	0.897811		0.0100901	0.0155519	0.516465		0.0114447	0.0170991	0.503603
Q8ND90	PNMA1	0.0116781	0.00987139	0.236798	0.897811		0.0199907	0.0164226	0.223502		0.023875	0.0182854	0.192264
P32119	PRDX2	-0.0111439	0.00942216	0.236914	0.897811		-0.0195479	0.0140382	0.163775		-0.0262236	0.0174452	0.133423
P08603	CFH	-0.0117806	0.00996305	0.237037	0.897811		-0.000246774	0.0148921	0.986779		-0.0141104	0.0184765	0.445413
Q9HBG7	LY9	-0.0110378	0.00934533	0.237564	0.898651		-0.0243368	0.0147297	0.098489		-0.0102554	0.0173458	0.554633
P61812	TGFB2	-0.0120605	0.0102277	0.23832	0.900356		-0.0153356	0.0162697	0.345892		-0.0205287	0.0189584	0.279408
Q15303	ERBB4	-0.0133001	0.011312	0.239694	0.904382		-0.00407451	0.0151223	0.787593		-0.0169658	0.0209574	0.418594
O00401	WASL	-0.0104892	0.00892743	0.240017	0.904386		-0.0157419	0.016107	0.328406		-0.0341525	0.0172094	0.0477467
P32926	DSG3	0.011743	0.0100009	0.240315	0.904386		-0.00111633	0.0152968	0.941824		-0.027116	0.0184241	0.141717
P05413	FABP3	-0.0174061	0.0148333	0.240617	0.904386		-0.0123797	0.0189556	0.513699		-0.00332717	0.0301635	0.912236
P51580	TPMT	-0.0122447	0.0104497	0.241288	0.905469		-0.0111958	0.0158552	0.480109		-0.00889762	0.0193569	0.64596
O95750	FGF19	0.0111171	0.00950097	0.241961	0.905469		0.0119697	0.0154356	0.438065		0.037438	0.0175607	0.0335032
Q9BYF1	ACE2	-0.011343	0.00970065	0.242282	0.905469		-0.0178396	0.0149774	0.233613		-0.0106168	0.0179871	0.555293
Q9P2M1	LRP2BP	0.0109738	0.00938529	0.242299	0.905469		0.0203987	0.0162937	0.210592		0.00430527	0.0173936	0.804608
Q0P6D2	DIPK1C	0.0108826	0.00932066	0.242977	0.905469		0.00666026	0.0154773	0.666961		0.000623798	0.0173034	0.971256
P05362	ICAM1	-0.0172915	0.014811	0.243019	0.905469		-0.012231	0.0146043	0.402314		-0.0147227	0.0274496	0.591953
O00291	HIP1	-0.0104482	0.00895018	0.243058	0.905469		-0.017612	0.0160108	0.271327		-0.0213264	0.0173603	0.219855
P48775	TDO2	0.0107899	0.00925427	0.24364	0.905924		0.00199472	0.0158134	0.89962		0.0253704	0.0172222	0.141351
O43854	EDIL3	-0.0115301	0.00989242	0.243796	0.905924		-0.00169183	0.0151485	0.911075		0.0070127	0.0183187	0.70202
P48740	MASP1	-0.0109611	0.0094178	0.244478	0.907207		-0.00988142	0.0150953	0.512725		-0.0102891	0.0174547	0.55581
Q9GZP4	PITHD1	0.0110917	0.00953569	0.244758	0.907207		0.00697333	0.015578	0.654412		0.00117853	0.0176676	0.946843
O76096	CST7	-0.0106204	0.00915673	0.246111	0.90907		0.00324173	0.0117894	0.783339		0.00803014	0.0169313	0.635509
Q9UJZ1	STOML2	0.0109791	0.00946636	0.246128	0.90907		-0.00273667	0.0167292	0.870057		-0.00916887	0.017514	0.600849
Q9Y5Q6	INSL5	-0.0153109	0.0132144	0.246598	0.90907		-0.00985237	0.0197002	0.616993		0.0261893	0.0259356	0.31347
O95760	IL33	-0.0107825	0.00930727	0.246658	0.90907		-0.0124917	0.0152703	0.413335		0.0101552	0.0172817	0.557049
Q9H2K0	MTIF3	0.0116751	0.0100808	0.246805	0.90907		0.0339114	0.0161744	0.0360284		0.0177947	0.0186846	0.34137
P55103	INHBC	-0.0108354	0.0093661	0.247325	0.909848		-0.00988187	0.0140921	0.483156		0.00271971	0.0173152	0.875253
Q16772	GSTA3	-0.0115691	0.0100188	0.248196	0.910075		-0.0072968	0.0162975	0.654351		-0.0117553	0.0185664	0.526929
Q13017	ARHGAP5	0.0111449	0.00966292	0.24876	0.910075		0.0211966	0.0156591	0.175855		0.0131146	0.0179083	0.464319
O43474	KLF4	-0.0112998	0.00980397	0.249087	0.910075		-0.00079937	0.0153479	0.958462		-0.0266745	0.0181577	0.142452
P01210	PENK	0.0126652	0.0109888	0.249091	0.910075		0.0122872	0.0157338	0.434835		0.000184269	0.0203594	0.992782
Q9BXJ0	C1QTNF5	-0.0115679	0.0100487	0.249656	0.910075		0.00210605	0.0151026	0.889095		-0.0034921	0.0186143	0.851264
P20774	OGN	0.0100004	0.00868787	0.249703	0.910075		0.00339735	0.0132604	0.797794		0.00298957	0.0160894	0.85267
P62760	VSNL1	-0.0102222	0.00889089	0.250253	0.910075		-0.0104942	0.0132181	0.427238		-0.0358019	0.01642	0.029697
Q14554	PDIA5	-0.0112687	0.00980659	0.250518	0.910075		-0.00668446	0.0165315	0.685959		-0.0103296	0.0181693	0.569939
Q00653	NFKB2	0.0110389	0.00960935	0.250654	0.910075		0.0156374	0.0161689	0.333481		0.037305	0.0177606	0.0361937
P48960	ADGRE5	-0.0111256	0.0096849	0.250658	0.910075		-0.0200304	0.0149846	0.18131		-0.0277455	0.0179279	0.122351
Q9Y275	TNFSF13B	0.0113881	0.00991838	0.250892	0.910075		0.0183138	0.0152006	0.228277		0.00237565	0.0183727	0.89717
P07949	RET	0.0118506	0.0103321	0.251395	0.910075		0.00868245	0.0151443	0.566433		0.000331357	0.0191602	0.986209
Q01344	IL5RA	-0.0123228	0.01075	0.251671	0.910075		-0.0116843	0.0138063	0.397383		-0.00686198	0.0198862	0.730194
Q9NP85	NPHS2	-0.0112887	0.00984888	0.251716	0.910075		-0.0103455	0.0164836	0.530251		-0.035823	0.018212	0.0497386
P49792	RANBP2	-0.0102853	0.00901572	0.253945	0.911465		-0.0122393	0.0157761	0.437859		-0.00827654	0.0173001	0.63257
O95994	AGR2	0.0111911	0.00983424	0.25513	0.911465		0.00707501	0.0159302	0.656952		0.0463551	0.0181404	0.0109047
P22455	FGFR4	0.00978335	0.00862148	0.256474	0.911465		0.00529849	0.0113248	0.639882		0.0205499	0.0160875	0.202063
P15907	ST6GAL1	-0.0117778	0.0103827	0.256642	0.911465		-0.0164814	0.0153975	0.284443		-0.00717583	0.0192423	0.709368
Q92574	TSC1	-0.010488	0.00925291	0.257014	0.911465		-0.0155341	0.0154011	0.313149		-0.012107	0.0171831	0.481397
P10145	CXCL8	-0.0106843	0.00943033	0.257224	0.911465		-0.00643557	0.0150353	0.668629		0.00933158	0.0174547	0.593154
Q9UJC5	SH3BGRL2	0.0110862	0.00979514	0.257714	0.911465		0.0131649	0.0162042	0.416544		0.0519823	0.0180305	0.00410945
P33681	CD80	-0.0110065	0.00972767	0.257862	0.911465		-0.00747176	0.0148624	0.615155		0.00455919	0.0179954	0.8001
Q9H4A9	DPEP2	-0.0217236	0.0192249	0.258489	0.911465		0.00480445	0.0149078	0.747242		-0.00809217	0.0356356	0.820454
Q9HAW4	CLSPN	-0.0104363	0.00924526	0.258971	0.911465		-0.0352256	0.0159863	0.0275604		-0.022035	0.0173033	0.203451
Q06033	ITIH3	-0.010748	0.00952312	0.259056	0.911465		-0.00479249	0.0143904	0.739109		-0.0161634	0.0176334	0.359778
P24666	ACP1	-0.0105175	0.00932035	0.259133	0.911465		-0.0125583	0.0148948	0.399154		-0.0206571	0.0172536	0.231774
Q86UU1	PHLDB1	0.0111093	0.00984529	0.259156	0.911465		0.00962584	0.0161002	0.549927		0.0116257	0.0182508	0.524419
Q8NHP1	AKR7L	-0.0179153	0.0158923	0.259617	0.911465		-0.0218484	0.0263043	0.4062		0.00253759	0.0316659	0.936211
O95196	CSPG5	0.0112387	0.00997206	0.259737	0.911465		0.00781224	0.0162095	0.629838		0.010669	0.0184879	0.564146
P51687	SUOX	-0.0106735	0.00947316	0.259863	0.911465		-0.0062079	0.0146413	0.671567		-0.0206476	0.0175525	0.240026
A6NI73	LILRA5	-0.0116308	0.0103291	0.260157	0.911465		-0.0132234	0.0144095	0.358782		-0.0183847	0.0191541	0.337607
AMY1B	AMY1A	0.0124864	0.0110893	0.26017	0.911465		0.0155889	0.0158061	0.324008		-0.00371412	0.0205686	0.856777
P50897	PPT1	-0.010068	0.00894623	0.260424	0.911465		-0.00180497	0.0156105	0.907949		-0.00818066	0.0173047	0.636604
P68106	FKBP1B	0.0109186	0.00970672	0.260655	0.911465		0.0137736	0.0163492	0.399528		0.0217085	0.0179801	0.227868
P01130	LDLR	-0.0112935	0.0100448	0.260881	0.911465		-0.0070141	0.0149446	0.638826		-0.0218839	0.0186082	0.240144
Q15399	TLR1	-0.0103508	0.00920939	0.261041	0.911465		-0.01278	0.0151068	0.397568		-0.0102972	0.0172004	0.549671
Q9H173	SIL1	-0.0110418	0.00982463	0.26106	0.911465		-0.0205935	0.0154675	0.183056		-0.0261746	0.0181922	0.150843
P61328	FGF12	-0.0109713	0.00976191	0.261062	0.911465		-0.0382703	0.0164666	0.0201191		0.00374168	0.0180785	0.836119
Q6P4F2	FDX2	-0.0113097	0.0100657	0.261186	0.911465		0.0148728	0.0163695	0.363578		-0.016767	0.0186594	0.36931
O95777	LSM8	0.0105152	0.00936571	0.26155	0.911465		0.0223208	0.0162408	0.16933		0.0150389	0.0173608	0.386769
P02647	APOA1	0.0106103	0.00945392	0.261726	0.911465		0.0111744	0.0150557	0.457962		-0.00852224	0.0174997	0.626478
P02776	PF4	0.011781	0.0105112	0.26237	0.911465		0.0247316	0.0160232	0.122713		0.0204531	0.0194822	0.294303
Q16620	NTRK2	-0.0115415	0.0103122	0.263048	0.911465		-0.0214872	0.0160606	0.180935		-0.0215848	0.0191143	0.259337
O15018	PDZD2	0.0105916	0.00946958	0.26336	0.911465		0.0197847	0.0155988	0.204673		0.00772559	0.0175518	0.660014
P78395	PRAME	-0.0102174	0.00913548	0.263381	0.911465		-0.00124768	0.0159489	0.937645		-0.0154387	0.0173537	0.374086
P40121	CAPG	-0.00853905	0.00764119	0.26378	0.911465		-0.00460696	0.0114599	0.68768		0.0184093	0.0140301	0.190082
P08651	NFIC	-0.0107424	0.00962287	0.264275	0.911465		-0.0216597	0.0159303	0.173939		-0.0409014	0.0177674	0.0217451
P16109	SELP	-0.0163179	0.0146192	0.264337	0.911465		0.0179231	0.0156847	0.253159		-0.00808658	0.0271071	0.765584
P15336	ATF2	-0.0112345	0.0100867	0.265371	0.911465		-0.014863	0.0163024	0.361923		-0.0324634	0.0186692	0.0826752
P61764	STXBP1	0.0105303	0.00945826	0.26556	0.911465		0.00484395	0.0152454	0.750688		0.014332	0.0175346	0.414117
Q9UHL4	DPP7	-0.0102346	0.00920394	0.266144	0.911465		0.00167646	0.0141251	0.905524		0.00516302	0.0170289	0.76187
P40925	MDH1	-0.010821	0.00973313	0.266238	0.911465		-0.0118145	0.0158491	0.456009		-0.0279549	0.0180195	0.121449
O43895	XPNPEP2	0.0110428	0.00995726	0.267423	0.911465		-0.00199281	0.0152009	0.895697		-0.0163288	0.018407	0.375456
Q08380	LGALS3BP	-0.0106266	0.00959217	0.267932	0.911465		-0.0147033	0.014544	0.312041		-0.018341	0.0177693	0.302495
P46531	NOTCH1	-0.0117	0.0105708	0.268373	0.911465		-0.0214041	0.0154141	0.164954		-0.0306834	0.0195669	0.117488
Q8N4C8	MINK1	0.0111131	0.0100447	0.268569	0.911465		0.0153532	0.0162529	0.344841		0.015261	0.0186228	0.412905
P21980	TGM2	-0.0101712	0.00919873	0.268849	0.911465		-0.0169451	0.0141105	0.229796		-0.0285891	0.0170257	0.0937468
P12821	ACE	-0.0155338	0.0140509	0.268926	0.911465		0.00408266	0.0151855	0.788044		0.00163264	0.0260109	0.949977
Q9BRQ6	CHCHD6	-0.0104444	0.00945745	0.26944	0.911465		-0.00629794	0.0155562	0.685587		-0.00234608	0.0175232	0.893548
Q01780	EXOSC10	-0.010005	0.0090623	0.269583	0.911465		-0.00788339	0.0159147	0.620351		0.00723558	0.0172982	0.675919
P27701	CD82	-0.00991533	0.00899098	0.27011	0.911465		-0.00212784	0.0157317	0.892408		-0.0171963	0.0172267	0.318651
Q8WWQ8	STAB2	-0.0214919	0.0195249	0.27101	0.911465		0.00282219	0.0139643	0.839838		-0.00804124	0.0361258	0.823946
P51460	INSL3	0.00636145	0.0057846	0.271454	0.911465		0.00811063	0.00953042	0.394755		0.00308032	0.0107242	0.774056
Q86T13	CLEC14A	-0.0192008	0.017465	0.271599	0.911465		-0.0206166	0.0153185	0.178346		-0.00836973	0.0323797	0.796138
P20929	NEB	-0.0112731	0.0102582	0.271797	0.911465		0.00343677	0.0162514	0.832517		-0.0275249	0.0189976	0.148008
O60760	HPGDS	0.0147313	0.0134087	0.271928	0.911465		-0.00818724	0.0152207	0.590644		-0.0161592	0.0251757	0.521261
Q01484	ANK2	-0.0106853	0.00973305	0.272277	0.911465		-0.0192559	0.0153608	0.209997		-0.0110716	0.0180442	0.539772
P14902	IDO1	-0.0108066	0.00984439	0.272319	0.911465		-0.0070666	0.0148367	0.633867		-0.0125835	0.0182431	0.490664
O14788	TNFSF11	-0.011342	0.0103322	0.272319	0.911465		-0.0137726	0.0153889	0.370804		0.00158795	0.0191346	0.933894
Q92599	SEPTIN8	-0.0104392	0.00951043	0.272352	0.911465		-0.013981	0.0149717	0.350393		-0.0291364	0.0176063	0.098578
Q9BYZ8	REG4	-0.0108647	0.00990435	0.272659	0.911465		0.010757	0.0154942	0.48752		-0.00991369	0.0183659	0.589585
P04180	LCAT	0.0106253	0.00968743	0.272721	0.911465		0.0188235	0.0149199	0.207078		0.0169857	0.0179545	0.344587
Q9NZ53	PODXL2	0.0143119	0.0130488	0.272729	0.911465		0.015851	0.0156025	0.309666		0.02286	0.0241912	0.345132
P98160	HSPG2	-0.0125415	0.0114442	0.273131	0.911465		0.000660023	0.0145582	0.963839		-0.0323519	0.0211935	0.127521
Q99497	PARK7	-0.0107113	0.00977717	0.273278	0.911465		-0.0269913	0.0163467	0.0987038		-0.0174383	0.018128	0.336539
Q9HD42	CHMP1A	0.0106679	0.00973796	0.273301	0.911465		0.0210804	0.016264	0.194927		0.00871895	0.0180612	0.62949
Q15517	CDSN	0.00969492	0.00885817	0.273753	0.911465		0.0105285	0.0135366	0.436698		-0.0322277	0.0162426	0.0477893
P04054	PLA2G1B	0.0121555	0.0111086	0.273853	0.911465		0.00967386	0.0154264	0.530595		-0.0121	0.0205596	0.556441
Q16773	KYAT1	-0.0110789	0.0101368	0.274424	0.911465		-0.00905995	0.015707	0.564067		-0.00307482	0.018789	0.870073
P01137	TGFB1	-0.0134167	0.012282	0.274663	0.911465		-2.07955e-05	0.0158023	0.99895		-0.0131439	0.0227675	0.563993
P48023	FASLG	0.0171579	0.015715	0.274915	0.911465		0.00961526	0.0203434	0.636465		-0.00763414	0.0308347	0.804643
Q12982	BNIP2	0.0100587	0.00921408	0.27498	0.911465		0.00757719	0.0163154	0.642347		0.00662044	0.017083	0.698519
P29466	CASP1	-0.010302	0.0094382	0.275042	0.911465		-0.0157162	0.0161204	0.329598		0.00305266	0.017485	0.861475
Q9NZQ9	TMOD4	0.0103306	0.0094664	0.275146	0.911465		0.00668978	0.0156163	0.668371		0.00669113	0.0175459	0.703107
P29692	EEF1D	-0.0103636	0.00950068	0.275348	0.911465		-0.00773515	0.0161689	0.632367		0.000900806	0.0176077	0.959219
O43896	KIF1C	-0.0100373	0.00920491	0.275524	0.911465		-0.00107928	0.0163127	0.947249		-0.0162662	0.0170624	0.340882
P20042	EIF2S2	0.0102733	0.00942252	0.275582	0.911465		0.00181618	0.015659	0.907666		0.0186137	0.0174597	0.2869
P12034	FGF5	-0.0396156	0.0363637	0.275966	0.911465		-0.00526717	0.0138486	0.703693		-0.0313011	0.0670146	0.640688
Q8IY31	IFT20	-0.0101727	0.00934221	0.276197	0.911465		-0.00678867	0.0158444	0.668318		-0.00831553	0.0173183	0.631325
Q6UXZ4	UNC5D	0.010622	0.00976418	0.27666	0.911465		0.00785328	0.0158617	0.620523		-0.019041	0.0180326	0.291518
O43889	CREB3	0.0101183	0.00930307	0.276761	0.911465		0.0119222	0.0155497	0.443249		0.004967	0.0173963	0.775364
P40933	IL15	0.0113876	0.0104885	0.277602	0.911465		0.00104032	0.0149635	0.944573		-0.00108964	0.019426	0.955291
Q86SQ0	PHLDB2	-0.0106773	0.00984754	0.278249	0.911465		0.00404287	0.0166771	0.808455		-0.00230118	0.0182482	0.8997
Q8WV28	BLNK	-0.011577	0.0106909	0.27886	0.911465		-0.0181899	0.0161919	0.26127		0.00976545	0.01979	0.621909
Q15043	SLC39A14	0.0120441	0.0111277	0.279094	0.911465		0.0259358	0.0160678	0.106496		0.0328111	0.0206031	0.111901
Q16378	PRR4	0.00945161	0.00873341	0.279148	0.911465		0.0082606	0.0138638	0.551283		0.00886416	0.0161198	0.582641
Q14160	SCRIB	-0.0104983	0.00971002	0.279614	0.911465		-0.0176293	0.0150119	0.240251		-0.012725	0.0180029	0.480002
P17568	NDUFB7	0.0109213	0.0101163	0.280331	0.911465		0.0258869	0.0164039	0.114542		0.00914305	0.0187527	0.626078
P24592	IGFBP6	0.0103651	0.00960137	0.280344	0.911465		0.017909	0.0136173	0.188456		-0.000963795	0.0177881	0.956812
P35219	CA8	-0.0102899	0.00953835	0.280682	0.911465		-0.0184431	0.0166358	0.267585		-0.0191195	0.0176758	0.279922
O14530	TXNDC9	0.0106089	0.00983593	0.280774	0.911465		0.00648245	0.0164871	0.694185		0.00608847	0.0182357	0.738614
P13727	PRG2	-0.0136715	0.0126847	0.281126	0.911465		-0.00531996	0.0154863	0.731202		-0.0195965	0.0235076	0.404892
O60462	NRP2	-0.0104818	0.00972736	0.281233	0.911465		-0.00134702	0.0146587	0.926784		0.0152039	0.0179737	0.398018
Q96AJ9	VTI1A	-0.0106704	0.00990724	0.281466	0.911465		-0.0131426	0.0160024	0.411479		-0.00747893	0.0183687	0.684068
Q9BRF8	CPPED1	-0.00882421	0.00819331	0.28148	0.911465		0.0027383	0.0134295	0.838431		-0.0270355	0.0152032	0.0759697
P52799	EFNB2	-0.0106017	0.00986089	0.282318	0.911465		0.0136646	0.016091	0.395767		0.00214358	0.0182674	0.906634
Q9H251	CDH23	0.0101464	0.00944056	0.282481	0.911465		0.00817277	0.0151773	0.590241		-0.0177364	0.0174395	0.309637
O14964	HGS	-0.0102481	0.00954304	0.282876	0.911465		-0.00422615	0.0161772	0.793907		-0.0306783	0.0176578	0.08294
Q9UKY0	PRND	0.0163768	0.0152594	0.283169	0.911465		0.00892577	0.0156524	0.568508		0.0142917	0.0282869	0.613614
Q9H6Q3	SLA2	0.0101898	0.00949581	0.283232	0.911465		0.0227213	0.0164311	0.166718		0.0100098	0.0176059	0.569922
P16066	NPR1	-0.0106518	0.00993505	0.283657	0.911465		-0.0167649	0.0166726	0.31464		-0.00365511	0.0184159	0.842754
O00175	CCL24	-0.00763305	0.00711981	0.283681	0.911465		0.00789405	0.00996728	0.428363		0.00625724	0.0131004	0.633119
Q9H8J5	MANSC1	0.0125123	0.0116711	0.283687	0.911465		0.000253959	0.0162648	0.987542		-0.00706798	0.0216139	0.743797
P31350	RRM2	-0.010199	0.00952919	0.284488	0.911465		0.000224857	0.0155232	0.988443		-0.00244815	0.0176596	0.889799
Q8NDC4	MORN4	-0.00956572	0.00893858	0.284546	0.911465		0.004504	0.0150267	0.764381		-0.00287419	0.0173693	0.868637
P48436	SOX9	0.0103991	0.00971913	0.284634	0.911465		-0.00109104	0.0167517	0.94807		-0.0126895	0.0179755	0.48056
Q07011	TNFRSF9	0.0103115	0.00963756	0.28465	0.911465		-0.00397396	0.0151352	0.792886		0.0177624	0.0178697	0.32071
Q7Z3D4	LYSMD3	-0.01014	0.00948626	0.285106	0.911465		-0.020613	0.0161172	0.200918		-0.023984	0.0175684	0.172815
Q01432	AMPD3	-0.00982892	0.00919547	0.285121	0.911465		-0.00807164	0.0145333	0.578628		-0.0171409	0.0170434	0.315042
Q8NHL6	LILRB1	-0.0101337	0.00948206	0.285197	0.911465		-0.00623804	0.0129815	0.630849		-0.0123794	0.01756	0.481155
BOLA2B	BOLA2	-0.010413	0.00974434	0.285239	0.911465		-0.00689755	0.0164426	0.674856		-0.0136179	0.0180601	0.451186
P54709	ATP1B3	-0.00996568	0.00934234	0.286098	0.913217		-0.0167357	0.0149627	0.263355		-0.0285037	0.0173654	0.101345
O43663	PRC1	-0.0101066	0.00949054	0.286915	0.913767		0.00101911	0.0160988	0.949525		0.00571062	0.0175751	0.745374
P01019	AGT	-0.0201366	0.0189134	0.287024	0.913767		-0.00127529	0.0152109	0.933183		0.0160426	0.0350501	0.647364
Q9NZA1	CLIC5	0.0106797	0.010044	0.287651	0.913767		0.0433344	0.0163166	0.00791093		0.0202723	0.018614	0.276643
Q96P66	GPR101	0.0108601	0.0102173	0.287819	0.913767		-0.00845955	0.0164665	0.607431		0.0111345	0.0189442	0.556964
P10721	KIT	0.0108629	0.0102251	0.288066	0.913767		-0.00913766	0.0146711	0.533394		0.00543134	0.0189543	0.774577
P05549	TFAP2A	-0.00970127	0.00914167	0.288593	0.913767		-0.0121685	0.0164489	0.459435		0.00517628	0.0173877	0.766058
Q07973	CYP24A1	-0.00949815	0.00895031	0.288595	0.913767		-0.00723712	0.0160742	0.652543		-0.0157141	0.0174107	0.367199
P10147	CCL3	-0.0101087	0.00953045	0.288838	0.913767		-0.00816919	0.0145771	0.575198		-0.00245262	0.0176539	0.889563
P08758	ANXA5	-0.00993005	0.00936642	0.289065	0.913767		0.000809276	0.0167029	0.961357		-0.0108419	0.0173735	0.532883
Q96LA6	FCRL1	-0.0112607	0.0106348	0.289666	0.914685		0.00636031	0.0145721	0.662494		-0.0105087	0.0197322	0.594573
Q06323	PSME1	-0.0105668	0.0100026	0.290785	0.915055		-0.0106104	0.0152749	0.487288		-0.0197132	0.018544	0.288276
Q9P2T1	GMPR2	-0.0103981	0.00984345	0.29081	0.915055		-0.00612128	0.0160137	0.702274		-0.0107819	0.0182496	0.554921
Q92520	FAM3C	0.0104712	0.00991464	0.290904	0.915055		0.000829022	0.0155372	0.957447		-0.000658004	0.0183754	0.971449
Q8IUN9	CLEC10A	0.0115821	0.0109692	0.291027	0.915055		-0.0078234	0.0149599	0.601003		-0.000296209	0.0203265	0.988379
Q9NQ84	GPRC5C	-0.0100162	0.00950886	0.292177	0.916286		-0.00614735	0.0155262	0.692154		-0.00100769	0.0176212	0.95442
Q9Y2J8	PADI2	-0.0103515	0.00983413	0.29252	0.916286		-0.010842	0.0164698	0.510349		-0.00455909	0.018226	0.802581
Q9H2X3	CLEC4M	0.0292357	0.027778	0.292581	0.916286		0.0115171	0.0120406	0.338809		0.0109361	0.0513943	0.83158
P20340	RAB6A	0.0100401	0.00954115	0.292664	0.916286		0.00402732	0.0146161	0.782902		0.00643946	0.0177936	0.717583
Q4KMG0	CDON	0.0106736	0.0101578	0.293357	0.916545		0.02849	0.014964	0.0569228		0.0115146	0.0188303	0.541153
O75340	PDCD6	0.0150632	0.0143355	0.293369	0.916545		0.0127544	0.0114565	0.265584		0.0109945	0.0263975	0.677225
P19474	TRIM21	-0.0102659	0.00978328	0.294025	0.917619		-0.00527908	0.0161525	0.743798		-0.0247254	0.018119	0.172991
Q9UH03	SEPTIN3	-0.00992531	0.00948036	0.29513	0.919091		0.00166015	0.0154907	0.914653		-0.0114371	0.0175731	0.515458
Q14108	SCARB2	0.00974203	0.00930712	0.295225	0.919091		0.00905973	0.0151005	0.54853		0.0083486	0.0173199	0.630001
O14662	STX16	-0.0101309	0.00968548	0.295564	0.919091		0.0012073	0.016329	0.941061		-0.0417611	0.0178768	0.0198853
P01033	TIMP1	-0.0108915	0.0104165	0.295746	0.919091		-0.00755321	0.015321	0.622014		-0.0217897	0.0192978	0.259389
Q12849	GRSF1	0.0101793	0.00975434	0.296685	0.919585		-0.000788403	0.0161166	0.960984		0.012012	0.0180792	0.506737
P28827	PTPRM	-0.0276649	0.0265149	0.296775	0.919585		-0.0157306	0.0132982	0.236845		-0.0184216	0.0490946	0.707653
Q9Y6A5	TACC3	0.0103445	0.00991588	0.296842	0.919585		0.0191326	0.0164139	0.243761		0.00626083	0.0184117	0.733966
O00241	SIRPB1	0.0089735	0.00861008	0.297315	0.920083		0.0148177	0.0134397	0.270231		0.0058215	0.0159498	0.715276
P26441	CNTF	-0.00979699	0.00941663	0.298158	0.920977		0.00976652	0.0160754	0.543489		-0.0194556	0.0174495	0.265403
Q99674	CGREF1	-0.0134675	0.0129516	0.298416	0.920977		-0.00512938	0.014002	0.714117		-0.0108628	0.0239525	0.650377
Q6PI73	LILRA6	0.00717688	0.00690375	0.298543	0.920977		0.00439523	0.0107054	0.681394		-0.00462754	0.0127741	0.717313
Q86WD7	SERPINA9	0.00895731	0.00863436	0.299548	0.92311		0.00879924	0.0141793	0.534882		0.0144257	0.0159854	0.367264
Q9HD89	RETN	-0.0112212	0.0108366	0.300442	0.924386		0.00854486	0.0154629	0.580534		-0.0141735	0.0200797	0.480604
Q13105	ZBTB17	-0.0103409	0.0099896	0.30059	0.924386		-0.0200572	0.0153123	0.190239		-0.0150491	0.018526	0.416997
P58546	MTPN	0.00977385	0.00946216	0.301632	0.924595		0.00486627	0.015764	0.757553		0.0103816	0.0175526	0.554481
P06756	ITGAV	0.0101594	0.00983578	0.301648	0.924595		-0.0106251	0.0145713	0.465894		-0.00477919	0.0182151	0.793141
P24158	PRTN3	-0.0108186	0.0104791	0.301884	0.924595		-0.0032779	0.0150731	0.827845		-0.0125864	0.019415	0.517102
Q5JS54	PSMG4	-0.00979061	0.00948395	0.301915	0.924595		-0.0020335	0.0149588	0.891869		-0.0317104	0.0175391	0.0712133
Q9UKX7	NUP50	-0.0160763	0.0155946	0.302594	0.925537		0.00492434	0.0249094	0.843288		-0.0393305	0.0301923	0.194441
Q8WWV3	RTN4IP1	0.0100761	0.0097794	0.302852	0.925537		0.0129922	0.0163123	0.425762		0.0220876	0.0181195	0.223424
P16444	DPEP1	0.00790142	0.00767904	0.303499	0.926469		0.00209725	0.0110023	0.848825		-0.0132899	0.0142577	0.35173
Q5VUJ9	EFCAB2	0.00917878	0.00892575	0.303786	0.926469		0.00147142	0.0144675	0.91899		0.00683677	0.0165598	0.679893
P01011	SERPINA3	-0.00947515	0.00924043	0.305174	0.928214		0.00986884	0.0150727	0.51263		-0.00716044	0.0171276	0.676081
P15514	AREG	0.0107187	0.0104606	0.305516	0.928214		0.00537134	0.0149009	0.718495		0.0145791	0.0194177	0.453121
P07585	DCN	0.00972623	0.00949649	0.305744	0.928214		0.0026531	0.0153514	0.862789		-0.0151895	0.0175614	0.387491
P40225	THPO	0.0109596	0.0107033	0.30586	0.928214		0.032629	0.0148663	0.028176		0.0259657	0.0198332	0.191072
Q9NQ38	SPINK5	0.0110209	0.0107751	0.306395	0.928214		0.0132421	0.0145023	0.36119		-0.0183429	0.0198915	0.356901
P07948	LYN	0.0099806	0.00976086	0.306539	0.928214		0.0161055	0.0154938	0.298583		0.0154368	0.0180973	0.394077
Q4VC05	BCL7A	0.00956194	0.00935534	0.306741	0.928214		0.00539544	0.0168402	0.748673		0.0111258	0.0174057	0.522985
P20023	CR2	-0.0111636	0.0109337	0.30724	0.928214		-0.0188972	0.0144252	0.190193		-0.0146296	0.0202688	0.470767
P25686	DNAJB2	-0.0100902	0.00988612	0.307424	0.928214		-0.00910173	0.0155736	0.55893		-0.0299872	0.0182982	0.101887
Q16769	QPCT	-0.0133685	0.0131063	0.307726	0.928214		-0.00703923	0.0153254	0.646005		-0.0233633	0.0242775	0.336345
Q8WXI7	MUC16	-0.010189	0.00999124	0.307828	0.928214		-0.0130704	0.0156742	0.40435		-0.0144116	0.0185182	0.436798
P12644	BMP4	-0.0109532	0.0107609	0.308741	0.929003		-0.0208201	0.014916	0.162767		-0.0381012	0.0199046	0.0561699
O15294	OGT	0.00959304	0.00944418	0.309742	0.929003		-0.00474218	0.015889	0.765355		0.00428942	0.0175088	0.806568
P07358	C8B	-0.00937093	0.00922587	0.309761	0.929003		0.00975318	0.0142797	0.494599		-0.0188546	0.0171315	0.271613
P04183	TK1	0.00947677	0.00933548	0.310042	0.929003		0.023461	0.0165901	0.157316		0.0105715	0.0173092	0.541648
Q99523	SORT1	-0.0121677	0.0119971	0.310478	0.929003		0.00148169	0.0158542	0.925541		0.0113858	0.0222135	0.608485
O76061	STC2	-0.00994104	0.00980653	0.310718	0.929003		-0.0177546	0.0148717	0.232537		-0.0138167	0.0181804	0.447627
Q8IZP9	ADGRG2	0.0108296	0.0106847	0.310792	0.929003		0.00980533	0.0149675	0.512398		0.00613139	0.0198091	0.757053
Q9Y5K8	ATP6V1D	0.00980595	0.00968708	0.311408	0.929003		0.00295629	0.0157022	0.850664		0.00316814	0.0179601	0.860052
P01008	SERPINC1	0.00962993	0.00951712	0.311608	0.929003		0.0187908	0.0155841	0.227909		-0.00412216	0.0176308	0.815233
Q96G03	PGM2	0.00893606	0.00883587	0.311854	0.929003		0.0160708	0.0154711	0.298913		0.0257956	0.0172203	0.134775
Q92834	RPGR	-0.00892585	0.00883645	0.312439	0.929003		0.002386	0.015163	0.874964		0.00460147	0.0173157	0.79055
Q8IUK5	PLXDC1	-0.0096858	0.00959256	0.31263	0.929003		-0.0112055	0.0151798	0.460399		-0.0217951	0.0177628	0.220401
P30041	PRDX6	-0.00940993	0.00932674	0.313013	0.929003		0.000560278	0.0149142	0.970033		-0.0193848	0.0172845	0.262613
P06127	CD5	-0.0102179	0.0101297	0.313113	0.929003		-0.0195724	0.014595	0.17991		0.00183766	0.0187672	0.922036
Q9UPY6	WASF3	-0.00945389	0.00937426	0.313217	0.929003		-0.00153433	0.0159593	0.923409		-0.0138349	0.0173798	0.426392
Q6UXK2	ISLR2	-0.0269046	0.0266791	0.313237	0.929003		-0.00685435	0.0142856	0.631363		-0.043201	0.049421	0.382463
Q6FHJ7	SFRP4	0.0104795	0.0103964	0.313456	0.929003		0.00580165	0.0157124	0.711949		0.0119106	0.0192695	0.53679
Q8TF64	GIPC3	0.00992709	0.00988499	0.315254	0.93294		0.0220604	0.0159849	0.167562		0.014143	0.0183238	0.440577
Q99704	DOK1	0.00960786	0.00957251	0.315526	0.93294		0.0139719	0.0164361	0.395284		0.00825686	0.0177491	0.641993
Q8IW75	SERPINA12	-0.00777689	0.00775488	0.315939	0.93294		0.00250644	0.0131243	0.848543		-0.0145532	0.0143434	0.310779
Q8WVC0	LEO1	0.00917606	0.00915223	0.316052	0.93294		0.00426152	0.0162124	0.792662		0.0081147	0.0170371	0.634073
P06681	C2	-0.00897591	0.00896818	0.316893	0.934379		-0.00706102	0.0144193	0.624353		-0.0112912	0.016614	0.497063
Q9ULL4	PLXNB3	-0.0103088	0.0103082	0.317283	0.934379		-0.00236004	0.0157661	0.881008		-0.00325652	0.0191056	0.864727
P50895	BCAM	-0.0120564	0.0121012	0.319108	0.934379		-0.0156148	0.0144924	0.281283		-0.0127132	0.0224369	0.571227
Q96PQ0	SORCS2	0.00940639	0.00945561	0.319836	0.934379		0.0100229	0.0144729	0.488607		0.0089487	0.0177282	0.613943
Q9BSW2	CRACR2A	-0.00933272	0.00938377	0.31995	0.934379		-0.0222404	0.0158485	0.160523		-0.0149293	0.0173918	0.39108
Q16181	SEPTIN7	0.00941063	0.00946599	0.320149	0.934379		0.0106324	0.0157358	0.499241		0.0272382	0.0175258	0.120778
P29460	IL12B	0.00913155	0.0091858	0.320177	0.934379		0.00787382	0.0144867	0.586772		0.00607367	0.0169834	0.720776
Q96EK5	KIFBP	0.00989926	0.00996424	0.320476	0.934379		0.0115725	0.0159768	0.468863		0.0135518	0.0184718	0.46351
P50120	RBP2	-0.0100103	0.0100763	0.320491	0.934379		0.00512943	0.0152755	0.737026		-0.0137862	0.01868	0.46085
P33151	CDH5	-0.0152005	0.0153193	0.321079	0.934379		-0.00691384	0.0144857	0.633158		-0.0231123	0.0283763	0.415753
P53420	COL4A4	0.00925318	0.00933364	0.3215	0.934379		0.0283297	0.0156695	0.070615		0.0394138	0.0172355	0.0226278
P41732	TSPAN7	-0.00981381	0.00990419	0.321746	0.934379		-0.0133452	0.0160432	0.405507		-0.000496047	0.0183572	0.978453
Q86TS9	MRPL52	0.00931174	0.00939866	0.321807	0.934379		0.0143495	0.0158151	0.364234		-0.0156324	0.0174084	0.369631
Q96RT1	ERBIN	0.00990772	0.0100026	0.321922	0.934379		0.0185557	0.0160741	0.248342		0.00694041	0.0185454	0.708386
Q9H773	DCTPP1	-0.0100351	0.0101333	0.322024	0.934379		-0.00937179	0.0159053	0.555711		0.00630585	0.0187712	0.737063
Q12884	FAP	0.0100532	0.0101517	0.322028	0.934379		0.00218021	0.0148357	0.883166		-0.00576359	0.0187924	0.759201
P36952	SERPINB5	0.00886187	0.00895681	0.322467	0.934379		0.00257554	0.0155526	0.86847		-0.0185155	0.017298	0.284965
P32456	GBP2	-0.00948383	0.0095864	0.322516	0.934379		-0.0101645	0.0164302	0.53615		-0.00562578	0.0177686	0.75167
Q6GTS8	PM20D1	0.0085565	0.00866092	0.32318	0.934379		0.00175786	0.0124175	0.887425		-0.00439689	0.016121	0.785164
Q13224	GRIN2B	-0.00897605	0.00908566	0.323184	0.934379		-0.0104841	0.0161626	0.516555		-0.0117862	0.0173109	0.496283
Q9ULA0	DNPEP	-0.00898651	0.0091013	0.323453	0.934379		-0.000304775	0.0152557	0.984061		-0.0263945	0.0168455	0.117783
Q9Y3P8	SIT1	-0.00962027	0.0097446	0.323524	0.934379		-0.0015244	0.0154677	0.921492		0.00569616	0.0180468	0.752414
Q6UX82	LYPD8	-0.0102835	0.010437	0.324482	0.935533		0.00145769	0.0154939	0.925044		-0.0153557	0.0193801	0.428539
P49747	COMP	-0.00984623	0.00999484	0.32456	0.935533		-0.0300605	0.0149147	0.0438525		-0.0133521	0.0185302	0.47152
O60237	PPP1R12B	0.00934186	0.00949052	0.324951	0.935743		5.77737e-05	0.0158402	0.99709		0.0168414	0.017595	0.338946
Q92917	GPKOW	-0.00935742	0.00952397	0.325847	0.936071		-0.0125183	0.0162301	0.440528		-0.0223376	0.0176465	0.206164
Q53EL9	SEZ6	0.00958811	0.00976373	0.326093	0.936071		-0.0242019	0.0155493	0.119599		-0.0338211	0.0179529	0.0601654
P41271	NBL1	0.00970516	0.00988783	0.326334	0.936071		0.00364719	0.0154763	0.813694		-0.00516077	0.0183191	0.778279
P54727	RAD23B	-0.00968944	0.00987572	0.326525	0.936071		-0.015484	0.0167281	0.354639		0.00264394	0.0182958	0.885156
P05305	EDN1	-0.00984798	0.01004	0.326655	0.936071		-0.0136506	0.0152416	0.370456		0.0151827	0.0185597	0.413723
P08217	CELA2A	0.0108797	0.0111151	0.32767	0.937325		-0.000999089	0.0160265	0.950292		-0.000562293	0.0206017	0.978237
Q96I15	SCLY	-0.00951434	0.00972143	0.327729	0.937325		-0.0113788	0.0158009	0.47144		-0.00369418	0.0180173	0.837629
Q16718	NDUFA5	0.0097514	0.00998243	0.32864	0.939018		0.0113361	0.0153238	0.459441		0.0204699	0.0184951	0.268926
Q9Y478	PRKAB1	-0.00958359	0.00981734	0.32897	0.939049		-0.0110439	0.0162501	0.496745		0.0108461	0.0181639	0.550697
P11234	RALB	-0.0108523	0.0111273	0.329419	0.939418		-0.0138454	0.0179473	0.440443		-0.0285401	0.0198543	0.151383
P26951	IL3RA	-0.0241306	0.024808	0.330704	0.941287		-0.00304633	0.0142566	0.830798		-0.0281967	0.0459596	0.539819
Q9NQP4	PFDN4	-0.00909353	0.00935438	0.330994	0.941287		-0.015626	0.0161238	0.332482		-0.0155368	0.0173356	0.370562
P78352	DLG4	0.00943732	0.00971404	0.331292	0.941287		0.000711061	0.0155004	0.963411		0.00662967	0.0180095	0.71294
Q96IY4	CPB2	0.00821752	0.00846125	0.331451	0.941287		0.0268316	0.0136107	0.0486825		-0.0027688	0.0156591	0.859724
Q5SXM8	DNLZ	0.0090637	0.00933682	0.331673	0.941287		0.00493756	0.0166806	0.767225		-0.00778366	0.0173283	0.653493
P55259	GP2	0.0229402	0.0236642	0.332342	0.941642		0.0117174	0.014347	0.414093		-0.00794791	0.0438328	0.856188
O00273	DFFA	-0.0096232	0.00992887	0.332438	0.941642		-0.0196869	0.0169478	0.245392		-0.0216469	0.0183957	0.239865
O14836	TNFRSF13B	-0.0102996	0.0106464	0.333329	0.942485		0.00192049	0.0148551	0.897135		-0.000581842	0.0197282	0.976483
Q9Y3B8	REXO2	-0.008474	0.00876391	0.333584	0.942485		-0.00190991	0.0152683	0.900452		-0.0162184	0.0173066	0.349152
P00441	SOD1	-0.0100195	0.0103759	0.334218	0.942485		-0.0146814	0.0168631	0.383961		-0.0167431	0.0192305	0.384365
P47928	ID4	0.00904597	0.00937218	0.334448	0.942485		0.00390544	0.0161329	0.808718		0.0108881	0.0173767	0.531215
Q12912	IRAG2	-0.00893711	0.00926239	0.334604	0.942485		-0.00713588	0.0162689	0.660936		0.00174264	0.0171709	0.919204
Q9H3G5	CPVL	-0.00778983	0.00807424	0.334657	0.942485		-0.0171676	0.0122874	0.162364		0.00560707	0.0148986	0.706819
Q6BAA4	FCRLB	-0.00755728	0.00784124	0.335153	0.94265		-0.0177259	0.0124641	0.154981		-0.00428348	0.0145956	0.769281
P49862	KLK7	0.00902605	0.00936914	0.335357	0.94265		0.0115229	0.0143329	0.421428		-0.0113866	0.0173317	0.511495
Q96N03	VSTM2L	-0.00920042	0.00956408	0.336061	0.943729		-0.00359821	0.015837	0.820266		-0.0019651	0.0177374	0.911829
Q8WXG9	ADGRV1	-0.00922905	0.00960095	0.336419	0.943835		-0.00638003	0.0167663	0.703555		-0.00820422	0.0178017	0.645095
P10398	ARAF	0.00940679	0.00981827	0.338017	0.946021		0.00754672	0.0167258	0.651843		0.0093116	0.0182036	0.609211
P01270	PTH	-0.00948889	0.00990796	0.338213	0.946021		-0.000939504	0.0150595	0.950255		-0.0158856	0.018364	0.387435
P42081	CD86	0.0106024	0.0110752	0.33841	0.946021		0.00144495	0.0150582	0.923554		0.00226699	0.0205216	0.912082
Q9H777	ELAC1	0.00938707	0.00980717	0.338485	0.946021		0.0195112	0.0153328	0.203192		0.0124072	0.0181807	0.49528
Q6PL24	TMED8	0.00940244	0.00984344	0.339477	0.947506		0.0300148	0.0163598	0.0665548		0.0133421	0.0182479	0.465027
O15211	RGL2	0.00896351	0.00938747	0.33966	0.947506		-0.000872716	0.0158316	0.956039		0.00657057	0.0174034	0.70593
P04062	GBA	-0.00915826	0.0096065	0.340418	0.948722		-0.00350377	0.0154792	0.820927		0.00499538	0.0177941	0.779032
Q9NRJ3	CCL28	-0.0118936	0.0124906	0.340993	0.948814		-0.00840985	0.0147258	0.567935		0.0150637	0.0231023	0.514675
O95379	TNFAIP8	-0.00861795	0.00905245	0.341096	0.948814		-0.0138951	0.0152455	0.362072		-0.00273732	0.0171792	0.873466
Q6P5S2	LEG1	-0.00949373	0.00999378	0.342131	0.949364		-0.0315352	0.0148904	0.0341904		-0.0182686	0.0185109	0.324167
P20333	TNFRSF1B	0.00989319	0.0104193	0.342361	0.949364		0.00427502	0.0159975	0.789292		0.00637691	0.0193189	0.741473
P35228	NOS2	-0.00903087	0.00951709	0.342666	0.949364		-0.021423	0.0165529	0.195593		-0.0277386	0.0176169	0.115999
P10070	GLI2	-0.00916124	0.00968348	0.344114	0.949364		-0.0336883	0.0164182	0.0401808		-0.0197055	0.01794	0.272559
P39060	COL18A1	-0.0095979	0.010146	0.344161	0.949364		0.00460379	0.0146194	0.752831		-0.00909337	0.0188047	0.628905
P63098	PPP3R1	-0.00880606	0.00931044	0.344237	0.949364		-0.0235533	0.0156517	0.132365		-0.0105286	0.0172694	0.542361
Q9NZJ5	EIF2AK3	-0.00879034	0.00929524	0.34431	0.949364		-0.00462993	0.0148537	0.755267		0.00382987	0.0172202	0.824089
Q7L266	ASRGL1	0.00866351	0.00916495	0.344512	0.949364		0.00201549	0.0154061	0.895915		-0.000406822	0.0169751	0.980889
Q08629	SPOCK1	-0.0103491	0.0109541	0.344777	0.949364		-0.00938064	0.0158561	0.554112		-0.0212708	0.0203052	0.295354
P78362	SRPK2	-0.00914413	0.00969007	0.345344	0.949364		-0.00272552	0.0161353	0.865863		-0.011286	0.0179614	0.530065
Q9NR71	ASAH2	-0.00878514	0.00931059	0.345392	0.949364		-0.00749014	0.0149848	0.617181		0.00581666	0.0172788	0.736534
P20807	CAPN3	0.00908755	0.00963389	0.345532	0.949364		0.0175763	0.0155954	0.259733		0.0104223	0.01786	0.559782
O75409	H2AP	0.00863236	0.00915556	0.345755	0.949364		0.0118132	0.0158668	0.456562		0.0235402	0.0173607	0.175732
Q9NWU2	GID8	-0.00893646	0.00947916	0.34581	0.949364		-0.0180883	0.0167003	0.278758		-0.0125988	0.0175719	0.47372
Q07960	ARHGAP1	-0.00972648	0.0103275	0.346291	0.949799		-0.00142483	0.0163835	0.930697		-0.0134052	0.0191441	0.484115
P12955	PEPD	0.00913214	0.00970296	0.346617	0.949809		0.00557593	0.0142026	0.694616		0.00428339	0.0179813	0.811813
Q14149	MORC3	-0.00846121	0.00900003	0.34715	0.950355		-0.0121655	0.0160381	0.448127		-0.000768752	0.0170488	0.964053
P00734	F2	0.00896653	0.00954594	0.347575	0.950355		0.0117574	0.0168292	0.484783		-0.00810209	0.0176731	0.646835
Q5T871	LELP1	0.00875404	0.00932378	0.347786	0.950355		0.00278918	0.0164061	0.865003		-0.0071208	0.0173725	0.682064
P60763	RAC3	-0.0088003	0.00939047	0.34868	0.95178		0.00241613	0.0152992	0.874515		-0.0133333	0.017407	0.444054
Q9NNX6	CD209	0.0260748	0.0278674	0.349441	0.95178		-0.00222365	0.0115959	0.847929		0.012195	0.0515591	0.813123
Q8NBP7	PCSK9	-0.00856486	0.00916316	0.34994	0.95178		0.00931308	0.014123	0.50962		-0.0179582	0.0169874	0.290957
P16284	PECAM1	-0.0234216	0.0250657	0.350093	0.95178		-0.00411578	0.0149807	0.783517		-0.0258987	0.0464477	0.577377
Q14210	LY6D	0.00896126	0.00960934	0.351048	0.95178		0.0181905	0.0150724	0.22748		-0.0115576	0.017772	0.515785
P36776	LONP1	0.00904423	0.00970585	0.351423	0.95178		0.0285201	0.0153391	0.0629842		0.0173314	0.0179838	0.335651
Q8NHJ6	LILRB4	-0.00815158	0.00875787	0.351971	0.95178		0.0104429	0.0137272	0.446808		0.0100014	0.0161786	0.536736
Q2MKA7	RSPO1	-0.0097852	0.010521	0.352338	0.95178		0.00295378	0.0154842	0.848712		-0.0048941	0.0195145	0.802078
Q86T26	TMPRSS11B	-0.0089663	0.00964419	0.352521	0.95178		-0.0124448	0.0164927	0.450511		-0.0117233	0.0178786	0.512308
P45984	MAPK9	-0.00903817	0.00972443	0.352667	0.95178		-0.0150156	0.0166579	0.367371		-0.000388271	0.0180205	0.982819
P21912	SDHB	0.00929817	0.0100075	0.352828	0.95178		0.0194624	0.0152431	0.201673		0.00942216	0.0185552	0.611825
Q9HC38	GLOD4	-0.00929789	0.0100123	0.353074	0.95178		-0.0147973	0.0166523	0.374216		-0.0117346	0.0185601	0.527517
P55273	CDKN2D	0.00959288	0.0103337	0.353247	0.95178		0.00297198	0.0164579	0.856697		0.0102602	0.0191612	0.592568
A6NM11	LRRC37A2	-0.0408838	0.0440417	0.353253	0.95178		0.00727902	0.0101585	0.473656		-0.0352812	0.0812911	0.664469
P05231	IL6	-0.00928665	0.0100135	0.35371	0.95178		-0.0243653	0.0154612	0.11505		-0.0087648	0.0185721	0.637182
Q6QNY1	BLOC1S2	0.00870747	0.0093933	0.353933	0.95178		0.00978462	0.0165958	0.555471		0.0118983	0.0174149	0.494784
O95793	STAU1	0.0088862	0.00958953	0.354105	0.95178		0.0206059	0.0153562	0.179639		-0.00065873	0.0177685	0.970442
Q16775	HAGH	-0.00847046	0.00914465	0.354303	0.95178		-0.0189853	0.0148411	0.200813		-0.0293462	0.0169193	0.0834537
P09238	MMP10	0.00852564	0.00920706	0.354452	0.95178		-0.00476488	0.0156023	0.760064		0.00403207	0.0170594	0.813255
P10767	FGF6	-0.00890352	0.00963108	0.355248	0.952623		-0.0151586	0.0159149	0.340854		-0.0190435	0.0178455	0.28643
P32455	GBP1	-0.00882175	0.00954881	0.35556	0.952623		-0.0192815	0.0164257	0.240451		-0.0201419	0.0177097	0.255945
Q13972	RASGRF1	0.0084633	0.00916418	0.355737	0.952623		0.000397435	0.0163349	0.980589		0.0094471	0.0173868	0.587134
Q9NQ30	ESM1	-0.0101366	0.0110034	0.35693	0.954951		0.00579041	0.0159991	0.717412		-0.0182674	0.0203861	0.370648
Q7Z4W1	DCXR	-0.00869788	0.00945069	0.357394	0.955322		-0.0201277	0.0147916	0.17359		-0.0361239	0.0174609	0.0390767
P30203	CD6	-0.00767134	0.00834835	0.358145	0.955888		-0.00276045	0.0124915	0.825103		0.00347214	0.0154453	0.822225
Q8IZJ0	IFNL2	-0.00882109	0.00960177	0.358255	0.955888		-0.0025163	0.0158545	0.873896		0.00313297	0.017788	0.860265
P09668	CTSH	-0.00591957	0.00645396	0.359038	0.956064		-0.00224042	0.00983004	0.819712		-0.0214881	0.0119278	0.0722282
Q5R372	RABGAP1L	-0.00914883	0.00998273	0.359422	0.956064		-0.0191274	0.016367	0.242542		-0.0134092	0.0185059	0.469045
Q6NUS6	TCTN3	-0.00892772	0.00974465	0.35958	0.956064		0.00204455	0.0130949	0.875928		-0.0169302	0.0181056	0.350199
P21589	NT5E	-0.00787692	0.00860666	0.36008	0.956064		-0.0165679	0.0138931	0.233054		-0.0189342	0.0159226	0.234952
Q9Y4C0	NRXN3	0.00830562	0.0090786	0.360267	0.956064		0.0213297	0.0154156	0.166467		0.0033804	0.0173038	0.845194
Q9NZP8	C1RL	-0.00936924	0.0102413	0.36027	0.956064		-0.0024968	0.0146634	0.864794		-0.0151255	0.0189561	0.425298
O75665	OFD1	0.0086002	0.00942997	0.361765	0.957228		-0.0125592	0.016001	0.432509		-0.00459744	0.0174686	0.792518
Q6UWW8	CES3	-0.00913905	0.0100412	0.362739	0.957228		0.0013134	0.0162297	0.935501		0.0089678	0.0185967	0.629859
Q6P1N0	CC2D1A	-0.00895308	0.00984966	0.363364	0.957228		-0.0235385	0.01547	0.12812		-0.0180039	0.0182601	0.324629
O15232	MATN3	0.00905218	0.0099606	0.363456	0.957228		0.0113368	0.0143431	0.429296		0.0057091	0.0184294	0.756856
P15311	EZR	-0.00890463	0.00981596	0.364323	0.957228		-0.00763139	0.0159475	0.632271		-0.00680101	0.0182022	0.708834
O75312	ZPR1	-0.00910194	0.0100362	0.364453	0.957228		-0.0156556	0.0162744	0.33606		-0.0209238	0.0185959	0.261053
Q96BQ1	FAM3D	0.0242859	0.0267983	0.364806	0.957228		-0.00562908	0.0136489	0.680032		0.00401562	0.0495785	0.935478
P14854	COX6B1	0.0085771	0.00947246	0.365212	0.957228		0.00344869	0.015989	0.829228		0.0250744	0.0175426	0.153533
Q5TBC7	BCL2L15	-0.0084814	0.00937338	0.36555	0.957228		-0.0131262	0.0152857	0.390492		-0.0261631	0.0173531	0.13227
P19526	FUT1	0.0145106	0.0160386	0.365607	0.957228		-0.0135497	0.0158424	0.392393		0.00411675	0.0297256	0.889908
Q99536	VAT1	0.00882508	0.00977109	0.366429	0.957228		0.0152014	0.0159706	0.34118		0.0149824	0.0181125	0.408528
Q5TA50	CPTP	-0.00820984	0.00909802	0.366857	0.957228		-0.0216167	0.0166017	0.19289		-0.035242	0.0173106	0.0422936
O43583	DENR	0.00876409	0.00971243	0.366867	0.957228		0.0171075	0.0154175	0.267164		0.00444665	0.0180022	0.805006
P47712	PLA2G4A	0.00887154	0.00983417	0.366996	0.957228		0.0328	0.0157928	0.0378111		0.0116327	0.0182292	0.52368
O00233	PSMD9	-0.0085075	0.00943343	0.367139	0.957228		-0.0321016	0.0156188	0.0398481		-0.0283416	0.0174564	0.105102
O43736	ITM2A	0.0083618	0.00927454	0.367277	0.957228		-0.00261906	0.0155675	0.866395		-0.00416761	0.0171776	0.808401
Q03431	PTH1R	0.00907148	0.010071	0.36772	0.957228		0.0101522	0.0157279	0.518613		0.0213564	0.0186554	0.252851
P01375	TNF	-0.00908875	0.010092	0.367806	0.957228		0.00735165	0.015787	0.641445		0.00345619	0.0186969	0.853419
P51693	APLP1	0.00959941	0.0106749	0.368518	0.957228		-0.00125893	0.015576	0.935581		-0.016642	0.0197474	0.399778
P13598	ICAM2	-0.0283768	0.0315915	0.369058	0.957228		-0.00298091	0.0125218	0.811836		-0.0256527	0.05824	0.659791
P07992	ERCC1	0.0086267	0.00960811	0.369262	0.957228		0.00218051	0.0160934	0.892224		0.0321753	0.0177652	0.0707227
O60609	GFRA3	0.00996485	0.011105	0.369542	0.957228		-0.0161238	0.0155752	0.300565		-0.0267755	0.0204948	0.192002
O96007	MOCS2	-0.00774901	0.00863787	0.369667	0.957228		0.0014847	0.0148824	0.920533		-0.011228	0.0159778	0.482557
O43278	SPINT1	0.00882309	0.00984003	0.369905	0.957228		0.0162474	0.0153698	0.290465		0.0160933	0.0182381	0.377985
Q6FI81	CIAPIN1	-0.00865647	0.00965445	0.369916	0.957228		0.000456891	0.0167045	0.978179		-0.00387918	0.017899	0.828511
Q9BQS7	HEPH	-0.0127905	0.0142754	0.370261	0.957228		-0.0273668	0.0167893	0.103098		-0.00314233	0.0264698	0.90555
Q9GZY6	LAT2	0.00881002	0.00984246	0.370732	0.957228		-0.00300844	0.0155712	0.846798		0.00106591	0.0182444	0.953434
P29017	CD1C	0.0096491	0.0107867	0.371035	0.957228		0.00985576	0.0153012	0.519499		-0.00318326	0.0199822	0.873494
Q8WYN0	ATG4A	-0.00857676	0.0095973	0.371502	0.957228		-0.0018321	0.0155195	0.906027		-0.0373197	0.017725	0.0357506
P54315	PNLIPRP1	0.00963985	0.010801	0.372129	0.957228		0.00578587	0.0155233	0.709355		-0.00355142	0.0200314	0.859351
Q14643	ITPR1	0.0095474	0.0106996	0.372225	0.957228		0.0094965	0.0169404	0.575082		0.060014	0.0196484	0.00237622
A6NLU5	VSTM2B	0.00865417	0.00970463	0.372523	0.957228		0.0104502	0.0161723	0.518162		-0.00381084	0.0179812	0.832245
P23229	ITGA6	0.0100176	0.0112396	0.372783	0.957228		0.0260289	0.0155736	0.0946517		0.0212071	0.0208359	0.309261
P49069	CAMLG	-0.00839263	0.00942149	0.373038	0.957228		-0.00139637	0.0157383	0.929301		0.000910986	0.017458	0.958405
P53990	IST1	0.00878158	0.00985921	0.373091	0.957228		0.0156915	0.0155339	0.312425		0.00597996	0.0182774	0.743671
P15692	VEGFA	-0.00895637	0.0100556	0.373096	0.957228		0.00842182	0.0133924	0.529446		0.0210127	0.0185389	0.257577
A1KZ92	PXDNL	0.00856387	0.00962973	0.373834	0.957228		0.00830151	0.015891	0.60139		-0.000104689	0.017846	0.995322
Q9BZM5	ULBP2	0.0100345	0.0112876	0.374011	0.957228		-0.00724587	0.014581	0.619233		-0.0164147	0.0208577	0.431665
Q8WUX2	CHAC2	-0.00851521	0.00958972	0.374567	0.957228		-0.015145	0.0163495	0.354278		-0.00877836	0.0177763	0.621649
P07711	CTSL	-0.00865272	0.00975443	0.375049	0.957228		-0.00282044	0.0149311	0.850173		-0.00513224	0.0180838	0.77668
Q13007	IL24	0.0084184	0.00949045	0.375058	0.957228		-0.014638	0.0162808	0.368602		-0.0104078	0.0175635	0.553732
Q16674	MIA	0.00872528	0.00984431	0.375441	0.957228		0.00715175	0.0138604	0.605866		-0.0113544	0.01821	0.533226
O75121	MFAP3L	0.00787899	0.00889237	0.375597	0.957228		0.00691325	0.0160405	0.666478		-0.0135752	0.0172902	0.432746
Q92499	DDX1	-0.00857027	0.00967885	0.375907	0.957228		-0.00886201	0.016642	0.594374		-0.015946	0.0179386	0.374475
Q9Y5V3	MAGED1	-0.00885221	0.0100046	0.376255	0.957228		-0.00599998	0.0163243	0.713209		-0.0120212	0.0185458	0.51716
P62166	NCS1	0.00852073	0.00963024	0.376271	0.957228		-0.00225567	0.0145138	0.876494		-0.00989632	0.0178237	0.578985
Q8N423	LILRB2	-0.00654983	0.00741166	0.376848	0.957228		0.00875678	0.0110255	0.42706		-0.00235592	0.0137228	0.86376
P98073	TMPRSS15	0.0107296	0.0121436	0.37693	0.957228		0.0174626	0.0148006	0.238057		0.0207387	0.0225078	0.357286
Q15116	PDCD1	0.00854678	0.00967447	0.377	0.957228		0.012726	0.0147252	0.387459		0.021919	0.0179117	0.221636
Q8NBI3	DRAXIN	-0.00871163	0.00986536	0.377208	0.957228		-0.00808262	0.0149351	0.588381		-0.0139759	0.0183133	0.445733
Q9NY46	SCN3A	0.00808741	0.00916017	0.377297	0.957228		-0.000731588	0.0165124	0.964661		-0.0119681	0.0173137	0.48973
P51692	STAT5B	0.00867339	0.00984682	0.378409	0.959223		0.0057064	0.0162105	0.724824		0.000259689	0.0182529	0.988654
B0FP48	UPK3BL1	0.00871027	0.00990396	0.379145	0.95964		0.0245502	0.0164979	0.136731		0.0154879	0.0183602	0.399321
P28325	CST5	0.00717289	0.00815728	0.379226	0.95964		0.00618615	0.0130591	0.63571		0.00842501	0.0151134	0.577469
Q8IYV9	IZUMO1	0.00849416	0.00967037	0.379743	0.959905		0.00759862	0.0159027	0.63278		0.0115834	0.0179257	0.518456
A6NC86	PINLYP	-0.00785755	0.00895011	0.379983	0.959905		-0.0116162	0.0137479	0.398141		-0.0232806	0.0165632	0.160481
P21781	FGF7	-0.00798019	0.00909796	0.38041	0.959989		0.00322039	0.0158646	0.839141		0.0152129	0.0173943	0.382219
Q96CD2	PPCDC	-0.00819935	0.00935449	0.38075	0.959989		-0.00500946	0.0149486	0.737541		-0.00782338	0.0173447	0.652147
P19075	TSPAN8	-0.0128304	0.0146547	0.381296	0.959989		0.000372275	0.0140476	0.978858		-0.0159714	0.0271212	0.556204
P0DKB5	TPBGL	0.00801885	0.00916772	0.381746	0.959989		0.00332231	0.0161918	0.837427		0.000216174	0.0172834	0.990026
Q08345	DDR1	0.00835195	0.0095698	0.382805	0.959989		0.0041023	0.0141651	0.772118		0.00896333	0.0177298	0.613396
P0CG30	GSTT2B	0.00564558	0.00646923	0.382837	0.959989		0.00470923	0.0108738	0.664957		0.00277262	0.011985	0.817145
Q9UK23	NAGPA	-0.00983865	0.0112746	0.382861	0.959989		0.0025705	0.0151494	0.865265		-0.00371958	0.0209128	0.858904
Q9UHV9	PFDN2	-0.00838492	0.00960918	0.382884	0.959989		-0.0284083	0.016506	0.0852346		0.0145247	0.0177769	0.414291
P17980	PSMC3	0.00806309	0.00926923	0.384368	0.959989		-0.0035893	0.0161394	0.824007		-0.00649829	0.017384	0.708707
Q96PD2	DCBLD2	-0.00809165	0.00930278	0.384405	0.959989		-0.00299036	0.0147838	0.839703		-0.00368754	0.0172366	0.830684
Q8NHS0	DNAJB8	0.00816309	0.00940538	0.38544	0.959989		0.00535094	0.0165239	0.746066		0.00982569	0.0174452	0.573531
O14737	PDCD5	-0.00825549	0.00951354	0.385525	0.959989		-0.0154169	0.0154893	0.319578		-0.0238666	0.0176178	0.176133
A8MVW5	HEPACAM2	-0.0170008	0.0195948	0.385603	0.959989		0.00758214	0.0134268	0.572277		0.00382669	0.0362124	0.915884
Q9BXR6	CFHR5	0.00882947	0.010184	0.385946	0.959989		0.0126945	0.0148458	0.392501		0.00681008	0.0189059	0.718844
P05187	ALPP	0.012004	0.013852	0.386167	0.959989		0.0239507	0.0140019	0.0871675		0.0405621	0.02558	0.113444
Q14203	DCTN1	-0.00819722	0.00946451	0.386435	0.959989		-0.0166903	0.0163564	0.307531		-0.0283895	0.0175134	0.105649
O76039	CDKL5	0.00793469	0.00916274	0.386505	0.959989		0.00484717	0.0161512	0.764092		-0.00737793	0.0173165	0.670246
Q15262	PTPRK	-0.00993704	0.0114758	0.386537	0.959989		-0.0095778	0.0155882	0.538935		0.000828838	0.0212661	0.968926
P05231	IL6	-0.0086037	0.0099416	0.386806	0.959989		-0.0184047	0.0156855	0.240653		-0.0153967	0.0184313	0.403918
FUT5	FUT3	-0.00797753	0.00922036	0.386925	0.959989		-0.00176771	0.0140718	0.900032		-0.0198096	0.016983	0.24401
Q12846	STX4	-0.00863097	0.00998446	0.387346	0.959989		-0.0336637	0.0150023	0.0248386		-0.0109737	0.0185128	0.553608
Q01826	SATB1	-0.00782825	0.00906245	0.387691	0.959989		-0.0119496	0.0154721	0.439919		-0.0222964	0.0169675	0.18943
P57078	RIPK4	-0.00767939	0.00889765	0.388093	0.959989		-0.0128226	0.0157742	0.416283		-0.00757961	0.0173271	0.66198
P51671	CCL11	-0.00860814	0.00997558	0.388181	0.959989		0.000717518	0.0145887	0.960773		0.0121345	0.0184541	0.511131
Q86UW2	SLC51B	0.00973147	0.0112884	0.388647	0.959989		0.00198699	0.015851	0.900243		-0.0121742	0.0208891	0.560293
O95049	TJP3	-0.00815178	0.00947696	0.389696	0.959989		-0.00317634	0.0166677	0.848864		-0.0071686	0.0175695	0.683439
Q6B8I1	DUSP13	0.01061	0.012358	0.390587	0.959989		0.0230598	0.016065	0.151171		0.0141615	0.0229178	0.536908
P48047	ATP5PO	-0.00803049	0.00936462	0.391149	0.959989		-0.013581	0.0159965	0.395881		0.0256258	0.0173463	0.140227
P34947	GRK5	-0.00815563	0.00951113	0.391178	0.959989		-0.0107436	0.016177	0.50661		-0.000574104	0.0176395	0.974049
P33764	S100A3	0.00794656	0.00926796	0.391211	0.959989		-0.00355373	0.0162418	0.826805		-0.00187248	0.0171744	0.913225
P54760	EPHB4	-0.0156904	0.0183123	0.391541	0.959989		-0.00888972	0.0150748	0.555388		-0.0177424	0.0339367	0.601341
Q9BV79	MECR	0.00869194	0.0101457	0.391606	0.959989		0.0214015	0.0156644	0.171861		0.0184686	0.0187989	0.326367
P13501	CCL5	0.00908544	0.0106055	0.391626	0.959989		0.0211251	0.0154629	0.171881		0.0309017	0.0196267	0.116014
P08319	ADH4	-0.00832266	0.00971872	0.391802	0.959989		-0.00929702	0.0153831	0.5456		-0.014262	0.0180325	0.429375
Q8IX05	CD302	-0.00890364	0.0103997	0.391919	0.959989		-0.0147211	0.0152806	0.335353		-0.0187074	0.0192649	0.331991
Q9Y2E5	MAN2B2	-0.00681945	0.00796704	0.392021	0.959989		-0.00375721	0.0116136	0.746303		-0.0114557	0.0154173	0.457808
Q6UW88	EPGN	0.00811172	0.00947806	0.392085	0.959989		0.0131396	0.0156843	0.40217		0.0329229	0.0175219	0.0608362
P48643	CCT5	-0.0082832	0.00972183	0.394203	0.96315		-0.0268236	0.0155379	0.0842867		-8.51636e-05	0.0180175	0.996231
O15350	TP73	0.00804637	0.00944469	0.394244	0.96315		0.0141323	0.0153555	0.357396		0.0166085	0.0175057	0.343211
Q6ZN66	GBP6	0.00820237	0.00963013	0.394358	0.96315		0.0146921	0.0160799	0.360875		0.00216897	0.0178513	0.903342
P0DJD7	PGA4	0.00820047	0.00963772	0.39484	0.963528		0.00483099	0.014866	0.745205		0.0166957	0.0178597	0.350332
P07306	ASGR1	-0.00905977	0.0106684	0.395764	0.964981		0.003385	0.0161369	0.833849		-0.00866194	0.0197853	0.661723
P35968	KDR	-0.0185421	0.0219053	0.39729	0.967082		0.0088731	0.0145887	0.543044		-0.0166449	0.0412158	0.686498
Q8IYS2	KIAA2013	-0.00801151	0.00947246	0.397682	0.967082		-0.0104809	0.0162753	0.519591		-0.00559424	0.0175611	0.750195
P16671	CD36	-0.010078	0.0119159	0.397687	0.967082		0.0210519	0.0153183	0.169349		0.0163511	0.0220303	0.458311
P13473	LAMP2	0.00808006	0.00957006	0.398498	0.967082		-0.000444558	0.0153549	0.976903		-0.00740399	0.0177229	0.6763
Q9HC56	PCDH9	-0.00847684	0.0100428	0.398631	0.967082		-0.000634177	0.0149088	0.96607		-0.0306933	0.0185737	0.0990616
Q6UWF7	NXPE4	-0.00801669	0.00950161	0.398827	0.967082		-0.00223077	0.0166629	0.8935		-0.00835838	0.0176148	0.635345
Q9BW85	YJU2	0.00775079	0.00918839	0.398925	0.967082		-0.00471796	0.0157052	0.763867		0.0155944	0.0170296	0.360256
Q9NPB3	CABP2	0.00802583	0.00953813	0.400098	0.967123		0.00779881	0.0168804	0.644079		0.0137772	0.0176799	0.436197
Q9UBQ7	GRHPR	-0.0081208	0.00965216	0.400155	0.967123		-0.00926422	0.0155331	0.550895		-0.0144671	0.0178921	0.419146
Q9Y3E2	BOLA1	-0.00834618	0.0099204	0.400171	0.967123		-0.0191407	0.0161811	0.236847		-0.00766436	0.0183893	0.677016
Q99895	CTRC	-0.009535	0.0113355	0.400257	0.967123		-0.0337406	0.0147018	0.0217336		-0.0505523	0.0209074	0.0159683
P47813	EIF1AX	0.00758674	0.00902797	0.400707	0.967298		0.00573151	0.0153493	0.708846		0.00809032	0.0170038	0.63443
O15389	SIGLEC5	-0.00642745	0.00765617	0.401182	0.967298		-0.00817751	0.0122414	0.50412		-0.0169971	0.0141734	0.231012
P26010	ITGB7	-0.00853963	0.0101801	0.401548	0.967298		-0.0332385	0.0144384	0.0213305		-0.0209231	0.0188464	0.267454
Q03169	TNFAIP2	-0.00785004	0.0093599	0.401644	0.967298		0.00322574	0.0157273	0.837491		-0.00907353	0.0173519	0.601268
P05412	JUN	-0.00771923	0.00921399	0.402158	0.967374		-0.00394112	0.0156964	0.801749		-0.00297451	0.0172119	0.862866
Q86VW0	SESTD1	0.00858556	0.0102519	0.402333	0.967374		0.00728876	0.0165087	0.658843		0.00731047	0.0190093	0.700719
P09110	ACAA1	-0.00858675	0.0102825	0.403672	0.969801		-0.0224093	0.0157718	0.155362		-0.0164679	0.0190592	0.387982
P37173	TGFBR2	0.010213	0.0122597	0.404814	0.971752		0.0144151	0.0156534	0.357106		0.00928095	0.022728	0.683194
P17181	IFNAR1	-0.00821648	0.00989887	0.406515	0.975039		0.0032229	0.0137198	0.81428		-0.00889876	0.018345	0.627834
P19883	FST	-0.00794274	0.00959661	0.407863	0.97685		0.00679213	0.015292	0.656926		0.00140166	0.0177804	0.937198
P19320	VCAM1	-0.00890049	0.0107554	0.407934	0.97685		-0.0155603	0.0149733	0.29871		-0.0110261	0.0199352	0.580446
O00292	LEFTY2	-0.00751864	0.00910272	0.408817	0.97706		-0.0141891	0.0129735	0.274086		-0.0286011	0.0169015	0.0912294
Q9NPJ3	ACOT13	0.00845004	0.0102342	0.408994	0.97706		0.00143371	0.015708	0.927276		0.0135081	0.0189702	0.476754
P13051	UNG	-0.00809191	0.00980132	0.409035	0.97706		-0.00433737	0.0153532	0.777556		-0.00231505	0.0181664	0.898647
P06753	TPM3	-0.00837065	0.0101458	0.409349	0.97706		-0.000892981	0.0155578	0.954229		0.00840759	0.0187877	0.654706
P09603	CSF1	0.00842955	0.0102392	0.410359	0.978207		0.0235374	0.0159305	0.139542		0.00650683	0.0189857	0.731953
Q9NR46	SH3GLB2	-0.00773856	0.00941648	0.411185	0.978207		-0.0156337	0.0156457	0.317683		-0.0270005	0.0174265	0.121925
P31689	DNAJA1	0.0080732	0.00982376	0.411189	0.978207		0.0186333	0.0171924	0.27845		0.0298102	0.0181713	0.101531
Q13867	BLMH	-0.00761348	0.00926793	0.411369	0.978207		-0.00128336	0.0146358	0.930126		-0.0171683	0.017151	0.317309
Q96HD9	ACY3	-0.00791254	0.00965321	0.412398	0.978207		0.00740271	0.0158792	0.641081		-0.0052653	0.0178918	0.768662
P29377	S100G	0.00827063	0.0100922	0.412496	0.978207		-0.00581129	0.0151125	0.700582		-0.0144547	0.0186706	0.439185
P02533	KRT14	0.00748102	0.00914221	0.413189	0.978207		0.00791813	0.015496	0.609366		-0.000155883	0.017597	0.992936
P45954	ACADSB	0.00800758	0.00978784	0.413291	0.978207		0.0187369	0.0152196	0.218283		0.00887997	0.01815	0.624877
O75594	PGLYRP1	-0.00912125	0.0111528	0.413445	0.978207		-0.00150338	0.0149795	0.920057		-0.0139903	0.0206667	0.498754
Q99250	SCN2A	-0.00796085	0.00974589	0.414019	0.978207		-0.00928659	0.0162267	0.567118		-0.0105819	0.0180682	0.558367
Q9BS40	LXN	-0.00770001	0.00943732	0.414551	0.978207		-0.00764359	0.015304	0.617463		-0.00947028	0.017496	0.588555
Q8N5S9	CAMKK1	-0.00776057	0.00953721	0.415808	0.978207		-0.0258081	0.0153112	0.091879		-0.0210771	0.0176618	0.233293
P09237	MMP7	-0.00737557	0.00907569	0.416405	0.978207		-0.00850154	0.0146087	0.560599		-0.00623728	0.0168298	0.711087
P49354	FNTA	0.00787313	0.00969752	0.416866	0.978207		-0.00454514	0.0156597	0.77163		0.011459	0.017979	0.524187
Q6ZMJ4	IL34	0.00717624	0.00884304	0.417072	0.978207		-0.00334314	0.0141121	0.812735		-0.0185773	0.0163794	0.257263
Q13445	TMED1	0.00745108	0.0091868	0.417329	0.978207		-0.00381623	0.0163754	0.815725		0.000293256	0.0172277	0.986426
P40222	TXLNA	-0.00794667	0.00980113	0.417485	0.978207		-0.0124127	0.0166537	0.456066		-0.0165248	0.0181698	0.363547
Q13443	ADAM9	0.00835711	0.0103101	0.417612	0.978207		0.0062944	0.0158209	0.690738		0.00616608	0.0191135	0.747131
Q16650	TBR1	-0.00791604	0.00976822	0.417718	0.978207		-0.00903955	0.0163426	0.580175		-0.0246557	0.0180879	0.173467
P01903	HLA-DRA	-0.00713919	0.0088344	0.419026	0.978207		-0.00812487	0.0132866	0.540864		0.00197489	0.0163397	0.903847
P25786	PSMA1	0.00758426	0.00938911	0.419221	0.978207		0.0318623	0.0154331	0.0389665		-0.00714696	0.0173868	0.681208
P50135	HNMT	-0.00689591	0.00853782	0.419269	0.978207		-0.0126331	0.0130631	0.333501		-0.00282401	0.0157857	0.858091
Q6P1J6	PLB1	0.00603575	0.00747286	0.41927	0.978207		0.0197954	0.0117392	0.0917446		0.0185521	0.0137677	0.178429
Q9P013	CWC15	-0.00782369	0.00969213	0.419539	0.978207		-0.00511565	0.0158267	0.746521		-0.00354833	0.0179652	0.843508
Q8WV07	LTO1	-0.00731571	0.00906488	0.419644	0.978207		-0.0116818	0.016705	0.484366		-0.0174114	0.0172661	0.313746
Q9Y6K9	IKBKG	-0.00772272	0.00957652	0.419999	0.978207		-0.0134529	0.0156265	0.389292		-0.00261672	0.0177516	0.88287
P05556	ITGB1	-0.00884505	0.0109872	0.4208	0.978207		8.29339e-05	0.0152132	0.99565		-0.0210126	0.0203588	0.302521
O95180	CACNA1H	0.00806006	0.0100198	0.42116	0.978207		0.0187167	0.0155758	0.229499		0.0128014	0.0185773	0.491089
P10606	COX5B	0.00815935	0.0101486	0.421406	0.978207		0.0266613	0.0162248	0.100334		-0.00167652	0.0188089	0.929011
P09681	GIP	0.00830334	0.0103325	0.42162	0.978207		0.0148823	0.0144735	0.303835		0.0120131	0.0191494	0.530728
Q5U5Z8	AGBL2	0.00747252	0.0093056	0.421967	0.978207		-0.00720898	0.0156882	0.645863		-0.000727944	0.0173453	0.966541
O60941	DTNB	-0.00824365	0.0102808	0.422641	0.978207		-0.00943041	0.0152842	0.537233		0.00984118	0.0190359	0.6054
Q08431	MFGE8	0.00783764	0.00978073	0.422937	0.978207		0.0252581	0.0155748	0.104861		0.0207792	0.0181167	0.251949
P41227	NAA10	0.00722402	0.0090263	0.42352	0.978207		0.0024735	0.0152628	0.871258		0.0280767	0.017197	0.103175
Q9H6S1	AZI2	-0.00739493	0.00924182	0.423618	0.978207		-0.0214445	0.0155479	0.167817		-0.00135538	0.0171303	0.936968
Q14511	NEDD9	-0.00758103	0.00947501	0.423648	0.978207		-0.0221007	0.0161984	0.172448		-0.0139305	0.0175605	0.427989
P09683	SCT	0.00780979	0.00976644	0.42391	0.978207		0.0257265	0.0153622	0.0940003		0.00506816	0.0181042	0.779636
Q14184	DOC2B	-0.00739881	0.00925618	0.424095	0.978207		-0.0249203	0.015983	0.118955		0.00197872	0.0173199	0.909089
Q9NX58	LYAR	-0.00783672	0.00982637	0.42515	0.978207		0.00450748	0.0170279	0.791232		-0.00875302	0.0182174	0.6311
P21860	ERBB3	0.00763103	0.00958843	0.426115	0.978207		0.0195039	0.0143478	0.17403		0.0117284	0.0177671	0.509483
Q7RTW8	OTOA	-0.00761428	0.00957181	0.426328	0.978207		-0.00629131	0.0166476	0.705497		-0.0186943	0.0177356	0.29237
O00748	CES2	-0.00793607	0.00997651	0.426337	0.978207		-0.00121452	0.0157913	0.938695		0.0100509	0.018473	0.586628
P50225	SULT1A1	0.00779789	0.0098109	0.426719	0.978207		0.00166048	0.0161597	0.918158		0.00249389	0.0181924	0.89102
P14209	CD99	0.00681584	0.0086028	0.428197	0.978207		-0.00270848	0.0134323	0.840198		-0.00417057	0.0159419	0.79373
P16871	IL7R	-0.0198004	0.0250035	0.428416	0.978207		-0.0123789	0.0128014	0.333546		-0.0255333	0.0461078	0.579983
Q496F6	CD300E	0.00797165	0.0100684	0.428505	0.978207		0.00739306	0.0136021	0.58677		0.0058832	0.0186525	0.752582
P55789	GFER	-0.00753473	0.00951657	0.428507	0.978207		0.00289924	0.0164728	0.860293		-0.00836809	0.0176422	0.635477
O60939	SCN2B	0.00757835	0.00958084	0.42895	0.978207		0.0165117	0.0160157	0.302556		0.00170691	0.0177574	0.923461
Q07654	TFF3	0.00746893	0.00945707	0.429661	0.978207		0.000268444	0.0147098	0.98544		-0.00499343	0.0175105	0.775634
Q9Y243	AKT3	-0.0079169	0.0100293	0.42989	0.978207		-0.0200274	0.0164304	0.222873		-0.0188096	0.0185832	0.311942
Q9UHF4	IL20RA	-0.00745321	0.00944294	0.429943	0.978207		-0.0210081	0.0167237	0.209046		-0.010034	0.0175044	0.56675
P49137	MAPKAPK2	0.00781449	0.00990876	0.43032	0.978207		0.0140472	0.0157002	0.370939		0.00538637	0.0183728	0.769514
P22748	CA4	0.0137106	0.0173872	0.430379	0.978207		-0.0205116	0.0242359	0.397369		-0.00262875	0.0341949	0.938795
Q10588	BST1	-0.0050784	0.00644162	0.430479	0.978207		-0.0103296	0.0103621	0.31883		-0.00880031	0.0127074	0.488925
Q6XQN6	NAPRT	-0.0070878	0.00899398	0.430661	0.978207		-0.00648152	0.0147541	0.660443		-0.0109349	0.0166699	0.512151
P51531	SMARCA2	-0.00743513	0.00943718	0.430781	0.978207		-0.0160154	0.0157682	0.30978		-0.00330984	0.0174975	0.850044
Q9Y2V2	CARHSP1	-0.00781696	0.0099258	0.430966	0.978207		-0.017597	0.01528	0.24947		-0.0402665	0.0183272	0.028475
Q5VSG8	MANEAL	0.00745044	0.00946059	0.430975	0.978207		0.00532768	0.0161499	0.741484		-0.024512	0.0174541	0.160833
O15117	FYB1	0.00778033	0.00988242	0.431112	0.978207		0.0106169	0.0148739	0.475355		0.0106866	0.0183241	0.560024
Q9NRG1	PRTFDC1	0.00776035	0.0098588	0.431194	0.978207		0.00701203	0.0167209	0.674956		0.0092132	0.018284	0.614558
Q8N2Q7	NLGN1	0.00741266	0.0094216	0.431415	0.978207		0.0210511	0.0161418	0.192189		-0.00605324	0.0174524	0.728857
O96013	PAK4	0.00788142	0.0100231	0.431676	0.978207		-0.00383461	0.0168801	0.820293		-0.00931765	0.018565	0.615965
P36269	GGT5	-0.00750355	0.00955002	0.432037	0.978207		-0.0140453	0.0157275	0.371835		-0.00875563	0.0177071	0.621193
Q12805	EFEMP1	0.0110411	0.0140805	0.432957	0.978207		0.00798291	0.0157281	0.611764		-0.0272457	0.026016	0.295486
Q96PH6	DEFB118	0.00751551	0.00958567	0.433019	0.978207		0.00103868	0.016209	0.948906		0.00645559	0.0177712	0.716565
P78325	ADAM8	-0.00813326	0.0103741	0.433041	0.978207		0.00191482	0.0145749	0.895476		-0.00438368	0.0192472	0.819929
P08254	MMP3	0.00536875	0.00685937	0.43381	0.978207		0.00456184	0.0114742	0.690946		0.00293992	0.0127073	0.817133
Q76LX8	ADAMTS13	-0.00775275	0.00990802	0.433938	0.978207		-0.0196473	0.0141116	0.163837		-0.0110108	0.0183601	0.548971
O95825	CRYZL1	0.00762541	0.00974717	0.434026	0.978207		0.0194118	0.0166838	0.244622		0.0165353	0.0180614	0.360371
P21709	EPHA1	-0.00719566	0.00919799	0.434033	0.978207		-0.0108329	0.0149922	0.469943		-0.00902495	0.0170459	0.596731
P01591	JCHAIN	-0.00881211	0.0112664	0.434121	0.978207		-0.0145168	0.0160117	0.364599		-0.00466522	0.0208864	0.823346
Q99460	PSMD1	-0.00754226	0.00966449	0.43515	0.978207		-0.0378715	0.0158703	0.0170181		-0.032427	0.0178702	0.0701901
P14543	NID1	-0.00795157	0.0101961	0.435472	0.978207		0.0178723	0.0152747	0.241975		0.0109971	0.0188799	0.56051
Q96C24	SYTL4	0.0077663	0.00995923	0.435503	0.978207		0.0160548	0.0166896	0.336068		0.0196086	0.0184547	0.288513
Q6ZUT3	FRMD7	0.00723453	0.0092904	0.43615	0.978207		0.00295832	0.0153828	0.847496		0.00883307	0.0172994	0.609859
P01133	EGF	0.00819779	0.0105327	0.436382	0.978207		0.0229429	0.0155438	0.139939		0.0283383	0.0195081	0.146953
Q5TDH0	DDI2	-0.00709237	0.00911261	0.436391	0.978207		-0.0311152	0.0151641	0.0401799		-0.0334471	0.0168375	0.0475309
O00584	RNASET2	-0.00754512	0.00970253	0.436778	0.978207		0.00485905	0.013927	0.72717		-0.00108759	0.0179626	0.951744
P98164	LRP2	-0.00722079	0.00929413	0.437206	0.978207		-0.00643082	0.0166006	0.698472		-0.0192994	0.0173312	0.266003
P13726	F3	0.0115728	0.0148969	0.437242	0.978207		0.0072341	0.0148234	0.625536		-0.0115795	0.0275969	0.674964
Q9NRV9	HEBP1	-0.00724957	0.00933624	0.437455	0.978207		-0.00421591	0.0170168	0.804328		-0.00589982	0.0173165	0.73347
P42830	CXCL5	0.00854052	0.0110035	0.437653	0.978207		0.00945177	0.0145682	0.516471		0.00869673	0.0205189	0.671866
P38936	CDKN1A	0.00784463	0.0101071	0.43766	0.978207		0.00192704	0.015895	0.903505		0.013494	0.018736	0.47173
Q8NFP7	NUDT10	-0.00707624	0.00912016	0.437814	0.978207		0.00843588	0.0163635	0.606183		0.0086765	0.0172747	0.615702
Q9BZJ3	TPSD1	0.0071366	0.00921874	0.438848	0.978207		0.0125792	0.0147873	0.394952		-0.000888983	0.0170951	0.958548
P07204	THBD	0.0081857	0.0105875	0.439434	0.978207		-0.00741046	0.0144674	0.608498		0.00351906	0.0196295	0.857795
P12544	GZMA	-0.00749279	0.00969309	0.43952	0.978207		-0.00978152	0.0152134	0.520255		0.000317636	0.0179583	0.985895
Q9BTK6	PAGR1	-0.00788532	0.0102112	0.439984	0.978207		-0.0112049	0.0166857	0.501883		-0.0188851	0.0189176	0.318628
P78318	IGBP1	-0.00760907	0.00986516	0.440525	0.978207		-0.00875085	0.0159427	0.583078		-0.0232538	0.0182704	0.203699
Q6EMK4	VASN	0.00802334	0.0104049	0.440639	0.978207		0.00192384	0.0149313	0.89748		-0.00602209	0.019294	0.755079
P00966	ASS1	-0.00743104	0.00964024	0.440804	0.978207		-0.00698385	0.0152065	0.646043		-0.0261731	0.0178453	0.143097
P33121	ACSL1	-0.00725164	0.00940803	0.44083	0.978207		0.00106348	0.0167397	0.949344		-0.00438952	0.0174407	0.80139
P42681	TXK	0.0070539	0.00915544	0.441027	0.978207		0.0140716	0.0156516	0.368624		0.00770121	0.0171686	0.653941
P54317	PNLIPRP2	0.0047568	0.00617909	0.441406	0.978207		0.00606369	0.00947633	0.522252		0.00125433	0.0115116	0.913276
Q6UXK5	LRRN1	0.00775844	0.0100782	0.441407	0.978207		-0.0135105	0.0139344	0.332255		-0.0129945	0.0185804	0.484651
P08519	LPA	-0.0212555	0.0276955	0.442801	0.980031		0.00636154	0.0118362	0.590948		-0.0321833	0.0511818	0.529767
P35609	ACTN2	-0.00855009	0.011153	0.443307	0.980031		-0.00649761	0.0154124	0.673329		0.00264853	0.0206695	0.898092
P02775	PPBP	0.0082406	0.0107519	0.443419	0.980031		0.00943685	0.0158098	0.550574		0.0226616	0.0199167	0.255745
P01266	TG	0.00847412	0.0110789	0.444337	0.980031		0.00942927	0.0161948	0.560405		0.0461314	0.0204401	0.0244475
P55039	DRG2	0.00748753	0.00979572	0.444648	0.980031		0.00920304	0.0162641	0.571496		0.00194104	0.0181587	0.914917
P10912	GHR	-0.0164323	0.021519	0.445095	0.980031		0.0188685	0.0147041	0.199415		0.00517362	0.0397712	0.896552
O14579	COPE	-0.0073107	0.00957862	0.445326	0.980031		-0.000651638	0.0158886	0.967285		-0.0183577	0.0177508	0.301551
P24001	IL32	0.00756073	0.00990884	0.445446	0.980031		-0.0137406	0.0154198	0.372875		0.00133485	0.01837	0.942102
Q8NDA2	HMCN2	0.00714848	0.00938208	0.446102	0.980031		0.000611257	0.0138565	0.964814		0.0117922	0.0173733	0.497609
O75223	GGCT	-0.00729319	0.00958276	0.446613	0.980031		-0.00187121	0.016399	0.909155		-0.018983	0.0177583	0.285605
Q9UKJ1	PILRA	0.00602879	0.00792186	0.446638	0.980031		0.00773983	0.011833	0.513054		0.00407853	0.0146326	0.780569
P05164	MPO	-0.00750715	0.00987762	0.447245	0.980031		0.0149565	0.0159717	0.349046		-0.00213321	0.0183067	0.907283
O75521	ECI2	-0.00729905	0.00961106	0.447588	0.980031		-0.0071929	0.0161734	0.65651		-0.0096595	0.0178154	0.587923
Q9Y265	RUVBL1	-0.00695778	0.00916507	0.447755	0.980031		0.00351872	0.0153381	0.818549		0.0154074	0.0172212	0.371395
Q99700	ATXN2	0.00737116	0.0097131	0.44792	0.980031		-0.0167124	0.0157273	0.287947		0.011383	0.0180058	0.527557
O60763	USO1	0.00769866	0.010156	0.448427	0.980031		0.00895093	0.0165978	0.58969		-0.000137786	0.0188258	0.994163
Q3MIW9	MUCL3	-0.00706576	0.00933143	0.44893	0.980031		-0.0172818	0.0158428	0.275349		-0.0118036	0.0173655	0.497
P78539	SRPX	-0.00713469	0.009424	0.449004	0.980031		0.0137395	0.0143082	0.336929		0.0229238	0.0174003	0.188299
Q86VB7	CD163	-0.00864287	0.0114221	0.449242	0.980031		0.00937422	0.0144817	0.517429		-0.00423604	0.0211582	0.8414
Q13296	SCGB2A2	-0.0071359	0.00943282	0.449351	0.980031		0.00198058	0.0155121	0.898403		-0.0173049	0.0174798	0.322658
P07766	CD3E	0.0100011	0.0132224	0.449424	0.980031		0.0282806	0.0216262	0.190976		0.0256959	0.0261993	0.327526
P39059	COL15A1	-0.0100438	0.0132925	0.449891	0.980031		-0.00218275	0.0147097	0.882036		-0.0115956	0.0246406	0.638142
Q9NQR4	NIT2	-0.00718283	0.00951149	0.450145	0.980031		0.00202557	0.0161427	0.900144		-0.0127563	0.0176353	0.46981
O60911	CTSV	-0.00848448	0.0112383	0.450273	0.980031		0.00187937	0.0135102	0.889365		-0.0136443	0.0208257	0.512664
Q6PUV4	CPLX2	0.00679192	0.00902012	0.451465	0.980031		0.00503444	0.0158035	0.750057		-0.0121572	0.0173946	0.484937
O00391	QSOX1	-0.00703457	0.00935887	0.452263	0.980031		-0.00139981	0.0140413	0.920588		-0.0100756	0.0173832	0.562437
Q15633	TARBP2	-0.00723027	0.00962401	0.452488	0.980031		0.00486159	0.0160066	0.761337		-0.0106494	0.0178453	0.55094
Q8TDQ0	HAVCR2	0.00739758	0.00985152	0.452708	0.980031		-0.00606308	0.0157244	0.699804		0.0117457	0.018263	0.520429
P28799	GRN	-0.00703277	0.00937209	0.453017	0.980031		-0.00607852	0.0144964	0.674987		-0.0137088	0.0174057	0.431306
P06276	BCHE	-0.00681394	0.00908586	0.453285	0.980031		0.000690509	0.0136104	0.959537		0.0114704	0.0167756	0.494448
Q9UHI8	ADAMTS1	-0.00721401	0.0096201	0.453321	0.980031		0.0117193	0.0158707	0.46026		-0.000555466	0.0178314	0.975162
P51452	DUSP3	-0.00719044	0.00959995	0.453852	0.980031		-0.000705648	0.0168481	0.966592		-0.00977569	0.0178015	0.58315
Q02083	NAAA	-0.00949449	0.0126789	0.453953	0.980031		0.0145606	0.0144247	0.312774		0.00584797	0.0240015	0.807603
Q8NI17	IL31RA	-0.00662517	0.00885126	0.454158	0.980031		-0.00546063	0.014144	0.699443		-0.00604624	0.0163511	0.711707
Q8WZ75	ROBO4	-0.017387	0.0232425	0.454418	0.980031		0.00570429	0.0150718	0.705078		-0.0130272	0.0430613	0.762377
P06858	LPL	0.00620968	0.00831512	0.455188	0.980031		0.00170778	0.0129954	0.895448		0.0108599	0.0154059	0.481191
O14791	APOL1	0.00683706	0.00917339	0.456082	0.980031		-0.0104821	0.0148541	0.480395		0.00704491	0.017045	0.679556
P09758	TACSTD2	0.00709663	0.00952617	0.456295	0.980031		0.0122924	0.014547	0.398103		-0.000124547	0.0177137	0.994393
P23526	AHCY	-0.00732326	0.00983563	0.456535	0.980031		0.00572802	0.0156696	0.7147		0.0115861	0.0182077	0.524853
Q8TF65	GIPC2	-0.00705037	0.00947551	0.456839	0.980031		-0.0248763	0.0145715	0.0877866		-0.0309705	0.0175317	0.0779185
Q9ULH4	LRFN2	0.00671067	0.00902068	0.456924	0.980031		0.009192	0.0164947	0.577342		0.00681028	0.0172887	0.693812
Q9H0R8	GABARAPL1	-0.00717903	0.00965692	0.457235	0.980031		-0.0058562	0.016557	0.723564		-0.02421	0.0178808	0.176362
Q8IXQ3	C9orf40	-0.00690167	0.0093021	0.458119	0.980031		-0.00255354	0.0146752	0.861863		-0.0274328	0.0172105	0.11158
Q9NRR1	CYTL1	0.00715319	0.0096562	0.458822	0.980031		-0.00314952	0.0129925	0.808462		-0.00158777	0.0182106	0.930556
O75351	VPS4B	0.00703047	0.0095053	0.45952	0.980031		0.00397931	0.0158587	0.801874		0.00734562	0.0176204	0.676945
P21964	COMT	-0.00707141	0.00956807	0.459869	0.980031		0.00200809	0.015622	0.89772		-0.00459771	0.0177415	0.795627
Q9H832	UBE2Z	-0.00699295	0.00946248	0.459896	0.980031		-0.00544548	0.0162909	0.73818		-0.0276146	0.0175062	0.115336
Q9UGM5	FETUB	0.00676345	0.00915582	0.460086	0.980031		0.00471348	0.0146544	0.747724		0.00458884	0.016954	0.786761
Q8N149	LILRA2	-0.00679949	0.00920961	0.46033	0.980031		-0.0239192	0.0136302	0.0792822		-0.0299699	0.0170246	0.0789573
P08908	HTR1A	-0.00672355	0.00910876	0.460429	0.980031		-0.0151296	0.01648	0.358589		-0.0191626	0.0173113	0.268855
Q96GP6	SCARF2	-0.0075245	0.0102031	0.460834	0.980031		0.00306126	0.0135415	0.821152		-0.0164568	0.018911	0.384597
Q02643	GHRHR	0.00679553	0.00921515	0.460861	0.980031		0.0141475	0.0154775	0.360679		0.011235	0.0173497	0.517568
Q7Z434	MAVS	-0.00710595	0.00963926	0.461008	0.980031		-0.00427362	0.0157682	0.78637		0.00297406	0.0178627	0.867835
P34949	MPI	0.00717379	0.00973846	0.461338	0.980031		0.0119323	0.015667	0.446288		0.00677483	0.0180561	0.707664
Q13287	NMI	0.00675695	0.00918132	0.461764	0.980031		0.0050234	0.015776	0.750165		0.00779477	0.0170038	0.646856
P07858	CTSB	-0.00915507	0.012445	0.46195	0.980031		-0.00358782	0.0146762	0.80687		0.00163906	0.0230419	0.94332
DEFB4B	DEFB4A	-0.00690935	0.0094333	0.463899	0.980031		0.00447462	0.0153471	0.770622		-0.0149669	0.0174809	0.392308
Q02790	FKBP4	-0.00749214	0.0102312	0.463997	0.980031		-0.00836626	0.016041	0.60198		-0.00763789	0.018973	0.687441
Q9HCN6	GP6	0.00731037	0.00999066	0.464339	0.980031		0.000202892	0.0163468	0.990097		0.00931553	0.0185237	0.615258
O14867	BACH1	-0.0071548	0.00979461	0.465095	0.980031		-0.000906128	0.0158327	0.954361		-0.00432723	0.0181567	0.811726
P08700	IL3	-0.00681137	0.00932919	0.46532	0.980031		-0.0123296	0.0152448	0.418647		0.0212072	0.0173503	0.222176
Q9BXY4	RSPO3	-0.00787868	0.0107972	0.465575	0.980031		0.011257	0.0148906	0.449662		0.0129835	0.0199846	0.516202
Q9C005	DPY30	-0.0072125	0.00988514	0.465616	0.980031		-0.0143393	0.0162689	0.378105		-0.0164594	0.0183206	0.369403
Q15014	MORF4L2	0.00666036	0.00914608	0.466479	0.980031		0.0100663	0.0164697	0.541068		0.00357652	0.017338	0.836655
Q92752	TNR	-0.00857742	0.0117805	0.46655	0.980031		-0.00892942	0.0142278	0.530262		-0.0120582	0.0218584	0.581435
P02778	CXCL10	-0.00720088	0.00989302	0.46669	0.980031		-3.7861e-05	0.0146922	0.997944		-0.00637975	0.0183425	0.728128
Q2M296	MTHFSD	0.00662675	0.00910901	0.466924	0.980031		0.0151636	0.015481	0.327336		0.00586217	0.016907	0.728941
Q9BZC7	ABCA2	-0.0073016	0.0100497	0.467501	0.980031		-0.0156086	0.0156346	0.318117		-0.0175952	0.0186252	0.345273
Q5SW79	CEP170	-0.00704594	0.00969797	0.467509	0.980031		-0.0145671	0.0156067	0.35062		0.00217284	0.0179708	0.903811
Q16627	CCL14	-0.00746214	0.0102889	0.468292	0.980031		0.0190979	0.0142944	0.181536		0.00285036	0.0190515	0.88113
O00425	IGF2BP3	0.00676421	0.00932851	0.468384	0.980031		0.00508175	0.0159052	0.749345		-0.00347535	0.017294	0.840814
Q9C0C4	SEMA4C	-0.0105811	0.0145932	0.468408	0.980031		-0.0148973	0.0156778	0.342003		-0.0210917	0.0270499	0.435918
P51161	FABP6	0.00693848	0.00957215	0.468537	0.980031		0.00672756	0.0158292	0.67083		-0.00229365	0.0177421	0.897191
P52943	CRIP2	-0.00691894	0.00955049	0.468784	0.980031		-0.0102092	0.0149127	0.493599		-0.0138327	0.0177057	0.435024
P43251	BTD	-0.00690194	0.0095299	0.468918	0.980031		-0.00163277	0.0135958	0.90441		-0.0249633	0.0175889	0.156449
Q96Q89	KIF20B	0.00836732	0.0115608	0.469209	0.980031		0.0278765	0.019849	0.160191		0.0250714	0.0249015	0.314831
P25490	YY1	-0.00692884	0.00957786	0.46942	0.980031		-0.0139224	0.0160689	0.386258		-0.00265252	0.0177546	0.881299
P27169	PON1	0.00570833	0.00794894	0.47268	0.980031		0.0178366	0.0121052	0.140627		-0.00151327	0.0146772	0.917922
Q9Y266	NUDC	0.00704455	0.00982469	0.473359	0.980031		0.0157748	0.0163409	0.334365		0.0104632	0.0182129	0.565895
P62330	ARF6	0.00686086	0.00956906	0.473384	0.980031		0.00249191	0.0155289	0.872512		0.00362467	0.0177385	0.838172
O43184	ADAM12	-0.00704195	0.00982235	0.473416	0.980031		-0.00568526	0.015863	0.720045		-0.00866458	0.0182097	0.63441
P08697	SERPINF2	0.00644007	0.00900402	0.474458	0.980031		0.0157343	0.0148094	0.28803		-0.0121202	0.016661	0.467288
Q96JA1	LRIG1	0.0154316	0.0215839	0.474635	0.980031		0.00681323	0.0129505	0.598821		0.00656498	0.039864	0.869259
Q9HCU5	PREB	-0.00656779	0.00918911	0.474772	0.980031		0.0106828	0.0167518	0.523661		0.0303201	0.017211	0.0787401
P55769	SNU13	-0.00678167	0.00948924	0.474813	0.980031		-0.015647	0.0158503	0.323559		-0.0211371	0.0175754	0.229684
P16870	CPE	0.00737298	0.0103302	0.475393	0.980031		0.00319415	0.0155981	0.837745		0.00589138	0.019198	0.759067
Q96K21	ZFYVE19	0.00670805	0.00940046	0.475482	0.980031		0.0108637	0.0160978	0.499768		0.00371261	0.0174251	0.831367
Q15172	PPP2R5A	0.00712661	0.0100025	0.476165	0.980031		0.0248388	0.0154839	0.108677		0.0101189	0.0185428	0.585515
O00206	TLR4	-0.00740561	0.0104	0.476416	0.980031		0.00300115	0.015969	0.850927		-0.00748716	0.0192786	0.697911
Q9NQ66	PLCB1	-0.00708543	0.00995784	0.476748	0.980031		-0.0113441	0.015593	0.466913		-0.00763722	0.0184575	0.679219
Q8TAD2	IL17D	-0.00672301	0.00945148	0.476887	0.980031		-0.00200795	0.013808	0.88438		-0.0266854	0.0174805	0.1275
P54652	HSPA2	0.00668794	0.0094102	0.477263	0.980031		0.00112601	0.0159441	0.943698		-0.000882607	0.0174413	0.959661
Q9BQT9	CLSTN3	-0.00958606	0.0134884	0.477278	0.980031		-0.00265918	0.0151078	0.860283		-0.00103958	0.0249603	0.966795
P14902	IDO1	-0.00686115	0.0096676	0.477887	0.980031		-0.0152523	0.0152234	0.316392		-0.00584786	0.0179127	0.74421
Q15388	TOMM20	0.00707215	0.00996491	0.477887	0.980031		0.0173274	0.0160019	0.278884		0.0267068	0.0184473	0.148323
Q68DV7	RNF43	0.00664155	0.00936281	0.478105	0.980031		-0.0103754	0.0159201	0.514585		0.00767286	0.0173608	0.658706
Q9HBL6	LRTM1	0.00659539	0.00930789	0.478585	0.980031		0.00313174	0.0156747	0.84164		-0.00405816	0.0172453	0.814058
Q12899	TRIM26	-0.00712806	0.0100599	0.478596	0.980031		-0.00446878	0.0162271	0.783016		-0.00246233	0.0186469	0.894998
O94988	FAM13A	0.00700781	0.00989205	0.478679	0.980031		0.000802746	0.0160962	0.960225		0.00490307	0.0183584	0.789522
Q02127	DHODH	0.00668895	0.00946161	0.479593	0.980031		0.00011048	0.0158331	0.994433		0.00200722	0.0175406	0.908941
P52798	EFNA4	0.00759807	0.0107513	0.479744	0.980031		0.0136689	0.015413	0.375164		0.0179542	0.0199328	0.368166
P30530	AXL	0.00733464	0.0103852	0.480026	0.980031		-0.00995676	0.0154304	0.518752		0.00508097	0.0192483	0.791912
O00214	LGALS8	-0.015271	0.0216606	0.480802	0.980031		0.014337	0.0151466	0.343869		0.00632572	0.0401511	0.874877
Q04323	UBXN1	-0.00690334	0.00979456	0.480926	0.980031		0.0132684	0.0157122	0.398409		-0.0128202	0.0181561	0.48045
Q8N8E3	CEP112	-0.00794301	0.0112759	0.48117	0.980031		0.0021715	0.0155217	0.888739		-0.022001	0.0208875	0.292709
Q9NS37	CREBZF	0.00644547	0.00915015	0.481177	0.980031		0.000792741	0.0163129	0.961241		-0.0273654	0.0173677	0.115742
Q9HBE5	IL21R	-0.00680035	0.00965404	0.481181	0.980031		-0.0130743	0.0163868	0.424953		-0.0154111	0.0178896	0.389404
Q03111	MLLT1	0.00665779	0.00946048	0.48159	0.980031		-0.00364199	0.0162701	0.822877		0.0183319	0.0175237	0.296014
Q07817	BCL2L1	0.0069966	0.00994419	0.48169	0.980031		0.00964706	0.0161932	0.551345		0.00586898	0.0184372	0.750374
Q96IU4	ABHD14B	-0.00693291	0.00987294	0.482546	0.980031		-0.0153178	0.0159694	0.337459		-0.006534	0.0183014	0.721227
P14207	FOLR2	0.00729903	0.0103948	0.482567	0.980031		-0.00803911	0.0149116	0.589805		0.00563044	0.0192699	0.770265
P33316	DUT	0.00710669	0.0101221	0.482617	0.980031		0.0181238	0.0158246	0.252088		0.015579	0.0187599	0.406689
P08581	MET	-0.012546	0.0178723	0.482691	0.980031		0.00820408	0.0149071	0.582081		-0.0102504	0.0331214	0.757085
Q96EU7	C1GALT1C1	-0.00664772	0.00948186	0.483241	0.980031		-0.00711154	0.0169217	0.674295		0.00732764	0.0175632	0.6767
P48730	CSNK1D	0.00689489	0.00983984	0.483483	0.980031		-0.00596319	0.0157127	0.704307		0.000454447	0.0182356	0.980128
O00220	TNFRSF10A	0.00658242	0.00939586	0.483574	0.980031		0.00771531	0.0144232	0.592702		0.00791197	0.0174065	0.649637
Q9H7C9	AAMDC	-0.00617017	0.00880772	0.483589	0.980031		-0.000736574	0.0148208	0.960363		-0.00411108	0.0163118	0.801122
P06493	CDK1	-0.00702613	0.0100378	0.483946	0.980031		-0.000570818	0.0166882	0.972714		0.00414453	0.018596	0.823727
Q9Y5K6	CD2AP	-0.00668984	0.00955806	0.48398	0.980031		-0.0133368	0.0149837	0.373418		0.00332039	0.0177092	0.851349
Q9BZE9	ASPSCR1	-0.00652854	0.00932784	0.483991	0.980031		-0.00153511	0.0162631	0.924798		-0.0171941	0.0172815	0.320248
O75356	ENTPD5	0.0115753	0.0165428	0.484101	0.980031		-0.0155372	0.0148977	0.296984		-0.0283144	0.0305889	0.35508
P02144	MB	-0.00763433	0.0109302	0.484887	0.980031		-0.00536552	0.0133024	0.68669		0.00490411	0.0202484	0.808727
O14618	CCS	-0.00621903	0.00892528	0.485935	0.980031		-0.0155633	0.0148744	0.295419		-0.019558	0.0165279	0.237244
P08134	RHOC	0.00698105	0.0100259	0.486241	0.980031		0.0278105	0.0162324	0.0866627		0.0101263	0.0185912	0.586217
Q6PIL6	KCNIP4	-0.00661627	0.00951479	0.486825	0.980031		0.0103655	0.0159437	0.515608		0.0174682	0.0175959	0.321319
O43653	PSCA	0.0057339	0.00824917	0.487	0.980031		0.00672382	0.0092361	0.466618		0.013337	0.0152309	0.38164
O43715	TRIAP1	-0.00700819	0.0100951	0.487545	0.980031		0.016855	0.0159379	0.290266		-0.000426189	0.0187107	0.981837
Q2L4Q9	PRSS53	-0.00679537	0.00978965	0.487596	0.980031		-0.0084004	0.0118729	0.479239		-0.0322247	0.0181702	0.0767591
O15335	CHAD	0.00729137	0.010506	0.487669	0.980031		0.00206246	0.0157036	0.895509		0.0131013	0.0194759	0.501454
P04216	THY1	0.00654961	0.00943949	0.487775	0.980031		-0.00136804	0.0141189	0.92281		0.00279741	0.0174998	0.873062
P22223	CDH3	0.00731447	0.0105564	0.488375	0.980031		-0.0226347	0.0150653	0.132985		-0.0170025	0.0195355	0.384534
O60279	SUSD5	0.00618528	0.00893546	0.488801	0.980031		0.00589679	0.0132885	0.657221		0.00973509	0.0165232	0.556009
Q9UBT3	DKK4	-0.00954102	0.013797	0.489234	0.980031		-0.00249101	0.0154314	0.871758		-0.0183721	0.0255747	0.472867
Q16719	KYNU	-0.00672204	0.00973003	0.489657	0.980031		-0.0107036	0.0153352	0.485192		-0.0144887	0.0180286	0.421982
Q01581	HMGCS1	-0.00647439	0.00937257	0.489703	0.980031		-0.00439907	0.0168111	0.793571		-0.00617829	0.0173785	0.722355
Q8WUW1	BRK1	-0.00656454	0.00950338	0.489717	0.980031		-0.010424	0.0162201	0.520446		-0.00123845	0.0176186	0.943989
Q9Y6N7	ROBO1	-0.00695591	0.0100734	0.489865	0.980031		-0.00737371	0.0149573	0.622024		0.00131214	0.0186652	0.943984
Q6UWW0	LCN15	-0.00658839	0.00954632	0.4901	0.980031		-0.00137695	0.0142951	0.923264		-0.0185673	0.017674	0.293978
P07947	YES1	0.00681217	0.00987501	0.490295	0.980031		0.0095267	0.0161479	0.555214		0.00892948	0.0183091	0.625973
P20061	TCN1	-0.00623234	0.00904533	0.490816	0.980031		-0.000635845	0.0139821	0.963728		-0.0208713	0.0167321	0.212844
O00422	SAP18	-0.00656835	0.00954396	0.491314	0.980031		0.00958986	0.0156473	0.539957		-0.00933699	0.0176965	0.598
P31997	CEACAM8	-0.00747558	0.010868	0.491544	0.980031		0.00216502	0.0146366	0.882407		-0.0155157	0.0201515	0.441693
Q9C0A0	CNTNAP4	-0.00609559	0.00886808	0.491854	0.980031		-0.00391956	0.0157351	0.803286		-0.0262659	0.0172198	0.127814
O75592	MYCBP2	-0.00689483	0.0100346	0.492014	0.980031		-0.0156272	0.0153694	0.309263		-0.0188059	0.0185947	0.312337
Q9HBB8	CDHR5	-0.00673821	0.00982646	0.492889	0.980031		0.0103103	0.0144135	0.474409		0.00309811	0.018201	0.864909
Q9BW30	TPPP3	0.00665599	0.0097072	0.492918	0.980031		0.0062249	0.0158348	0.694234		0.0372259	0.0179268	0.0383558
O43903	GAS2	-0.00621293	0.00906526	0.493119	0.980031		-0.00826501	0.0163859	0.613982		-0.00506101	0.0171592	0.76816
Q9UKW4	VAV3	0.00652723	0.00954187	0.493936	0.980031		-0.00295289	0.0160624	0.85414		0.0111019	0.0176879	0.530519
O75077	ADAM23	0.00751916	0.0109948	0.494049	0.980031		-0.00312371	0.0130241	0.810454		-0.00841802	0.0202946	0.678474
P49454	CENPF	-0.00642764	0.00941135	0.494628	0.980031		-0.0346104	0.0152168	0.0229366		-0.0352515	0.0173816	0.0430834
P43166	CA7	0.00625737	0.00916715	0.494868	0.980031		0.00391348	0.015362	0.798915		0.00977343	0.0172136	0.570445
Q14112	NID2	0.0117158	0.0171849	0.495397	0.980031		0.0192194	0.0230864	0.405129		0.0241119	0.0333239	0.470274
P28838	LAP3	-0.006687	0.00982517	0.496125	0.980031		-0.00237022	0.0161044	0.882991		-0.0142194	0.018209	0.435233
P48546	GIPR	-0.0065516	0.00962853	0.496228	0.980031		-0.0301502	0.0153843	0.0500183		-0.0275899	0.0178146	0.122085
O43681	GET3	0.00675212	0.00994359	0.497111	0.980031		0.00918381	0.0166156	0.580454		0.00679551	0.0184364	0.712589
Q9BY76	ANGPTL4	-0.00654918	0.00965318	0.497487	0.980031		0.00778061	0.0148718	0.60085		-0.00306633	0.0178957	0.864023
Q8NI22	MCFD2	-0.0069726	0.0102822	0.497695	0.980031		0.00692561	0.0165426	0.67547		-0.00528614	0.0190621	0.781656
Q587J8	KHDC3L	-0.00612014	0.0090479	0.498777	0.980031		0.00783036	0.0156404	0.616617		-0.0051711	0.0173918	0.766339
Q96NB1	CEP20	-0.00670045	0.00991553	0.499197	0.980031		-0.0224518	0.0158322	0.156158		0.000405217	0.0183775	0.982417
Q92820	GGH	-0.00717988	0.010626	0.499239	0.980031		0.0041444	0.0157747	0.792763		-0.0192514	0.0196668	0.328117
P32927	CSF2RB	-0.00441954	0.00654916	0.499787	0.980031		-0.00361524	0.00997575	0.717051		-0.0163652	0.0121148	0.17736
Q8TD06	AGR3	-0.00643537	0.00955086	0.500439	0.980031		-0.0202558	0.0157322	0.197909		0.00872661	0.017686	0.621935
O00337	SLC28A1	-0.00637094	0.00946598	0.500924	0.980031		-0.00434653	0.0163503	0.790365		-0.00850227	0.0175464	0.628202
P39900	MMP12	0.0058006	0.0086219	0.501091	0.980031		-0.000321104	0.0138303	0.981477		0.00766743	0.0159764	0.631493
Q86UW9	DTX2	0.00612013	0.00910863	0.501644	0.980031		0.000894446	0.0154533	0.953844		0.0221999	0.0172083	0.197628
Q9Y3L3	SH3BP1	-0.00648071	0.00965659	0.502146	0.980031		-0.0180781	0.0163176	0.267907		-0.00568376	0.0178996	0.750971
P22033	MMUT	-0.0064433	0.00960548	0.502352	0.980031		-0.0272852	0.0173044	0.114845		-0.00270133	0.0178059	0.879477
P24394	IL4R	-0.00678826	0.0101315	0.502848	0.980031		-0.0186544	0.0151001	0.216688		-0.0159147	0.0187806	0.397179
P15260	IFNGR1	0.00732567	0.0109763	0.504512	0.980031		-0.00058505	0.0157286	0.970328		0.000974566	0.0203416	0.961807
O00253	AGRP	-0.00692741	0.0103825	0.504633	0.980031		-6.16557e-05	0.0152504	0.996774		-0.00612524	0.0192473	0.750437
P09960	LTA4H	-0.00604348	0.00906303	0.504882	0.980031		0.000561436	0.0152525	0.970637		0.00619545	0.0167897	0.712283
P51815	ZNF75D	0.00604719	0.00907694	0.505274	0.980031		0.0081772	0.0157239	0.603029		-0.0170479	0.017218	0.322597
Q9H2W6	MRPL46	-0.006386	0.00960158	0.505987	0.980031		0.00984974	0.0165777	0.552407		-0.0143413	0.0178	0.420808
Q6N021	TET2	-0.0062375	0.00938467	0.506276	0.980031		0.0241349	0.015788	0.126344		0.0274828	0.0173077	0.112945
O14793	MSTN	0.00676713	0.0101929	0.506752	0.980031		-0.0081867	0.0140637	0.560489		-0.00679677	0.0188899	0.719142
P56470	LGALS4	-0.0172724	0.0260368	0.507083	0.980031		-0.00260234	0.0135706	0.847928		-0.00218016	0.0482323	0.963965
P23919	DTYMK	-0.00653717	0.00986776	0.507665	0.980031		0.00151574	0.0156764	0.922973		-0.0112337	0.0182949	0.539473
P13807	GYS1	-0.00755559	0.0114138	0.507991	0.980031		-0.00340879	0.0152572	0.823207		0.00468231	0.0211564	0.824935
O75695	RP2	0.00668348	0.0100973	0.508028	0.980031		-0.00372482	0.0165732	0.822174		-0.00588375	0.0187114	0.753313
P23471	PTPRZ1	0.00625972	0.00945838	0.508088	0.980031		0.0063223	0.0136728	0.643796		-0.00794884	0.0175182	0.650208
P35606	COPB2	-0.00643004	0.00971929	0.508243	0.980031		0.0124883	0.0165295	0.449938		0.0106784	0.0179948	0.553172
P01009	SERPINA1	-0.00614847	0.00930456	0.508739	0.980031		0.0120688	0.0158903	0.447548		-0.0201005	0.017232	0.243987
P48507	GCLM	-0.00610754	0.00924377	0.508792	0.980031		-0.0104803	0.015877	0.509195		-0.00759861	0.0171381	0.657687
Q16643	DBN1	0.00645434	0.00977157	0.508919	0.980031		-0.00133156	0.0157875	0.932784		-0.00310124	0.018108	0.864086
Q9NQI0	DDX4	0.00630419	0.0095525	0.509285	0.980031		0.0276368	0.0153561	0.0719031		0.0161735	0.0176987	0.361251
Q13332	PTPRS	0.00671413	0.0101737	0.509287	0.980031		-0.00604107	0.0164607	0.713618		0.00281859	0.0188573	0.881244
A6NCE7	MAP1LC3B2	-0.00588725	0.00892281	0.509384	0.980031		0.00355961	0.0154576	0.817872		-0.00431179	0.0172765	0.803018
Q96NZ8	WFIKKN1	-0.00662638	0.010046	0.509509	0.980031		-0.0100557	0.0139628	0.471416		-0.00696927	0.0186389	0.708631
O75475	PSIP1	-0.0116168	0.0176267	0.509865	0.980031		-0.0166193	0.0259795	0.522362		-0.0143641	0.0357114	0.688021
P15121	AKR1B1	-0.0063041	0.0095737	0.510229	0.980031		0.0106459	0.0161006	0.508476		-0.00873089	0.0177472	0.622966
Q9UGT4	SUSD2	0.00621571	0.00944164	0.510327	0.980031		-0.00726246	0.0144013	0.614056		0.0231591	0.01748	0.185817
Q9H8Y8	GORASP2	0.00641498	0.00975029	0.510585	0.980031		0.00958204	0.0158718	0.546033		0.00127206	0.0180746	0.943921
O60880	SH2D1A	-0.00638459	0.00971622	0.511112	0.980031		-0.0202979	0.0157847	0.19847		-0.0119172	0.0180063	0.508382
P05089	ARG1	-0.00626306	0.00953136	0.511116	0.980031		-0.00739195	0.015044	0.623175		-0.0238653	0.0176452	0.176827
Q9NZC2	TREM2	0.00573223	0.00872515	0.511195	0.980031		0.00386587	0.0138784	0.780587		0.0213147	0.0161469	0.187425
Q9H1P3	OSBPL2	0.00583218	0.00889942	0.512247	0.980031		-0.0121554	0.0155977	0.435798		-0.000728087	0.0171037	0.966062
P84022	SMAD3	0.00651569	0.00994535	0.512371	0.980031		0.00177761	0.0161993	0.912621		0.00218459	0.0184347	0.905716
P10144	GZMB	-0.00666099	0.0101777	0.51281	0.980031		-0.00912074	0.0146792	0.534376		-0.00526727	0.0188586	0.780128
Q9H6H4	REEP4	-0.0064553	0.00986609	0.512924	0.980031		0.00413103	0.0157334	0.792886		0.00492579	0.0182803	0.787689
O43561	LAT	0.00681742	0.0104362	0.513597	0.980031		0.0202123	0.0163976	0.217713		0.0179941	0.0193405	0.352623
P52564	MAP2K6	0.00632783	0.00968958	0.513721	0.980031		0.00912801	0.0160535	0.569627		0.00729995	0.017962	0.684615
P53539	FOSB	-0.00614981	0.00942858	0.514238	0.980031		-0.00542912	0.0160114	0.734551		-0.0105117	0.0174823	0.54793
Q8N6P7	IL22RA1	-0.00689921	0.010585	0.514538	0.980031		0.00161098	0.0152544	0.915894		0.0153776	0.0195912	0.432871
P55283	CDH4	0.00598453	0.00919256	0.515034	0.980031		-0.0155668	0.0158246	0.325261		0.00866261	0.0173566	0.617932
P14174	MIF	-0.00652198	0.0100231	0.515242	0.980031		-0.00725951	0.0162361	0.654786		-0.012646	0.0185816	0.496466
Q86VP1	TAX1BP1	-0.00635437	0.00977055	0.51546	0.980031		-0.0165883	0.0159008	0.29684		-0.00394689	0.018116	0.827622
Q96PV0	SYNGAP1	0.0058545	0.00900407	0.515559	0.980031		-0.00194937	0.0161019	0.90364		-0.00416951	0.0173354	0.810026
Q9UHD0	IL19	-0.00566783	0.00871819	0.515618	0.980031		-0.0131068	0.0147264	0.373454		-0.02792	0.0161286	0.0840582
Q6XZF7	DNMBP	-0.00613685	0.00945053	0.516102	0.980031		-0.0061563	0.0150967	0.683428		0.000325788	0.0175249	0.985176
Q9Y2Y8	PRG3	-0.0092154	0.0142062	0.516539	0.980031		-0.0111137	0.0154455	0.471807		-0.014178	0.0263214	0.590369
Q9P0M4	IL17C	-0.0059123	0.00911922	0.516769	0.980031		-0.0195823	0.0166937	0.240783		-0.0223721	0.0168824	0.185723
Q2WEN9	CEACAM16	-0.00647417	0.00999293	0.517066	0.980031		0.00691092	0.0142143	0.626829		0.0103668	0.0185024	0.575529
P43628	KIR2DL3	-0.00541023	0.00835673	0.517367	0.980031		-0.0132304	0.0133926	0.323204		-0.0236955	0.0154391	0.125476
Q9Y5W5	WIF1	-0.00781319	0.0120709	0.517454	0.980031		-0.018094	0.014754	0.220054		-0.0124005	0.0223669	0.579545
P01732	CD8A	-0.00594455	0.00918672	0.517579	0.980031		-0.00560134	0.0149696	0.70827		0.0187521	0.0169711	0.26972
Q7Z5L0	VMO1	0.0106874	0.0165258	0.51782	0.980031		0.0133521	0.0245582	0.586652		0.0137459	0.0342736	0.689196
P12004	PCNA	0.00645301	0.00999946	0.51871	0.980031		0.0139524	0.0163995	0.394891		0.0150912	0.018529	0.415769
Q8IYS5	OSCAR	0.00584102	0.00905643	0.518955	0.980031		0.0121608	0.0147542	0.409811		0.00346443	0.016779	0.836505
Q9Y646	CPQ	0.00599239	0.00929694	0.519216	0.980031		-0.00306314	0.0138813	0.825352		0.0186207	0.0171995	0.279498
Q9UGN4	CD300A	-0.00951859	0.0147755	0.519436	0.980031		-0.000481558	0.0138347	0.972233		-0.00468448	0.027354	0.864094
P78324	SIRPA	-0.00391478	0.00608014	0.519664	0.980031		0.00548069	0.00784337	0.484698		-0.00497224	0.0112513	0.658735
P60568	IL2	0.0056342	0.00875732	0.519983	0.980031		0.00100204	0.015926	0.949832		-0.000511862	0.017288	0.976392
Q99685	MGLL	0.00668385	0.0104215	0.521293	0.980031		0.0267177	0.016084	0.0966855		0.00946984	0.0193199	0.624238
P04746	AMY2A	0.00784652	0.012255	0.521996	0.980031		0.00744519	0.0152436	0.625257		-0.00595146	0.0227442	0.793684
O75711	SCRG1	0.00577911	0.00903019	0.522188	0.980031		0.0144533	0.0142041	0.308895		0.0174433	0.0167419	0.297966
P19440	GGT1	-0.0058736	0.00917839	0.522213	0.980031		-0.015011	0.013652	0.271529		-0.0154243	0.0170061	0.364852
Q14508	WFDC2	0.00601282	0.00940531	0.522627	0.980031		0.0120234	0.0143856	0.403271		0.0137253	0.0174328	0.431465
O75365	PTP4A3	-0.00634288	0.00992354	0.522709	0.980031		-0.0017668	0.0152657	0.907861		-0.0167189	0.0183836	0.363555
Q02880	TOP2B	-0.00650005	0.0101762	0.522983	0.980031		-0.0051899	0.0158856	0.743892		0.00441439	0.0188503	0.814941
Q9GZZ8	LACRT	-0.00652999	0.0102323	0.523362	0.980031		-0.0118468	0.0165608	0.474392		-0.013851	0.0189622	0.465458
Q9Y5C1	ANGPTL3	0.00586376	0.0091884	0.523363	0.980031		-0.0101968	0.0139554	0.464979		-0.00464554	0.0170324	0.785161
O94907	DKK1	-0.00744181	0.0116684	0.523621	0.980031		0.0122719	0.0161604	0.447625		0.0186795	0.0215921	0.387396
O43504	LAMTOR5	0.00614073	0.00962907	0.523651	0.980031		-0.00931154	0.0159198	0.558614		-0.0120275	0.0178262	0.500174
O95670	ATP6V1G2	-0.00605799	0.00950052	0.523703	0.980031		-0.0121559	0.0158836	0.444084		-0.0315754	0.0175608	0.0727736
P13611	VCAN	0.00646853	0.0101662	0.524597	0.980031		-0.0144683	0.014849	0.329876		-0.0165224	0.0187545	0.378751
P46013	MKI67	-0.00609491	0.00960478	0.525709	0.980031		-0.00995868	0.0158802	0.530584		-0.0198597	0.0177902	0.264821
Q13444	ADAM15	0.0124685	0.0196788	0.52634	0.980031		-0.0137417	0.0132869	0.301028		0.0244144	0.0366376	0.505481
Q16853	AOC3	-0.00586178	0.00927319	0.527307	0.980031		-0.00382739	0.0138009	0.781528		0.00181374	0.0171669	0.9159
Q9Y680	FKBP7	-0.00598514	0.00950266	0.5288	0.980031		-0.00945262	0.0148804	0.525271		-0.00442267	0.01762	0.801915
P05231	IL6	-0.00611416	0.00971751	0.529224	0.980031		0.00123681	0.0155514	0.936611		-0.0226014	0.0180045	0.209954
P03950	ANG	-0.00573826	0.00912013	0.529227	0.980031		-0.00565027	0.0147036	0.700772		-0.0219553	0.0168647	0.193571
P20742	PZP	-0.00425313	0.00677056	0.529886	0.980031		0.00730527	0.0104145	0.483022		-0.0148784	0.0125123	0.234968
Q16610	ECM1	-0.00566702	0.00903429	0.530477	0.980031		-0.00283071	0.0146332	0.846611		-0.00275641	0.0167901	0.869665
Q8N9I9	DTX3	-0.00568959	0.00907608	0.53074	0.980031		0.0188118	0.0142699	0.187407		0.0125799	0.0167993	0.45431
P55774	CCL18	-0.00586481	0.00936142	0.530995	0.980031		0.0080364	0.0142476	0.572718		0.00143742	0.0173352	0.933949
P35914	HMGCL	-0.00629243	0.0100595	0.531629	0.980031		0.00367824	0.0160353	0.81857		-0.00548408	0.0186451	0.768782
O00626	CCL22	-0.00642931	0.0102827	0.531802	0.980031		0.00846098	0.015131	0.576039		-0.0214167	0.0190475	0.261395
P31948	STIP1	-0.00617029	0.00986929	0.531839	0.980031		-0.0300344	0.0161473	0.0628821		-0.0258818	0.0182688	0.15719
P01588	EPO	-0.00658828	0.0105438	0.532071	0.980031		0.0098362	0.0151589	0.516422		0.0103444	0.0195223	0.596436
P12931	SRC	0.00611451	0.00980116	0.532722	0.980031		0.0153224	0.0164372	0.351245		0.00630007	0.0181715	0.728963
Q86TM3	DDX53	0.00575232	0.00922242	0.532803	0.980031		0.014166	0.0156074	0.364064		-0.00183761	0.0173173	0.915535
Q8WUD1	RAB2B	0.00597458	0.00959251	0.533391	0.980031		0.015526	0.0155038	0.316617		0.0154249	0.0177768	0.385979
Q14435	GALNT3	0.00994276	0.0159858	0.533959	0.980031		-0.00579691	0.0146905	0.693136		0.0179241	0.0295977	0.545062
Q15025	TNIP1	-0.00596998	0.00960262	0.534137	0.980031		-0.00128028	0.0157467	0.9352		-0.00249989	0.0178044	0.888394
Q14162	SCARF1	-0.00650896	0.0104942	0.535097	0.980031		0.0127492	0.0148435	0.390392		0.0116189	0.0194158	0.549828
P15529	CD46	0.0218604	0.0352533	0.535196	0.980031		0.0701912	0.0437794	0.10887		0.122432	0.0609077	0.0499391
P32971	TNFSF8	-0.00642958	0.0103721	0.53533	0.980031		-0.0125179	0.0154722	0.418482		-0.0107702	0.0192222	0.575528
Q9P0G3	KLK14	0.00649461	0.0104836	0.535588	0.980031		0.009825	0.0149847	0.512038		-0.0287893	0.0193381	0.137191
O60232	ZNRD2	-0.00659588	0.0106579	0.536	0.980031		-0.00304766	0.0156234	0.845338		-0.0133853	0.0197541	0.498344
P37235	HPCAL1	0.00609009	0.0098472	0.536273	0.980031		0.00798483	0.0156424	0.609729		0.00721024	0.018255	0.693033
O14763	TNFRSF10B	0.00570206	0.00923749	0.537054	0.980031		0.0118115	0.0145323	0.416349		0.0110637	0.0171201	0.518422
O14717	TRDMT1	0.00602539	0.0097757	0.537654	0.980031		-0.00221608	0.0162602	0.891593		0.0108018	0.0181259	0.551492
Q9P1Z2	CALCOCO1	-0.00587585	0.00953922	0.537916	0.980031		-0.00575944	0.0154491	0.709297		-0.00663185	0.0176869	0.707852
Q05329	GAD2	0.00592716	0.00962314	0.537942	0.980031		0.00659557	0.0153653	0.66774		0.0144967	0.0178317	0.416622
P61978	HNRNPK	-0.00615356	0.0100092	0.538692	0.980031		0.00980338	0.0158119	0.535259		-0.00688358	0.0185639	0.710942
O00148	DDX39A	-0.00586351	0.00955729	0.539538	0.980031		-0.0292899	0.0157214	0.0624532		-0.018879	0.0177042	0.286778
P52788	SMS	0.0057016	0.00929894	0.53978	0.980031		0.00157171	0.015436	0.918898		-0.00515734	0.0172293	0.764809
P15848	ARSB	0.00630453	0.0102854	0.539902	0.980031		0.0194139	0.0154947	0.210227		-0.00314481	0.0190492	0.868941
Q8NHZ8	CDC26	0.00622689	0.0101851	0.540952	0.980031		0.00606402	0.0150722	0.68744		0.00586733	0.0188826	0.756139
O15116	LSM1	-0.00594042	0.00972115	0.541145	0.980031		-0.0229255	0.0160029	0.151975		-0.0168967	0.0180104	0.348618
P54764	EPHA4	-0.0156846	0.0256781	0.541322	0.980031		0.00994066	0.0140715	0.479915		-0.031709	0.0475607	0.505269
Q96RE7	NACC1	-0.0055361	0.00906584	0.541428	0.980031		-0.00703785	0.0148239	0.634955		-0.00306792	0.0168072	0.855236
O60476	MAN1A2	0.00570893	0.00936551	0.542147	0.980031		0.000553751	0.0141261	0.968731		0.00778531	0.0173682	0.654167
A8MVW0	FAM171A2	0.00541861	0.008894	0.542363	0.980031		-0.0175288	0.0156988	0.26418		-0.00652036	0.0170906	0.702983
P19971	TYMP	-0.00608103	0.00998597	0.542552	0.980031		0.00157284	0.0165587	0.924326		0.00794506	0.018502	0.667807
P36955	SERPINF1	-0.00576404	0.00947111	0.542795	0.980031		-0.010952	0.0140515	0.435735		-0.0215952	0.0175296	0.218559
Q99683	MAP3K5	-0.00562305	0.00925029	0.543268	0.980031		-0.0112456	0.0155353	0.469144		-0.0045422	0.0171499	0.791232
P31751	AKT2	0.00870365	0.014319	0.543293	0.980031		0.0364314	0.0242044	0.132285		-0.00336766	0.027316	0.901992
O95727	CRTAM	0.00594396	0.00978285	0.54346	0.980031		0.00131562	0.0155264	0.932473		0.0273109	0.0180988	0.131936
Q9Y303	AMDHD2	0.00552791	0.00910017	0.543552	0.980031		-0.00933883	0.0153991	0.544214		0.00262928	0.0170788	0.877712
Q16698	DECR1	-0.00618057	0.0101779	0.543681	0.980031		-0.0019942	0.0156994	0.898922		-0.00499038	0.0188663	0.791494
Q12841	FSTL1	-0.00651617	0.0107395	0.54402	0.980031		-0.00981531	0.0158815	0.536552		0.00212797	0.0198973	0.914874
Q8N5J2	MINDY1	0.00611983	0.0100873	0.544061	0.980031		0.0163282	0.0161599	0.312296		0.00206765	0.0187004	0.912004
Q9P232	CNTN3	-0.00571155	0.0094194	0.544276	0.980031		-0.0101582	0.0147225	0.490206		-0.0159523	0.0174366	0.360701
Q92484	SMPDL3A	-0.00544968	0.00901934	0.545696	0.980031		-0.0168897	0.0126957	0.183403		-0.0262655	0.0166189	0.114639
Q30KQ4	DEFB116	0.0058631	0.00970567	0.545784	0.980031		0.0160141	0.0164401	0.330011		0.00440007	0.0179925	0.806905
P13591	NCAM1	0.00633198	0.0104886	0.546041	0.980031		-0.0038156	0.0149329	0.798324		-0.0206761	0.0193831	0.286623
Q9UL42	PNMA2	0.00531611	0.00881132	0.546291	0.980031		0.000447246	0.016114	0.977857		0.00779566	0.0173444	0.653294
O95715	CXCL14	0.00549078	0.00910551	0.546497	0.980031		0.0201198	0.0141383	0.154714		0.0121588	0.0168751	0.471543
Q16762	TST	0.00587287	0.00976171	0.547425	0.980031		0.0148918	0.0159829	0.351475		0.00123044	0.0180985	0.945824
Q14641	INSL4	-0.00574196	0.00955904	0.54805	0.980031		0.00996093	0.0153386	0.516078		0.0288245	0.0176252	0.102596
Q9H4P4	RNF41	-0.005765	0.0096119	0.548654	0.980031		-0.0283665	0.016076	0.0776426		-0.0277107	0.0177807	0.119757
P27918	CFP	0.00583907	0.00974062	0.548869	0.980031		0.0137068	0.0154675	0.375526		-0.000412853	0.0180614	0.981772
P14091	CTSE	-0.0086981	0.0145184	0.549101	0.980031		-0.00897978	0.0139722	0.520425		-0.0137718	0.0269472	0.609531
Q14126	DSG2	0.00676598	0.0112957	0.54918	0.980031		-0.00462553	0.0147411	0.753685		-0.0185985	0.0208954	0.373855
P36897	TGFBR1	0.00564143	0.00942793	0.54959	0.980031		-0.00482447	0.0167404	0.773199		-0.00586741	0.0174671	0.737079
Q99435	NELL2	0.00803394	0.0134405	0.550014	0.980031		0.00356209	0.0156771	0.820256		-0.0110811	0.0248854	0.656308
P63241	EIF5A	-0.00562534	0.00941356	0.550121	0.980031		-0.0107362	0.0160024	0.502277		-0.00127644	0.0174505	0.941719
Q01469	FABP5	-0.00556956	0.0093343	0.550723	0.980031		0.00618343	0.0154649	0.689278		-0.0131184	0.017303	0.448716
P03372	ESR1	0.00572651	0.00960304	0.550959	0.980031		0.00570304	0.0166647	0.732183		0.00444355	0.0178016	0.802989
Q8IY22	CMIP	0.00571067	0.00959411	0.551692	0.980031		0.0117231	0.0156571	0.454016		0.000548993	0.0177857	0.975388
Q08830	FGL1	-0.0120275	0.0202109	0.551775	0.980031		0.000469099	0.0122244	0.96939		-0.00491408	0.0373996	0.895517
P04406	GAPDH	0.00606557	0.0101991	0.552033	0.980031		-0.000883424	0.0163432	0.956892		0.0197752	0.0188923	0.295732
O75718	CRTAP	-0.00558462	0.00942125	0.553336	0.980031		0.00103017	0.0162436	0.949432		-0.0202777	0.0174467	0.245685
P24387	CRHBP	-0.00555031	0.00937878	0.553988	0.980031		-0.00124678	0.0147352	0.93257		-0.0141138	0.0173427	0.416137
Q13190	STX5	0.00584037	0.00986997	0.55403	0.980031		0.00625553	0.0161968	0.699333		0.00737057	0.0182975	0.687255
O94813	SLIT2	-0.00582374	0.0098585	0.5547	0.980031		-0.00254272	0.0158741	0.872739		0.0114522	0.0182627	0.530893
Q8N111	CEND1	0.00566328	0.0095873	0.554717	0.980031		-0.0122578	0.0166673	0.46207		0.00230353	0.0177738	0.896933
Q5SW96	LDLRAP1	0.00566215	0.00958918	0.554873	0.980031		0.00645204	0.0163315	0.692793		0.003089	0.0177775	0.862126
P13667	PDIA4	0.00579295	0.00981893	0.555206	0.980031		-0.00119599	0.0161616	0.941009		0.0047057	0.0182037	0.796126
Q13093	PLA2G7	-0.00642822	0.010899	0.555327	0.980031		-0.00185548	0.0148932	0.900851		-0.00535785	0.0202073	0.791008
Q9UQV4	LAMP3	0.00613802	0.0104131	0.555557	0.980031		0.00148629	0.0145965	0.918895		0.0299278	0.0192592	0.120833
O43493	TGOLN2	0.00551526	0.00935797	0.555616	0.980031		0.0164215	0.0131658	0.212292		0.00616292	0.0172961	0.721754
Q9UBX1	CTSF	0.00588249	0.00999657	0.55623	0.980031		0.0104374	0.0156161	0.503894		0.00133278	0.0185232	0.942669
Q8N129	CNPY4	0.00589924	0.0100265	0.556287	0.980031		0.0216213	0.0167625	0.197098		0.00535141	0.0185886	0.773553
Q9NYZ4	SIGLEC8	0.00551015	0.00936992	0.556486	0.980031		-0.0108295	0.014326	0.44969		0.0166746	0.0173507	0.337003
Q9ULW2	FZD10	0.0054776	0.00932005	0.556719	0.980031		0.00429975	0.0161007	0.789428		-0.000533153	0.0172983	0.975425
P78524	DENND2B	0.00552495	0.00940582	0.556937	0.980031		0.0107607	0.016213	0.506878		-0.00889216	0.0174223	0.610005
Q9BW04	SARG	0.00561204	0.00956179	0.557255	0.980031		0.0103784	0.0155986	0.505834		-0.00148355	0.0177273	0.933339
O43752	STX6	-0.00562679	0.00958749	0.557278	0.980031		-0.0157883	0.0152547	0.300678		-0.00592508	0.0177725	0.738985
P31146	CORO1A	-0.00560176	0.0095562	0.557747	0.980031		0.00235777	0.0158171	0.881503		-0.00200746	0.0177083	0.909788
Q9NYY1	IL20	-0.00533182	0.00910286	0.558057	0.980031		-0.0057633	0.0155242	0.710454		-0.0174531	0.017274	0.31281
P09341	CXCL1	0.00585656	0.0100021	0.55819	0.980031		0.0118586	0.0142014	0.4037		0.00894303	0.0188623	0.635621
P06731	CEACAM5	-0.00741495	0.0126647	0.558225	0.980031		0.00333593	0.0146133	0.819429		0.0205032	0.0234264	0.38188
P08174	CD55	0.00599065	0.0102349	0.558335	0.980031		0.0107442	0.0160311	0.502724		-0.00703383	0.0189753	0.711031
O15354	GPR37	0.00532726	0.00910245	0.558376	0.980031		0.0116303	0.0138186	0.399987		0.00355891	0.016838	0.832691
P49757	NUMB	0.00588633	0.0100796	0.55923	0.980031		0.0252307	0.0152976	0.0990804		0.00679639	0.0186855	0.716217
P48431	SOX2	-0.00504851	0.00865167	0.559536	0.980031		-0.00902203	0.0150368	0.548508		-0.0154698	0.017112	0.366419
P50552	VASP	0.00578737	0.009919	0.559582	0.980031		0.0123074	0.0167101	0.461409		-0.00332777	0.0183803	0.856401
O76036	NCR1	-0.00649948	0.0111439	0.559736	0.980031		-0.00394963	0.0162044	0.807434		0.0030254	0.0206453	0.883553
Q13740	ALCAM	-0.0058955	0.0101146	0.559979	0.980031		-0.0102915	0.0153265	0.501914		-0.0092043	0.0187443	0.623611
P09496	CLTA	0.00573036	0.00984285	0.560442	0.980031		-0.00551564	0.0161675	0.732986		0.00484663	0.018258	0.790771
Q12860	CNTN1	0.00680141	0.0116845	0.560508	0.980031		-0.00329218	0.0140701	0.814998		-0.00962213	0.0216344	0.656686
P12429	ANXA3	-0.00559893	0.00961999	0.56056	0.980031		-0.0210796	0.0157011	0.179416		-0.00744803	0.0178432	0.676555
Q6UW56	ATRAID	0.00615035	0.0105675	0.560564	0.980031		0.00706754	0.0150198	0.637963		-0.00512545	0.0195734	0.79354
Q86SJ6	DSG4	-0.00707323	0.0121775	0.561345	0.980031		0.0141467	0.0150231	0.346365		-0.00226695	0.0225761	0.920056
P18627	LAG3	-0.00563524	0.00970716	0.561562	0.980031		-0.00377272	0.0148774	0.799815		0.0277736	0.0179076	0.121553
Q9NZD4	AHSP	-0.00560092	0.00965104	0.561683	0.980031		-0.0135539	0.0147535	0.358257		-0.043912	0.017778	0.0138453
P07741	APRT	-0.00581783	0.0100281	0.56181	0.980031		-0.0260723	0.0164084	0.11207		-0.0185016	0.0185837	0.319939
Q8WXC3	PYDC1	-0.00533336	0.00920042	0.562126	0.980031		-0.00576724	0.0134646	0.668415		-0.0110956	0.0173972	0.523909
P01375	TNF	0.00578673	0.00999562	0.562639	0.980031		0.00721109	0.0152921	0.637244		0.0042895	0.0185343	0.817072
O15213	WDR46	-0.00530244	0.00916154	0.562743	0.980031		-0.0197176	0.0160577	0.219475		0.00403027	0.0169772	0.81245
P32970	CD70	0.00409306	0.00707598	0.562964	0.980031		0.0101785	0.0115647	0.378784		0.0095826	0.0131105	0.465178
Q969D9	TSLP	0.00548336	0.00948016	0.562991	0.980031		0.00234423	0.0155052	0.879826		0.00935953	0.017583	0.594752
P09455	RBP1	0.00564217	0.00978292	0.564117	0.980031		0.0053526	0.0154508	0.729021		-0.0288484	0.0180418	0.110461
Q15735	INPP5J	-0.00569784	0.00988527	0.564347	0.980031		0.00253351	0.0155374	0.870472		-0.00633665	0.0183279	0.729687
Q6P996	PDXDC1	0.00543619	0.00943308	0.564419	0.980031		-0.00940782	0.0153986	0.541231		0.00240564	0.0174853	0.890628
Q9BYJ0	FGFBP2	-0.00498531	0.00865516	0.56462	0.980031		-0.00121429	0.0134815	0.928231		-0.00834347	0.0162581	0.608047
Q93062	RBPMS	0.00564594	0.00980523	0.564744	0.980031		0.0133654	0.015855	0.399241		0.00133989	0.0181746	0.94126
O43557	TNFSF14	-0.00559152	0.00971254	0.564817	0.980031		0.00689727	0.0153848	0.653924		0.0261394	0.0179326	0.145569
P43357	MAGEA3	0.00540028	0.00938121	0.564853	0.980031		0.0189939	0.0163724	0.246001		0.0223986	0.0173679	0.197771
Q8NC42	RNF149	0.00541732	0.009415	0.565026	0.980031		0.00844289	0.015642	0.589363		0.0106617	0.0174434	0.541334
P05156	CFI	-0.00557354	0.00969432	0.56534	0.980031		0.00539602	0.014563	0.710989		-0.01375	0.0180038	0.445392
P02743	APCS	0.0053836	0.00940106	0.566875	0.980031		0.0215057	0.0145474	0.139324		-0.002527	0.0174253	0.884755
P78310	CXADR	-0.00985997	0.0172297	0.567143	0.980031		-0.0297601	0.0152506	0.051008		-0.040368	0.0318988	0.206285
P51888	PRELP	-0.00538908	0.00941932	0.567234	0.980031		0.00409997	0.0140319	0.770143		-0.00936998	0.017484	0.592255
P07998	RNASE1	0.00561567	0.00982554	0.567635	0.980031		0.0141723	0.0152931	0.354077		0.0282155	0.0181704	0.1211
O75347	TBCA	-0.00568719	0.00995223	0.567695	0.980031		0.00871834	0.0164394	0.595882		-0.0122526	0.0184474	0.506876
P08294	SOD3	0.00559839	0.00980055	0.567842	0.980031		0.00635312	0.0136659	0.64201		0.00527993	0.0182705	0.772712
Q92854	SEMA4D	-0.00564193	0.00987836	0.567905	0.980031		0.00892066	0.015378	0.561854		-0.00555929	0.0183154	0.761613
O14958	CASQ2	-0.00533855	0.00934809	0.567942	0.980031		-0.0096617	0.0159038	0.543514		-0.013112	0.0173439	0.450007
Q9HCY8	S100A14	0.00640411	0.0112185	0.568099	0.980031		-0.00501429	0.0158677	0.751998		-0.00627581	0.0207899	0.762879
O43280	TREH	-0.00439036	0.00770106	0.568611	0.980031		-0.00349169	0.0112171	0.755585		-0.00917085	0.0142441	0.519979
P05113	IL5	-0.005512	0.0096728	0.568783	0.980031		-0.0218289	0.0161916	0.177605		-0.00422247	0.0179306	0.813926
Q9UQE7	SMC3	0.00529293	0.00929726	0.569152	0.980031		0.00886824	0.0155931	0.56954		-0.0316808	0.0173861	0.0690261
A6NGG8	PCARE	0.00514552	0.00904646	0.5695	0.980031		-0.00116639	0.0154649	0.939879		-0.00172132	0.0172781	0.920683
O75792	RNASEH2A	0.00603923	0.0106281	0.569878	0.980031		0.00358949	0.0159323	0.821749		0.0113353	0.0197032	0.565346
Q9NYJ8	TAB2	0.00544453	0.00961513	0.571227	0.980031		0.00122879	0.0157659	0.937876		0.0105851	0.0178246	0.552885
Q9H3S4	TPK1	0.00555085	0.00982088	0.571932	0.980031		0.00321775	0.0154778	0.835311		0.0150025	0.0181891	0.409876
P50591	TNFSF10	-0.00636835	0.0112858	0.572564	0.980031		-0.0198237	0.0145963	0.174422		-0.0463081	0.0208077	0.0264936
Q5T5Y3	CAMSAP1	-0.00879956	0.0156136	0.573038	0.980031		-0.00195451	0.0269318	0.942146		-0.0221655	0.0324411	0.495493
P30101	PDIA3	0.00539761	0.00958053	0.573167	0.980031		0.00560797	0.0147964	0.704681		0.0264773	0.0177272	0.135915
Q16520	BATF	0.00526476	0.00934964	0.573369	0.980031		0.0199893	0.0159984	0.211498		-0.00195629	0.0173297	0.910166
Q9UKR3	KLK13	0.00551509	0.00980467	0.573778	0.980031		0.000652203	0.0146931	0.964595		-0.0221506	0.0181132	0.221948
Q15465	SHH	-0.00543747	0.00966982	0.573902	0.980031		-0.00128389	0.0166868	0.938671		-0.00127285	0.017923	0.943412
Q12765	SCRN1	0.00553479	0.00984598	0.574023	0.980031		-0.0279453	0.0159621	0.0799918		0.0184237	0.0182395	0.312938
Q6UWV6	ENPP7	-0.00472642	0.00844012	0.575483	0.980031		-0.0145028	0.0118973	0.222845		-0.0106767	0.0155968	0.493948
Q9NQX5	NPDC1	0.0055512	0.00991353	0.575505	0.980031		0.00926915	0.0151697	0.541178		-0.00542362	0.0183745	0.767986
Q86YW5	TREML1	0.00591022	0.0105588	0.575653	0.980031		0.00826539	0.0162207	0.610361		0.0181954	0.0195618	0.352745
Q9UHA7	IL36A	-0.0050497	0.00903467	0.576213	0.980031		0.00314524	0.0160732	0.844859		-0.00381758	0.0173449	0.825885
P16035	TIMP2	-0.00521653	0.0093484	0.576836	0.980031		-0.00453833	0.0159251	0.775659		0.00329952	0.0173265	0.849048
Q06787	FMR1	-0.00551835	0.00989381	0.57701	0.980031		-0.00698424	0.0158305	0.659075		0.00748891	0.0183306	0.683049
P51808	DYNLT3	0.00531091	0.00952558	0.577157	0.980031		0.00103339	0.0156307	0.947288		0.0134443	0.0176591	0.446825
O00194	RAB27B	0.00566392	0.0101593	0.577177	0.980031		0.0256115	0.0152526	0.093121		0.0260419	0.0188061	0.166747
Q99598	TSNAX	-0.00542707	0.00973618	0.577246	0.980031		-0.00899845	0.0158096	0.569237		-0.0266737	0.0180157	0.139352
P19525	EIF2AK2	0.00574666	0.0103398	0.578361	0.980031		0.00306749	0.0161799	0.849633		0.00845273	0.0191666	0.659394
P21802	FGFR2	0.00561264	0.0101049	0.578595	0.980031		0.00617948	0.0150989	0.682344		0.013606	0.0187295	0.467904
P21810	BGN	0.00595321	0.0107371	0.579268	0.980031		0.00505507	0.0152627	0.740491		0.00280154	0.0199082	0.888146
P35520	CBS	-0.00538616	0.00972924	0.579849	0.980031		0.00214802	0.015875	0.892368		-0.0183154	0.0180188	0.309905
P20701	ITGAL	-0.0052067	0.0094184	0.580385	0.980031		0.00800331	0.0157897	0.612247		0.00948948	0.0174442	0.586691
O60664	PLIN3	-0.00549694	0.00995537	0.58084	0.980031		0.00147504	0.0164814	0.928687		0.00132622	0.018456	0.942743
P06744	GPI	-0.00522777	0.0095124	0.582612	0.980031		-0.00319003	0.0152926	0.834761		-0.00758775	0.0176321	0.667137
Q8IV38	ANKMY2	0.00548823	0.00998823	0.582683	0.980031		0.00803725	0.0165753	0.627753		-0.00196434	0.0185099	0.915527
P29474	NOS3	-0.00556176	0.0101333	0.583101	0.980031		0.000541467	0.0151113	0.971416		0.00370442	0.0187848	0.843749
P25116	F2R	0.00589289	0.0107428	0.583321	0.980031		0.0189514	0.0159438	0.234584		0.0108181	0.0199121	0.58717
Q08174	PCDH1	0.00545926	0.00995561	0.583445	0.980031		-0.00838761	0.0148949	0.573354		-0.00713599	0.0184442	0.698999
Q765P7	MTSS2	0.0052707	0.00961415	0.583539	0.980031		-0.00776186	0.0162685	0.633284		-0.00754801	0.0178117	0.671919
Q9BY49	PECR	-0.00520173	0.00950374	0.584149	0.980031		0.0128416	0.0153031	0.401387		-0.00614961	0.0176086	0.727059
Q96A56	TP53INP1	0.0050337	0.00921371	0.584841	0.980031		-0.00523274	0.0155647	0.736726		0.00796575	0.0172502	0.644442
Q9UQQ2	SH2B3	-0.00542603	0.00998047	0.586672	0.980031		0.00798665	0.0158982	0.615413		-0.0123156	0.0184999	0.505904
P02745	C1QA	-0.00552369	0.0101607	0.586692	0.980031		-0.0119592	0.0156705	0.445363		-0.0218298	0.0188393	0.24712
P22749	GNLY	0.00516329	0.00951548	0.587391	0.980031		0.00400787	0.0139556	0.773969		0.00620977	0.0175996	0.724362
P05231	IL6	-0.00535302	0.00986634	0.587437	0.980031		-0.00836845	0.0160506	0.602103		-0.00537136	0.0182918	0.769149
Q6P9F5	TRIM40	0.00497355	0.00916838	0.587496	0.980031		0.0218138	0.0160514	0.174149		0.0228732	0.0169665	0.178227
Q969P6	TOP1MT	0.0051516	0.00951244	0.588118	0.980031		0.0208079	0.0161627	0.197954		0.0383902	0.0175421	0.0291005
P01350	GAST	0.00542349	0.0100212	0.58837	0.980031		-0.00196298	0.0153125	0.897995		0.0110945	0.0185765	0.550623
P13232	IL7	-0.00569979	0.0105561	0.589229	0.980031		-0.00829065	0.0160263	0.604936		-0.0225725	0.0195488	0.24878
Q5ZPR3	CD276	-0.00451645	0.00836772	0.589371	0.980031		-0.00956504	0.0126153	0.448326		-0.00225346	0.0155034	0.884492
Q92851	CASP10	-0.0051671	0.00957427	0.589414	0.980031		-0.00914933	0.0155816	0.557077		-0.0116069	0.0177487	0.513441
Q9UH65	SWAP70	-0.00532019	0.00986702	0.589756	0.980031		-0.0203188	0.0162459	0.211043		-0.00121519	0.0182889	0.947051
Q10571	MN1	-0.00475622	0.00883136	0.59019	0.980031		-0.00778592	0.015516	0.615808		-0.0130149	0.0172864	0.451866
O94979	SEC31A	0.00533974	0.00992446	0.590551	0.980031		0.00258853	0.0163543	0.874237		0.00665515	0.0183976	0.7177
Q9UNN8	PROCR	0.00976372	0.0181469	0.590551	0.980031		0.0660625	0.027607	0.0167129		-0.00553654	0.0344099	0.87241
P55211	CASP9	-0.00530351	0.00985862	0.590607	0.980031		-0.0182881	0.0167263	0.27423		0.004619	0.0182683	0.800494
P11717	IGF2R	0.00506587	0.00942683	0.591	0.980031		0.0197425	0.014376	0.169661		0.00154668	0.0174588	0.929443
P12319	FCER1A	0.00521247	0.00970328	0.591139	0.980031		-0.00330322	0.0156683	0.833026		0.0171208	0.0179793	0.341434
Q9P2X3	IMPACT	-0.00515019	0.00958801	0.591165	0.980031		-0.0138564	0.0152888	0.364772		-0.0190517	0.0177626	0.283983
P30084	ECHS1	-0.00517959	0.00964599	0.591289	0.980031		0.00946311	0.0153142	0.536623		-0.00567892	0.0178797	0.750908
P04275	VWF	0.00912285	0.0170062	0.591653	0.980031		-0.00329952	0.0155448	0.831906		0.00154313	0.0315114	0.960962
P48052	CPA2	-0.0059086	0.0110345	0.592327	0.980031		-0.00535472	0.0147925	0.717361		-0.0105695	0.0204436	0.605381
Q92185	ST8SIA1	-0.00478402	0.00894511	0.592775	0.980031		-0.0149921	0.0162042	0.354863		-0.0186151	0.0172623	0.281391
Q6UXL0	IL20RB	-0.00505699	0.00945559	0.592778	0.980031		0.00383676	0.0162273	0.813092		0.00334699	0.0175216	0.848587
P00749	PLAU	-0.00530384	0.009938	0.593554	0.980031		-0.0188887	0.0146655	0.197755		-0.0179783	0.0184115	0.329306
O76070	SNCG	-0.00441543	0.00827492	0.593623	0.980031		0.00372267	0.012448	0.764896		-0.0027826	0.0153946	0.856636
P10082	PYY	0.00538395	0.0101149	0.594533	0.980031		0.00794157	0.0163588	0.627349		0.00859363	0.0187477	0.646877
Q07812	BAX	0.00546393	0.0102863	0.595291	0.980031		0.00314302	0.0154264	0.838554		0.000798897	0.0190739	0.966608
O15455	TLR3	-0.00294664	0.00555677	0.595918	0.980031		-0.0062253	0.00808227	0.441157		-0.0104201	0.0111886	0.352147
Q05516	ZBTB16	-0.00517843	0.00976695	0.595974	0.980031		-0.0112537	0.0152126	0.459447		-0.0133547	0.0180951	0.460844
Q8N0Z9	VSIG10	-0.00505146	0.00953694	0.596339	0.980031		0.00958488	0.0136272	0.481829		0.0164904	0.0175679	0.348359
Q96J84	KIRREL1	0.00490878	0.0092901	0.59723	0.980031		-0.00862197	0.0158253	0.585876		0.000653145	0.0173217	0.969937
P37023	ACVRL1	0.00503081	0.0095224	0.597282	0.980031		0.0186462	0.0149994	0.21382		0.0140214	0.0176382	0.427026
P09172	DBH	-0.00358763	0.00679562	0.597547	0.980031		0.00661774	0.00961731	0.491386		0.00501395	0.0125529	0.689752
P01730	CD4	-0.00498847	0.00946401	0.598125	0.980031		0.00794036	0.0151993	0.601382		0.00695355	0.0175227	0.691662
Q99795	GPA33	0.00630451	0.0119824	0.598785	0.980031		0.0154753	0.015959	0.3322		-0.0152036	0.0221886	0.493537
P04278	SHBG	-0.00723023	0.0137453	0.598879	0.980031		-0.00796274	0.0146518	0.58681		-0.00734705	0.0254755	0.773163
Q68J44	DUSP29	-0.00546066	0.0103868	0.599074	0.980031		0.00605837	0.016167	0.707857		0.00659542	0.0192458	0.731973
Q9Y2Z0	SUGT1	-0.00500899	0.00953125	0.599212	0.980031		-0.00514372	0.0165747	0.756305		-0.014656	0.0176625	0.40706
O00399	DCTN6	0.00512623	0.00975882	0.59938	0.980031		0.00590189	0.0157627	0.70809		-0.00221891	0.018092	0.902437
O60603	TLR2	0.00478442	0.00912738	0.600151	0.980031		0.0187186	0.0160174	0.242547		0.0416866	0.0172559	0.0160611
Q9BZW8	CD244	0.00533054	0.0101696	0.600166	0.980031		-0.0066359	0.0150399	0.659055		-0.0136356	0.018835	0.469436
O00308	WWP2	-0.00486992	0.00929302	0.60025	0.980031		-0.0252775	0.0156946	0.107269		-0.0194226	0.0172174	0.25983
P47992	XCL1	-0.00486196	0.00927942	0.600313	0.980031		0.00865402	0.0149226	0.561964		0.0104985	0.0172328	0.54266
P13500	CCL2	-0.00445526	0.00850917	0.600568	0.980031		-0.00298714	0.014645	0.838377		0.0171654	0.0159648	0.282805
P01034	CST3	0.00535543	0.0102493	0.601311	0.980031		0.0100397	0.0142882	0.482269		0.00514873	0.0190023	0.786539
Q06141	REG3A	0.0051339	0.0098425	0.601945	0.980031		0.00662809	0.0147879	0.654002		-0.00184969	0.0182337	0.919239
Q8NEZ2	VPS37A	0.00502162	0.00964202	0.602502	0.980031		-0.00371039	0.0162495	0.819383		0.00845626	0.0178762	0.636389
Q9Y251	HPSE	0.00552118	0.0106155	0.602991	0.980031		0.0118541	0.0158221	0.453729		0.0228441	0.0196619	0.245855
Q5F1R6	DNAJC21	0.00485692	0.00934248	0.603151	0.980031		-0.00181914	0.0162157	0.910678		-0.00150663	0.0173183	0.93071
P41208	CETN2	-0.00520645	0.0100179	0.603263	0.980031		-0.0203575	0.0157323	0.195667		-0.00400215	0.0185764	0.829511
Q7Z7H5	TMED4	-0.00474387	0.00913181	0.60342	0.980031		-0.00422479	0.0161148	0.793192		-0.0146685	0.0173875	0.399286
CTAG1B	CTAG1A	0.00441325	0.00849869	0.603561	0.980031		-0.00644051	0.0154968	0.6777		-0.00359692	0.017223	0.834656
Q00722	PLCB2	0.00530187	0.0102168	0.603804	0.980031		0.0182569	0.0160297	0.254727		0.0108491	0.0189392	0.567014
P63146	UBE2B	0.00496093	0.00956134	0.603863	0.980031		-0.0195161	0.0157817	0.216223		-0.00592151	0.0177171	0.73835
P17516	AKR1C4	-0.00487752	0.00940561	0.604057	0.980031		0.0129627	0.0160248	0.418565		0.0139319	0.0174172	0.424156
Q15796	SMAD2	0.00491164	0.00947579	0.604224	0.980031		0.0032751	0.0159716	0.837527		0.00708603	0.0175667	0.686843
P05121	SERPINE1	-0.0057214	0.0110518	0.604676	0.980031		-0.0136358	0.0155548	0.380686		0.0166601	0.0204511	0.415672
P13236	CCL4	-0.00474355	0.00916773	0.604864	0.980031		0.00895447	0.0137999	0.516416		-0.000804869	0.0169659	0.962181
A1L4H1	SSC5D	-0.00506166	0.00979057	0.605161	0.980031		-0.00670167	0.0149853	0.65472		-0.0248053	0.018115	0.171517
LGALS7B	LGALS7	0.00883591	0.0170941	0.605228	0.980031		-0.00190152	0.0152733	0.90092		-0.00919743	0.0316789	0.771682
Q6UWJ8	CD164L2	-0.00499392	0.00968808	0.606224	0.980031		-0.0107981	0.0162594	0.506618		0.00347736	0.0175893	0.843376
Q01973	ROR1	0.00515396	0.0100155	0.606834	0.980031		-0.00453426	0.0148618	0.760293		-0.004245	0.0185767	0.819343
P53814	SMTN	-0.00472297	0.00919313	0.607427	0.980031		0.00168083	0.0155628	0.913994		-0.000693033	0.0170417	0.967578
Q9P2D8	UNC79	0.00493883	0.00961683	0.607559	0.980031		-0.0132673	0.0168145	0.430091		-0.00694825	0.0178162	0.696706
Q14088	RAB33A	0.00502751	0.00979902	0.607907	0.980031		0.00855377	0.0160147	0.593259		0.00333468	0.0181674	0.854439
O14558	HSPB6	-0.00550122	0.010723	0.60793	0.980031		-0.0187691	0.0138951	0.176768		-0.00601604	0.0198804	0.762313
Q674X7	KAZN	0.00488002	0.00952914	0.608571	0.980031		0.00592763	0.0160336	0.711606		0.010216	0.017664	0.563287
P15086	CPB1	-0.00572751	0.0111875	0.608683	0.980031		-0.00299645	0.0154934	0.846644		-0.0222234	0.0207247	0.284101
P16278	GLB1	-0.0053902	0.0105319	0.608794	0.980031		-0.00417991	0.0151521	0.782653		-0.0197601	0.0194986	0.311357
Q9UHX3	ADGRE2	-0.00499647	0.00976863	0.609014	0.980031		-0.0204908	0.0151212	0.175387		-0.0127627	0.0181018	0.48111
Q09666	AHNAK	-0.00491354	0.00962158	0.609576	0.980031		-0.00236485	0.0151321	0.875812		-0.000657521	0.0178335	0.970603
P49023	PXN	0.0122245	0.0239597	0.609902	0.980031		-0.0103833	0.0145038	0.474051		-0.0258671	0.0442483	0.559089
P01374	LTA	0.00443921	0.00870223	0.609965	0.980031		0.0079307	0.0130644	0.54382		0.0203905	0.0160718	0.205139
P06850	CRH	0.0054841	0.0107617	0.610334	0.980031		0.00836794	0.0153101	0.584678		-0.00856504	0.0199308	0.667573
O15444	CCL25	-0.00707235	0.0138952	0.610767	0.980031		0.00360997	0.0121643	0.766643		-0.00405646	0.0257387	0.874835
Q9NR61	DLL4	-0.00514763	0.0101157	0.61084	0.980031		-0.0244939	0.0157972	0.121016		-0.00651865	0.0187503	0.728245
Q9UMR7	CLEC4A	0.00489533	0.00962233	0.61093	0.980031		0.0174667	0.0155568	0.261537		0.00628501	0.0178077	0.724284
Q9H6B4	CLMP	0.00480797	0.00945505	0.611097	0.980031		0.0051498	0.0140115	0.713216		-0.00232648	0.0175204	0.894416
Q9BX67	JAM3	0.0053136	0.0104556	0.61131	0.980031		0.0142761	0.0161828	0.37768		0.0170146	0.0193785	0.380359
O75144	ICOSLG	0.00536031	0.0105531	0.611498	0.980031		-0.00158614	0.0158132	0.920103		0.0202742	0.0195441	0.300074
P15927	RPA2	-0.0049132	0.0096742	0.611547	0.980031		-0.0172305	0.0164375	0.294526		-0.00441979	0.0179345	0.805443
Q6ZMH5	SLC39A5	0.00462802	0.0091133	0.611572	0.980031		0.00461139	0.0146886	0.753563		0.00229061	0.0168936	0.8922
P03952	KLKB1	0.00443781	0.00874312	0.61175	0.980031		-0.00663291	0.0138584	0.632208		0.00314257	0.0163077	0.847269
Q9UK53	ING1	-0.00518213	0.0102126	0.611858	0.980031		-0.0114779	0.016201	0.478653		-0.0106941	0.0189366	0.572511
P46109	CRKL	0.00500785	0.00986985	0.611882	0.980031		0.0143156	0.0161178	0.374443		0.00952822	0.0182966	0.602762
Q04637	EIF4G1	-0.00507757	0.0100119	0.612046	0.980031		0.00308871	0.0159711	0.846651		-0.00328099	0.0185616	0.859767
Q9NXH3	PPP1R14D	-0.00476651	0.00941369	0.612619	0.980031		0.0042491	0.0158486	0.788618		0.00843704	0.0174386	0.628731
P53634	CTSC	-0.00427439	0.00844205	0.612631	0.980031		-0.00720445	0.0122546	0.556601		0.00331621	0.0156236	0.831995
Q13241	KLRD1	0.0043504	0.00859513	0.612754	0.980031		0.00633118	0.0139339	0.649561		0.00289861	0.0159061	0.855474
P48169	GABRA4	-0.00455656	0.00900525	0.612864	0.980031		-0.0169638	0.0163124	0.298371		0.00469062	0.0173515	0.787019
P27930	IL1R2	-0.00505662	0.010037	0.614404	0.980031		-0.0116681	0.0140007	0.404621		-0.0190509	0.0185626	0.305249
Q9H7Z7	PTGES2	-0.00509808	0.0101276	0.614694	0.980031		-0.00893012	0.0159931	0.576589		0.00588335	0.0187643	0.754002
P54252	ATXN3	-0.00465267	0.00924885	0.614926	0.980031		-0.0214245	0.0155097	0.167169		-0.0267012	0.0171029	0.11911
Q96HC4	PDLIM5	0.00485678	0.00967805	0.615784	0.980031		0.00275715	0.015657	0.860218		0.0034727	0.0179439	0.846622
O60749	SNX2	0.00466592	0.00930034	0.615883	0.980031		0.00812648	0.0155863	0.602099		0.000676223	0.0172415	0.96873
Q92686	NRGN	0.00497341	0.00992019	0.61613	0.980031		0.015728	0.0158176	0.320061		0.00475735	0.0183885	0.795964
Q8TCU4	ALMS1	0.00492836	0.00984385	0.616614	0.980031		0.0140844	0.0164047	0.390582		-0.0110789	0.0182319	0.543685
Q9UN42	ATP1B4	0.00458238	0.00915411	0.616666	0.980031		0.00212739	0.0156874	0.892128		-0.00432112	0.0173725	0.80367
Q96QR1	SCGB3A1	0.00535244	0.0107036	0.617032	0.980031		-0.002235	0.0161306	0.8898		0.0138827	0.0198327	0.484261
Q63HQ2	EGFLAM	-0.00454339	0.00908885	0.617155	0.980031		0.000879895	0.013948	0.9497		-0.0103294	0.0167984	0.538898
P48668	KRT6C	0.00450794	0.00902028	0.617247	0.980031		-0.00259649	0.0151473	0.863897		-0.0227404	0.0172308	0.187525
O95841	ANGPTL1	-0.00533696	0.0106863	0.617483	0.980031		0.00380036	0.0146089	0.794756		-0.0136946	0.0198262	0.490054
P36873	PPP1CC	0.00483492	0.00968108	0.617484	0.980031		0.0154535	0.0159861	0.333701		0.00278462	0.0179472	0.876761
Q9Y4K4	MAP4K5	0.00484184	0.00970086	0.617698	0.980031		0.0159504	0.0159741	0.318028		0.00576618	0.0179906	0.748716
Q92890	UFD1	0.00499778	0.0100139	0.61772	0.980031		0.0177362	0.0154409	0.250699		0.00986756	0.0185634	0.595268
Q9UPW0	FOXJ3	0.00476151	0.0095482	0.618004	0.980031		-0.000463106	0.0170318	0.978308		-0.000869007	0.0176967	0.960855
Q99972	MYOC	-0.00514674	0.0103274	0.618233	0.980031		-0.00978566	0.0149743	0.513435		-0.026445	0.0191311	0.167499
O43665	RGS10	0.00479069	0.00961429	0.618281	0.980031		-0.00934334	0.0152112	0.539057		0.0122609	0.0178203	0.491754
P12104	FABP2	-0.00508303	0.0102021	0.618318	0.980031		-0.0178698	0.0154686	0.247995		-0.0181626	0.0189397	0.33804
P29536	LMOD1	0.00546217	0.010999	0.619468	0.980031		0.000145263	0.0141862	0.99183		0.00672808	0.0203938	0.741608
P20062	TCN2	-0.00416158	0.00839619	0.62014	0.980031		0.00569682	0.0131105	0.663908		-0.016589	0.0155422	0.286332
Q9NZK5	ADA2	-0.00533798	0.0107706	0.620171	0.980031		0.00662418	0.0154194	0.667487		0.00603534	0.0199571	0.762462
Q7Z7K0	CMC1	0.00485294	0.00979241	0.62019	0.980031		0.0268752	0.0149886	0.0729651		0.0108661	0.0181532	0.549725
Q6GTX8	LAIR1	-0.00456455	0.00921415	0.620329	0.980031		0.00721128	0.0135435	0.594411		0.00412787	0.017069	0.809008
Q15276	RABEP1	-0.00478288	0.00966248	0.620604	0.980031		0.00238418	0.015367	0.876704		-0.000298689	0.0179124	0.986703
Q8N114	SHISA5	0.00502476	0.0101659	0.621111	0.980031		-0.00761224	0.0149653	0.610991		0.00263055	0.0188438	0.889034
A8MVZ5	BTNL10	0.00468319	0.00948086	0.621332	0.980031		-0.0180496	0.0154009	0.241201		-0.0109998	0.017555	0.531216
O76074	PDE5A	0.004775	0.00967693	0.6217	0.980031		0.0166878	0.0157217	0.288484		0.0036918	0.0179606	0.837227
P25440	BRD2	-0.00450406	0.00913574	0.622002	0.980031		-0.000155866	0.0164889	0.992458		0.0061711	0.0173215	0.721791
Q8TEA8	DTD1	0.00471828	0.00957248	0.622083	0.980031		0.014666	0.0155134	0.344467		0.0103002	0.0177436	0.561839
Q16881	TXNRD1	-0.00487519	0.00992677	0.623345	0.980031		-0.0192889	0.0159906	0.227715		-0.00518041	0.0184063	0.778485
P08913	ADRA2A	0.0044402	0.00904932	0.623663	0.980031		0.00800971	0.0153835	0.602598		-0.00823587	0.0173412	0.635045
Q9H2M3	BHMT2	-0.00454065	0.00925638	0.62375	0.980031		-0.00573862	0.0161309	0.722026		-0.0231253	0.0173249	0.182553
P16422	EPCAM	0.00638668	0.0130211	0.62379	0.980031		0.0105691	0.0159715	0.508132		-0.0147509	0.0241053	0.54086
O00161	SNAP23	0.00490751	0.0100143	0.6241	0.980031		0.0119791	0.0160772	0.456212		0.00775884	0.0185672	0.676215
Q53H82	LACTB2	-0.00486725	0.00995329	0.624835	0.980031		0.00341555	0.0154358	0.824879		0.00547705	0.018446	0.76665
Q96A25	TMEM106A	0.00491187	0.0100787	0.626007	0.980031		0.00398208	0.0154412	0.796494		0.000668534	0.0186832	0.97147
P13929	ENO3	-0.0048669	0.0100053	0.626661	0.980031		-0.0268007	0.0149281	0.0726029		-0.00629718	0.0185443	0.734321
P07311	ACYP1	-0.00486979	0.0100252	0.627142	0.980031		0.000908546	0.0150011	0.951705		-0.0239046	0.0185556	0.198252
O00533	CHL1	-0.00473183	0.00977863	0.62846	0.980031		-0.0150612	0.0154936	0.331005		-0.0264444	0.018069	0.143957
P07320	CRYGD	-0.00430171	0.00891486	0.629428	0.980031		-0.00585617	0.0133507	0.660921		0.00190761	0.0164702	0.907841
P43629	KIR3DL1	-0.00307999	0.00638978	0.629793	0.980031		0.00108996	0.0103755	0.916335		-0.0123605	0.0118167	0.29606
P09211	GSTP1	-0.00454316	0.00943477	0.630137	0.980031		-0.0192093	0.0157463	0.222492		0.00700631	0.0174838	0.68879
P17948	FLT1	-0.00606256	0.0125912	0.630166	0.980031		0.00582819	0.015636	0.709341		-0.0322685	0.0232952	0.166612
Q13938	CAPS	0.00471107	0.00981725	0.631315	0.980031		0.00900656	0.0145414	0.535669		0.000754705	0.018195	0.966931
P22676	CALB2	0.00481484	0.0100645	0.632367	0.980031		0.00744911	0.0156249	0.633543		0.0108103	0.0186605	0.562638
O95433	AHSA1	0.0047397	0.00992023	0.632806	0.980031		-0.00924191	0.015409	0.548657		-0.0251672	0.0183212	0.170164
P54577	YARS1	0.00482809	0.0101134	0.63308	0.980031		0.0212191	0.016046	0.186038		0.0030918	0.01875	0.869093
Q14677	CLINT1	-0.00456995	0.00958716	0.633595	0.980031		-0.018664	0.0159117	0.240805		-0.030144	0.0177202	0.089548
P29475	NOS1	-0.00505468	0.0106188	0.634067	0.980031		-0.000901186	0.0154213	0.9534		0.0236256	0.0196266	0.229257
Q13275	SEMA3F	-0.00505513	0.0106377	0.634639	0.980031		-0.00318365	0.0148719	0.830492		-0.0408957	0.0196293	0.037725
Q9UJ70	NAGK	-0.00504226	0.0106126	0.634703	0.980031		-0.00920739	0.0152918	0.547099		-0.00469695	0.0196668	0.811338
Q86VP3	PACS2	-0.00456877	0.00962564	0.635039	0.980031		-0.0157959	0.0163521	0.33405		-0.017663	0.0178312	0.322379
O00203	AP3B1	0.00481537	0.0101759	0.636061	0.980031		0.0120982	0.015966	0.448599		0.00205307	0.0188633	0.913374
Q96KJ4	MSLNL	-0.00453029	0.00957457	0.6361	0.980031		-0.00773805	0.0165962	0.641033		0.000269833	0.0177479	0.987876
P50502	ST13	-0.00460368	0.00974998	0.636803	0.980031		-0.00709333	0.0161401	0.660309		-0.0195987	0.0180583	0.278312
Q96L15	ART5	0.00444903	0.00942733	0.636978	0.980031		-0.0101269	0.0161844	0.531498		-0.00896609	0.0174629	0.607874
P36959	GMPR	0.00435866	0.00924049	0.637147	0.980031		0.000135531	0.0153979	0.992977		-0.00292624	0.0171257	0.864396
Q9BWV1	BOC	0.00490975	0.0104094	0.637165	0.980031		-0.0079404	0.0154358	0.606962		-0.00081653	0.0192993	0.966269
P17931	LGALS3	0.00425612	0.00903139	0.637456	0.980031		0.00702678	0.0132111	0.594805		0.0159754	0.0167004	0.339241
Q96CN9	GCC1	0.00465478	0.00988605	0.637753	0.980031		0.0127799	0.0157838	0.418122		0.0109439	0.0183265	0.550671
O00592	PODXL	-0.0111798	0.0238312	0.638981	0.980031		-0.00411016	0.0152528	0.787569		-0.0162894	0.0441563	0.712357
P35221	CTNNA1	-0.00446918	0.00955079	0.639829	0.980031		-0.000117353	0.015667	0.994024		-0.00040217	0.0177047	0.981886
CGB5	CGB3	-0.00396789	0.00848587	0.640079	0.980031		-0.0117541	0.0143035	0.411212		-0.00902732	0.015727	0.566228
P26718	KLRK1	-0.00408336	0.00874341	0.640485	0.980031		0.000199336	0.0135039	0.988223		0.00707442	0.0161677	0.661891
O43639	NCK2	0.00461578	0.00990328	0.641154	0.980031		0.00693597	0.0159076	0.662824		-0.00177552	0.0183555	0.92298
Q7Z739	YTHDF3	-0.00461307	0.00990081	0.641267	0.980031		-0.00329063	0.0158494	0.835527		-0.0107816	0.0183487	0.557069
P40197	GP5	0.00465278	0.0099909	0.641429	0.980031		0.0307912	0.0167584	0.066156		0.0126922	0.0185207	0.493476
P34910	EVI2B	0.00454168	0.00976586	0.641891	0.980031		0.0108733	0.0165719	0.51174		0.00667486	0.0181001	0.712453
P29279	CCN2	0.0049249	0.0105961	0.642086	0.980031		0.0154494	0.015365	0.314659		0.0093002	0.0196391	0.636024
P01258	CALCA	-0.00407598	0.00877896	0.64244	0.980031		-0.0143269	0.0125539	0.253773		-0.018446	0.0162621	0.257219
P14778	IL1R1	0.00503017	0.0108371	0.642532	0.980031		0.0120368	0.0150731	0.424544		0.0130478	0.0200705	0.515927
Q9NSK7	C19orf12	-0.00459625	0.00991462	0.642946	0.980031		-0.0216894	0.0160706	0.177134		-0.0203121	0.0183665	0.269293
P02763	ORM1	-0.00442467	0.00954939	0.643117	0.980031		-0.0175916	0.0155175	0.256936		-0.00797412	0.0176972	0.652484
P04070	PROC	-0.00457443	0.0098761	0.643234	0.980031		-0.00292107	0.0143103	0.838257		-0.0291728	0.0182569	0.1107
O60635	TSPAN1	0.00411246	0.00890267	0.644128	0.980031		0.000561943	0.0145631	0.96922		-0.00125194	0.01651	0.939585
Q9H4F8	SMOC1	0.00572361	0.0123959	0.644273	0.980031		-0.00819101	0.013491	0.543755		-0.00844853	0.0229552	0.712997
Q96A35	MRPL24	-0.0044909	0.00974989	0.645078	0.980031		-0.00310539	0.0161799	0.847798		-0.0175909	0.0180632	0.330604
Q14627	IL13RA2	-0.00425662	0.00924629	0.645258	0.980031		-0.00454221	0.01625	0.779844		-0.00197665	0.017331	0.909242
P49662	CASP4	0.00424744	0.0092316	0.645446	0.980031		0.0095849	0.0153912	0.533448		0.0156284	0.0172019	0.36404
Q9UKJ0	PILRB	0.00326801	0.00712107	0.646291	0.980031		-0.000323584	0.0111553	0.976859		-0.00762545	0.0131256	0.56153
Q86X76	NIT1	-0.00437887	0.00954632	0.646452	0.980031		0.00421442	0.0166263	0.799898		-0.00572161	0.0176996	0.746632
P57771	RGS8	-0.0045923	0.010023	0.646827	0.980031		-0.0151741	0.0158117	0.337218		-0.0287045	0.0185361	0.122119
P09529	INHBB	-0.00471518	0.0102954	0.646959	0.980031		0.0128382	0.0147116	0.382852		0.0163352	0.0190428	0.391407
P01303	NPY	0.00475386	0.0103863	0.647163	0.980031		0.00477753	0.0151912	0.753146		0.0112568	0.0192633	0.559241
Q5T2W1	PDZK1	-0.00461761	0.0100935	0.647324	0.980031		0.00248687	0.0161395	0.877542		0.000753516	0.0187079	0.967888
P49366	DHPS	0.0042571	0.00931079	0.647511	0.980031		-0.00263655	0.0161484	0.870306		0.00832808	0.0172604	0.629666
P30044	PRDX5	-0.00432487	0.00946442	0.647699	0.980031		0.00460767	0.0154327	0.765272		-0.00671588	0.0175469	0.702077
P09601	HMOX1	-0.00451167	0.00987383	0.647719	0.980031		-0.000638663	0.0160285	0.968216		-0.0204618	0.0182849	0.263657
P21817	RYR1	-0.0041033	0.00898033	0.647728	0.980031		0.000512852	0.0160618	0.974528		-0.00545607	0.017365	0.753502
O94766	B3GAT3	-0.00474337	0.0103831	0.64779	0.980031		0.00935297	0.0163013	0.566134		-0.0313396	0.0191975	0.103211
Q8WWY7	WFDC12	-0.00360085	0.00789667	0.648392	0.980031		0.0154664	0.0124403	0.213775		-0.0102031	0.014634	0.485991
P28908	TNFRSF8	0.00461013	0.0101116	0.648443	0.980031		-0.00260208	0.0151471	0.863605		0.0183803	0.0187365	0.327075
Q02742	GCNT1	-0.00458393	0.0100622	0.648706	0.980031		-0.00888015	0.0138978	0.522849		0.00619776	0.0186368	0.739611
P34998	CRHR1	0.00427031	0.00937772	0.648845	0.980031		0.00765368	0.0163516	0.639735		-0.00892876	0.0173835	0.607737
Q9H492	MAP1LC3A	-0.00443717	0.00975332	0.649153	0.980031		0.00812698	0.0166892	0.626286		0.0117575	0.0180623	0.515386
P04233	CD74	-0.00497521	0.0109461	0.649454	0.980031		0.0039965	0.0150939	0.791182		-0.00350889	0.0202915	0.862781
Q14324	MYBPC2	0.00449507	0.00989347	0.649579	0.980031		-0.000724858	0.0150876	0.961682		0.00744846	0.0183375	0.68478
O95866	MPIG6B	0.0047418	0.01044	0.649689	0.980031		0.0248224	0.0156642	0.113043		0.0140076	0.0193484	0.469425
P05026	ATP1B1	-0.00413814	0.0091206	0.650035	0.980031		-0.0215796	0.0164437	0.189409		-0.0278337	0.0173304	0.108895
Q9BZZ2	SIGLEC1	0.00452517	0.00999203	0.650636	0.980031		0.00966243	0.0149742	0.51875		0.00597084	0.0185151	0.747221
Q96PP9	GBP4	-0.003629	0.00802345	0.651054	0.980031		-0.00275018	0.0136357	0.840159		-0.00912588	0.0149293	0.541298
P14868	DARS1	0.00444393	0.00982785	0.651142	0.980031		0.0136286	0.0167915	0.417		0.00222469	0.0182273	0.902907
Q15762	CD226	-0.00482547	0.0106782	0.65134	0.980031		-0.00187651	0.0164921	0.90941		-0.00853226	0.0197895	0.666545
Q96D71	REPS1	-0.00432173	0.00956477	0.651386	0.980031		-0.00992244	0.0162521	0.541508		-0.00304054	0.0177309	0.863914
P13987	CD59	-0.00455402	0.0100789	0.651386	0.980031		-0.00371295	0.0141774	0.793404		-0.0204103	0.01866	0.274574
P61769	B2M	0.00454418	0.01006	0.651479	0.980031		-0.013998	0.0153888	0.363023		0.007348	0.0186449	0.693675
P01275	GCG	-0.00464586	0.0103164	0.652468	0.980031		-0.00745214	0.016208	0.645673		-0.00144525	0.0191234	0.939788
Q24JP5	TMEM132A	-0.00396453	0.00880687	0.652593	0.980031		-0.014178	0.0142985	0.321406		0.00980064	0.0162957	0.547831
Q13576	IQGAP2	-0.00429802	0.00955385	0.652802	0.980031		-0.0182804	0.0154292	0.236099		-0.00300821	0.0177115	0.865201
O15169	AXIN1	-0.00450627	0.0100311	0.653264	0.980031		0.00740169	0.0164694	0.653128		-0.000522298	0.0185944	0.977602
Q9Y5X1	SNX9	-0.00437382	0.00974289	0.653486	0.980031		0.00394613	0.0155306	0.799428		-0.00177582	0.0180645	0.92173
P59282	TPPP2	-0.00443814	0.00989914	0.653911	0.980031		-0.00170708	0.0166084	0.918134		0.0148123	0.0183233	0.419257
Q13574	DGKZ	0.00398376	0.00888745	0.653976	0.980031		-0.0135083	0.0163215	0.407875		-0.00121211	0.017207	0.943869
Q9BY14	TEX101	0.00289397	0.00647154	0.654742	0.980031		0.00699	0.0111449	0.530534		-0.0140748	0.011961	0.239869
Q0VD83	APOBR	0.00906271	0.0202729	0.654849	0.980031		-0.00154374	0.0101758	0.879417		-0.0044075	0.0377734	0.907159
B6SEH8	ERVV-1	0.00727335	0.0162859	0.655162	0.980031		0.0266472	0.0254464	0.295011		0.0141631	0.0314003	0.652547
Q9UKL0	RCOR1	-0.00433843	0.0097237	0.655474	0.980031		-0.00251525	0.0165812	0.879429		0.0129026	0.0180142	0.474177
P19838	NFKB1	-0.00436938	0.00979846	0.655652	0.980031		-0.0215059	0.0155736	0.167303		-0.00764933	0.018173	0.673997
Q9UHL9	GTF2IRD1	-0.00425913	0.00955837	0.655892	0.980031		-0.0134709	0.0159513	0.398392		0.0104925	0.0177037	0.553671
P11274	BCR	-0.00441808	0.00991842	0.656001	0.980031		0.00521951	0.0164053	0.750364		-0.00863592	0.0183855	0.638766
Q495A1	TIGIT	0.00433278	0.00973606	0.656302	0.980031		0.00948349	0.015966	0.552526		0.0307638	0.017995	0.0879686
Q99748	NRTN	-0.00419895	0.0094363	0.656335	0.980031		0.0109141	0.0151717	0.47191		0.0184328	0.0174499	0.291333
P04085	PDGFA	-0.00505436	0.0113686	0.656617	0.980031		0.00455148	0.0160656	0.776942		0.0202213	0.0210313	0.336776
Q9HCU0	CD248	0.00452252	0.0101764	0.656743	0.980031		-0.00514242	0.0160923	0.749303		0.0131679	0.0188533	0.485227
P30519	HMOX2	-0.00456004	0.0102752	0.657193	0.980031		-0.00593235	0.0152854	0.697939		-0.0129885	0.0190512	0.495704
P49593	PPM1F	0.00429844	0.00969077	0.65736	0.980031		0.010489	0.0159098	0.509717		0.00801238	0.0179689	0.655861
P19438	TNFRSF1A	0.00462248	0.0104307	0.65765	0.980031		0.00438826	0.015505	0.77716		0.00325679	0.0193401	0.866341
Q9BQI0	AIF1L	0.00416426	0.00942276	0.658535	0.980031		-0.000831035	0.0148596	0.955401		0.0131948	0.0174554	0.45006
Q9BYC5	FUT8	0.00432642	0.00979656	0.65876	0.980031		0.0230861	0.013351	0.083781		0.0300457	0.0180853	0.0972781
Q8TER0	SNED1	0.0041426	0.00939408	0.659228	0.980031		0.0125367	0.0161005	0.436186		0.00455981	0.01741	0.793501
Q99731	CCL19	0.00437513	0.00992523	0.659352	0.980031		0.00510065	0.015454	0.741359		0.00946797	0.0183938	0.606966
P36980	CFHR2	0.002728	0.00619994	0.659934	0.980031		0.000795626	0.00974512	0.93493		0.00270064	0.011587	0.8158
P19256	CD58	-0.00923584	0.0210146	0.660302	0.980031		0.00258885	0.0148487	0.861592		0.000506809	0.0389476	0.989623
P05787	KRT8	0.00419302	0.00955593	0.660816	0.980031		0.0130627	0.0159255	0.41208		0.0170644	0.0177031	0.335556
Q9NQW8	CNGB3	-0.00429847	0.00979843	0.660886	0.980031		-0.00213788	0.0163546	0.895997		0.0140761	0.0181398	0.438133
Q8N6C8	LILRA3	0.00284661	0.00649353	0.661114	0.980031		0.0134802	0.00957887	0.159342		0.00859412	0.0120212	0.474997
Q5JSP0	FGD3	0.00410339	0.00936089	0.661129	0.980031		0.00570989	0.0158835	0.719232		0.00182086	0.0173554	0.916485
DEFA1B	DEFA1	-0.0048651	0.0111113	0.661495	0.980031		0.00309106	0.0163148	0.84973		-0.0177512	0.0205792	0.388786
P01127	PDGFB	-0.00493324	0.0112825	0.661932	0.980031		0.0138435	0.0158803	0.383349		0.0177178	0.0208802	0.396545
Q96SD1	DCLRE1C	0.00413405	0.0094582	0.662049	0.980031		-0.0102772	0.0160941	0.5231		-0.000349897	0.0175295	0.984083
P0C862	C1QTNF9	0.00366672	0.00839189	0.662158	0.980031		-0.0104925	0.0119889	0.381474		-0.00346805	0.0155191	0.823262
Q76M96	CCDC80	-0.00421499	0.00967134	0.662966	0.980031		0.00304468	0.0145831	0.834619		-0.00708239	0.0179332	0.693062
O43597	SPRY2	0.00471805	0.010869	0.66423	0.980031		-0.00391187	0.0155631	0.80154		0.00552246	0.0201448	0.784093
Q96A00	PPP1R14A	0.00436137	0.0100599	0.664621	0.980031		0.0133729	0.0150954	0.375673		-0.00912116	0.0186355	0.624739
Q86SF2	GALNT7	-0.00409842	0.00949158	0.66589	0.980031		-0.00225007	0.0165339	0.891752		-0.0114124	0.0175949	0.516884
Q9P126	CLEC1B	0.00464539	0.0107657	0.666104	0.980031		0.0166032	0.0160771	0.301732		0.0112083	0.019957	0.574626
Q13084	MRPL28	-0.00406517	0.00943684	0.666631	0.980031		-0.00869124	0.016206	0.591754		0.0081541	0.0174835	0.641143
Q8IWZ8	SUGP1	0.00390119	0.00906879	0.667066	0.980031		-0.00363073	0.0163098	0.823839		-0.00556752	0.0168035	0.740535
P04217	A1BG	-0.00382621	0.00889915	0.66723	0.980031		0.0102611	0.0146266	0.482965		0.000716901	0.0164941	0.965349
P16233	PNLIP	0.00469757	0.0109582	0.668155	0.980031		0.0026471	0.0152503	0.862198		-0.025296	0.020249	0.212162
Q15714	TSC22D1	0.00406037	0.00948018	0.668432	0.980031		0.00224237	0.015868	0.887622		-0.00335393	0.0175696	0.848687
P10747	CD28	-0.00452538	0.010572	0.668613	0.980031		-0.00431104	0.0149166	0.772574		0.000998612	0.0195932	0.959372
P35070	BTC	-0.00398619	0.00931278	0.668626	0.980031		0.0013081	0.0149707	0.930372		-0.0168332	0.0173981	0.333748
P09693	CD3G	-0.00409737	0.00958461	0.669019	0.980031		-0.0182995	0.0159903	0.252453		-0.0174662	0.017756	0.325751
Q99616	CCL13	-0.00418705	0.00979606	0.669072	0.980031		0.00953829	0.0152269	0.531044		0.00415857	0.0181525	0.818893
Q96A49	SYAP1	-0.00472982	0.0110919	0.6698	0.980031		0.000261735	0.0184436	0.988678		-0.0192928	0.0196191	0.326057
P48165	GJA8	-0.00397063	0.00931464	0.669905	0.980031		-0.0154333	0.015776	0.327936		-0.0243647	0.0173526	0.160915
P19876	CXCL3	0.00431976	0.0101357	0.669967	0.980031		0.0116595	0.0155209	0.452524		-0.00415308	0.0187858	0.825124
Q9ULC4	MCTS1	0.00413126	0.00970973	0.67049	0.980031		0.0113926	0.0156893	0.467755		0.00216244	0.0180013	0.904431
Q13308	PTK7	0.00400068	0.00940308	0.670498	0.980031		-0.00895792	0.01584	0.571716		-0.0110016	0.017419	0.527947
P10301	RRAS	0.00425065	0.0100009	0.670818	0.980031		0.00673393	0.0163564	0.680559		0.00903388	0.0185388	0.626264
P85299	PRR5	0.0040502	0.00953001	0.670841	0.980031		-0.000947177	0.0161998	0.953375		-0.0128974	0.0176413	0.465068
P04808	RLN1	0.00397943	0.00936953	0.671041	0.980031		0.0148279	0.01526	0.331208		0.012658	0.0173654	0.466392
Q8WUF8	FAM172A	0.0041353	0.00974045	0.671165	0.980031		0.0109496	0.0160632	0.495458		0.0158685	0.0180422	0.379543
Q9H4X1	RGCC	0.00417315	0.00984327	0.671595	0.980031		0.0101857	0.0154475	0.509655		0.00692659	0.0182487	0.70443
O00182	LGALS9	-0.00382626	0.00903199	0.671833	0.980031		0.00579893	0.0137277	0.672714		0.00526808	0.0167222	0.752867
Q12888	TP53BP1	0.00428614	0.0101183	0.671856	0.980031		-0.0127382	0.016008	0.426183		-0.00707301	0.0187454	0.706097
Q9Y624	F11R	0.00448387	0.0105859	0.67188	0.980031		-9.01002e-05	0.016025	0.995514		0.00848508	0.0196257	0.665678
Q14353	GAMT	-0.00397541	0.00939126	0.67207	0.980031		-0.00637304	0.0159204	0.688931		-0.00293861	0.0174113	0.866042
P31371	FGF9	-0.00393956	0.00930925	0.672158	0.980031		-0.0106891	0.0159143	0.501793		-0.00125874	0.0173715	0.942265
P54819	AK2	0.00418762	0.0099174	0.672843	0.980031		-0.00351997	0.0164615	0.830679		0.000450281	0.0183863	0.980472
Q9BXJ7	AMN	-0.00417596	0.00989828	0.673107	0.980031		-0.00222739	0.0142463	0.875758		0.0127946	0.0183083	0.484975
O96017	CHEK2	-0.00395506	0.0093851	0.673449	0.980031		-0.00802668	0.0170355	0.637518		0.00685398	0.0173978	0.693781
Q86UP6	CUZD1	0.00698016	0.0166078	0.674271	0.980031		-0.00802849	0.015433	0.602913		-0.0218737	0.0307415	0.477085
Q6UXG3	CD300LG	0.00469952	0.0112069	0.674966	0.980031		0.000101488	0.0141794	0.994289		-0.0229132	0.0207159	0.269232
O60243	HS6ST1	-0.00432218	0.0103259	0.675525	0.980031		-0.0120538	0.0153935	0.433599		0.00318457	0.019135	0.867889
Q8WUY3	PRUNE2	0.00376844	0.00902282	0.676199	0.980031		-0.00847996	0.0159566	0.595115		0.000791262	0.0171676	0.963257
P01375	TNF	-0.00616606	0.0147647	0.676223	0.980031		-0.00681765	0.0219998	0.75664		0.00518972	0.0285607	0.855974
P01375	TNF	-0.00616606	0.0147647	0.676223	0.980031		-0.00681765	0.0224149	0.761008		0.00518972	0.0285607	0.855974
[truncated: 947 more rows]
