# Supplementary material for: Cross-population GWAS and proteomics improve risk prediction and reveal mechanisms in atrial fibrillation
Source: Nat Commun. 2025 Jul 11;16:6426. doi: 10.1038/s41467-025-61720-2 (PMC12254421; doi:10.1038/s41467-025-61720-2)
Supplement: Supplementary file 18 — Supplementary Data 16 [file 41467_2025_61720_MOESM18_ESM.xlsx]

## Sheet: Data
Table S16. Incidence and hazard ratios of atrial fibrillation across deciles of protein score
Quantile	Incidence	Log-HR	SE	P_value
10	0.00393082	Ref
20	0.00943396	0.883291	0.266146	0.000903968
30	0.0165094	1.44907	0.248807	5.74362e-09
40	0.0228032	1.78037	0.242118	1.93328e-13
50	0.0292846	2.04215	0.238142	9.88023e-18
60	0.045794	2.49901	0.233007	7.76428e-27
70	0.0575978	2.75665	0.231116	8.50355e-33
80	0.0900157	3.23991	0.228443	1.17442e-45
90	0.134631	3.67843	0.226856	3.96026e-59
100	0.266313	4.53538	0.225278	3.84417e-90
The statistical test was two-sided. Mutiple testing correction was deemed unnecessary.
