# Supplementary material for: Cross-population GWAS and proteomics improve risk prediction and reveal mechanisms in atrial fibrillation
Source: Nat Commun. 2025 Jul 11;16:6426. doi: 10.1038/s41467-025-61720-2 (PMC12254421; doi:10.1038/s41467-025-61720-2)
Supplement: Supplementary file 19 — Supplementary Data 17 [file 41467_2025_61720_MOESM19_ESM.xlsx]

## Sheet: Data
Table S17. Incidence and hazard ratios of atrial fibrillation across deciles of polygenic risk score
Quantile	Incidence	Log-HR	SE	P_value
10	0.0340016	Ref
20	0.047956	0.354037	0.0993921	0.000368005
30	0.0507075	0.405664	0.0982667	3.65615e-05
40	0.057991	0.542114	0.0957611	1.50402e-08
50	0.0589623	0.565524	0.095466	3.14541e-09
60	0.0638758	0.647831	0.0941135	5.83993e-12
70	0.070572	0.747385	0.0925528	6.73524e-16
80	0.0811714	0.893912	0.0905637	5.58667e-23
90	0.0917846	1.02465	0.0890045	1.14325e-30
100	0.1193	1.30224	0.0861862	1.39912e-51
The statistical test was two-sided. Mutiple testing correction was deemed unnecessary.
