# Supplementary material for: Cross-population GWAS and proteomics improve risk prediction and reveal mechanisms in atrial fibrillation
Source: Nat Commun. 2025 Jul 11;16:6426. doi: 10.1038/s41467-025-61720-2 (PMC12254421; doi:10.1038/s41467-025-61720-2)
Supplement: Supplementary file 20 — Supplementary Data 18 [file 41467_2025_61720_MOESM20_ESM.xlsx]

## Sheet: Data
Table S18. Data sources for exposures used in the Mendelian randomization analysis.
Phenotype	nSNPs	F statistic	Unit	PubMed ID	Sample size	Ancestry	Measurement
Body mass index	308	89.2522	SD	30239722	806834	European	Calculated as weight (kg) divided by height (m) squared. Weight and height data were measured (most studies) or self-reported.
Waist-to-hip ratio	569	55.6602	SD	30239722	697734	European	Measured (most studies) or self-reported.
Visceral adiposity	292	50.2873	Kg	31501611	396220	European	Measured by dual-energy x-ray absorptiometry
Childhood body mass index	14	58.3931	SD	26604143	35668	European	Measured (most studies) or self-reported.
Apolipoprotein A-I	382	127.169	SD	32203549	393193	European	Measured by biochemical assays
High-density lipoprotein cholesterol	471	123.333	SD	32203549	403943	European	Measured by biochemical assays
Apolipoprotein B	229	177.421	SD	32203549	439214	European	Measured by biochemical assays
Low-density lipoprotein cholesterol	204	167.529	SD	32203549	440546	European	Measured by biochemical assays
Triglycerides	392	122.563	SD	32203549	441016	European	Measured by biochemical assays
Type 2 diabetes	492	83.7296	One-unit in log-transformed odds	32541925	148,726 cases and 965,732 non-cases	European	Self-reported or clinical diagnosis
Fasting glucose	68	124.708	mmol/L	34059833	up to 196,991	European	Measured by assays or analyser
Fasting insulin	38	51.8018	log-transformed pmol/L	34059833	up to 196,991	European	Measured by assays or analyser
Hemoglobin A1c	74	101.709	percentage	34059833	up to 196,991	European	Measured by assays or analyser
Systolic blood pressure	231	51.7408	10 mm Hg	30224653	up to 1,006,863	European	Measured by professional personnel
Diastolic blood pressure	276	49.6178	10 mm Hg	30224653	up to 1,006,863	European	Measured by professional personnel
Thyroid-stimulating hormone	44	87.8814	SD	30367059	up to 72,167	European	Laboratory
Estimated glomerular filtration rate	255	65.8915	log-transformed mL/min/1.73 m2	31152163	up to 1,046,070	Mixed (>80% European)	Creatinine-based eGFR
Smoking initiation	313	45.8786	SD in prevalence of smoking initiation	30643251	1232091	European	Smoking behaviors were measured by questionnaires. Smoking initiation is a binary phenotype representing whether an individual had ever smoked cigarettes regularly in their life.
Cigarettes per day	19	110.716	Cigarettes per day	30643251	337334	European	Average number of cigarettes smoked per day by current and former smokers
Lifetime smoking index	126	48.1571	SD	31689377	462690	European	A composite measure that combines information about a person's smoking initiation age, smoking duration, smoking intensity (cigarettes per day), and cessation age,
Alcohol consumption	84	65.9071	SD increase of log-transformed alcoholic drinks/wk	30643251	941280	European	Self-reported by questionnaires.
Coffee consumption	11	185.447	50% change	31046077	375833	European	Assessed by a 24-h recall questionnaire.
Moderate-to-vigorous physical activity	16	37.8417	Being active vs. inactive	36071172	526725	European	Measured by questionnaires and dichotomized due to the zero-inflated negative binomial nature of the distribution.
Leisure screen time	131	38.5893	SD	36071172	606820	European	Self-reported by questionnaires, including time spent watching television, playing videogames, sitting at the computers, etc
Sleep duration	74	39.8797	hour	30846698	446118	European	Self-reported by questionnaires
Short sleep	26	25.8302	<7 h/night vs >=7 h/night	30846698	446118	European	Self-reported by questionnaires
Long sleep	6	29.0578	≥9 h/night vs <9 h/night	30846698	446118	European	Self-reported by questionnaires
Insomnia	205	42.0848	One-unit in log-transformed odds	30804565	1331010	European	Self-reported information
Homocysteine	14	96.9344	SD	23824729	44147	European	Laboratory
Vitamin B9	2	91.6736	SD	23754956	37465	European	Laboratory
Vitamin B12	12	777.4	SD	23754956	45576	European	Laboratory
Vitamin C	10	89.2853	SD	33203707	52018	European	Laboratory
25-hydroxy vitamin D	5	383.316	SD	29343764	79366	European	Laboratory
Calcium	7	73.5119	SD	24068962	39400	European	Laboratory
Iron	5	323.708	μmol/L	25352340	48972	European	Laboratory
Magnesium	4	76.5	0.1 mmol/L	20700443	23829	European	Laboratory
Zinc	2	61.2536	SD	23720494	5477	European	Laboratory
Circulating proteins (UKB-PPP)	1 for each protein	>10	SD	37794186	54219	European	Olink
Circulating proteins (deCODE)	1 for each protein	>10	SD	34857953	35559	European	SomaScan
Circulating proteins (Fenland)	1 for each protein	>10	SD	34648354	10708	European	SomaScan
SD, standard deviation; SNPs, single nucleotide polymorphisms.
