# Supplementary material for: Cross-population GWAS and proteomics improve risk prediction and reveal mechanisms in atrial fibrillation
Source: Nat Commun. 2025 Jul 11;16:6426. doi: 10.1038/s41467-025-61720-2 (PMC12254421; doi:10.1038/s41467-025-61720-2)
Supplement: Supplementary file 21 — Supplementary Data 19 [file 41467_2025_61720_MOESM21_ESM.xlsx]

## Sheet: Data
Table S19. Genetic instruments for modifiable risk factors in relation to atrial fibrillation
Exposure	SNP	EA	NEA	EAF	Beta_exp	SE_exp	Pval_exp	Beta_af	SE_af	Pval_af
Alcohol consumption	rs10236149	G	A	0.1391	-0.0135	0.002219	1.18e-09	0.0037	0.0057	0.515
Alcohol consumption	rs10438820	T	C	0.6828	0.008972	0.001593	1.76e-08	0.0021	0.0042	0.62
Alcohol consumption	rs10506274	T	G	0.4766	-0.00904	0.001458	5.78e-10	-0.0106	0.0038	0.005504
Alcohol consumption	rs10750025	T	C	0.702	0.010321	0.00157	4.89e-11	0.0108	0.0044	0.01415
Alcohol consumption	rs10753661	A	G	0.6837	-0.00864	0.001569	3.76e-08	-0.0021	0.0042	0.6221
Alcohol consumption	rs10876188	T	C	0.4625	-0.00799	0.001463	4.84e-08	-0.003	0.0039	0.4365
Alcohol consumption	rs10978550	C	T	0.2075	-0.01175	0.001802	7.15e-11	0.0019	0.0049	0.6999
Alcohol consumption	rs11030084	T	C	0.18	-0.01061	0.001881	1.72e-08	-0.0157	0.0044	0.000367
Alcohol consumption	rs1104608	C	G	0.4228	-0.01097	0.001476	1.05e-13	-0.0007	0.004	0.8544
Alcohol consumption	rs1123285	G	C	0.3331	-0.0089	0.001544	8.14e-09	-0.0073	0.0041	0.07639
Alcohol consumption	rs113443718	A	G	0.311	-0.01021	0.001585	1.19e-10	0.0038	0.0042	0.365
Alcohol consumption	rs11625650	A	G	0.2191	-0.00957	0.001724	2.89e-08	0.0044	0.0043	0.3062
Alcohol consumption	rs11692435	A	G	0.1409	0.01745	0.002616	2.53e-11	-0.0048	0.0062	0.4358
Alcohol consumption	rs11940694	G	A	0.5986	0.02595	0.001486	3.03e-68	0.0171	0.0035	1.37e-06
Alcohol consumption	rs12088813	C	A	0.2605	-0.00933	0.001649	1.58e-08	-0.0069	0.0044	0.1129
Alcohol consumption	rs1217091	C	T	0.8047	0.012161	0.001865	7.05e-11	-0.0054	0.005	0.2805
Alcohol consumption	rs1229984	C	T	0.9618	0.150534	0.003861	1e-200	0.056	0.0112	6.2e-07
Alcohol consumption	rs1260326	C	T	0.6133	0.02089	0.001488	8.05e-45	0.0033	0.004	0.4001
Alcohol consumption	rs12651313	G	C	0.4491	-0.00864	0.001467	3.79e-09	0.0021	0.0034	0.535
Alcohol consumption	rs12655091	A	G	0.5231	-0.00831	0.00146	1.25e-08	0.0027	0.0038	0.4753
Alcohol consumption	rs12795042	C	A	0.6381	-0.00832	0.001504	3.25e-08	0.0165	0.0041	5.88e-05
Alcohol consumption	rs12907323	G	A	0.3894	0.008497	0.001481	9.93e-09	0.0023	0.004	0.5712
Alcohol consumption	rs13024996	A	C	0.3575	-0.01091	0.001515	5.72e-13	-0.0086	0.004	0.03302
Alcohol consumption	rs13032049	G	A	0.2738	0.010195	0.001618	3e-10	0.0122	0.0044	0.005164
Alcohol consumption	rs13066454	T	C	0.4043	-0.00878	0.001492	4.13e-09	0.0054	0.0039	0.1658
Alcohol consumption	rs13094887	T	A	0.2895	-0.01031	0.001589	8.57e-11	0.0081	0.0043	0.05917
Alcohol consumption	rs13107325	T	C	0.0723	-0.0275	0.002816	1.53e-22	0.0051	0.0085	0.5456
Alcohol consumption	rs13250583	T	C	0.221	-0.00972	0.00178	4.7e-08	-0.0001	0.0046	0.9765
Alcohol consumption	rs13383034	T	C	0.3398	0.014927	0.001551	6.31e-22	0.006	0.0038	0.12
Alcohol consumption	rs1713676	G	A	0.5234	-0.00799	0.001459	4.29e-08	-0.0155	0.004	9.23e-05
Alcohol consumption	rs17177078	T	C	0.0629	-0.02232	0.003012	1.27e-13	0.0271	0.0072	0.000185
Alcohol consumption	rs17665139	T	C	0.1477	-0.01156	0.002047	1.59e-08	0.0076	0.0054	0.1591
Alcohol consumption	rs2011092	C	T	0.3384	-0.0089	0.00154	7.35e-09	0.0248	0.0037	1.75e-11
Alcohol consumption	rs2165670	A	G	0.1186	0.02308	0.002364	1.67e-22	0.0095	0.0061	0.1185
Alcohol consumption	rs2180870	C	T	0.1266	-0.01218	0.002133	1.12e-08	-0.0113	0.0059	0.05558
Alcohol consumption	rs2472297	T	C	0.2538	0.010606	0.001685	3.1e-10	-0.0082	0.004	0.04034
Alcohol consumption	rs2532276	A	C	0.1942	-0.0218	0.002559	1.62e-17	0.0539	0.0063	1.66e-17
Alcohol consumption	rs2764771	A	G	0.3254	0.009891	0.001582	4.02e-10	0.0004	0.0041	0.9148
Alcohol consumption	rs281379	A	G	0.4928	0.013722	0.001458	4.91e-21	-0.001	0.0039	0.7949
Alcohol consumption	rs2854334	G	A	0.6063	0.009221	0.001498	7.51e-10	0.0131	0.0036	0.000261
Alcohol consumption	rs28601761	G	C	0.4183	0.009103	0.001477	7.17e-10	0.002	0.0039	0.6055
Alcohol consumption	rs28680958	A	G	0.2081	-0.011	0.00177	5.13e-10	0.0038	0.0047	0.4219
Alcohol consumption	rs28929474	T	C	0.0197	-0.0368	0.005438	1.34e-11	0.0206	0.0144	0.1526
Alcohol consumption	rs35034355	A	G	0.5175	-0.0081	0.001459	2.87e-08	0.0013	0.0039	0.741
Alcohol consumption	rs36052336	G	A	0.0615	-0.01843	0.003034	1.23e-09	-0.025	0.0083	0.002757
Alcohol consumption	rs3748034	T	G	0.1425	-0.01174	0.002082	1.67e-08	-0.0034	0.0055	0.5309
Alcohol consumption	rs378421	A	G	0.4125	-0.01121	0.001487	4.83e-14	0.0127	0.0045	0.004352
Alcohol consumption	rs3803800	G	A	0.7745	0.011379	0.001777	1.5e-10	-0.0108	0.0045	0.01558
Alcohol consumption	rs3809162	G	A	0.4147	0.009061	0.00149	1.19e-09	-0.0083	0.004	0.03735
Alcohol consumption	rs4092465	G	A	0.6299	-0.00829	0.001514	4.39e-08	-0.0003	0.0041	0.9459
Alcohol consumption	rs4501255	G	C	0.2368	0.010693	0.001719	4.83e-10	0.002	0.0051	0.6933
Alcohol consumption	rs4548913	A	G	0.6247	-0.00836	0.001511	3.11e-08	-0.0344	0.0036	1.05e-21
Alcohol consumption	rs4690727	G	C	0.7148	0.010817	0.00162	2.43e-11	-0.0143	0.0044	0.001158
Alcohol consumption	rs4699791	A	G	0.1048	0.018571	0.002477	6.58e-14	0.0097	0.0064	0.1265
Alcohol consumption	rs4815364	A	G	0.6145	0.008582	0.001499	1.02e-08	0.01	0.0038	0.008248
Alcohol consumption	rs4842786	A	G	0.5911	-0.0088	0.001479	2.73e-09	-0.0126	0.0041	0.001946
Alcohol consumption	rs4916723	C	A	0.4295	-0.00995	0.001479	1.72e-11	0.0044	0.0039	0.2632
Alcohol consumption	rs4938230	A	C	0.8309	0.01281	0.001998	1.48e-10	0.0145	0.0053	0.006481
Alcohol consumption	rs500321	T	A	0.734	-0.00967	0.001653	4.92e-09	0.0017	0.0046	0.7162
Alcohol consumption	rs5024204	T	A	0.2712	0.009703	0.001628	2.55e-09	-0.0078	0.0044	0.07608
Alcohol consumption	rs55872084	T	G	0.2223	0.009979	0.001719	6.32e-09	-0.0094	0.0047	0.04604
Alcohol consumption	rs55932213	G	A	0.7299	0.009488	0.001654	9.55e-09	0.0067	0.0045	0.1346
Alcohol consumption	rs56030824	A	G	0.3201	-0.0116	0.001563	1.15e-13	-0.0045	0.0041	0.2776
Alcohol consumption	rs56337305	C	T	0.3705	-0.00959	0.001499	1.63e-10	0.0013	0.0039	0.7385
Alcohol consumption	rs58107686	A	C	0.3305	-0.00975	0.001585	7.79e-10	-0.0051	0.0041	0.2118
Alcohol consumption	rs62044525	G	C	0.1748	-0.01217	0.001883	1.03e-10	-0.0028	0.0052	0.5876
Alcohol consumption	rs62250685	G	A	0.6225	-0.01436	0.0015	1.05e-21	-0.0169	0.0035	1.44e-06
Alcohol consumption	rs6460047	C	T	0.2012	0.011624	0.001796	9.69e-11	0.0068	0.0049	0.1623
Alcohol consumption	rs6787172	G	T	0.549	-0.00803	0.001466	4.27e-08	0.007	0.0038	0.06404
Alcohol consumption	rs682011	C	T	0.5668	0.008212	0.001468	2.22e-08	-0.0014	0.0039	0.7293
Alcohol consumption	rs6951574	C	T	0.4515	0.013222	0.001463	1.58e-19	0.0022	0.0046	0.6382
Alcohol consumption	rs705687	G	A	0.7755	-0.0109	0.001776	8.15e-10	-0.0067	0.0047	0.1558
Alcohol consumption	rs7074871	A	G	0.251	-0.0094	0.001672	1.86e-08	-0.0036	0.0044	0.4155
Alcohol consumption	rs7185555	C	G	0.146	-0.0111	0.002027	4.24e-08	-0.0082	0.0055	0.1335
Alcohol consumption	rs72859280	T	G	0.0381	0.022885	0.003902	4.44e-09	0.0288	0.0108	0.007566
Alcohol consumption	rs77165542	T	C	0.032	-0.02601	0.003971	5.63e-11	-0.0835	0.0105	2.47e-15
Alcohol consumption	rs79139602	T	A	0.0201	0.060272	0.005076	1.8e-32	0.0087	0.0135	0.52
Alcohol consumption	rs7950166	T	C	0.6366	-0.0098	0.001516	9.89e-11	0.011	0.0036	0.002412
Alcohol consumption	rs79616692	C	G	0.1021	0.016302	0.002351	4.11e-12	0.0165	0.0057	0.003976
Alcohol consumption	rs823114	A	G	0.5483	0.008768	0.001467	2.31e-09	-0.0356	0.0035	2.59e-24
Alcohol consumption	rs828867	A	G	0.5475	0.008757	0.001464	2.15e-09	0.0122	0.0035	0.000482
Alcohol consumption	rs9607814	A	C	0.2018	-0.01018	0.001859	4.31e-08	0.0131	0.0045	0.003682
Alcohol consumption	rs9838144	C	G	0.214	-0.00996	0.001793	2.65e-08	0.0084	0.0048	0.07834
Alcohol consumption	rs9950000	T	C	0.3906	-0.00912	0.001491	9.38e-10	0.0032	0.004	0.4216
Apolipoprotein A-I	rs10023962	T	G	0.1786	-0.01757	0.002544	5e-12	-0.0003	0.0053	0.9521
Apolipoprotein A-I	rs1037117	G	A	0.743	-0.01605	0.002258	1.2e-12	0.0065	0.0041	0.1116
Apolipoprotein A-I	rs10419198	C	T	0.7394	-0.017	0.002253	4.6e-14	-0.0172	0.004	1.66e-05
Apolipoprotein A-I	rs1043897	G	T	0.597	-0.01716	0.00199	6.4e-18	-0.0025	0.004	0.5255
Apolipoprotein A-I	rs1045241	C	T	0.7201	-0.01241	0.00222	2.3e-08	-0.0055	0.0043	0.1983
Apolipoprotein A-I	rs10458643	G	A	0.5123	0.010843	0.001983	4.5e-08	-0.0132	0.0037	0.0003
Apolipoprotein A-I	rs1047891	C	A	0.6878	0.025611	0.002106	4.9e-34	0.0175	0.0044	5.59e-05
Apolipoprotein A-I	rs10489044	A	G	0.8151	0.01843	0.002467	8e-14	-0.0025	0.005	0.6244
Apolipoprotein A-I	rs10504477	T	C	0.586	0.012125	0.001994	1.2e-09	0.0182	0.0038	1.23e-06
Apolipoprotein A-I	rs10507274	T	C	0.9393	-0.03142	0.004009	4.6e-15	0.0054	0.0082	0.5097
Apolipoprotein A-I	rs1055582	C	T	0.5175	-0.01549	0.001967	3.3e-15	0.0067	0.0039	0.08467
Apolipoprotein A-I	rs10745954	A	G	0.4888	0.014388	0.001964	2.4e-13	-0.003	0.0038	0.4309
Apolipoprotein A-I	rs10748165	C	T	0.5074	-0.01102	0.001965	2e-08	0.0129	0.0035	0.000201
Apolipoprotein A-I	rs10752898	T	C	0.4478	-0.01257	0.001969	1.7e-10	0.004	0.0038	0.2912
Apolipoprotein A-I	rs10798615	T	G	0.4875	0.015333	0.001965	6e-15	0.0032	0.0035	0.3634
Apolipoprotein A-I	rs10846497	A	G	0.9007	-0.04985	0.003389	5.4e-49	-0.0172	0.0064	0.00761
Apolipoprotein A-I	rs1086056	T	G	0.1658	0.018842	0.002714	3.8e-12	-0.0031	0.0053	0.5515
Apolipoprotein A-I	rs10883451	T	C	0.5318	-0.02208	0.001961	2.1e-29	0.0133	0.0035	0.00013
Apolipoprotein A-I	rs10947786	G	A	0.77	-0.01438	0.002395	1.9e-09	0.0053	0.0046	0.2483
Apolipoprotein A-I	rs10950390	C	T	0.792	0.013673	0.002429	1.8e-08	-0.0096	0.0048	0.04443
Apolipoprotein A-I	rs10951983	A	G	0.7789	-0.02868	0.002322	4.7e-35	0.0003	0.0045	0.945
Apolipoprotein A-I	rs10955991	T	C	0.3414	0.020484	0.002102	1.9e-22	-0.0009	0.0041	0.8281
Apolipoprotein A-I	rs10978335	G	A	0.4934	-0.01121	0.001977	1.5e-08	-0.0196	0.0039	6.3e-07
Apolipoprotein A-I	rs11021232	T	C	0.8204	0.01648	0.002561	1.2e-10	-0.0033	0.0051	0.5139
Apolipoprotein A-I	rs11045172	A	C	0.7978	-0.02221	0.002477	3e-19	-0.0123	0.0048	0.01109
Apolipoprotein A-I	rs11057390	T	G	0.7131	-0.01906	0.002158	1e-18	0.0165	0.004	4.02e-05
Apolipoprotein A-I	rs11067231	C	A	0.483	-0.02204	0.001963	2.9e-29	0.0001	0.0038	0.9803
Apolipoprotein A-I	rs1107850	G	A	0.5105	0.023229	0.001967	3.4e-32	0.0014	0.0034	0.6808
Apolipoprotein A-I	rs11089620	C	G	0.7859	0.032155	0.002514	1.9e-37	-0.0234	0.0043	5.53e-08
Apolipoprotein A-I	rs11159261	T	C	0.4665	-0.01177	0.001974	2.5e-09	-0.0119	0.0035	0.000735
Apolipoprotein A-I	rs11170517	C	T	0.8695	0.020704	0.002869	5.4e-13	-0.0152	0.0058	0.008556
Apolipoprotein A-I	rs111849006	G	A	0.8304	-0.01467	0.002603	1.8e-08	-0.0043	0.0053	0.4202
Apolipoprotein A-I	rs112001035	G	A	0.9307	0.047839	0.004203	5.1e-30	-0.0023	0.0086	0.786
Apolipoprotein A-I	rs11202154	C	T	0.7255	0.013321	0.002208	1.6e-09	0.0216	0.0045	1.46e-06
Apolipoprotein A-I	rs112233856	A	G	0.9687	0.038083	0.006	2.2e-10	0.0298	0.0151	0.04745
Apolipoprotein A-I	rs11245482	T	C	0.6245	0.011242	0.002021	2.6e-08	-0.0182	0.0037	7.21e-07
Apolipoprotein A-I	rs112672290	A	G	0.9375	0.025912	0.003494	1.2e-13	0.0628	0.0349	0.07195
Apolipoprotein A-I	rs112771035	C	G	0.9275	0.024072	0.003793	2.2e-10	-0.006	0.0074	0.417
Apolipoprotein A-I	rs112942650	A	T	0.9314	0.022293	0.003715	2e-09	-0.0208	0.008	0.009092
Apolipoprotein A-I	rs1132274	C	A	0.8491	0.028855	0.002717	2.4e-26	0.0167	0.0049	0.000712
Apolipoprotein A-I	rs113710278	C	T	0.9821	-0.04622	0.008177	1.6e-08	-0.0255	0.0158	0.1058
Apolipoprotein A-I	rs114760566	C	A	0.9623	0.051175	0.00474	3.6e-27	-0.0623	0.0099	3.35e-10
Apolipoprotein A-I	rs115660648	T	A	0.4705	0.011027	0.001971	2.2e-08	-0.0193	0.0038	2.73e-07
Apolipoprotein A-I	rs11591147	G	T	0.9764	-0.05324	0.00748	1.1e-12	0.0592	0.0141	2.75e-05
Apolipoprotein A-I	rs116006942	G	A	0.9427	0.028468	0.004156	7.4e-12	0.0045	0.0085	0.5931
Apolipoprotein A-I	rs11601507	C	A	0.9275	0.032753	0.0038	6.7e-18	-0.0103	0.0077	0.1811
Apolipoprotein A-I	rs11605837	G	T	0.648	0.0157	0.002117	1.2e-13	0.0023	0.0041	0.5822
Apolipoprotein A-I	rs11632618	G	A	0.9338	-0.10804	0.003848	1.7e-173	0.0151	0.008	0.05851
Apolipoprotein A-I	rs11641548	A	C	0.5986	0.013161	0.001976	2.7e-11	-0.0098	0.0037	0.008263
Apolipoprotein A-I	rs116843064	G	A	0.9762	-0.13311	0.007125	7.2e-78	0.0088	0.0137	0.5244
Apolipoprotein A-I	rs116857878	C	T	0.9831	-0.04123	0.007229	1.2e-08	-0.0291	0.0172	0.09127
Apolipoprotein A-I	rs11690597	A	G	0.8011	-0.01451	0.00243	2.3e-09	0.0183	0.0045	3.87e-05
Apolipoprotein A-I	rs11691486	T	C	0.7638	-0.0141	0.002303	9.2e-10	-0.0067	0.0045	0.1433
Apolipoprotein A-I	rs117230571	A	G	0.9293	0.022811	0.003737	1e-09	-0.0154	0.008	0.05357
Apolipoprotein A-I	rs117399007	C	T	0.9579	0.028648	0.00485	3.5e-09	0.011	0.009	0.2224
Apolipoprotein A-I	rs117687565	C	T	0.9873	-0.09677	0.009394	6.9e-25	0.0022	0.0187	0.9076
Apolipoprotein A-I	rs117739035	G	T	0.9575	0.030698	0.005273	5.8e-09	0.014	0.0104	0.1778
Apolipoprotein A-I	rs11780610	C	T	0.2955	0.013322	0.002172	8.6e-10	0.0179	0.0038	2.46e-06
Apolipoprotein A-I	rs11789603	C	T	0.9017	-0.07371	0.00317	1.3e-119	0.007	0.0067	0.2935
Apolipoprotein A-I	rs118024629	C	A	0.8209	-0.02444	0.002557	1.2e-21	0.0001	0.0054	0.9824
Apolipoprotein A-I	rs11883967	A	C	0.3477	-0.01211	0.002078	5.5e-09	-0.0038	0.0041	0.3501
Apolipoprotein A-I	rs11973318	T	C	0.8573	0.01613	0.00281	9.4e-09	0.0113	0.005	0.02386
Apolipoprotein A-I	rs12044156	G	C	0.4327	0.011892	0.001973	1.7e-09	0.0006	0.0039	0.8856
Apolipoprotein A-I	rs12045101	C	T	0.7557	0.014874	0.002296	9.2e-11	-0.0068	0.0052	0.1943
Apolipoprotein A-I	rs12074528	T	C	0.3387	-0.04254	0.002049	1e-95	0.0135	0.0036	0.000202
Apolipoprotein A-I	rs12204488	C	T	0.7577	-0.01359	0.002297	3.3e-09	-0.0131	0.0045	0.003837
Apolipoprotein A-I	rs12229372	T	C	0.8785	-0.02984	0.003303	1.7e-19	-0.0028	0.0062	0.6507
Apolipoprotein A-I	rs12263369	C	T	0.4157	0.013749	0.001996	5.6e-12	-0.0019	0.0039	0.6262
Apolipoprotein A-I	rs12273363	T	C	0.7899	0.019765	0.002426	3.7e-16	-0.0055	0.0042	0.1879
Apolipoprotein A-I	rs12292135	G	A	0.6936	0.012652	0.00211	2e-09	0.0014	0.004	0.7309
Apolipoprotein A-I	rs12357890	A	G	0.458	0.011569	0.001989	6e-09	-0.0165	0.0038	1.03e-05
Apolipoprotein A-I	rs12411959	A	T	0.7727	0.014721	0.002374	5.6e-10	0.0005	0.0048	0.9221
Apolipoprotein A-I	rs12436555	G	A	0.8394	0.014702	0.002605	1.7e-08	-0.0083	0.0054	0.1218
Apolipoprotein A-I	rs12449758	A	G	0.7028	0.012747	0.002128	2.1e-09	-0.0216	0.0038	1.8e-08
Apolipoprotein A-I	rs12510382	A	G	0.534	-0.01264	0.00198	1.7e-10	-0.0011	0.0041	0.7939
Apolipoprotein A-I	rs12546096	A	G	0.7447	0.015029	0.002289	5.1e-11	0	0.0054	0.9935
Apolipoprotein A-I	rs1260326	T	C	0.3867	0.025843	0.002002	4e-38	-0.0033	0.004	0.4001
Apolipoprotein A-I	rs12740374	G	T	0.7807	-0.04432	0.00236	1.1e-78	0.0169	0.0041	3.71e-05
Apolipoprotein A-I	rs12810864	G	C	0.9105	-0.02319	0.003589	1e-10	-0.0032	0.0091	0.7249
Apolipoprotein A-I	rs12867032	T	A	0.9516	0.026778	0.004516	3e-09	-0.0112	0.0092	0.2223
Apolipoprotein A-I	rs12938061	T	C	0.5714	0.011058	0.001985	2.5e-08	-0.0033	0.0038	0.3846
Apolipoprotein A-I	rs12975319	G	A	0.6957	0.013456	0.002153	4.1e-10	-0.0124	0.0042	0.003179
Apolipoprotein A-I	rs12976395	G	C	0.504	-0.03809	0.002112	1.1e-72	0.0096	0.0045	0.03471
Apolipoprotein A-I	rs12984021	A	C	0.9032	0.017591	0.00322	4.7e-08	-0.0101	0.0064	0.1128
Apolipoprotein A-I	rs12987470	A	T	0.6972	-0.01205	0.002153	2.2e-08	0.0126	0.0038	0.001057
Apolipoprotein A-I	rs13024140	G	C	0.5867	0.011561	0.001988	6e-09	-0.0076	0.0039	0.0499
Apolipoprotein A-I	rs13097947	T	C	0.3505	-0.01396	0.002091	2.5e-11	-0.0004	0.0051	0.9352
Apolipoprotein A-I	rs13107325	C	T	0.9277	0.07157	0.003731	5.1e-82	-0.0051	0.0085	0.5456
Apolipoprotein A-I	rs13108218	A	G	0.3812	0.013281	0.002032	6.4e-11	-0.0025	0.0041	0.5365
Apolipoprotein A-I	rs13111599	A	G	0.2653	-0.01225	0.002231	4e-08	0.0123	0.004	0.002185
Apolipoprotein A-I	rs1318175	C	T	0.8349	0.078148	0.002683	1.8e-186	0.0064	0.0048	0.1802
Apolipoprotein A-I	rs13300004	A	G	0.9874	0.05353	0.008811	1.2e-09	-0.0366	0.0199	0.0665
Apolipoprotein A-I	rs133015	C	G	0.568	-0.02001	0.001985	6.6e-24	-0.0132	0.0035	0.000157
Apolipoprotein A-I	rs13326165	A	G	0.1997	0.01948	0.002428	1e-15	-0.0008	0.0049	0.8675
Apolipoprotein A-I	rs13379043	T	C	0.7356	-0.02172	0.002231	2e-22	0.0027	0.0044	0.5416
Apolipoprotein A-I	rs13402475	C	G	0.1913	0.02398	0.002574	1.2e-20	-0.0074	0.0062	0.2348
Apolipoprotein A-I	rs13411625	A	T	0.7769	0.01355	0.002382	1.3e-08	-0.0055	0.0046	0.2364
Apolipoprotein A-I	rs1364422	C	T	0.7221	0.027036	0.002191	5.4e-35	0.0054	0.0044	0.2194
Apolipoprotein A-I	rs138354839	C	A	0.9871	0.066985	0.008662	1e-14	-0.0039	0.0254	0.8796
Apolipoprotein A-I	rs1395221	G	T	0.5934	0.013254	0.002011	4.4e-11	-0.007	0.0039	0.07346
Apolipoprotein A-I	rs139915535	A	G	0.9832	0.143689	0.007363	8.4e-85	-0.0044	0.0166	0.792
Apolipoprotein A-I	rs1400362	T	C	0.2586	-0.01254	0.002268	3.2e-08	0.0061	0.0045	0.1694
Apolipoprotein A-I	rs140164052	G	A	0.9645	0.035405	0.0056	2.6e-10	-0.0177	0.0109	0.1034
Apolipoprotein A-I	rs140584594	A	G	0.3417	-0.0356	0.002193	2.8e-59	0.0014	0.0086	0.8704
Apolipoprotein A-I	rs1406982	T	A	0.6819	0.014286	0.002112	1.4e-11	0.0022	0.0037	0.5501
Apolipoprotein A-I	rs141949189	A	T	0.6168	0.019277	0.002071	1.3e-20	-0.0142	0.0056	0.01093
Apolipoprotein A-I	rs142958146	A	G	0.9924	0.076971	0.011892	9.6e-11	0.0237	0.0261	0.3657
Apolipoprotein A-I	rs143474489	T	A	0.9809	-0.04152	0.006711	6.1e-10	0.0001	0.0169	0.9939
Apolipoprotein A-I	rs144033177	A	C	0.983	0.049656	0.008068	7.5e-10	0.013	0.0141	0.3581
Apolipoprotein A-I	rs144311893	C	T	0.9794	-0.12277	0.006905	1e-70	0.0214	0.0151	0.1559
Apolipoprotein A-I	rs144475339	G	C	0.9868	-0.05814	0.010499	3.1e-08	0.0143	0.0214	0.5037
Apolipoprotein A-I	rs1446585	A	G	0.6985	-0.0186	0.002238	9.5e-17	0.0202	0.004	3.73e-07
Apolipoprotein A-I	rs145184406	T	A	0.8093	0.014751	0.002504	3.9e-09	-0.0064	0.0066	0.3266
Apolipoprotein A-I	rs1468642	T	A	0.625	0.015718	0.002064	2.6e-14	0.019	0.0172	0.2693
Apolipoprotein A-I	rs147525635	G	A	0.4446	0.012819	0.001978	9.1e-11	-0.0099	0.0035	0.00505
Apolipoprotein A-I	rs150237291	T	C	0.9763	-0.04942	0.006751	2.5e-13	0.0042	0.0135	0.7553
Apolipoprotein A-I	rs150483923	C	A	0.7836	-0.01973	0.002357	5.7e-17	0.0148	0.0041	0.000323
Apolipoprotein A-I	rs150844304	A	C	0.9746	0.075233	0.006159	2.6e-34	0.0215	0.0136	0.1144
Apolipoprotein A-I	rs1540687	A	T	0.3522	-0.01156	0.0021	3.7e-08	-0.0095	0.0041	0.0192
Apolipoprotein A-I	rs1583974	C	G	0.5635	0.018304	0.002004	6.6e-20	-0.0089	0.0039	0.02323
Apolipoprotein A-I	rs1601933	C	T	0.5396	0.084303	0.001997	1e-200	0.0109	0.0039	0.005488
Apolipoprotein A-I	rs16844296	G	A	0.801	0.014057	0.002405	5e-09	0.0023	0.0049	0.6377
Apolipoprotein A-I	rs17008972	G	A	0.8567	-0.01938	0.002981	8e-11	-0.0153	0.0056	0.006119
Apolipoprotein A-I	rs17138358	G	C	0.6239	0.026074	0.002006	1.3e-38	-0.0112	0.004	0.004989
Apolipoprotein A-I	rs1716393	G	T	0.4059	0.024082	0.002	2.2e-33	-0.0011	0.004	0.774
Apolipoprotein A-I	rs1718859	T	C	0.4228	-0.01166	0.001998	5.3e-09	0.0081	0.0035	0.0189
Apolipoprotein A-I	rs17191491	A	G	0.5436	-0.01094	0.001979	3.3e-08	0.0053	0.0038	0.1667
Apolipoprotein A-I	rs17321999	C	A	0.8048	0.014918	0.002394	4.6e-10	0.0039	0.0049	0.4246
Apolipoprotein A-I	rs17326656	G	T	0.7787	0.018301	0.002307	2.1e-15	-0.0031	0.0041	0.4495
Apolipoprotein A-I	rs174566	A	G	0.6429	0.03493	0.002056	9.2e-65	0.0111	0.0036	0.001848
Apolipoprotein A-I	rs17520254	C	G	0.9404	-0.05817	0.004147	1.1e-44	0.0203	0.0084	0.01512
Apolipoprotein A-I	rs1771582	T	G	0.4343	-0.01486	0.002038	3e-13	-0.0183	0.0045	5.06e-05
Apolipoprotein A-I	rs17740942	T	A	0.8902	-0.01926	0.003154	1e-09	0.0122	0.007	0.08157
Apolipoprotein A-I	rs1800961	C	T	0.9628	0.148995	0.005665	1.8e-152	0.0158	0.0099	0.1123
Apolipoprotein A-I	rs183078	A	G	0.6181	-0.01431	0.002004	9.5e-13	0.0112	0.0039	0.004521
Apolipoprotein A-I	rs1834144	C	A	0.6084	-0.01191	0.002033	4.6e-09	-0.0039	0.004	0.3202
Apolipoprotein A-I	rs1852922	G	A	0.3135	-0.01238	0.002129	6.1e-09	0.0068	0.0043	0.1115
Apolipoprotein A-I	rs1862205	G	A	0.595	-0.01103	0.002002	3.6e-08	0.0032	0.0039	0.4167
Apolipoprotein A-I	rs1864167	G	A	0.4817	0.015422	0.00198	6.8e-15	-0.0048	0.0037	0.1946
Apolipoprotein A-I	rs186586197	A	C	0.9695	-0.03421	0.005836	4.6e-09	0.0045	0.0151	0.768
Apolipoprotein A-I	rs1877031	G	A	0.3369	-0.02547	0.002082	2.1e-34	0.0334	0.0037	4.79e-19
Apolipoprotein A-I	rs1919309	T	C	0.4852	-0.01174	0.001968	2.5e-09	0.0285	0.0035	7.16e-16
Apolipoprotein A-I	rs2066714	T	C	0.8801	-0.05428	0.002929	1.1e-76	-0.0106	0.006	0.07496
Apolipoprotein A-I	rs2071379	A	G	0.4127	0.021401	0.002	1e-26	-0.0039	0.0039	0.3132
Apolipoprotein A-I	rs2111705	G	A	0.4807	0.014852	0.001973	5.1e-14	0.0047	0.0039	0.2253
Apolipoprotein A-I	rs2159935	G	A	0.0006	-0.01146	0.001963	5.4e-09	0.1205	0.1695	0.4769
Apolipoprotein A-I	rs2204886	T	A	0.4868	0.01116	0.001965	1.4e-08	0.0261	0.0036	2.37e-13
Apolipoprotein A-I	rs2246012	T	C	0.8184	0.016799	0.002633	1.8e-10	-0.0153	0.0051	0.002691
Apolipoprotein A-I	rs2247355	C	T	0.8029	-0.01767	0.00254	3.5e-12	0.0132	0.0044	0.002639
Apolipoprotein A-I	rs2269434	T	C	0.6343	-0.03457	0.002059	2.8e-63	0.0065	0.0041	0.1141
Apolipoprotein A-I	rs2281718	A	T	0.4032	-0.05349	0.002012	1.1e-155	0.001	0.0047	0.8364
Apolipoprotein A-I	rs2297402	C	T	0.9752	0.070036	0.006695	1.3e-25	0.0317	0.0134	0.01781
Apolipoprotein A-I	rs2298624	C	T	0.8548	-0.03198	0.002891	1.9e-28	0	0.0054	0.9935
Apolipoprotein A-I	rs2343593	T	C	0.4271	-0.01129	0.002022	2.3e-08	0.0211	0.0038	2.97e-08
Apolipoprotein A-I	rs235314	C	T	0.4945	0.021487	0.001976	1.5e-27	0.0017	0.0039	0.6706
Apolipoprotein A-I	rs2395158	A	G	0.8388	0.034568	0.002612	5.4e-40	-0.0129	0.0061	0.03357
Apolipoprotein A-I	rs2395617	A	C	0.1137	0.019571	0.002991	6e-11	0.0095	0.0063	0.1296
Apolipoprotein A-I	rs2419605	A	G	0.858	0.031262	0.002781	2.6e-29	-0.0121	0.0055	0.02833
Apolipoprotein A-I	rs248653	T	A	0.9518	0.029602	0.005237	1.6e-08	0.0214	0.0094	0.02279
Apolipoprotein A-I	rs2494748	C	T	0.3895	0.032242	0.002025	4.6e-57	-0.008	0.0041	0.0473
Apolipoprotein A-I	rs2520096	A	G	0.6908	-0.01407	0.002215	2.2e-10	0.0186	0.0039	1.76e-06
Apolipoprotein A-I	rs2540951	A	G	0.6231	-0.01211	0.00202	2e-09	0.0703	0.0037	1.11e-82
Apolipoprotein A-I	rs2544654	G	T	0.2766	-0.01277	0.002179	4.7e-09	0.0105	0.0044	0.01623
Apolipoprotein A-I	rs254559	C	A	0.5967	0.017073	0.002002	1.5e-17	0.0002	0.0039	0.9561
Apolipoprotein A-I	rs2642438	A	G	0.2952	-0.02913	0.002141	3.6e-42	-0.0006	0.0043	0.8923
Apolipoprotein A-I	rs267738	T	G	0.7902	-0.03435	0.002367	9.5e-48	-0.0141	0.0043	0.001145
Apolipoprotein A-I	rs2698737	C	T	0.5124	0.010893	0.001971	3.3e-08	-0.0085	0.0048	0.0761
Apolipoprotein A-I	rs2700892	A	C	0.5412	0.013873	0.001973	2e-12	-0.0002	0.0039	0.96
Apolipoprotein A-I	rs2740488	A	C	0.7475	0.080518	0.002225	1e-200	-0.0009	0.0045	0.8399
Apolipoprotein A-I	rs2792751	T	C	0.2913	0.037527	0.002197	2e-65	0.0005	0.0042	0.9128
Apolipoprotein A-I	rs2804894	G	A	0.2668	-0.01626	0.002249	4.9e-13	-0.0003	0.0045	0.9482
Apolipoprotein A-I	rs28362901	C	A	0.9088	0.02469	0.003458	9.4e-13	0.01	0.0068	0.1413
Apolipoprotein A-I	rs28567061	A	G	0.7524	0.015695	0.002412	7.7e-11	0.0037	0.0047	0.4326
Apolipoprotein A-I	rs286965	T	C	0.3719	0.015984	0.002035	4e-15	-0.0078	0.004	0.05179
Apolipoprotein A-I	rs28824216	C	T	0.9786	-0.03756	0.006752	2.7e-08	0.0079	0.0139	0.5692
Apolipoprotein A-I	rs2923078	A	T	0.7175	0.018795	0.002175	5.5e-18	0.008	0.0042	0.05855
Apolipoprotein A-I	rs2925979	T	C	0.3071	-0.02852	0.00213	7e-41	0.0011	0.0042	0.7883
Apolipoprotein A-I	rs2943645	C	T	0.3621	0.033855	0.002049	2.4e-61	-0.002	0.004	0.6227
Apolipoprotein A-I	rs2963472	G	A	0.7973	0.018066	0.002407	6.1e-14	-0.0211	0.0044	1.9e-06
Apolipoprotein A-I	rs2965169	A	C	0.6174	-0.01889	0.002012	6.3e-21	0.0034	0.0041	0.4128
Apolipoprotein A-I	rs2972166	G	A	0.713	-0.01496	0.002208	1.3e-11	0.0141	0.0043	0.000904
Apolipoprotein A-I	rs2982521	A	T	0.3901	-0.01519	0.002029	7e-14	0.0038	0.0039	0.3371
Apolipoprotein A-I	rs3014246	C	T	0.2835	-0.01172	0.002145	4.7e-08	-0.0096	0.0043	0.02564
Apolipoprotein A-I	rs3184504	T	C	0.4646	-0.0166	0.001963	2.7e-17	0.0048	0.0039	0.2108
Apolipoprotein A-I	rs33042	G	A	0.7491	-0.01666	0.002278	2.6e-13	0.0135	0.0041	0.000937
Apolipoprotein A-I	rs331	G	A	0.7388	-0.08756	0.00222	1e-200	0.0173	0.0044	9.99e-05
Apolipoprotein A-I	rs34138141	G	T	0.7366	0.018098	0.002187	1.3e-16	0.0074	0.0045	0.09576
Apolipoprotein A-I	rs34180494	A	C	0.6954	0.012781	0.002199	6.2e-09	0.0102	0.0042	0.0157
Apolipoprotein A-I	rs34184910	A	G	0.6336	-0.01114	0.002031	4.1e-08	0.0008	0.004	0.8326
Apolipoprotein A-I	rs34397747	T	C	0.9135	0.039352	0.003561	2.2e-28	-0.0162	0.0076	0.03253
Apolipoprotein A-I	rs34642857	T	C	0.7688	0.013374	0.002277	4.3e-09	-0.012	0.0047	0.009938
Apolipoprotein A-I	rs34712273	C	A	0.4425	0.013347	0.001994	2.2e-11	-0.0078	0.0042	0.0603
Apolipoprotein A-I	rs34767118	A	G	0.6809	-0.01689	0.002104	9.8e-16	0.015	0.0042	0.000329
Apolipoprotein A-I	rs34830321	C	T	0.9854	0.05397	0.00853	2.5e-10	-0.0276	0.0194	0.1548
Apolipoprotein A-I	rs34942359	C	G	0.8255	0.019083	0.002547	6.8e-14	-0.0123	0.0046	0.008003
Apolipoprotein A-I	rs34955778	T	C	0.5755	0.012376	0.001981	4.2e-10	0.0003	0.004	0.943
Apolipoprotein A-I	rs35137994	C	T	0.9447	-0.03713	0.00426	2.9e-18	-0.004	0.0087	0.6453
Apolipoprotein A-I	rs351862	C	T	0.8642	-0.01843	0.003095	2.6e-09	0.005	0.0059	0.3904
Apolipoprotein A-I	rs352126	C	T	0.6622	-0.01271	0.00213	2.4e-09	0.0039	0.0044	0.3712
Apolipoprotein A-I	rs35650976	C	T	0.7235	-0.01503	0.002152	2.9e-12	-0.0035	0.0045	0.4335
Apolipoprotein A-I	rs36096231	C	T	0.9362	0.020767	0.003788	4.2e-08	0.0197	0.0084	0.01872
Apolipoprotein A-I	rs367677	A	G	0.7809	-0.0175	0.002313	3.9e-14	-0.0161	0.0044	0.00028
Apolipoprotein A-I	rs3732356	G	T	0.0764	0.036854	0.003982	2.1e-20	-0.0035	0.0078	0.6493
Apolipoprotein A-I	rs374039502	T	A	0.9756	0.043997	0.007266	1.4e-09	0.0488	0.0148	0.000966
Apolipoprotein A-I	rs3740688	G	T	0.462	-0.01563	0.001973	2.4e-15	-0.0166	0.0036	4.05e-06
Apolipoprotein A-I	rs3747973	A	G	0.41	-0.01482	0.001996	1.1e-13	0.0341	0.0036	1.08e-21
Apolipoprotein A-I	rs3749748	C	T	0.7785	-0.02209	0.002284	4e-22	0.0052	0.0051	0.3016
Apolipoprotein A-I	rs3760230	C	G	0.4268	0.013619	0.00199	7.6e-12	-0.0073	0.0039	0.06379
Apolipoprotein A-I	rs3768321	G	T	0.8128	0.042308	0.002466	5.7e-66	-0.0184	0.0051	0.000285
Apolipoprotein A-I	rs3798233	A	C	0.5858	-0.01803	0.002	1.9e-19	0.007	0.0035	0.04498
Apolipoprotein A-I	rs3800461	G	C	0.8659	0.037663	0.003078	2e-34	-0.0267	0.0052	3.25e-07
Apolipoprotein A-I	rs3802548	T	A	0.7508	-0.03409	0.002298	8.9e-50	0.0049	0.0045	0.27
Apolipoprotein A-I	rs3814883	C	T	0.5377	0.01273	0.001959	8.2e-11	-0.0165	0.0039	2.73e-05
Apolipoprotein A-I	rs3859588	T	A	0.7729	0.014691	0.002402	9.6e-10	0.0108	0.0048	0.02324
Apolipoprotein A-I	rs3897473	T	G	0.3816	0.011562	0.002026	1.1e-08	-0.0063	0.0036	0.08039
Apolipoprotein A-I	rs3915932	G	C	0.5894	-0.01579	0.001996	2.6e-15	0.0024	0.004	0.5423
Apolipoprotein A-I	rs3936511	A	G	0.8243	0.022003	0.002492	1.1e-18	-0.0001	0.0051	0.9898
Apolipoprotein A-I	rs41272086	G	A	0.8975	0.0373	0.003196	1.8e-31	0.0237	0.0059	6.01e-05
Apolipoprotein A-I	rs4239651	T	C	0.2093	-0.02642	0.002429	1.5e-27	-0.0009	0.0048	0.8463
Apolipoprotein A-I	rs429358	T	C	0.8416	0.102369	0.002716	1e-200	0.0019	0.0054	0.7303
Apolipoprotein A-I	rs4356188	C	G	0.3261	0.018186	0.002143	2.1e-17	-0.004	0.0044	0.3605
Apolipoprotein A-I	rs4441609	T	C	0.4029	-0.01112	0.002025	4e-08	0.0097	0.004	0.01408
Apolipoprotein A-I	rs4450131	T	C	0.4937	-0.01161	0.001974	4e-09	-0.0047	0.0039	0.2274
Apolipoprotein A-I	rs4474021	G	T	0.6791	0.012595	0.002099	2e-09	0.0002	0.0042	0.9692
Apolipoprotein A-I	rs450244	T	C	0.0986	-0.03024	0.003451	1.9e-18	-0.0007	0.007	0.9246
Apolipoprotein A-I	rs4599108	C	T	0.5183	-0.01404	0.001983	1.4e-12	0.0037	0.0047	0.4324
Apolipoprotein A-I	rs4632228	G	T	0.7847	0.019873	0.002409	1.6e-16	0.009	0.0043	0.03711
Apolipoprotein A-I	rs4648892	C	T	0.2691	-0.01595	0.002177	2.3e-13	-0.0109	0.0041	0.007113
Apolipoprotein A-I	rs4652192	C	A	0.7985	-0.01502	0.002507	2.1e-09	0.0051	0.0054	0.3481
Apolipoprotein A-I	rs4654395	C	T	0.4567	0.012293	0.001968	4.2e-10	0.0045	0.0039	0.2511
Apolipoprotein A-I	rs4676609	C	T	0.79	-0.01503	0.002475	1.2e-09	-0.0035	0.0048	0.4661
Apolipoprotein A-I	rs4714554	A	G	0.4092	-0.01433	0.002031	1.8e-12	0.0089	0.0039	0.02342
Apolipoprotein A-I	rs4725969	C	T	0.6645	-0.01234	0.002085	3.2e-09	-0.0256	0.0036	2.48e-12
Apolipoprotein A-I	rs4762756	T	C	0.2667	-0.014	0.002248	4.7e-10	0.0173	0.004	1.16e-05
Apolipoprotein A-I	rs4775033	A	T	0.8807	0.05002	0.003027	2.4e-61	0.0155	0.006	0.01007
Apolipoprotein A-I	rs4784709	T	A	0.0526	0.061813	0.004946	7.6e-36	-0.0151	0.0107	0.1606
Apolipoprotein A-I	rs4820346	C	G	0.3411	-0.01292	0.002139	1.5e-09	0.0153	0.0042	0.000262
Apolipoprotein A-I	rs4871603	C	T	0.3518	-0.01618	0.002058	3.7e-15	0.0049	0.0038	0.1936
Apolipoprotein A-I	rs4875043	A	C	0.783	0.015154	0.002405	2.9e-10	-0.0132	0.0048	0.00665
Apolipoprotein A-I	rs4930352	G	T	0.5083	-0.01671	0.001997	6e-17	-0.0011	0.0036	0.7638
Apolipoprotein A-I	rs49675	G	A	0.9105	-0.02117	0.003309	1.6e-10	0.0082	0.0068	0.2306
Apolipoprotein A-I	rs514924	A	G	0.1172	0.019814	0.003273	1.4e-09	-0.0112	0.0061	0.06836
Apolipoprotein A-I	rs515756	T	G	0.7369	-0.01347	0.002187	7.4e-10	0.0023	0.0045	0.6066
Apolipoprotein A-I	rs55652051	A	G	0.7887	0.014846	0.002353	2.8e-10	0.0087	0.0046	0.06139
Apolipoprotein A-I	rs55710224	G	A	0.5184	-0.01218	0.001965	5.7e-10	-0.0119	0.0038	0.001907
Apolipoprotein A-I	rs557675	T	G	0.5505	-0.01389	0.001967	1.6e-12	0.0051	0.0039	0.1894
Apolipoprotein A-I	rs55781197	A	G	0.8702	-0.05612	0.003058	3.2e-75	0.005	0.0059	0.3903
Apolipoprotein A-I	rs557933	A	C	0.4736	-0.0191	0.001965	2.5e-22	-0.0096	0.0039	0.01349
Apolipoprotein A-I	rs55801554	C	A	0.7598	-0.01372	0.002279	1.8e-09	-0.0106	0.0046	0.02094
Apolipoprotein A-I	rs559355	A	T	0.8166	0.044653	0.002691	8e-62	0	0.0049	0.9927
Apolipoprotein A-I	rs56090699	T	C	0.7089	-0.0153	0.002151	1.1e-12	0.0083	0.0044	0.06319
Apolipoprotein A-I	rs56105022	G	A	0.9648	0.037833	0.005558	1e-11	-0.0094	0.0113	0.4046
Apolipoprotein A-I	rs56196860	C	A	0.9711	-0.03436	0.005641	1.1e-09	0.0314	0.0126	0.01295
Apolipoprotein A-I	rs56271783	G	C	0.9523	0.040535	0.004766	1.8e-17	0.0214	0.0108	0.04794
Apolipoprotein A-I	rs568551048	A	G	0.552	-0.02051	0.002093	1.1e-22	-0.0297	0.0172	0.08421
Apolipoprotein A-I	rs58473820	C	T	0.6211	-0.02074	0.002026	1.4e-24	0.0018	0.0041	0.6687
Apolipoprotein A-I	rs589942	C	G	0.6858	0.018547	0.002071	3.4e-19	-0.0107	0.0043	0.01314
Apolipoprotein A-I	rs59038405	A	T	0.536	-0.01161	0.001966	3.5e-09	0.0069	0.0039	0.07498
Apolipoprotein A-I	rs59104589	C	T	0.6455	-0.01703	0.002042	7.6e-17	0.0017	0.0055	0.7649
Apolipoprotein A-I	rs59137082	C	T	0.741	-0.01365	0.002285	2.3e-09	0.0079	0.0036	0.02777
Apolipoprotein A-I	rs59347135	C	G	0.9528	0.080634	0.00479	1.4e-63	0.0015	0.0097	0.8774
Apolipoprotein A-I	rs6059958	C	T	0.8183	-0.01725	0.002631	5.4e-11	0.0083	0.0051	0.1016
Apolipoprotein A-I	rs6062510	G	C	0.3136	0.015191	0.002097	4.3e-13	-0.0066	0.0043	0.1255
Apolipoprotein A-I	rs60667919	C	A	0.3303	-0.01351	0.002126	2.1e-10	-0.0013	0.0046	0.7845
Apolipoprotein A-I	rs613808	A	G	0.3139	0.084943	0.002184	1e-200	0.0127	0.0042	0.002541
Apolipoprotein A-I	rs61596977	C	T	0.8547	0.015472	0.002827	4.4e-08	-0.0172	0.0049	0.000477
Apolipoprotein A-I	rs61748951	C	A	0.9774	0.036818	0.006599	2.4e-08	-0.102	0.0123	1.14e-16
Apolipoprotein A-I	rs61789561	G	A	0.8172	-0.03131	0.002472	9.4e-37	0.0259	0.0047	3.17e-08
Apolipoprotein A-I	rs61805076	T	C	0.6824	0.015326	0.002078	1.6e-13	-0.0019	0.0042	0.6524
Apolipoprotein A-I	rs62114506	G	C	0.7199	-0.01405	0.002226	2.8e-10	0.0032	0.0043	0.4586
Apolipoprotein A-I	rs62135193	C	T	0.4765	0.010868	0.001976	3.8e-08	0.0052	0.0035	0.1359
Apolipoprotein A-I	rs62203108	T	C	0.7402	-0.01656	0.002173	2.5e-14	-0.0033	0.0046	0.4697
Apolipoprotein A-I	rs62369484	T	C	0.9494	0.02498	0.004269	4.9e-09	-0.0219	0.0087	0.01183
Apolipoprotein A-I	rs62405458	C	T	0.8074	0.014733	0.00255	7.6e-09	-0.0024	0.005	0.6238
Apolipoprotein A-I	rs62555197	A	C	0.8261	0.014659	0.002662	3.7e-08	-0.0295	0.0079	0.000175
Apolipoprotein A-I	rs635634	C	T	0.8061	-0.03065	0.002537	1.3e-33	-0.0451	0.0058	8.49e-15
Apolipoprotein A-I	rs6430954	G	T	0.6757	0.013793	0.002105	5.7e-11	-0.001	0.0041	0.813
Apolipoprotein A-I	rs6448429	C	T	0.8359	0.02225	0.002658	5.6e-17	0.022	0.0049	7.46e-06
Apolipoprotein A-I	rs6458867	A	G	0.364	-0.01137	0.002052	3e-08	0.0018	0.0043	0.6667
Apolipoprotein A-I	rs6467595	C	T	0.2275	-0.01455	0.002349	5.8e-10	-0.002	0.0046	0.6681
Apolipoprotein A-I	rs6469605	C	T	0.418	-0.03506	0.001983	5.5e-70	0.007	0.0036	0.05422
Apolipoprotein A-I	rs6499102	A	G	0.0679	-0.03721	0.004152	3.2e-19	-0.0091	0.0085	0.2813
Apolipoprotein A-I	rs6507716	A	G	0.5167	-0.01345	0.001966	7.9e-12	0.0161	0.0034	1.73e-06
Apolipoprotein A-I	rs6532796	A	G	0.3033	0.013176	0.002157	1e-09	0.0054	0.0043	0.2092
Apolipoprotein A-I	rs6686889	C	T	0.743	0.015687	0.002263	4.2e-12	0.0009	0.0045	0.8471
Apolipoprotein A-I	rs676210	G	A	0.7763	-0.06012	0.002424	9.2e-136	-0.0026	0.0047	0.5788
Apolipoprotein A-I	rs6765484	C	T	0.5079	-0.02035	0.001966	4.1e-25	0.0022	0.0039	0.567
Apolipoprotein A-I	rs6785881	C	T	0.5198	0.011677	0.001966	2.9e-09	0.0009	0.0038	0.8054
Apolipoprotein A-I	rs6807935	A	G	0.6591	0.012632	0.002067	9.9e-10	-0.025	0.0037	1.04e-11
Apolipoprotein A-I	rs681869	C	T	0.2938	0.016464	0.002151	2e-14	-0.0009	0.0038	0.8226
Apolipoprotein A-I	rs686030	C	A	0.1458	-0.05634	0.00282	7.8e-89	0.0176	0.0056	0.001504
Apolipoprotein A-I	rs6969773	T	C	0.5259	0.010835	0.001973	4e-08	-0.0166	0.0036	4.35e-06
Apolipoprotein A-I	rs6977416	G	A	0.6612	0.015724	0.002099	6.7e-14	0.0217	0.0036	1.85e-09
Apolipoprotein A-I	rs698927	A	C	0.8204	-0.02456	0.00253	2.9e-22	-0.007	0.005	0.1609
Apolipoprotein A-I	rs7036107	A	G	0.4904	0.011274	0.002001	1.8e-08	-0.0018	0.004	0.6527
Apolipoprotein A-I	rs7134035	C	T	0.2056	-0.01657	0.002563	1e-10	0.0249	0.0046	6.03e-08
Apolipoprotein A-I	rs71355297	C	T	0.7828	0.014105	0.002336	1.6e-09	-0.0072	0.0047	0.1298
Apolipoprotein A-I	rs7136506	T	C	0.7804	0.031893	0.002423	1.4e-39	-0.0003	0.0048	0.9483
Apolipoprotein A-I	rs71421262	A	G	0.4171	-0.01153	0.002004	8.8e-09	0.0026	0.0039	0.5121
Apolipoprotein A-I	rs7170463	A	G	0.685	-0.01613	0.002118	2.6e-14	0.0086	0.0039	0.02692
Apolipoprotein A-I	rs7186799	A	C	0.5637	0.018587	0.00197	3.9e-21	0.0075	0.0038	0.0504
Apolipoprotein A-I	rs7222619	T	C	0.4729	-0.03033	0.002055	2.5e-49	-0.0083	0.0077	0.2765
Apolipoprotein A-I	rs7238484	G	T	0.7397	0.021432	0.002217	4.2e-22	-0.0174	0.004	1.08e-05
Apolipoprotein A-I	rs7251640	T	C	0.7984	-0.01523	0.0025	1.1e-09	-0.0019	0.0049	0.7064
Apolipoprotein A-I	rs7259070	T	C	0.4164	0.014561	0.002017	5.2e-13	0.0009	0.0041	0.8255
Apolipoprotein A-I	rs72647336	G	A	0.9489	0.025	0.004574	4.6e-08	-0.0121	0.0097	0.2099
Apolipoprotein A-I	rs72729623	C	T	0.8476	0.015339	0.002803	4.4e-08	0.0111	0.0054	0.04165
Apolipoprotein A-I	rs72755439	C	T	0.7231	-0.01214	0.002209	3.9e-08	0.0028	0.0047	0.5574
Apolipoprotein A-I	rs72796869	C	T	0.967	-0.0331	0.005135	1.1e-10	-0.0243	0.012	0.04308
Apolipoprotein A-I	rs72823014	G	A	0.8826	-0.02303	0.002965	8e-15	-0.0146	0.0061	0.01596
Apolipoprotein A-I	rs72836561	C	T	0.9682	0.14208	0.00564	5.2e-140	0.0157	0.0096	0.102
Apolipoprotein A-I	rs72926946	C	A	0.7043	0.015461	0.002143	5.4e-13	0.0126	0.0038	0.000878
Apolipoprotein A-I	rs72959041	G	A	0.9442	0.035989	0.004601	5.2e-15	0.0199	0.0088	0.02346
Apolipoprotein A-I	rs7304603	T	C	0.451	0.012646	0.001974	1.5e-10	-0.0149	0.0035	2.54e-05
Apolipoprotein A-I	rs73052033	T	C	0.8236	0.018391	0.002532	3.8e-13	0.016	0.0047	0.000622
Apolipoprotein A-I	rs73119306	A	G	0.7547	-0.02765	0.002291	1.5e-33	-0.0032	0.0045	0.4718
Apolipoprotein A-I	rs731758	C	G	0.3889	-0.01256	0.002029	6e-10	-0.0139	0.0036	0.000136
Apolipoprotein A-I	rs73216700	G	A	0.5696	-0.01642	0.001983	1.2e-16	-0.0012	0.0039	0.7585
Apolipoprotein A-I	rs73375614	T	C	0.9488	-0.02425	0.004309	1.8e-08	0.0008	0.0092	0.9314
Apolipoprotein A-I	rs73578509	C	G	0.9824	0.054926	0.007637	6.4e-13	-0.0144	0.0169	0.3943
Apolipoprotein A-I	rs737338	C	T	0.9537	0.108223	0.005334	1.6e-91	-0.0191	0.0093	0.0395
Apolipoprotein A-I	rs738409	C	G	0.7762	0.022662	0.002383	1.9e-21	0.0158	0.0046	0.000619
Apolipoprotein A-I	rs74333499	T	C	0.9288	0.023926	0.004302	2.7e-08	-0.009	0.0083	0.2781
Apolipoprotein A-I	rs74419430	T	A	0.6083	-0.01285	0.001994	1.2e-10	0.0002	0.0049	0.9692
Apolipoprotein A-I	rs74444445	T	C	0.9771	0.059123	0.0067	1.1e-18	-0.0402	0.0149	0.007119
Apolipoprotein A-I	rs74456742	G	A	0.9432	-0.03062	0.0053	7.6e-09	-0.0089	0.0096	0.3547
Apolipoprotein A-I	rs74500135	T	C	0.9893	-0.0736	0.010338	1.1e-12	0.0528	0.0248	0.03328
Apolipoprotein A-I	rs74913239	G	A	0.8483	0.016129	0.002686	1.9e-09	0.0043	0.0054	0.4312
Apolipoprotein A-I	rs74963256	T	C	0.8989	0.019177	0.003408	1.8e-08	0.0182	0.0065	0.004952
Apolipoprotein A-I	rs7503353	G	T	0.4561	0.013504	0.001973	7.7e-12	-0.0027	0.004	0.5044
Apolipoprotein A-I	rs7514202	G	A	0.1477	-0.01673	0.002892	7.3e-09	0.0001	0.0058	0.9828
Apolipoprotein A-I	rs75152587	G	T	0.9871	0.079751	0.008796	1.2e-19	-0.0093	0.0179	0.6031
Apolipoprotein A-I	rs75246752	G	C	0.8489	-0.04965	0.008675	1e-08	0.0018	0.0299	0.9518
Apolipoprotein A-I	rs75265117	C	G	0.8828	-0.0315	0.003021	1.9e-25	-0.0074	0.0064	0.2511
Apolipoprotein A-I	rs75406471	G	A	0.8469	0.024689	0.002722	1.2e-19	-0.01	0.0047	0.03216
Apolipoprotein A-I	rs7546242	C	T	0.6077	-0.01536	0.00203	3.9e-14	-0.0175	0.0036	9.95e-07
Apolipoprotein A-I	rs75663391	G	T	0.3605	-0.01298	0.002118	9e-10	0.008	0.0046	0.08105
Apolipoprotein A-I	rs75988962	C	T	0.885	-0.01725	0.003049	1.5e-08	-0.0072	0.0061	0.2365
Apolipoprotein A-I	rs76213248	C	T	0.6008	-0.02133	0.002002	1.6e-26	-0.01	0.0036	0.005804
Apolipoprotein A-I	rs76428106	T	C	0.9862	0.060758	0.009046	1.9e-11	0.012	0.0187	0.5217
Apolipoprotein A-I	rs76456334	T	C	0.9641	0.036921	0.00512	5.6e-13	-0.0045	0.0107	0.6753
Apolipoprotein A-I	rs7700617	C	A	0.4639	0.012698	0.00197	1.2e-10	-0.0026	0.0046	0.5778
Apolipoprotein A-I	rs77542162	A	G	0.9791	0.052632	0.006636	2.2e-15	-0.0399	0.0142	0.004906
Apolipoprotein A-I	rs7757193	G	A	0.6417	0.012748	0.002044	4.5e-10	0.0105	0.0037	0.00469
Apolipoprotein A-I	rs7784748	T	C	0.406	-0.01117	0.001983	1.7e-08	-0.0083	0.0035	0.01768
Apolipoprotein A-I	rs77960347	A	G	0.9876	-0.33605	0.00856	1e-200	0.0397	0.0182	0.02921
Apolipoprotein A-I	rs78025076	C	T	0.9805	0.064208	0.006952	2.6e-20	0.0337	0.0158	0.03366
Apolipoprotein A-I	rs78058190	G	A	0.9327	0.066251	0.005052	2.7e-39	0.0183	0.0092	0.04739
Apolipoprotein A-I	rs7817574	T	C	0.7948	-0.03618	0.00252	9.7e-47	-0.0046	0.0048	0.3377
Apolipoprotein A-I	rs7835108	G	C	0.4611	-0.01088	0.001977	3.7e-08	-0.0054	0.0039	0.1617
Apolipoprotein A-I	rs78359342	G	T	0.7331	0.01317	0.00223	3.5e-09	-0.0013	0.0047	0.7857
Apolipoprotein A-I	rs78595810	G	T	0.9538	0.066687	0.008568	7.1e-15	-0.0386	0.0129	0.002684
Apolipoprotein A-I	rs78608249	C	T	0.7143	0.01554	0.002172	8.4e-13	-0.0212	0.0044	1.26e-06
Apolipoprotein A-I	rs7896518	A	G	0.5842	-0.01532	0.002006	2.2e-14	-0.0466	0.0035	4.32e-40
Apolipoprotein A-I	rs79506257	G	A	0.9393	-0.02827	0.004651	1.2e-09	0.008	0.0084	0.3436
Apolipoprotein A-I	rs7953249	G	A	0.4298	0.016095	0.001995	7.2e-16	0.008	0.0039	0.04209
Apolipoprotein A-I	rs79940707	C	T	0.8419	-0.01906	0.002686	1.3e-12	0.0109	0.0053	0.03762
Apolipoprotein A-I	rs79984435	G	A	0.91	0.08563	0.003374	4.1e-142	0.0039	0.0068	0.5622
Apolipoprotein A-I	rs80236739	A	G	0.9576	0.03207	0.004507	1.1e-12	0.0072	0.0107	0.4991
Apolipoprotein A-I	rs8039305	T	C	0.5422	-0.01273	0.001969	1e-10	-0.0142	0.0039	0.0003
Apolipoprotein A-I	rs804553	T	C	0.4679	0.011462	0.00197	5.9e-09	-0.0021	0.0046	0.6492
Apolipoprotein A-I	rs8086351	C	G	0.1799	-0.09611	0.002579	1e-200	-0.0126	0.0046	0.006323
Apolipoprotein A-I	rs8103728	C	G	0.3361	-0.02288	0.002089	6.7e-28	-0.0061	0.0049	0.2104
Apolipoprotein A-I	rs848638	C	T	0.6354	0.0112	0.002041	4.1e-08	-0.0128	0.0036	0.000378
Apolipoprotein A-I	rs921919	G	A	0.3689	0.037077	0.002128	5.1e-68	0.0008	0.0042	0.8477
Apolipoprotein A-I	rs9347737	A	G	0.5725	0.01119	0.002006	2.4e-08	0.0045	0.004	0.2561
Apolipoprotein A-I	rs9426827	T	C	0.5272	-0.01705	0.001959	3.3e-18	0.0148	0.0035	2.81e-05
Apolipoprotein A-I	rs9471972	G	A	0.4851	-0.02692	0.001969	1.5e-42	0.0078	0.0039	0.04513
Apolipoprotein A-I	rs9559901	A	C	0.6678	-0.0117	0.002084	2e-08	-0.0022	0.0042	0.6013
Apolipoprotein A-I	rs9604045	G	T	0.7614	-0.01544	0.002356	5.7e-11	-0.0097	0.0058	0.09413
Apolipoprotein A-I	rs9608972	T	C	0.7693	0.017449	0.002301	3.4e-14	0.007	0.0042	0.09654
Apolipoprotein A-I	rs976002	A	G	0.7596	-0.02308	0.002282	4.9e-24	0.0047	0.0044	0.2846
Apolipoprotein A-I	rs9769088	T	C	0.6136	0.02135	0.002026	5.8e-26	0.0106	0.0041	0.009445
Apolipoprotein A-I	rs9817452	G	T	0.6333	-0.01747	0.002023	5.7e-18	0.0165	0.0042	7.3e-05
Apolipoprotein A-I	rs9866679	G	T	0.2339	-0.01277	0.002312	3.3e-08	0.0014	0.0047	0.7654
Apolipoprotein A-I	rs9884482	T	C	0.62	0.015759	0.00203	8.4e-15	-0.0131	0.0036	0.000236
Apolipoprotein A-I	rs989075	A	T	0.5196	-0.01881	0.001983	2.3e-21	-0.0008	0.0044	0.8567
Apolipoprotein A-I	rs9916613	T	A	0.6512	0.017307	0.00205	3.1e-17	-0.0097	0.004	0.01577
Apolipoprotein A-I	rs9980311	A	G	0.7336	0.017171	0.002298	7.8e-14	0.0065	0.0063	0.3046
Apolipoprotein A-I	rs9987289	A	G	0.1053	-0.0853	0.003401	8.7e-139	-0.0215	0.0057	0.00018
Apolipoprotein A-I	rs9989419	A	G	0.394	-0.11499	0.001995	1e-200	0.0023	0.0039	0.5669
Apolipoprotein A-I	rs9989466	C	T	0.5827	0.011073	0.002007	3.4e-08	0.0107	0.0048	0.02575
Apolipoprotein B	rs1003533	C	T	0.8001	0.019979	0.002663	6.3e-14	-0.0101	0.0043	0.01724
Apolipoprotein B	rs10151436	A	T	0.8914	0.018824	0.003305	1.2e-08	-0.016	0.0062	0.009959
Apolipoprotein B	rs10432370	C	T	0.5153	-0.01408	0.002165	7.8e-11	0.008	0.0081	0.3245
Apolipoprotein B	rs10448340	T	G	0.6814	0.017161	0.002232	1.5e-14	-0.008	0.0049	0.1037
Apolipoprotein B	rs10832963	T	G	0.2991	-0.02206	0.002389	2.6e-20	0.0016	0.0044	0.708
Apolipoprotein B	rs10851478	T	C	0.6035	0.013014	0.002111	7.1e-10	0.0133	0.0039	0.000736
Apolipoprotein B	rs10858093	C	T	0.9672	-0.03785	0.005922	1.7e-10	-0.0126	0.0127	0.3222
Apolipoprotein B	rs10876450	T	C	0.8284	-0.01571	0.002744	1e-08	-0.0109	0.0051	0.03208
Apolipoprotein B	rs10896125	G	C	0.7293	0.017013	0.002438	3e-12	-0.0047	0.0044	0.278
Apolipoprotein B	rs10953298	C	T	0.756	0.017192	0.00246	2.8e-12	-0.0062	0.0054	0.2521
Apolipoprotein B	rs11014154	G	A	0.735	-0.01383	0.002335	3.1e-09	0.0173	0.0053	0.001117
Apolipoprotein B	rs11057397	C	T	0.6657	0.018273	0.002202	1.1e-16	0.0329	0.0038	6.23e-18
Apolipoprotein B	rs11206517	T	G	0.961	-0.06852	0.005783	2.2e-32	-0.0049	0.0101	0.626
Apolipoprotein B	rs112220485	T	C	0.9189	-0.0205	0.003737	4.1e-08	0.0189	0.0073	0.009333
Apolipoprotein B	rs112403212	C	T	0.8647	-0.02177	0.003006	4.5e-13	-0.0098	0.0065	0.1352
Apolipoprotein B	rs112426331	G	A	0.9398	0.034428	0.005195	3.4e-11	0.0076	0.0089	0.3908
Apolipoprotein B	rs112758337	G	A	0.8234	0.021192	0.00268	2.6e-15	-0.0025	0.0054	0.6496
Apolipoprotein B	rs112771035	C	G	0.9275	-0.05967	0.004028	1.2e-49	-0.006	0.0074	0.417
Apolipoprotein B	rs112987086	G	T	0.2892	-0.01397	0.002344	2.5e-09	0.0069	0.006	0.251
Apolipoprotein B	rs113177823	G	A	0.9446	0.04112	0.00465	9.2e-19	0.0063	0.0091	0.49
Apolipoprotein B	rs113330691	G	A	0.9663	0.282453	0.005608	1e-200	0.0074	0.0115	0.5181
Apolipoprotein B	rs113743631	G	A	0.9812	-0.06371	0.007548	3.2e-17	-0.0243	0.0143	0.08965
Apolipoprotein B	rs114165349	G	C	0.9719	-0.09008	0.006934	1.4e-38	-0.0226	0.0125	0.07108
Apolipoprotein B	rs115478735	A	T	0.8107	-0.04123	0.002683	2.7e-53	-0.0451	0.0049	4.32e-20
Apolipoprotein B	rs11568318	C	A	0.942	-0.02885	0.00416	4.1e-12	-0.0134	0.0081	0.09622
Apolipoprotein B	rs115692156	A	G	0.9827	0.111354	0.011863	6.2e-21	0.0018	0.0183	0.9196
Apolipoprotein B	rs115704890	T	A	0.9254	-0.03231	0.003777	1.2e-17	0.0202	0.0078	0.00913
Apolipoprotein B	rs115739682	T	A	0.8094	0.014593	0.002656	3.9e-08	-0.0064	0.0066	0.3255
Apolipoprotein B	rs11591147	G	T	0.9764	0.345975	0.007906	1e-200	0.0592	0.0141	2.75e-05
Apolipoprotein B	rs11601507	C	A	0.9275	-0.04151	0.004039	8.9e-25	-0.0103	0.0077	0.1811
Apolipoprotein B	rs11621792	C	T	0.5651	-0.02104	0.002105	1.6e-23	0.0059	0.004	0.1393
Apolipoprotein B	rs116734477	C	T	0.963	0.063485	0.00527	2e-33	-0.005	0.0113	0.6596
Apolipoprotein B	rs1169292	C	T	0.6777	-0.02173	0.002252	5.1e-22	-0.0156	0.0037	2.59e-05
Apolipoprotein B	rs117733303	A	G	0.9826	-0.08642	0.007716	4e-29	-0.0713	0.0132	6.95e-08
Apolipoprotein B	rs118039278	G	A	0.932	-0.08681	0.003873	3e-111	-0.0747	0.0073	2.21e-24
Apolipoprotein B	rs12046278	T	C	0.6347	0.015536	0.002174	8.9e-13	-0.0438	0.0036	7.4e-35
Apolipoprotein B	rs12054451	T	G	0.7409	-0.01596	0.002383	2.1e-11	-0.0199	0.004	5.38e-07
Apolipoprotein B	rs12078100	C	G	0.3615	-0.01527	0.002141	9.8e-13	0.0024	0.0041	0.566
Apolipoprotein B	rs12208357	C	T	0.9302	-0.06321	0.004085	5.1e-54	-0.0039	0.0077	0.6093
Apolipoprotein B	rs12239737	T	A	0.6877	0.030717	0.002228	3.1e-43	-0.0146	0.0037	9.74e-05
Apolipoprotein B	rs12246352	A	G	0.9044	-0.02468	0.003419	5.3e-13	0.0022	0.0067	0.7412
Apolipoprotein B	rs1229984	T	C	0.0382	-0.03887	0.006317	7.6e-10	-0.056	0.0112	6.2e-07
Apolipoprotein B	rs12443634	A	C	0.2998	0.013002	0.002321	2.1e-08	0.0034	0.0041	0.4053
Apolipoprotein B	rs12471768	T	C	0.2885	-0.01392	0.002271	8.8e-10	0.0126	0.0043	0.003752
Apolipoprotein B	rs1250258	C	T	0.2607	-0.01409	0.002357	2.3e-09	0.0158	0.0045	0.000498
Apolipoprotein B	rs1260326	T	C	0.3867	0.049563	0.002116	2.5e-121	-0.0033	0.004	0.4001
Apolipoprotein B	rs12691088	G	A	0.9708	-0.24628	0.007701	1e-200	-0.0192	0.013	0.1384
Apolipoprotein B	rs12720796	A	C	0.9769	-0.05098	0.007458	8.1e-12	0.0077	0.0138	0.5785
Apolipoprotein B	rs12916	T	C	0.5865	-0.05492	0.002121	8.8e-148	0.0081	0.0041	0.04765
Apolipoprotein B	rs12948283	G	C	0.7078	-0.01404	0.002381	3.7e-09	0.01	0.0086	0.2456
Apolipoprotein B	rs12948394	C	T	0.5496	0.013851	0.002115	5.8e-11	0.0122	0.004	0.002441
Apolipoprotein B	rs12970	G	A	0.9347	0.025162	0.004356	7.6e-09	-0.0331	0.0078	2.36e-05
Apolipoprotein B	rs12990177	A	T	0.4749	-0.01597	0.002105	3.3e-14	0	0.0055	0.9983
Apolipoprotein B	rs13076933	T	G	0.7399	0.018049	0.002384	3.7e-14	0.0017	0.0044	0.6961
Apolipoprotein B	rs13108218	A	G	0.3812	0.022881	0.002154	2.3e-26	-0.0025	0.0041	0.5365
Apolipoprotein B	rs13230111	A	G	0.5133	0.013617	0.00208	5.8e-11	-0.0049	0.004	0.215
Apolipoprotein B	rs13247874	C	T	0.8092	0.021519	0.002615	1.9e-16	-0.0115	0.0045	0.01057
Apolipoprotein B	rs13283282	C	G	0.8615	0.01725	0.002946	4.7e-09	0.0052	0.0058	0.3685
Apolipoprotein B	rs13379043	T	C	0.7356	0.014527	0.00236	7.5e-10	0.0027	0.0044	0.5416
Apolipoprotein B	rs13389219	C	T	0.6095	0.01628	0.002119	1.6e-14	0.0032	0.004	0.4203
Apolipoprotein B	rs13394970	T	G	0.4088	-0.01357	0.002127	1.8e-10	-0.0076	0.0037	0.0386
Apolipoprotein B	rs1358980	C	T	0.5284	-0.01503	0.002096	7.4e-13	0.0149	0.0039	0.00014
Apolipoprotein B	rs13702	T	C	0.7172	0.029837	0.002296	1.3e-38	0.0126	0.0039	0.001351
Apolipoprotein B	rs138354	T	C	0.4875	0.012017	0.002085	8.3e-09	0.0074	0.0038	0.05263
Apolipoprotein B	rs138692741	C	T	0.9629	-0.07153	0.00569	3.1e-36	0.0058	0.0111	0.6025
Apolipoprotein B	rs139915535	A	G	0.9832	-0.04925	0.007817	3e-10	-0.0044	0.0166	0.792
Apolipoprotein B	rs141469619	A	G	0.9905	-0.07787	0.011125	2.6e-12	0.0085	0.0239	0.7218
Apolipoprotein B	rs142385484	C	T	0.8472	0.018531	0.002934	2.7e-10	0.0157	0.005	0.001878
Apolipoprotein B	rs142787485	A	G	0.9638	0.030511	0.005526	3.4e-08	0.0155	0.0115	0.1785
Apolipoprotein B	rs143020224	C	G	0.8855	0.16537	0.003181	1e-200	0.0217	0.0053	4.87e-05
Apolipoprotein B	rs145730801	T	C	0.9602	-0.03742	0.005156	3.9e-13	0.0157	0.0123	0.1999
Apolipoprotein B	rs1458038	C	T	0.6926	0.016555	0.002296	5.6e-13	-0.046	0.0038	1.79e-34
Apolipoprotein B	rs146534110	G	T	0.988	-0.0666	0.00907	2.1e-13	-0.0116	0.0201	0.5626
Apolipoprotein B	rs147539187	C	G	0.9337	0.022799	0.003983	1e-08	0.0122	0.0083	0.1418
Apolipoprotein B	rs148601586	C	G	0.9884	-0.18361	0.009183	6.1e-89	0.0401	0.0214	0.06092
Apolipoprotein B	rs1495741	G	A	0.2312	0.015717	0.002505	3.5e-10	0.0231	0.0041	2.51e-08
Apolipoprotein B	rs150474434	G	A	0.9055	0.034276	0.003454	3.3e-23	0.0054	0.0067	0.4209
Apolipoprotein B	rs150820726	A	T	0.9722	-0.07149	0.01057	1.3e-11	-0.0126	0.0144	0.3797
Apolipoprotein B	rs1556562	G	T	0.2207	-0.01603	0.00248	1e-10	0.0138	0.0047	0.00354
Apolipoprotein B	rs1561139	G	T	0.6018	0.013073	0.002106	5.3e-10	-0.007	0.004	0.07738
Apolipoprotein B	rs17036085	A	G	0.9751	0.068568	0.009445	3.9e-13	0.009	0.0145	0.5349
Apolipoprotein B	rs17050272	G	A	0.5589	0.024384	0.002106	5.3e-31	0.0033	0.0039	0.3962
Apolipoprotein B	rs17447211	C	G	0.6857	-0.01438	0.002206	7.1e-11	-0.0017	0.0042	0.685
Apolipoprotein B	rs174564	A	G	0.6434	0.04514	0.002184	6.1e-95	0.0112	0.0036	0.001539
Apolipoprotein B	rs17457613	G	C	0.9794	0.041435	0.007063	4.5e-09	0.009	0.0153	0.5557
Apolipoprotein B	rs17476364	T	C	0.9033	0.021129	0.003349	2.8e-10	-0.0184	0.0062	0.002875
Apolipoprotein B	rs1800961	C	T	0.9628	0.040863	0.006008	1e-11	0.0158	0.0099	0.1123
Apolipoprotein B	rs1801689	A	C	0.9711	-0.06471	0.006044	9.4e-27	-0.0954	0.0112	1.27e-17
Apolipoprotein B	rs1862719	A	G	0.2598	0.013773	0.002462	2.2e-08	-0.002	0.0045	0.6643
Apolipoprotein B	rs188247550	C	T	0.9636	0.104507	0.009448	1.9e-28	0.034	0.0156	0.02904
Apolipoprotein B	rs1883711	G	C	0.9545	-0.09425	0.006075	2.8e-54	0.0003	0.0108	0.9765
Apolipoprotein B	rs188608977	G	T	0.9887	-0.0619	0.010376	2.4e-09	-0.0226	0.0203	0.2655
Apolipoprotein B	rs1888488	C	T	0.4185	-0.01731	0.002104	1.9e-16	0.0423	0.0036	2.37e-32
Apolipoprotein B	rs189052	A	T	0.1581	0.021278	0.003807	2.3e-08	0.0178	0.0083	0.03142
Apolipoprotein B	rs2021092	T	C	0.8136	0.018908	0.002637	7.5e-13	-0.0069	0.005	0.1716
Apolipoprotein B	rs2058122	T	C	0.1611	-0.01864	0.003004	5.5e-10	0.0032	0.0055	0.5632
Apolipoprotein B	rs2068888	G	A	0.5462	0.024146	0.002089	6.6e-31	0.0063	0.0046	0.1717
Apolipoprotein B	rs2073547	A	G	0.7734	-0.03122	0.002666	1.1e-31	-0.0164	0.0047	0.000499
Apolipoprotein B	rs2124034	T	G	0.7228	-0.01409	0.002302	9.1e-10	-0.0003	0.0043	0.9369
Apolipoprotein B	rs2137234	T	C	0.8104	-0.01515	0.002625	7.8e-09	0.019	0.0046	3.35e-05
Apolipoprotein B	rs2160994	T	C	0.3507	-0.01745	0.002178	1.2e-15	-0.0162	0.0037	1.55e-05
Apolipoprotein B	rs2238162	C	T	0.4719	0.022564	0.002083	2.5e-27	0.0042	0.0037	0.2538
Apolipoprotein B	rs224424	A	G	0.8044	0.019229	0.002545	4.2e-14	0.0004	0.0098	0.9707
Apolipoprotein B	rs2256814	G	A	0.8035	-0.01446	0.002618	3.3e-08	0.0079	0.0049	0.104
Apolipoprotein B	rs2335708	A	G	0.6911	-0.01978	0.00231	1.1e-17	0.0169	0.0054	0.001647
Apolipoprotein B	rs261290	T	C	0.3567	0.020969	0.002193	1.1e-21	0.0173	0.0037	3.11e-06
Apolipoprotein B	rs2618566	G	T	0.3416	0.03026	0.002195	3e-43	0.0104	0.0042	0.01302
Apolipoprotein B	rs2705619	G	A	0.2923	-0.01439	0.002285	3.1e-10	-0.0049	0.0042	0.2461
Apolipoprotein B	rs2737263	G	T	0.7169	0.018656	0.002315	7.7e-16	0.0145	0.0042	0.000608
Apolipoprotein B	rs2738447	A	C	0.4146	-0.04361	0.002092	1.6e-96	-0.0054	0.0039	0.1624
Apolipoprotein B	rs2761311	C	T	0.4453	-0.01212	0.002112	9.5e-09	0.0007	0.0042	0.8722
Apolipoprotein B	rs278981	T	C	0.2422	-0.01496	0.002397	4.3e-10	0.0007	0.0047	0.8887
Apolipoprotein B	rs2807854	T	C	0.3391	-0.0163	0.002206	1.5e-13	-0.0014	0.0041	0.7308
Apolipoprotein B	rs28406917	C	T	0.5757	-0.01341	0.002109	2e-10	-0.0054	0.0035	0.1223
Apolipoprotein B	rs28601761	C	G	0.5817	0.072447	0.00213	1e-200	-0.002	0.0039	0.6055
Apolipoprotein B	rs28768427	G	A	0.5061	-0.01184	0.002144	3.4e-08	0.0438	0.0046	6.3e-22
Apolipoprotein B	rs2925677	C	G	0.7904	0.019908	0.002539	4.4e-15	-0.0131	0.0047	0.005818
Apolipoprotein B	rs34042070	C	G	0.805	-0.0495	0.002673	1.4e-76	-0.0021	0.0049	0.6736
Apolipoprotein B	rs34767236	G	A	0.6216	-0.01986	0.002151	2.7e-20	-0.0034	0.004	0.3951
Apolipoprotein B	rs34931250	C	T	0.9367	-0.0243	0.004374	2.8e-08	-0.0057	0.0081	0.4868
Apolipoprotein B	rs35081008	C	T	0.8506	0.031193	0.002903	6.3e-27	-0.0076	0.0055	0.1701
Apolipoprotein B	rs35882350	A	G	0.7415	-0.01344	0.002368	1.4e-08	-0.014	0.004	0.000429
Apolipoprotein B	rs36043200	G	A	0.5087	0.028795	0.002086	2.4e-43	0.0123	0.0049	0.01231
Apolipoprotein B	rs375972689	T	G	0.9853	-0.20854	0.010081	4.6e-95	0.0239	0.021	0.255
Apolipoprotein B	rs3764261	C	A	0.6846	0.047909	0.002222	4.6e-103	0.0044	0.0041	0.2906
Apolipoprotein B	rs377181093	A	G	0.9017	-0.02369	0.003824	5.9e-10	-0.0202	0.01	0.04268
Apolipoprotein B	rs3780181	A	G	0.9327	0.025899	0.004173	5.4e-10	0.0145	0.0069	0.03587
Apolipoprotein B	rs3821838	T	C	0.0512	-0.02757	0.004653	3.1e-09	-0.0012	0.0102	0.909
Apolipoprotein B	rs3822855	G	T	0.586	-0.01492	0.002118	1.9e-12	0.0072	0.0035	0.04107
Apolipoprotein B	rs3932048	C	G	0.6874	-0.01618	0.002229	3.9e-13	0.015	0.0037	5.07e-05
Apolipoprotein B	rs3936511	A	G	0.8243	-0.02187	0.002639	1.2e-16	-0.0001	0.0051	0.9898
Apolipoprotein B	rs399970	T	G	0.7294	-0.01325	0.002375	2.4e-08	0.0009	0.0044	0.8454
Apolipoprotein B	rs41434449	A	T	0.869	-0.01858	0.003066	1.4e-09	-0.0047	0.0061	0.4429
Apolipoprotein B	rs4299376	G	T	0.3043	0.048104	0.002215	1.3e-104	0.006	0.0042	0.157
Apolipoprotein B	rs4470903	C	G	0.7854	-0.03457	0.002535	2.4e-42	0.0017	0.0053	0.7468
Apolipoprotein B	rs4485425	A	G	0.2844	-0.01443	0.002301	3.6e-10	-0.0014	0.0043	0.7531
Apolipoprotein B	rs45537841	C	T	0.8152	0.015926	0.002706	4e-09	-0.0052	0.0049	0.2923
Apolipoprotein B	rs4671050	G	T	0.6758	0.019687	0.002231	1.1e-18	-0.0087	0.0041	0.03466
Apolipoprotein B	rs4722551	T	C	0.8258	-0.02575	0.002844	1.4e-19	-0.0166	0.0051	0.001142
Apolipoprotein B	rs472495	G	T	0.3798	-0.04083	0.002173	9.8e-79	-0.0112	0.0048	0.01828
Apolipoprotein B	rs473224	T	G	0.1509	0.022331	0.002985	7.4e-14	0.0039	0.0058	0.502
Apolipoprotein B	rs4771674	A	G	0.393	-0.01382	0.002153	1.4e-10	0.0036	0.004	0.3668
Apolipoprotein B	rs4782568	C	G	0.5339	0.018218	0.002102	4.5e-18	-0.0118	0.0036	0.001181
Apolipoprotein B	rs4965894	T	C	0.5761	0.011639	0.002128	4.5e-08	0.0019	0.0039	0.6391
Apolipoprotein B	rs516316	G	C	0.5285	-0.03019	0.002049	4.1e-49	0.0007	0.0039	0.8657
Apolipoprotein B	rs531660643	G	T	0.9793	0.457107	0.007089	1e-200	0.021	0.0157	0.1817
Apolipoprotein B	rs546240	C	T	0.394	0.011937	0.002147	2.7e-08	-0.0191	0.0036	9.27e-08
Apolipoprotein B	rs556107	C	T	0.4687	-0.03593	0.002081	7.9e-67	-0.0097	0.0039	0.01397
Apolipoprotein B	rs55714927	C	T	0.7965	0.032054	0.002649	1e-33	0.015	0.0045	0.000937
Apolipoprotein B	rs55804343	C	T	0.7169	-0.01609	0.00228	1.7e-12	0.0041	0.0043	0.3374
Apolipoprotein B	rs55831924	C	T	0.6476	-0.01825	0.002177	5.1e-17	0.0198	0.004	8.12e-07
Apolipoprotein B	rs55921103	G	T	0.3694	-0.01402	0.002192	1.6e-10	-0.0071	0.0041	0.08114
Apolipoprotein B	rs560238897	T	C	0.5005	0.014964	0.002332	1.4e-10	0.0169	0.0064	0.00825
Apolipoprotein B	rs56264193	G	C	0.6643	0.012157	0.00217	2.1e-08	-0.0115	0.0037	0.001678
Apolipoprotein B	rs56402930	A	G	0.1018	0.019654	0.00359	4.4e-08	-0.0021	0.0067	0.7485
Apolipoprotein B	rs576573069	T	G	0.3349	-0.01404	0.002272	6.5e-10	-0.003	0.0059	0.6091
Apolipoprotein B	rs57754494	G	A	0.8018	-0.02663	0.003518	3.8e-14	-0.0085	0.0073	0.2451
Apolipoprotein B	rs581080	G	C	0.1818	-0.01856	0.002703	6.6e-12	0.0129	0.0052	0.01234
Apolipoprotein B	rs58148580	C	T	0.886	-0.02147	0.003322	1e-10	0.0171	0.0054	0.001723
Apolipoprotein B	rs59104589	C	T	0.6455	0.014373	0.002158	2.7e-11	0.0017	0.0055	0.7649
Apolipoprotein B	rs59328596	G	A	0.8475	0.021105	0.002924	5.3e-13	0.0009	0.0054	0.8736
Apolipoprotein B	rs597808	A	G	0.4677	-0.02172	0.002086	2.2e-25	0.0049	0.0039	0.2115
Apolipoprotein B	rs60403635	T	C	0.9595	0.114956	0.005117	8.7e-112	0.017	0.0091	0.06019
Apolipoprotein B	rs6050464	C	A	0.5055	-0.01561	0.002078	5.9e-14	-0.0064	0.0039	0.103
Apolipoprotein B	rs6073958	T	C	0.8018	-0.04245	0.002607	1.4e-59	-0.0023	0.0049	0.6396
Apolipoprotein B	rs60856912	G	T	0.8207	-0.01683	0.002833	2.8e-09	-0.0143	0.0045	0.001665
Apolipoprotein B	rs6090101	G	A	0.8194	-0.01899	0.002641	6.5e-13	0.0007	0.0066	0.9143
Apolipoprotein B	rs6093446	G	A	0.7284	-0.02316	0.002298	6.6e-24	0.0045	0.0039	0.253
Apolipoprotein B	rs61754230	C	T	0.9817	-0.04278	0.007463	9.9e-09	0.0248	0.0139	0.07471
Apolipoprotein B	rs61775180	C	T	0.5718	0.028621	0.002103	3.5e-42	0.0128	0.0036	0.0004
Apolipoprotein B	rs62119267	A	C	0.9792	0.334491	0.007085	1e-200	-0.0031	0.0145	0.8325
Apolipoprotein B	rs62120394	G	A	0.7201	-0.01414	0.002265	4.4e-10	-0.0103	0.0039	0.008751
Apolipoprotein B	rs62120573	T	C	0.9296	-0.03211	0.004039	1.9e-15	-0.0065	0.0077	0.3964
Apolipoprotein B	rs62122481	C	A	0.6477	-0.08399	0.002146	1e-200	0.0002	0.0039	0.9615
Apolipoprotein B	rs6426328	G	T	0.5432	-0.0121	0.002075	5.5e-09	-0.0033	0.0046	0.4763
Apolipoprotein B	rs6475606	C	T	0.5322	0.017384	0.002079	6.1e-17	-0.0283	0.0034	1.97e-16
Apolipoprotein B	rs6560499	G	A	0.4165	0.012217	0.002117	7.8e-09	-0.0024	0.004	0.5418
Apolipoprotein B	rs656521	G	A	0.5009	-0.01371	0.002079	4.3e-11	-0.0084	0.0042	0.04383
Apolipoprotein B	rs6602909	T	C	0.6705	-0.02157	0.002222	2.8e-22	-0.005	0.0041	0.2224
Apolipoprotein B	rs6657811	A	T	0.8781	0.127747	0.003088	1e-200	0.0208	0.0059	0.000431
Apolipoprotein B	rs6667939	C	T	0.3012	-0.01394	0.002321	1.9e-09	0.0002	0.0051	0.9654
Apolipoprotein B	rs6689611	G	A	0.9879	0.132132	0.009509	6.7e-44	0.0385	0.0197	0.04994
Apolipoprotein B	rs67038483	C	T	0.942	-0.02756	0.005023	4.1e-08	-0.0057	0.0086	0.5118
Apolipoprotein B	rs6709904	A	G	0.89	0.04025	0.003281	1.4e-34	0.008	0.0061	0.1887
Apolipoprotein B	rs6874202	T	C	0.3629	-0.03127	0.002157	1.2e-47	0.0042	0.0041	0.3007
Apolipoprotein B	rs6907508	A	G	0.8653	0.027623	0.00325	1.9e-17	-0.0261	0.0052	5.74e-07
Apolipoprotein B	rs7012637	G	A	0.5241	-0.01986	0.002096	2.7e-21	0.0007	0.0039	0.8518
Apolipoprotein B	rs704	G	A	0.5341	-0.01809	0.002081	3.5e-18	-0.0069	0.0039	0.07412
Apolipoprotein B	rs7108486	T	C	0.9749	0.043304	0.0069	3.5e-10	0.001	0.0126	0.9358
Apolipoprotein B	rs71311871	A	G	0.9186	0.026432	0.003774	2.5e-12	-0.0016	0.0071	0.8177
Apolipoprotein B	rs71562509	G	T	0.4148	0.012253	0.002117	7.1e-09	0.0018	0.0047	0.7018
Apolipoprotein B	rs719148	G	A	0.2227	0.0162	0.00248	6.5e-11	0.0011	0.0046	0.8072
Apolipoprotein B	rs7249565	G	A	0.5838	-0.01454	0.002085	3.1e-12	0.0063	0.004	0.1094
Apolipoprotein B	rs72631343	C	G	0.8653	0.027887	0.003102	2.5e-19	-0.0045	0.0056	0.4255
Apolipoprotein B	rs72638977	A	G	0.9699	0.031606	0.00576	4.1e-08	0.01	0.0119	0.3985
Apolipoprotein B	rs72663045	T	G	0.9814	-0.04235	0.007349	8.3e-09	-0.0346	0.015	0.02139
Apolipoprotein B	rs72733928	A	T	0.9465	-0.02733	0.004392	4.9e-10	0.0106	0.0093	0.2554
Apolipoprotein B	rs72749770	C	T	0.5115	-0.01252	0.002097	2.3e-09	0.0131	0.0045	0.003371
Apolipoprotein B	rs72823020	T	A	0.8767	0.022775	0.003103	2.2e-13	-0.0136	0.006	0.02372
Apolipoprotein B	rs72888603	A	T	0.537	0.022242	0.0023	4.1e-22	0.0089	0.0071	0.213
Apolipoprotein B	rs73025516	A	G	0.9612	0.029643	0.005037	4e-09	-0.008	0.0106	0.4519
Apolipoprotein B	rs73075609	C	T	0.9762	-0.04816	0.006483	1.1e-13	-0.0019	0.015	0.8983
Apolipoprotein B	rs74454529	G	A	0.9303	-0.02846	0.0044	9.9e-11	-0.0098	0.0078	0.2086
Apolipoprotein B	rs7569317	T	C	0.4782	-0.01811	0.002073	2.4e-18	-0.0149	0.0034	1.2e-05
Apolipoprotein B	rs7601153	C	G	0.6264	0.012034	0.002117	1.3e-08	-0.006	0.004	0.1396
Apolipoprotein B	rs7601412	A	G	0.1632	0.018727	0.002955	2.3e-10	0.0016	0.0053	0.7638
Apolipoprotein B	rs7603427	C	T	0.4846	-0.01358	0.00208	6.6e-11	0.0001	0.0039	0.9815
Apolipoprotein B	rs76186504	C	T	0.9747	0.116409	0.006626	4.3e-69	0.0153	0.0126	0.2263
Apolipoprotein B	rs77312476	T	C	0.8197	-0.01667	0.002976	2.1e-08	0.0011	0.0052	0.8412
Apolipoprotein B	rs7734476	G	A	0.4626	-0.01989	0.002088	1.7e-21	0.0029	0.0038	0.4469
Apolipoprotein B	rs7746081	G	A	0.6704	0.022737	0.00226	8.3e-24	0.004	0.0042	0.3336
Apolipoprotein B	rs77542162	A	G	0.9791	-0.11548	0.007023	9.5e-61	-0.0399	0.0142	0.004906
Apolipoprotein B	rs7776054	A	G	0.725	0.013509	0.002368	1.2e-08	0.0093	0.0039	0.01686
Apolipoprotein B	rs79220007	T	C	0.9335	0.05393	0.003911	2.9e-43	-0.0318	0.0082	0.000102
Apolipoprotein B	rs79931565	A	G	0.9402	-0.02655	0.004158	1.7e-10	0.0363	0.0075	1.38e-06
Apolipoprotein B	rs80276949	G	A	0.9797	-0.04209	0.007002	1.8e-09	0.0129	0.015	0.3892
Apolipoprotein B	rs8107974	A	T	0.923	0.090996	0.003886	2.8e-121	0.0206	0.0066	0.001894
Apolipoprotein B	rs913499	A	G	0.47	0.012177	0.002082	4.9e-09	-0.0039	0.0039	0.3187
Apolipoprotein B	rs9297994	G	A	0.3501	0.029107	0.002202	7e-40	-0.0019	0.0041	0.6448
Apolipoprotein B	rs9298506	A	G	0.7867	-0.01896	0.00256	1.3e-13	-0.0068	0.0047	0.146
Apolipoprotein B	rs9471975	T	C	0.4368	0.019971	0.002107	2.6e-21	0.0083	0.004	0.03885
Apolipoprotein B	rs9491697	A	G	0.5415	-0.01791	0.002085	8.7e-18	-0.0037	0.0039	0.3352
Apolipoprotein B	rs9496567	G	A	0.7588	0.01918	0.002425	2.6e-15	-0.0371	0.0041	2.41e-19
Apolipoprotein B	rs9616822	G	A	0.6298	-0.01581	0.002181	4.3e-13	-0.0148	0.004	0.000215
Apolipoprotein B	rs964184	G	C	0.1427	0.076426	0.003059	8.7e-138	0.0145	0.0056	0.009782
Apolipoprotein B	rs969075	T	C	0.3327	-0.01402	0.002215	2.5e-10	0.0059	0.0042	0.1604
Apolipoprotein B	rs9832727	C	G	0.6608	0.014995	0.002198	9e-12	-0.0092	0.0045	0.03785
Apolipoprotein B	rs9834932	A	G	0.9143	0.031879	0.003654	2.7e-18	0.0012	0.0061	0.8457
Apolipoprotein B	rs9884390	T	C	0.768	-0.02319	0.002485	1e-20	0.0011	0.0047	0.8092
Body mass index	rs10044136	G	C	0.4259	0.0162	0.0017	3.06e-21	0.0131	0.0035	0.000181
Body mass index	rs10099330	G	A	0.4437	0.0119	0.0017	3.22e-12	0.0031	0.0046	0.5032
Body mass index	rs10116186	G	A	0.5503	0.0116	0.0019	1.62e-09	0.0046	0.004	0.2465
Body mass index	rs10132280	C	A	0.6874	0.0214	0.0018	2.28e-33	0.0107	0.0046	0.02045
Body mass index	rs10203386	A	T	0.4309	0.0318	0.0017	1.43e-78	-0.0078	0.0038	0.03988
Body mass index	rs1030015	T	G	0.5112	0.0109	0.0017	1.16e-10	0.0103	0.0041	0.01101
Body mass index	rs1045411	C	T	0.723	0.0139	0.0019	6.66e-14	0.0094	0.0038	0.01243
Body mass index	rs1048303	C	T	0.3973	0.011	0.0017	1.49e-10	0	0.004	0.9996
Body mass index	rs10497870	A	G	0.5801	0.0121	0.0016	1.97e-13	-0.0007	0.004	0.854
Body mass index	rs10499694	A	G	0.5006	0.013	0.0016	1.29e-15	0.0148	0.0034	1.63e-05
Body mass index	rs10510419	G	T	0.855	0.0168	0.0023	2.23e-13	0.0094	0.0054	0.08312
Body mass index	rs10518269	C	T	0.8362	0.0173	0.0023	4.69e-14	0.0002	0.0053	0.973
Body mass index	rs10744146	G	A	0.4931	0.0113	0.0017	2.54e-11	0.0016	0.0039	0.6766
Body mass index	rs10761247	G	A	0.4257	0.0113	0.0017	4.53e-11	-0.0021	0.0039	0.5894
Body mass index	rs10761785	G	T	0.4885	0.0133	0.0016	3.47e-16	-0.0485	0.0036	8.46e-41
Body mass index	rs10823893	A	G	0.417	0.0124	0.0019	1.55e-10	-0.0027	0.004	0.5045
Body mass index	rs10858334	G	C	0.1311	0.0148	0.0025	4.91e-09	0.003	0.0061	0.6226
Body mass index	rs10887584	A	G	0.4556	0.0126	0.0019	4.57e-11	0.0026	0.004	0.5106
Body mass index	rs10920678	A	G	0.4516	0.0149	0.0016	7.15e-20	0.011	0.0034	0.001148
Body mass index	rs10929925	C	A	0.5586	0.0142	0.0016	3.05e-18	0.0129	0.0039	0.000927
Body mass index	rs10938397	G	A	0.4369	0.0322	0.0016	2.42e-86	0.0198	0.0035	1.73e-08
Body mass index	rs10942267	A	G	0.7102	0.0148	0.0018	6.53e-16	-0.0021	0.0043	0.6276
Body mass index	rs10954772	T	C	0.3112	0.0155	0.0021	5.33e-14	0.0067	0.0043	0.1226
Body mass index	rs10984756	G	C	0.1003	0.0176	0.0028	4.37e-10	0.0005	0.0064	0.9425
Body mass index	rs11047132	G	T	0.0949	0.0227	0.0031	1.59e-13	0.0006	0.0067	0.9345
Body mass index	rs1106761	A	G	0.369	0.0134	0.002	1.75e-11	0.0023	0.0038	0.5423
Body mass index	rs1106908	G	A	0.5641	0.0161	0.0016	7.6e-23	0.0126	0.0037	0.00069
Body mass index	rs11075489	C	T	0.5322	0.0116	0.0017	1.23e-11	0.0108	0.0036	0.002792
Body mass index	rs11105839	T	A	0.6297	0.0113	0.0017	1.25e-11	0.0044	0.004	0.2724
Body mass index	rs11115176	T	C	0.7672	0.0131	0.0019	6.79e-12	0.0022	0.0047	0.6413
Body mass index	rs11121210	C	T	0.6447	0.0111	0.0017	2.37e-10	0.0095	0.0041	0.01936
Body mass index	rs11170468	A	C	0.7739	0.013	0.0019	1.12e-11	0.0064	0.0046	0.169
Body mass index	rs11218510	G	A	0.6156	0.014	0.002	6.79e-13	0.0066	0.004	0.0953
Body mass index	rs112566467	T	C	0.2141	0.0184	0.0024	5.86e-15	0.0196	0.0048	3.63e-05
Body mass index	rs11525873	T	C	0.8892	0.0232	0.0032	2.98e-13	0.0019	0.0063	0.7666
Body mass index	rs11577094	T	C	0.0854	0.0186	0.003	3.28e-10	-0.0006	0.0069	0.9352
Body mass index	rs11611246	T	G	0.2087	0.0223	0.002	2.04e-28	0.0036	0.0048	0.4481
Body mass index	rs11633626	C	A	0.3825	0.0157	0.0018	7.27e-19	0.0156	0.0036	1.69e-05
Body mass index	rs11636611	T	C	0.4938	0.0104	0.0017	8.85e-10	0.0081	0.0035	0.02154
Body mass index	rs11655587	C	T	0.6514	0.021	0.002	6.87e-26	0.007	0.0041	0.08897
Body mass index	rs11672660	C	T	0.7847	0.0338	0.0021	6.83e-60	0.0142	0.0042	0.000709
Body mass index	rs11692326	T	C	0.2241	0.0147	0.0019	1.69e-14	0.025	0.0042	2.55e-09
Body mass index	rs11739877	T	C	0.599	0.0116	0.0018	4.01e-11	0.0022	0.0038	0.5561
Body mass index	rs11757278	T	C	0.672	0.0133	0.0019	6.92e-13	0.0071	0.0041	0.08667
Body mass index	rs11836108	A	G	0.3026	0.0113	0.0018	8.37e-10	0.0147	0.0036	4.48e-05
Body mass index	rs11856579	G	A	0.7479	0.0161	0.0019	1.38e-16	0.0046	0.0045	0.297
Body mass index	rs11866815	C	T	0.7636	0.0153	0.0019	2.21e-16	0.0082	0.0046	0.07547
Body mass index	rs11915371	C	A	0.2072	0.0154	0.0021	2.29e-13	0.0112	0.0042	0.008332
Body mass index	rs12049202	T	C	0.2136	0.0239	0.0021	3.35e-29	0.0095	0.0043	0.02806
Body mass index	rs12072739	G	A	0.2512	0.0169	0.0023	1.5e-13	0.0083	0.0044	0.06101
Body mass index	rs12098284	T	C	0.1163	0.0184	0.0026	9.87e-13	0.0225	0.0054	2.59e-05
Body mass index	rs12121950	T	G	0.3481	0.0185	0.0018	7.09e-24	-0.0017	0.0043	0.6878
Body mass index	rs12140153	G	T	0.9075	0.0353	0.0034	1.44e-25	0.0064	0.007	0.3551
Body mass index	rs12151152	G	A	0.5859	0.021	0.002	6.51e-27	-0.001	0.0041	0.8127
Body mass index	rs12206094	C	T	0.7267	0.0143	0.0018	1.93e-15	-0.0027	0.0047	0.5666
Body mass index	rs12282785	C	A	0.7839	0.0157	0.0023	1.43e-11	0.0106	0.0048	0.02633
Body mass index	rs12286929	G	A	0.5272	0.0177	0.0016	1.93e-27	0.0038	0.0038	0.3131
Body mass index	rs12321904	T	G	0.5056	0.0096	0.0016	2.69e-09	-0.0004	0.0038	0.9092
Body mass index	rs12364470	G	T	0.1787	0.0187	0.0022	2.18e-17	0.0038	0.0049	0.4432
Body mass index	rs12369179	C	T	0.9136	0.034	0.0031	2.32e-28	0.0211	0.0059	0.000366
Body mass index	rs12422552	G	C	0.7461	0.0131	0.0019	1.78e-11	0.0083	0.0045	0.06371
Body mass index	rs12429545	A	G	0.1307	0.0313	0.0024	1.42e-37	0.0177	0.0052	0.000598
Body mass index	rs12438629	C	G	0.9637	0.0347	0.0052	2.09e-11	0.0157	0.0115	0.1716
Body mass index	rs12449219	G	C	0.1216	0.0164	0.0026	1.44e-10	0	0.006	0.9981
Body mass index	rs12462975	A	G	0.3248	0.0193	0.0018	1.47e-25	0.0008	0.0042	0.8485
Body mass index	rs12509234	C	T	0.2849	0.0116	0.0019	3.89e-10	-0.0015	0.0043	0.7338
Body mass index	rs12628051	T	C	0.6489	0.0161	0.0018	2.9e-19	0.0076	0.0035	0.03096
Body mass index	rs12628891	C	T	0.698	0.0115	0.0019	5.85e-10	-0.0102	0.0044	0.01884
Body mass index	rs12635553	A	T	0.5001	0.0099	0.0017	4.1e-09	0.0067	0.0039	0.0857
Body mass index	rs12680842	A	G	0.6562	0.0142	0.0017	3.41e-16	0.0053	0.004	0.1881
Body mass index	rs12681792	A	C	0.2293	0.015	0.0021	2.88e-12	-0.0017	0.0048	0.7142
Body mass index	rs1269175	A	G	0.5285	0.0105	0.0017	8.09e-10	0.0221	0.0035	4.14e-10
Body mass index	rs12692596	T	C	0.3623	0.012	0.0017	1.03e-12	0.0032	0.004	0.4191
Body mass index	rs12714199	C	T	0.38	0.0141	0.0017	3.22e-16	0.0219	0.0036	1.08e-09
Body mass index	rs12765914	T	C	0.0911	0.0226	0.0031	1.96e-13	-0.0005	0.0068	0.9358
Body mass index	rs1277733	T	C	0.777	0.012	0.002	4.3e-09	0.0078	0.0044	0.07902
Body mass index	rs12868881	A	T	0.4364	0.0138	0.0017	1.4e-15	0.0101	0.0039	0.009387
Body mass index	rs12922346	C	G	0.2543	0.0133	0.002	1.48e-11	-0.0036	0.0041	0.3835
Body mass index	rs12939549	A	G	0.5769	0.018	0.0016	3.68e-28	0.0122	0.0039	0.001543
Body mass index	rs13002946	T	A	0.7518	0.0177	0.0019	3.9e-20	-0.006	0.0045	0.18
Body mass index	rs13021737	G	A	0.8215	0.0578	0.0021	2.9e-161	0.0362	0.0046	2.18e-15
Body mass index	rs13033310	A	G	0.2492	0.0146	0.0022	3.4e-11	-0.0038	0.0046	0.4011
Body mass index	rs13107325	T	C	0.0723	0.0468	0.0032	3.81e-47	0.0051	0.0085	0.5456
Body mass index	rs13110266	G	A	0.5934	0.0124	0.0016	3.96e-14	0.0103	0.0036	0.004054
Body mass index	rs13174863	G	A	0.1501	0.0197	0.0023	1.94e-17	0.0036	0.0055	0.5147
Body mass index	rs13191362	A	G	0.8848	0.0235	0.0025	4.08e-21	0.0048	0.0061	0.4345
Body mass index	rs1320251	C	T	0.54	0.0177	0.0017	5.51e-25	0.0086	0.0036	0.01628
Body mass index	rs1346841	G	A	0.6191	0.0126	0.0017	3.18e-13	-0.0033	0.004	0.4056
Body mass index	rs1356506	T	C	0.6156	0.0137	0.0018	8.39e-15	-0.0031	0.004	0.4411
Body mass index	rs1383592	A	G	0.2248	0.0122	0.0021	4.92e-09	-0.0095	0.0047	0.0436
Body mass index	rs140733155	G	A	0.0175	0.0559	0.0094	2.97e-09	0.0261	0.018	0.1457
Body mass index	rs1409818	T	C	0.0964	0.0195	0.0028	2.59e-12	0.0022	0.0067	0.7409
Body mass index	rs1431659	A	G	0.2691	0.0191	0.0019	2.33e-23	0.0085	0.0045	0.0592
Body mass index	rs1436344	C	G	0.5876	0.0147	0.0017	1.07e-17	0.0107	0.0037	0.003343
Body mass index	rs1437842	G	A	0.539	0.0106	0.0017	8.49e-10	0.0097	0.0039	0.01269
Body mass index	rs1451077	G	A	0.4271	0.0169	0.0019	1.43e-18	0.0112	0.0039	0.004372
Body mass index	rs1451109	G	A	0.3127	0.0158	0.0017	1.36e-19	0.009	0.0042	0.0312
Body mass index	rs1470545	T	C	0.054	0.037	0.0043	5.6e-18	0.0245	0.0089	0.005705
Body mass index	rs1481012	A	G	0.8947	0.0188	0.0026	5.11e-13	0.0122	0.0057	0.0325
Body mass index	rs1491905	T	C	0.4819	0.0147	0.0017	3.92e-18	0.0095	0.0039	0.01464
Body mass index	rs1501673	A	G	0.1269	0.0289	0.0025	2.73e-31	0.0017	0.0058	0.7631
Body mass index	rs1522569	T	G	0.8319	0.0141	0.0022	1.6e-10	-0.0015	0.0053	0.7804
Body mass index	rs1536053	C	T	0.6955	0.0122	0.0019	8.02e-11	0.0013	0.0042	0.7522
Body mass index	rs1561554	G	C	0.3871	0.0115	0.0017	4.89e-11	0.0044	0.0042	0.2913
Body mass index	rs1658820	T	G	0.2533	0.0132	0.002	3.77e-11	0.0027	0.0045	0.5459
Body mass index	rs16851483	T	G	0.0622	0.0352	0.0034	4.87e-25	0.0139	0.008	0.08219
Body mass index	rs16989232	A	G	0.3809	0.0115	0.0017	6.19e-12	-0.0048	0.004	0.2295
Body mass index	rs17001561	A	G	0.1501	0.0145	0.0023	1.81e-10	0.0135	0.0054	0.01289
Body mass index	rs17024393	C	T	0.037	0.0644	0.0049	7.11e-39	-0.004	0.0107	0.7044
Body mass index	rs17201143	C	T	0.6893	0.0112	0.0018	1.1e-09	0.0021	0.0041	0.6112
Body mass index	rs17276464	T	C	0.4247	0.0096	0.0016	4.81e-09	0.0082	0.0046	0.07159
Body mass index	rs1730859	G	A	0.3381	0.012	0.0017	2.96e-12	-0.0026	0.0042	0.5247
Body mass index	rs17405819	T	C	0.7033	0.0211	0.0018	6.04e-33	0.0148	0.0037	5.19e-05
Body mass index	rs17636031	C	T	0.2676	0.0154	0.0018	3.87e-17	0.0061	0.0046	0.1883
Body mass index	rs17681451	G	A	0.9214	0.0225	0.0031	7.37e-13	0.0082	0.0072	0.2566
Body mass index	rs17806224	G	A	0.8264	0.026	0.0022	7.91e-32	0.019	0.0047	4.9e-05
Body mass index	rs1852006	G	A	0.6428	0.0153	0.0018	6.71e-18	0.0125	0.0036	0.000532
Body mass index	rs1884389	C	T	0.565	0.0108	0.0017	3.72e-10	0.0033	0.004	0.4058
Body mass index	rs1884429	T	C	0.2371	0.0134	0.0019	2.3e-12	0.0091	0.0047	0.05227
Body mass index	rs1884897	G	A	0.6292	0.0184	0.0017	2.7e-28	0.0143	0.0035	4.67e-05
Body mass index	rs1899689	T	C	0.3965	0.012	0.0017	4.2e-13	0.0186	0.0034	3.63e-08
Body mass index	rs1916801	A	T	0.5909	0.0169	0.0017	1.93e-24	0.0046	0.0039	0.238
Body mass index	rs1927790	C	T	0.4242	0.014	0.0016	1.57e-17	0.0068	0.0037	0.06331
Body mass index	rs1928295	T	C	0.55	0.0134	0.0016	2.23e-16	0.014	0.0034	3.54e-05
Body mass index	rs194809	A	G	0.1872	0.0126	0.0022	4.86e-09	-0.0014	0.005	0.774
Body mass index	rs1951455	C	T	0.7173	0.0148	0.0019	6.05e-15	0.0094	0.0043	0.02952
Body mass index	rs1954494	T	C	0.5416	0.0097	0.0016	2.43e-09	0.0043	0.0046	0.3497
Body mass index	rs1982350	G	A	0.6087	0.0156	0.0018	1.98e-18	0.0064	0.004	0.1133
Body mass index	rs1982441	T	G	0.1478	0.017	0.0025	2.17e-11	0.0079	0.0056	0.1597
Body mass index	rs1996120	G	A	0.6123	0.0167	0.0016	3.88e-24	0.0141	0.0036	0.000106
Body mass index	rs2051559	C	T	0.1295	0.0167	0.0025	3.78e-11	0.0103	0.0058	0.07348
Body mass index	rs2053682	A	C	0.6657	0.017	0.0018	2.59e-20	0.008	0.0038	0.03607
Body mass index	rs2065418	T	G	0.6518	0.0139	0.0018	6.07e-15	0.029	0.0036	2.1e-15
Body mass index	rs2112347	T	G	0.6327	0.0276	0.0017	1.17e-61	0.0104	0.0036	0.004135
Body mass index	rs2134858	C	T	0.4919	0.0117	0.0017	5.87e-12	0.0073	0.0038	0.05848
Body mass index	rs215614	G	A	0.3561	0.0144	0.0018	2.77e-16	0.0067	0.004	0.09313
Body mass index	rs217669	C	T	0.257	0.0172	0.0021	6.27e-16	0.0054	0.0044	0.2245
Body mass index	rs2183824	T	C	0.3281	0.0234	0.0017	2.29e-41	0.0125	0.0038	0.00091
Body mass index	rs2192158	A	G	0.4642	0.0137	0.0017	7.42e-16	0.0075	0.0039	0.05425
Body mass index	rs2196618	G	A	0.7241	0.0137	0.0019	1.49e-12	0.0003	0.0044	0.9381
Body mass index	rs2206277	T	C	0.1875	0.0408	0.0021	1.82e-83	0.0176	0.0049	0.000326
Body mass index	rs2228213	G	A	0.6545	0.0144	0.0017	5.5e-17	0.0289	0.0037	6.92e-15
Body mass index	rs2246012	C	T	0.1816	0.0161	0.0022	1.15e-13	0.0153	0.0051	0.002691
Body mass index	rs2342892	T	G	0.4818	0.0126	0.0017	1.33e-13	-0.0041	0.0039	0.2933
Body mass index	rs2357760	A	G	0.6647	0.0143	0.0017	2.11e-16	0.0109	0.0041	0.007817
Body mass index	rs2391540	T	A	0.3304	0.0139	0.0018	1.36e-14	0.0149	0.0038	0.000101
Body mass index	rs2396625	T	A	0.5939	0.0176	0.0017	2.81e-24	0.0043	0.004	0.2757
Body mass index	rs2400414	C	T	0.6381	0.0126	0.0018	5.52e-13	0.012	0.0036	0.000874
Body mass index	rs2439823	G	A	0.5324	0.0165	0.0017	6.51e-22	0.0155	0.0035	8.57e-06
Body mass index	rs2601777	G	A	0.633	0.0143	0.0017	2.84e-17	0.0129	0.0041	0.001612
Body mass index	rs2605603	G	A	0.5129	0.0103	0.0016	2.04e-10	0.0123	0.004	0.001999
Body mass index	rs2619976	T	C	0.4014	0.0105	0.0018	1.99e-09	0.008	0.0037	0.03232
Body mass index	rs2622274	G	T	0.5711	0.0107	0.0017	3.23e-10	0.0106	0.0039	0.007222
Body mass index	rs264962	C	G	0.5468	0.0119	0.0017	1.74e-12	0.0102	0.0039	0.008083
Body mass index	rs2715423	G	A	0.7126	0.0115	0.0019	1.9e-09	0.007	0.0043	0.1065
Body mass index	rs273505	C	T	0.4347	0.0173	0.0019	3.32e-19	0.0137	0.0035	0.000118
Body mass index	rs2777768	A	G	0.7453	0.0119	0.0019	6.38e-10	0.0134	0.0045	0.003061
Body mass index	rs2820295	A	G	0.3257	0.0235	0.0018	5.56e-39	0.0144	0.0042	0.00056
Body mass index	rs2832283	A	G	0.2248	0.0115	0.002	4.72e-09	0.0069	0.0047	0.1382
Body mass index	rs28350	A	G	0.1932	0.0172	0.0022	1.07e-14	0.0137	0.005	0.006412
Body mass index	rs2861089	A	T	0.3749	0.0105	0.0017	1.55e-09	-0.0048	0.004	0.2324
Body mass index	rs2861685	T	C	0.5967	0.0165	0.0019	7.82e-18	0.0145	0.0039	0.000204
Body mass index	rs2862996	G	T	0.311	0.0216	0.0017	3.6e-35	0.0153	0.0037	3.29e-05
Body mass index	rs288230	T	C	0.8338	0.0238	0.0023	4.67e-26	0.0051	0.0051	0.3202
Body mass index	rs2907948	G	A	0.7698	0.0145	0.0019	1.95e-14	-0.0388	0.0041	5.68e-21
Body mass index	rs2968487	T	C	0.2811	0.0176	0.0018	7.55e-22	0.0157	0.0036	1.52e-05
Body mass index	rs3101336	C	T	0.6082	0.0254	0.0016	4.8e-54	0.0158	0.004	8.02e-05
Body mass index	rs34277166	A	G	0.4529	0.0144	0.0019	8.26e-14	0.0074	0.0037	0.04545
Body mass index	rs34811474	G	A	0.7741	0.0293	0.0023	8.5e-38	0.0252	0.0043	4.46e-09
Body mass index	rs349088	C	A	0.4851	0.013	0.0017	3.5e-14	0.0026	0.0039	0.5025
Body mass index	rs354508	C	T	0.8433	0.0146	0.0023	2.69e-10	0.0085	0.0055	0.1246
Body mass index	rs355777	C	G	0.4146	0.0151	0.0017	2.13e-18	0.0076	0.004	0.0542
Body mass index	rs35851183	G	A	0.3445	0.0121	0.002	1.07e-09	-0.0004	0.004	0.9188
Body mass index	rs36061954	T	C	0.3953	0.0119	0.0019	1.05e-09	0.0017	0.004	0.6722
Body mass index	rs3739514	A	G	0.361	0.0132	0.002	6.64e-11	0.006	0.004	0.1376
Body mass index	rs3744017	A	G	0.1783	0.0139	0.0022	2.43e-10	-0.0053	0.0047	0.2598
Body mass index	rs3770799	G	A	0.3614	0.0114	0.0018	1.21e-10	0.0142	0.0036	7.54e-05
Body mass index	rs3806114	G	A	0.3173	0.012	0.0018	1.46e-11	-0.0041	0.0043	0.3396
Body mass index	rs3808477	C	T	0.7166	0.0182	0.0019	8.73e-22	0.0153	0.0044	0.000447
Body mass index	rs3811125	C	T	0.7461	0.0152	0.0021	9.42e-13	-0.0004	0.0045	0.9284
Body mass index	rs3825061	T	C	0.3755	0.014	0.0017	6.15e-16	0.0135	0.0035	0.000108
Body mass index	rs3923783	C	A	0.8058	0.0222	0.0022	4.12e-23	0.0109	0.0049	0.0271
Body mass index	rs3930349	C	A	0.7753	0.014	0.002	7.68e-12	0.0079	0.0047	0.08801
Body mass index	rs39654	G	A	0.5559	0.0163	0.0017	1.75e-21	0.0037	0.004	0.3524
Body mass index	rs4097319	T	G	0.5674	0.0107	0.0017	4.32e-10	0.006	0.0044	0.1721
Body mass index	rs4123853	T	C	0.3595	0.014	0.0017	1.06e-15	0.0028	0.004	0.4858
Body mass index	rs41284828	G	A	0.9573	0.0341	0.0057	3e-09	0.0084	0.0104	0.4205
Body mass index	rs4256980	G	C	0.645	0.0187	0.0017	8.63e-29	0.0112	0.0036	0.002232
Body mass index	rs427943	C	A	0.5599	0.0177	0.0017	3.6e-25	0.0081	0.004	0.04096
Body mass index	rs4290163	T	G	0.4025	0.013	0.0017	3.5e-15	0.0226	0.0035	1.57e-10
Body mass index	rs4307239	G	A	0.4548	0.0115	0.0017	1.47e-11	-0.002	0.0037	0.598
Body mass index	rs4421883	C	T	0.5263	0.0103	0.0017	1.79e-09	0.0052	0.0039	0.1803
Body mass index	rs459552	T	A	0.2484	0.0133	0.0019	8.36e-12	0.0044	0.0044	0.3092
Body mass index	rs4609871	T	C	0.5279	0.0219	0.0017	6.62e-38	0.0188	0.0039	1.52e-06
Body mass index	rs4671328	T	G	0.453	0.0214	0.0017	3.42e-36	0.0078	0.0035	0.0269
Body mass index	rs4700608	C	T	0.5015	0.0155	0.0017	4.32e-20	0.0093	0.0039	0.01579
Body mass index	rs4721089	T	C	0.7594	0.0167	0.0023	5.6e-13	0.0199	0.0042	1.91e-06
Body mass index	rs4740619	T	C	0.5416	0.0189	0.0016	3.15e-31	0.0218	0.0037	5.28e-09
Body mass index	rs4834272	C	T	0.3333	0.0108	0.0017	3.46e-10	0.0184	0.0041	7.48e-06
Body mass index	rs4841504	C	A	0.5171	0.0166	0.0016	5.41e-24	-0.0127	0.0036	0.000463
Body mass index	rs4857968	G	A	0.729	0.0125	0.0018	6.5e-12	0.0112	0.0044	0.01148
Body mass index	rs487152	A	C	0.4837	0.0108	0.0016	2.98e-11	-0.0002	0.004	0.958
Body mass index	rs4880341	C	T	0.4473	0.013	0.0017	3.06e-14	0.0117	0.004	0.003214
Body mass index	rs4906263	G	C	0.3487	0.0176	0.0018	8.11e-23	0.0067	0.004	0.09647
Body mass index	rs4973618	G	A	0.3388	0.0148	0.0018	1.25e-16	0.0075	0.0041	0.06812
Body mass index	rs5215	T	C	0.6086	0.0113	0.0017	1.22e-11	-0.0027	0.004	0.4962
Body mass index	rs543874	G	A	0.1981	0.0479	0.002	3.1e-125	0.0149	0.0043	0.000478
Body mass index	rs561136	C	T	0.1505	0.0186	0.0024	1.43e-14	0.0051	0.0053	0.337
Body mass index	rs56356382	T	C	0.8133	0.0217	0.0024	3.21e-19	0.0105	0.0053	0.04902
Body mass index	rs57800857	A	C	0.6467	0.0157	0.002	3.49e-15	0.013	0.009	0.1485
Body mass index	rs592483	C	T	0.4488	0.0137	0.0017	1.53e-16	0.0125	0.0035	0.000374
Body mass index	rs59302296	A	T	0.0985	0.0217	0.0032	9.12e-12	0.0061	0.0066	0.3517
Body mass index	rs615568	G	T	0.4909	0.0101	0.0017	3.85e-09	-0.0015	0.0039	0.7026
Body mass index	rs61813324	T	C	0.1389	0.0289	0.0028	3.2e-24	0.0287	0.005	1.28e-08
Body mass index	rs61828641	A	G	0.1033	0.0223	0.003	2.49e-13	0.0119	0.0064	0.06003
Body mass index	rs6265	C	T	0.8171	0.0413	0.0021	7.4e-89	0.0157	0.0043	0.000292
Body mass index	rs6443750	C	T	0.8005	0.0152	0.0021	7.25e-13	0.0041	0.0049	0.4093
Body mass index	rs6451675	G	C	0.6591	0.014	0.0018	2.54e-14	0.0202	0.0036	2.24e-08
Body mass index	rs6463489	T	C	0.1122	0.0167	0.0026	2.5e-10	0.0024	0.0065	0.7089
Body mass index	rs6476617	G	A	0.6461	0.0149	0.0017	1.53e-17	0.0117	0.004	0.003609
Body mass index	rs6477694	C	T	0.3687	0.0126	0.0017	6.57e-14	0.014	0.0038	0.000245
Body mass index	rs6493498	T	C	0.4433	0.0137	0.0016	4.84e-17	-0.0002	0.0039	0.9578
Body mass index	rs650198	C	T	0.3014	0.0137	0.0019	6.43e-13	-0.0029	0.0043	0.5032
Body mass index	rs6512302	C	G	0.7421	0.0134	0.002	1.52e-11	0.0146	0.0043	0.000693
Body mass index	rs6539064	C	G	0.7359	0.0194	0.0019	1.14e-23	0.0079	0.0039	0.04331
Body mass index	rs6545714	G	A	0.4006	0.0194	0.0016	4.01e-32	0.0134	0.0035	0.000143
Body mass index	rs6556301	G	T	0.6336	0.0113	0.0017	8.14e-11	-0.0053	0.0045	0.2425
Body mass index	rs6567160	C	T	0.2267	0.0552	0.0019	7.8e-184	0.0218	0.0041	9.86e-08
Body mass index	rs6591407	C	A	0.8224	0.0124	0.0021	3.58e-09	0.0073	0.005	0.1461
Body mass index	rs6607337	C	T	0.7172	0.0124	0.0019	2.55e-11	0.0105	0.0051	0.04105
Body mass index	rs6661316	T	C	0.5584	0.012	0.0016	1.72e-13	0.0031	0.0033	0.3396
Body mass index	rs6690398	A	G	0.5668	0.0125	0.0017	1.92e-13	0.0123	0.0037	0.000932
Body mass index	rs6720868	T	C	0.3172	0.0154	0.0018	1.82e-17	0.0143	0.0038	0.000164
Body mass index	rs6804181	A	T	0.819	0.0141	0.0023	6.47e-10	-0.0041	0.0051	0.4218
Body mass index	rs6804842	G	A	0.5669	0.0141	0.0016	7.57e-18	0.0174	0.0035	5.26e-07
Body mass index	rs6850421	A	G	0.4784	0.0113	0.0019	3.66e-09	0.0082	0.0034	0.01484
Body mass index	rs6864049	G	A	0.5391	0.0121	0.0016	1.48e-13	0.0089	0.0039	0.02195
Body mass index	rs6890310	G	A	0.7264	0.0119	0.0019	3.29e-10	0.0043	0.0044	0.3204
Body mass index	rs6922607	G	A	0.1896	0.013	0.0022	1.85e-09	-0.0141	0.0043	0.000912
Body mass index	rs6932930	G	A	0.2501	0.0257	0.0019	1.18e-40	0.014	0.0041	0.000615
Body mass index	rs6962280	G	A	0.5293	0.014	0.0019	3.37e-13	0.0188	0.0036	1.96e-07
Body mass index	rs698147	A	G	0.4691	0.0116	0.0017	9.67e-12	0.0028	0.0039	0.473
Body mass index	rs7024334	T	G	0.2255	0.0135	0.002	4.71e-12	-0.004	0.0047	0.3906
Body mass index	rs7037266	C	A	0.6302	0.0106	0.0018	1.24e-09	0.0063	0.004	0.1179
Body mass index	rs704061	C	T	0.4365	0.0142	0.0017	8.34e-17	0.0143	0.0036	8.05e-05
Body mass index	rs7070670	C	T	0.687	0.0126	0.0021	7.14e-10	0.0037	0.0043	0.3783
Body mass index	rs7084454	A	G	0.3238	0.0198	0.0018	4.51e-27	0.0091	0.0038	0.01567
Body mass index	rs709400	A	G	0.6401	0.0148	0.0017	5.7e-19	0.0072	0.0039	0.06377
Body mass index	rs7124681	A	C	0.4067	0.0257	0.0016	3.96e-55	-0.0006	0.0039	0.8716
Body mass index	rs7138803	A	G	0.376	0.0297	0.0017	3.1e-71	0.0148	0.0037	4.94e-05
Body mass index	rs7144011	T	G	0.2182	0.0263	0.002	2.37e-40	0.0249	0.0042	4.4e-09
Body mass index	rs7181610	A	T	0.8511	0.0146	0.0025	4.5e-09	0.0057	0.0059	0.327
Body mass index	rs7206608	G	C	0.3275	0.013	0.0018	1.2e-12	0.0108	0.0041	0.008984
Body mass index	rs7238896	G	A	0.1495	0.0218	0.0028	2.49e-15	0.0329	0.005	3.54e-11
Body mass index	rs7239114	A	G	0.5415	0.012	0.0017	6.24e-13	0.0067	0.0039	0.08634
Body mass index	rs72673947	G	A	0.116	0.0223	0.0031	4.11e-13	-0.0012	0.0058	0.8434
Body mass index	rs7357754	G	A	0.5002	0.012	0.0017	1.81e-12	0.0027	0.0039	0.4916
Body mass index	rs740157	A	G	0.4421	0.0118	0.0016	4.76e-13	0.0104	0.0039	0.007482
Body mass index	rs7498665	G	A	0.4043	0.0285	0.0017	1.14e-66	0.0108	0.0039	0.005814
Body mass index	rs7534091	G	A	0.2543	0.012	0.0018	6.65e-11	-0.0084	0.004	0.03488
Body mass index	rs7561278	T	C	0.7798	0.0169	0.0021	4.89e-16	0.0041	0.0047	0.3873
Body mass index	rs7570446	A	C	0.5453	0.0111	0.0019	4.74e-09	0.0003	0.0039	0.9476
Body mass index	rs7575118	T	C	0.1477	0.014	0.0024	3.33e-09	0.0006	0.0058	0.9183
Body mass index	rs7588437	G	A	0.6531	0.0165	0.0017	2.32e-22	0.0217	0.0037	3.07e-09
Body mass index	rs7599312	G	A	0.7276	0.0182	0.0018	1.52e-23	0.022	0.0041	6.62e-08
Body mass index	rs7607490	A	G	0.0975	0.0164	0.0027	1.21e-09	0.0075	0.0082	0.3628
Body mass index	rs7616009	G	A	0.8577	0.0157	0.0024	4.33e-11	-0.0212	0.0051	3.02e-05
Body mass index	rs7631156	A	G	0.3098	0.0215	0.0018	3.33e-32	0.0097	0.004	0.01375
Body mass index	rs765875	C	T	0.4983	0.0132	0.0017	1.08e-14	0.0016	0.0039	0.6743
Body mass index	rs7678054	G	A	0.5467	0.0099	0.0017	4.57e-09	-0.0233	0.0035	2.95e-11
Body mass index	rs76942203	A	G	0.0609	0.0263	0.0041	9.08e-11	0.0314	0.0073	1.86e-05
Body mass index	rs7713317	G	A	0.295	0.0166	0.0018	1.96e-20	0.0129	0.0042	0.002087
Body mass index	rs7734385	G	A	0.551	0.0101	0.0016	6.08e-10	0.0145	0.004	0.000339
Body mass index	rs77432547	G	A	0.2992	0.017	0.0021	1.44e-15	0.0046	0.0042	0.269
Body mass index	rs7769594	T	C	0.1533	0.0164	0.0023	2.13e-12	0.0053	0.0053	0.3172
Body mass index	rs7777084	A	G	0.4559	0.0131	0.0017	1.58e-14	0.0071	0.0039	0.06932
Body mass index	rs7802342	G	T	0.2819	0.0124	0.0019	6.23e-11	0.0074	0.0044	0.09418
Body mass index	rs7826312	C	T	0.5823	0.0109	0.0016	3.23e-11	0.0052	0.0039	0.1832
Body mass index	rs7893571	T	G	0.6721	0.0125	0.0018	5.83e-12	0.0025	0.0042	0.5493
Body mass index	rs7899106	G	A	0.0493	0.0327	0.0037	1.72e-18	0.02	0.0082	0.01416
Body mass index	rs7903146	C	T	0.7221	0.0178	0.0018	1.67e-23	0.0173	0.004	1.72e-05
Body mass index	rs79113395	G	A	0.7406	0.02	0.0022	2.03e-20	0.0139	0.0042	0.000948
Body mass index	rs7944782	G	T	0.5109	0.0144	0.0017	3.61e-17	0.0142	0.0034	3.8e-05
Body mass index	rs7975187	G	A	0.2055	0.0137	0.0021	3.86e-11	0.0012	0.0047	0.7895
Body mass index	rs8024806	T	C	0.9409	0.0254	0.0035	6.73e-13	0.0088	0.0081	0.2783
Body mass index	rs8075273	C	A	0.7328	0.0137	0.0018	4.67e-14	-0.0146	0.0043	0.000759
Body mass index	rs8122855	A	G	0.3334	0.0137	0.0018	4.11e-14	0.0086	0.0041	0.03573
Body mass index	rs8134638	C	T	0.3969	0.0133	0.002	1.57e-11	-0.0484	0.0037	1.03e-39
Body mass index	rs816367	G	C	0.3599	0.0107	0.0017	1.02e-09	-0.0012	0.004	0.7745
Body mass index	rs8181823	C	A	0.7441	0.0125	0.002	4.36e-10	-0.0032	0.0053	0.5405
Body mass index	rs845084	A	G	0.2643	0.0136	0.0019	3.22e-12	0.0123	0.0041	0.002866
Body mass index	rs867560	G	C	0.4654	0.0136	0.0017	1.24e-15	0.0059	0.0039	0.126
Body mass index	rs872281	C	T	0.811	0.0152	0.0023	1.56e-11	0.0071	0.0049	0.148
Body mass index	rs889398	C	T	0.5771	0.0195	0.0016	3.23e-32	0.0075	0.0047	0.109
Body mass index	rs891387	T	C	0.5063	0.0208	0.0017	9.26e-35	0.0165	0.0034	9.7e-07
Body mass index	rs930295	A	C	0.1691	0.0208	0.0023	2.03e-19	0.0074	0.0053	0.1644
Body mass index	rs9320823	C	T	0.6147	0.0165	0.0017	2.07e-21	0.0061	0.004	0.1249
Body mass index	rs942066	G	A	0.6305	0.0202	0.002	2.36e-24	0.0117	0.0038	0.002047
Body mass index	rs946824	T	C	0.1417	0.0197	0.0025	4.82e-15	0.0032	0.0058	0.5788
Body mass index	rs9540493	A	G	0.468	0.0129	0.0017	7.85e-15	0.0141	0.004	0.00037
Body mass index	rs9595908	T	C	0.6166	0.0154	0.0017	3.73e-20	0.0089	0.004	0.02389
Body mass index	rs9603697	T	C	0.35	0.0134	0.0018	1.69e-13	0.0127	0.0048	0.008331
Body mass index	rs9808302	G	A	0.49	0.0116	0.0019	9.05e-10	0.0107	0.0035	0.002176
Body mass index	rs9816226	T	A	0.8106	0.0315	0.0021	1.45e-50	0.0164	0.0046	0.000404
Body mass index	rs9818122	C	T	0.2032	0.0228	0.002	3.97e-30	0.0134	0.0043	0.001939
Body mass index	rs9826775	A	G	0.8492	0.0155	0.0024	6.61e-11	0.0045	0.0054	0.4073
Body mass index	rs9862795	T	A	0.4982	0.0264	0.0019	4.43e-44	-0.0025	0.0038	0.5063
Body mass index	rs9937053	A	G	0.4259	0.0721	0.0016	1e-200	0.0368	0.0035	3.77e-25
Calcium	rs10491003	T	C	0.0955	0.054	0.01	4.8e-09	0.0044	0.0066	0.5071
Calcium	rs1550532	C	G	0.3212	0.036	0.006	8.2e-11	0.0061	0.0041	0.1406
Calcium	rs1570669	G	A	0.3414	0.036	0.006	9.1e-12	0.0015	0.004	0.7026
Calcium	rs1801725	T	G	0.1344	0.142	0.008	8.9e-86	0.0135	0.005	0.007296
Calcium	rs7336933	G	A	0.8475	0.044	0.008	9.1e-10	0.0128	0.0054	0.01688
Calcium	rs7481584	G	A	0.7273	0.036	0.006	1.2e-10	-0.006	0.0052	0.2431
Calcium	rs780094	T	C	0.3804	0.034	0.006	1.3e-10	-0.0016	0.0039	0.6847
Childhood BMI	rs11676272	G	A	0.4667	0.068	0.007	7.12e-23	-0.0091	0.0038	0.01815
Childhood BMI	rs12041852	G	A	0.4571	0.046	0.007	2.28e-10	0.0019	0.0039	0.618
Childhood BMI	rs12429545	A	G	0.1307	0.076	0.01	2.08e-14	0.0177	0.0052	0.000598
Childhood BMI	rs13130484	T	C	0.4349	0.067	0.007	1.58e-23	0.0203	0.0035	8.16e-09
Childhood BMI	rs13253111	A	G	0.5735	0.042	0.007	4.89e-09	0.008	0.0039	0.04036
Childhood BMI	rs13387838	A	G	0.0177	0.139	0.025	2.84e-08	0.0411	0.0163	0.01198
Childhood BMI	rs1421085	C	T	0.409	0.059	0.007	4.53e-16	0.0384	0.0035	1.45e-27
Childhood BMI	rs3829849	T	C	0.3647	0.041	0.007	8.81e-09	0.0012	0.004	0.7562
Childhood BMI	rs4854349	C	T	0.8189	0.09	0.009	5.41e-22	0.0361	0.0046	2.17e-15
Childhood BMI	rs543874	G	A	0.1981	0.077	0.009	2.2e-19	0.0149	0.0043	0.000478
Childhood BMI	rs6567160	C	T	0.2267	0.05	0.008	1.21e-09	0.0218	0.0041	9.86e-08
Childhood BMI	rs7132908	A	G	0.386	0.066	0.008	1.57e-18	0.0177	0.0036	1.06e-06
Childhood BMI	rs7550711	T	C	0.0375	0.105	0.019	4.52e-08	-0.0021	0.0106	0.846
Childhood BMI	rs987237	G	A	0.1874	0.062	0.009	1.8e-12	0.0177	0.0049	0.000305
Cigarettes per day	rs11725618	C	T	0.2799	0.036064	0.006158	4.67e-09	0.0108	0.0039	0.005413
Cigarettes per day	rs11852372	C	A	0.3321	0.182472	0.005911	1e-200	-0.0099	0.0039	0.01045
Cigarettes per day	rs13141210	T	C	0.5087	-0.03065	0.005515	2.77e-08	-0.013	0.0039	0.000904
Cigarettes per day	rs2072659	G	C	0.1058	-0.06525	0.009247	1.71e-12	0.0007	0.0068	0.9167
Cigarettes per day	rs2084533	T	C	0.3134	0.033641	0.005901	1.22e-08	0.0107	0.0049	0.0304
Cigarettes per day	rs215600	A	G	0.6528	-0.04925	0.005753	1.1e-17	-0.0092	0.0041	0.02265
Cigarettes per day	rs2273500	C	T	0.1655	0.068094	0.007796	2.47e-18	0.0087	0.0054	0.1047
Cigarettes per day	rs2386571	C	A	0.572	-0.03187	0.005565	1.03e-08	-0.006	0.004	0.1304
Cigarettes per day	rs2424888	A	G	0.4134	0.033485	0.005636	2.76e-09	-0.0043	0.0041	0.2899
Cigarettes per day	rs3025383	C	T	0.1843	-0.05784	0.007045	2.22e-16	0.0062	0.0046	0.1822
Cigarettes per day	rs4785587	A	G	0.5441	-0.03362	0.005535	1.27e-09	0.0102	0.004	0.01012
Cigarettes per day	rs56113850	C	T	0.5562	0.107205	0.005604	1.1e-81	0.012	0.0037	0.001261
Cigarettes per day	rs58379124	C	T	0.7616	0.066939	0.006502	9e-25	0.0051	0.0046	0.2692
Cigarettes per day	rs632811	G	A	0.3664	-0.03671	0.00641	1.03e-08	0.0073	0.0041	0.07522
Cigarettes per day	rs7431710	A	G	0.6478	-0.03496	0.00581	1.82e-09	-0.0193	0.0036	5.98e-08
Cigarettes per day	rs76164573	G	T	0.0487	-0.07243	0.013159	3.78e-08	-0.003	0.0097	0.7535
Cigarettes per day	rs790564	C	A	0.7233	-0.04089	0.006193	3.97e-11	0.0045	0.0044	0.3075
Cigarettes per day	rs7928017	A	C	0.4093	-0.03293	0.005558	3.14e-09	-0.0173	0.0037	4.05e-06
Cigarettes per day	rs806798	C	T	0.506	-0.03085	0.005532	2.48e-08	-0.0042	0.0039	0.286
Coffee consumption	rs1057868	T	C	0.3046	0.0394	0.0032	5.26e-33	-0.0063	0.0038	0.101
Coffee consumption	rs10865548	G	A	0.8219	0.0308	0.0038	4.46e-15	0.0367	0.0046	9.38e-16
Coffee consumption	rs1260326	C	T	0.6133	0.0272	0.003	2.62e-19	0.0033	0.004	0.4001
Coffee consumption	rs1956218	G	A	0.5236	0.0164	0.003	3.62e-08	-0.013	0.0036	0.000333
Coffee consumption	rs2330783	G	T	0.9863	0.0906	0.0126	1.57e-12	-0.0075	0.0173	0.6651
Coffee consumption	rs2472297	T	C	0.2538	0.0908	0.0034	5.2e-155	-0.0082	0.004	0.04034
Coffee consumption	rs4410790	C	T	0.6342	0.0788	0.003	5.6e-141	0.008	0.0039	0.03962
Coffee consumption	rs574367	T	G	0.2014	0.021	0.0036	8.06e-09	0.0131	0.0042	0.002019
Coffee consumption	rs597045	A	T	0.6779	0.0214	0.0032	6.62e-11	0.0012	0.0041	0.7704
Coffee consumption	rs66723169	A	C	0.2227	0.0294	0.0036	9.88e-17	0.0206	0.0041	6.59e-07
Coffee consumption	rs73073176	C	T	0.878	0.0462	0.0044	5.56e-25	0.0136	0.0054	0.01172
Diastolic blood pressure	rs10062049	T	C	0.1394	0.02113	0.00221	1.43e-21	0.0076	0.0056	0.1745
Diastolic blood pressure	rs10087782	T	C	0.4689	0.01211	0.00151	1.21e-15	0.0423	0.0035	1.13e-33
Diastolic blood pressure	rs10127776	A	G	0.3172	-0.00899	0.00163	3.19e-08	-0.006	0.004	0.1324
Diastolic blood pressure	rs10164193	T	G	0.9257	-0.0182	0.00283	1.27e-10	-0.0253	0.0065	0.00011
Diastolic blood pressure	rs10184839	A	T	0.297	-0.00972	0.00166	5.16e-09	-0.0023	0.0043	0.5863
Diastolic blood pressure	rs10193543	T	G	0.8317	0.01222	0.00205	2.51e-09	-0.0049	0.0054	0.3597
Diastolic blood pressure	rs10468291	A	C	0.5743	-0.00981	0.00154	1.68e-10	-0.0099	0.0035	0.004707
Diastolic blood pressure	rs10761530	T	C	0.5119	0.00955	0.0015	1.86e-10	0.0102	0.0039	0.009717
Diastolic blood pressure	rs1077795	A	G	0.7486	0.01764	0.00176	1.25e-23	0.0105	0.0045	0.02062
Diastolic blood pressure	rs10864859	T	G	0.9126	0.01714	0.00283	1.39e-09	-0.009	0.0077	0.2446
Diastolic blood pressure	rs10889711	T	C	0.3816	0.00892	0.00157	1.22e-08	0.0025	0.004	0.5283
Diastolic blood pressure	rs10906391	T	C	0.3571	0.0121	0.00163	1.32e-13	0.0136	0.0041	0.000972
Diastolic blood pressure	rs1098708	A	G	0.5441	-0.00931	0.00152	9.3e-10	-0.0093	0.0037	0.01066
Diastolic blood pressure	rs11021221	A	T	0.1623	-0.01772	0.00203	2.29e-18	-0.0118	0.0047	0.01281
Diastolic blood pressure	rs11026586	A	G	0.0798	0.02606	0.00299	3.17e-18	0.0045	0.0076	0.5556
Diastolic blood pressure	rs11077961	A	G	0.6147	0.00946	0.0016	3.61e-09	-0.0068	0.004	0.08847
Diastolic blood pressure	rs11080134	A	G	0.6483	-0.00974	0.00159	9.27e-10	-0.0174	0.0038	4.35e-06
Diastolic blood pressure	rs11108209	T	C	0.9098	-0.01539	0.00263	4.66e-09	-0.0197	0.0076	0.009608
Diastolic blood pressure	rs11141731	T	C	0.2219	-0.01043	0.00182	9.28e-09	-0.0025	0.0047	0.5965
Diastolic blood pressure	rs11145807	A	G	0.4107	0.01188	0.00159	8.16e-14	-0.0038	0.0042	0.3584
Diastolic blood pressure	rs11168245	C	G	0.7594	0.01822	0.00178	1.57e-24	0.0093	0.0041	0.02351
Diastolic blood pressure	rs111777102	T	C	0.0691	0.01843	0.00308	2.15e-09	0.0197	0.0064	0.002179
Diastolic blood pressure	rs11178076	T	C	0.195	-0.01186	0.00188	2.81e-10	-0.0135	0.0049	0.005867
Diastolic blood pressure	rs112393817	C	G	0.7804	0.01068	0.00183	5.4e-09	0.0063	0.0047	0.1836
Diastolic blood pressure	rs113134141	A	G	0.9039	-0.01569	0.0025	3.47e-10	-0.0235	0.0056	2.89e-05
Diastolic blood pressure	rs114503346	T	C	0.0431	-0.02415	0.00377	1.43e-10	-0.0019	0.01	0.8501
Diastolic blood pressure	rs11466111	T	C	0.0164	0.05727	0.00581	6.56e-23	0.0234	0.0157	0.1367
Diastolic blood pressure	rs115245297	T	C	0.9609	-0.03148	0.00385	3.05e-16	-0.0619	0.0098	2.52e-10
Diastolic blood pressure	rs11604175	T	C	0.2599	0.00984	0.00174	1.45e-08	-0.0029	0.0044	0.5007
Diastolic blood pressure	rs11628933	C	G	0.2224	-0.01338	0.00179	7.4e-14	-0.0141	0.0046	0.002012
Diastolic blood pressure	rs11665020	C	G	0.3209	-0.01371	0.00163	4.55e-17	-0.0006	0.0047	0.8996
Diastolic blood pressure	rs11721328	A	G	0.1292	0.01389	0.00247	1.8e-08	-0.005	0.0062	0.4196
Diastolic blood pressure	rs117533700	T	C	0.031	-0.02474	0.00432	1.03e-08	0.0071	0.0121	0.5559
Diastolic blood pressure	rs11853359	A	G	0.3238	-0.01608	0.00159	6.4e-24	-0.0081	0.0042	0.05375
Diastolic blood pressure	rs11857515	A	T	0.2011	0.01222	0.00197	5.22e-10	-0.01	0.0046	0.0309
Diastolic blood pressure	rs11923667	A	T	0.4224	0.01222	0.00153	1.69e-15	-0.0062	0.0041	0.1273
Diastolic blood pressure	rs11945489	T	C	0.2948	-0.01052	0.00167	2.75e-10	-0.0051	0.0042	0.2267
Diastolic blood pressure	rs12052761	A	G	0.3915	-0.00985	0.00154	1.53e-10	0.005	0.0041	0.2266
Diastolic blood pressure	rs12078697	C	G	0.2052	-0.01083	0.00186	5.46e-09	0.0083	0.0041	0.04208
Diastolic blood pressure	rs12142296	T	G	0.8721	-0.01716	0.00222	1.1e-14	0.0107	0.0059	0.06883
Diastolic blood pressure	rs1215469	A	C	0.2246	-0.01219	0.00184	3.74e-11	-0.0122	0.0043	0.004856
Diastolic blood pressure	rs12184466	T	C	0.1734	0.02207	0.00222	2.3e-23	-0.0021	0.0066	0.7485
Diastolic blood pressure	rs1220128	C	G	0.8505	0.01733	0.00214	5.49e-16	-0.0071	0.0056	0.2071
Diastolic blood pressure	rs12216886	T	G	0.8103	0.01175	0.00192	9.22e-10	0.0156	0.0051	0.002211
Diastolic blood pressure	rs1232482	T	C	0.4014	-0.01155	0.00153	4.78e-14	-0.004	0.004	0.3151
Diastolic blood pressure	rs12403358	C	G	0.3683	0.00863	0.00158	4.52e-08	0.0027	0.004	0.4958
Diastolic blood pressure	rs12486605	T	C	0.5703	-0.01437	0.00153	5.23e-21	0.0124	0.0034	0.000296
Diastolic blood pressure	rs12515541	T	G	0.6136	0.01104	0.00154	8.66e-13	0.007	0.004	0.07784
Diastolic blood pressure	rs12536606	T	C	0.2674	-0.00942	0.00171	3.43e-08	-0.0127	0.0044	0.004003
Diastolic blood pressure	rs12574332	T	C	0.1292	0.01747	0.00231	4.24e-14	0.0117	0.0057	0.04013
Diastolic blood pressure	rs12583637	A	G	0.0019	0.01671	0.00223	6.46e-14	0.0784	0.1001	0.4331
Diastolic blood pressure	rs12605156	A	T	0.7905	0.01277	0.00193	3.27e-11	0.0015	0.0048	0.7584
Diastolic blood pressure	rs1263671	T	C	0.8371	-0.01194	0.00208	1.01e-08	-0.0006	0.0063	0.9264
Diastolic blood pressure	rs1265842	T	C	0.5033	0.00998	0.00152	5.24e-11	-0.0146	0.0037	7.21e-05
Diastolic blood pressure	rs12665161	A	G	0.4442	0.01074	0.00157	8.15e-12	-0.0067	0.004	0.09215
Diastolic blood pressure	rs1271309	A	G	0.1628	-0.01786	0.00209	1.36e-17	-0.0023	0.0055	0.674
Diastolic blood pressure	rs12790943	T	C	0.4112	-0.00873	0.00152	1.01e-08	0.0004	0.0039	0.9257
Diastolic blood pressure	rs12919839	T	C	0.294	-0.01022	0.00167	8.91e-10	-0.0112	0.0038	0.003379
Diastolic blood pressure	rs12983238	A	G	0.3098	-0.01095	0.00176	4.64e-10	0.0033	0.0044	0.4487
Diastolic blood pressure	rs12990959	T	C	0.6812	-0.01071	0.00162	3.62e-11	-0.0183	0.0036	2.59e-07
Diastolic blood pressure	rs13001283	A	G	0.1585	0.01513	0.00207	2.73e-13	0.0099	0.0053	0.06293
Diastolic blood pressure	rs13014371	T	C	0.5664	-0.01036	0.00153	1.39e-11	-0.0016	0.004	0.68
Diastolic blood pressure	rs13042148	T	C	0.1483	-0.01543	0.00214	5.53e-13	-0.0229	0.0056	3.97e-05
Diastolic blood pressure	rs13270541	A	G	0.2166	0.011	0.00183	1.71e-09	0.0086	0.0047	0.06823
Diastolic blood pressure	rs13392090	A	C	0.4358	-0.00879	0.00153	1e-08	-0.0109	0.0036	0.002697
Diastolic blood pressure	rs13796	T	C	0.8728	-0.01376	0.00222	5.48e-10	-0.0021	0.0059	0.7147
Diastolic blood pressure	rs1468520	A	G	0.806	-0.014	0.00202	3.96e-12	-0.0052	0.0049	0.2936
Diastolic blood pressure	rs150816167	T	C	0.9503	-0.02641	0.00386	8.06e-12	0.0175	0.0095	0.06682
Diastolic blood pressure	rs1565716	A	G	0.0683	0.02012	0.00298	1.49e-11	-0.0106	0.0079	0.1787
Diastolic blood pressure	rs1571737	T	C	0.8218	0.0119	0.002	2.78e-09	-0.0022	0.0051	0.6662
Diastolic blood pressure	rs1607644	A	G	0.3684	-0.01035	0.00155	2.75e-11	0.0084	0.004	0.03507
Diastolic blood pressure	rs1706003	T	G	0.4577	0.01326	0.00157	2.76e-17	-0.0109	0.0037	0.003625
Diastolic blood pressure	rs1718845	A	G	0.316	-0.00963	0.00165	5.14e-09	0.004	0.0042	0.334
Diastolic blood pressure	rs17224476	A	G	0.1035	0.01547	0.00241	1.3e-10	-0.0105	0.0065	0.1061
Diastolic blood pressure	rs1722886	A	T	0.5783	0.01166	0.00153	2.37e-14	-0.0006	0.0036	0.8625
Diastolic blood pressure	rs17248480	A	G	0.0273	-0.05064	0.00479	4.07e-26	0.006	0.0136	0.6587
Diastolic blood pressure	rs172906	A	C	0.4231	-0.0092	0.00165	2.6e-08	-0.0119	0.0048	0.01382
Diastolic blood pressure	rs17454517	A	G	0.4866	0.01097	0.00151	3.51e-13	0.0138	0.0034	4.84e-05
Diastolic blood pressure	rs17880989	A	G	0.0275	0.03648	0.00506	5.58e-13	0.0331	0.0123	0.007151
Diastolic blood pressure	rs1811739	A	G	0.25	0.01001	0.00178	1.89e-08	-0.0013	0.0049	0.7903
Diastolic blood pressure	rs1821295	T	C	0.6813	-0.01347	0.00165	2.78e-16	-0.012	0.004	0.00297
Diastolic blood pressure	rs1848510	A	G	0.3537	0.01061	0.00157	1.38e-11	0.0081	0.0035	0.02101
Diastolic blood pressure	rs1861881	T	G	0.3113	0.00968	0.00163	2.53e-09	0.0149	0.0037	5.78e-05
Diastolic blood pressure	rs1878825	C	G	0.6187	-0.01008	0.00159	2.29e-10	-0.0051	0.004	0.2055
Diastolic blood pressure	rs1885018	A	C	0.8257	0.01223	0.00202	1.5e-09	-0.0103	0.0051	0.04277
Diastolic blood pressure	rs1886914	T	C	0.4149	-0.01113	0.00154	4.18e-13	0.0039	0.0045	0.3858
Diastolic blood pressure	rs1947228	T	C	0.4258	-0.01451	0.00153	2.39e-21	-0.0104	0.0033	0.001842
Diastolic blood pressure	rs1950500	T	C	0.2904	0.01212	0.00165	1.95e-13	0.0125	0.0038	0.000855
Diastolic blood pressure	rs1996992	T	G	0.0505	-0.02964	0.00344	6.54e-18	-0.0181	0.0089	0.04184
Diastolic blood pressure	rs2009733	A	G	0.5041	0.01054	0.00152	4.62e-12	-0.0029	0.0039	0.4648
Diastolic blood pressure	rs2065152	T	C	0.3527	0.00877	0.00156	2.08e-08	0.0004	0.0041	0.915
Diastolic blood pressure	rs2142141	C	G	0.5374	-0.00889	0.00158	1.75e-08	-0.0042	0.004	0.2934
Diastolic blood pressure	rs2144249	T	C	0.8559	0.01166	0.00211	3.38e-08	0.0113	0.0051	0.02592
Diastolic blood pressure	rs2162003	T	C	0.5922	0.01085	0.00165	4.59e-11	0.0037	0.0041	0.3625
Diastolic blood pressure	rs2171690	T	C	0.5243	0.01048	0.00152	5e-12	0.0031	0.0037	0.4124
Diastolic blood pressure	rs2222544	T	C	0.7365	-0.00987	0.00171	8.53e-09	0.0028	0.0044	0.5154
Diastolic blood pressure	rs223361	T	C	0.6642	0.01522	0.00161	3.6e-21	-0.0326	0.0037	1.36e-18
Diastolic blood pressure	rs2252865	T	C	0.3562	0.01137	0.00157	4.93e-13	0.0009	0.004	0.8289
Diastolic blood pressure	rs2273171	T	C	0.5237	-0.00868	0.0015	7.48e-09	0.0019	0.0039	0.6174
Diastolic blood pressure	rs227426	T	G	0.5641	0.00893	0.00153	4.92e-09	0.0181	0.0037	6.87e-07
Diastolic blood pressure	rs2369796	A	T	0.5338	0.00875	0.00156	2.01e-08	0.0101	0.004	0.01134
Diastolic blood pressure	rs2390258	A	G	0.2856	-0.01031	0.00163	2.68e-10	0.0077	0.0043	0.07313
Diastolic blood pressure	rs240069	C	G	0.8353	-0.01236	0.00209	3.32e-09	-0.0051	0.0054	0.3436
Diastolic blood pressure	rs2425757	T	C	0.3259	-0.0092	0.00163	1.8e-08	0.0039	0.0044	0.3702
Diastolic blood pressure	rs2450128	A	G	0.1641	-0.01225	0.00207	3.11e-09	0.0096	0.0052	0.06426
Diastolic blood pressure	rs2618647	A	G	0.5065	-0.00983	0.00152	9.98e-11	-0.0113	0.0039	0.003966
Diastolic blood pressure	rs2629665	A	C	0.4109	-0.01019	0.00154	3.28e-11	-0.0248	0.0035	2.6e-12
Diastolic blood pressure	rs2693560	A	G	0.3637	-0.01475	0.00159	1.36e-20	-0.0107	0.0041	0.008449
Diastolic blood pressure	rs2707238	C	G	0.2863	0.01019	0.00168	1.37e-09	0.0316	0.004	2.15e-15
Diastolic blood pressure	rs28362590	T	G	0.7426	0.0096	0.00176	4.9e-08	-0.002	0.0041	0.629
Diastolic blood pressure	rs28533980	T	C	0.4205	0.00883	0.00157	1.81e-08	-0.0053	0.0038	0.1646
Diastolic blood pressure	rs28590346	A	T	0.672	-0.01786	0.00164	9.81e-28	0.0037	0.0042	0.3773
Diastolic blood pressure	rs28667801	A	T	0.5789	-0.01449	0.00157	2.28e-20	-0.0086	0.004	0.03068
Diastolic blood pressure	rs28675079	A	G	0.195	-0.01313	0.00192	8.25e-12	-0.0311	0.0045	4.77e-12
Diastolic blood pressure	rs2922895	C	G	0.4291	0.01128	0.00153	1.62e-13	0.0101	0.0039	0.01054
Diastolic blood pressure	rs2925345	T	C	0.4493	0.01602	0.00151	3.55e-26	-0.0042	0.0039	0.284
Diastolic blood pressure	rs2929184	A	G	0.7682	0.01164	0.00187	5.05e-10	-0.0062	0.0048	0.194
Diastolic blood pressure	rs2940928	A	G	0.1949	-0.01131	0.0019	2.86e-09	0.014	0.0046	0.002234
Diastolic blood pressure	rs3013095	T	G	0.6141	0.00847	0.00153	3.37e-08	-0.0013	0.0043	0.7638
Diastolic blood pressure	rs3213545	A	G	0.2879	0.0097	0.0017	1.24e-08	0.0112	0.004	0.00485
Diastolic blood pressure	rs334414	T	C	0.5976	-0.00914	0.0016	1.12e-08	-0.0099	0.0041	0.01596
Diastolic blood pressure	rs34161718	T	C	0.2269	-0.01192	0.00191	4.01e-10	0.0052	0.0048	0.2749
Diastolic blood pressure	rs34163044	A	C	0.4267	0.01488	0.00157	2.04e-21	0.0055	0.004	0.1672
Diastolic blood pressure	rs342989	A	G	0.2217	0.01407	0.0018	5.75e-15	-0.0049	0.0048	0.3127
Diastolic blood pressure	rs34324971	A	G	0.1764	0.01199	0.00199	1.81e-09	0.0417	0.0062	1.7e-11
Diastolic blood pressure	rs34517439	A	C	0.1193	-0.0233	0.00248	4.84e-21	0.0274	0.0056	9.1e-07
Diastolic blood pressure	rs34570306	T	C	0.5551	-0.01115	0.00155	5.46e-13	0.0005	0.004	0.8927
Diastolic blood pressure	rs34587285	T	C	0.4034	0.00905	0.00155	5.71e-09	0.0054	0.004	0.1739
Diastolic blood pressure	rs35213536	T	G	0.2477	0.01884	0.00181	2.57e-25	-0.0056	0.0044	0.2105
Diastolic blood pressure	rs35287509	T	C	0.6785	-0.00919	0.00159	8.21e-09	-0.0017	0.0041	0.6756
Diastolic blood pressure	rs35981664	A	T	0.6936	-0.01542	0.00166	1.46e-20	-0.0254	0.0037	8.92e-12
Diastolic blood pressure	rs360153	T	C	0.4014	-0.01917	0.00152	2.71e-36	-0.0076	0.004	0.06097
Diastolic blood pressure	rs36152087	T	G	0.4941	0.01122	0.00157	8.79e-13	-0.0111	0.0044	0.01263
Diastolic blood pressure	rs3745318	T	C	0.2456	0.01213	0.00178	9.63e-12	0.0084	0.0045	0.06317
Diastolic blood pressure	rs3766694	T	C	0.4019	0.00931	0.00153	1.05e-09	0.0192	0.0035	4.62e-08
Diastolic blood pressure	rs3774702	A	G	0.1671	0.01244	0.00198	3.16e-10	0.0046	0.0052	0.3815
Diastolic blood pressure	rs3776299	A	G	0.464	0.01104	0.00152	4.11e-13	0.0412	0.0035	5.37e-32
Diastolic blood pressure	rs3782480	T	G	0.1128	0.01413	0.00238	2.77e-09	0.0081	0.0062	0.1884
Diastolic blood pressure	rs3807101	T	C	0.1242	-0.01536	0.0023	2.63e-11	-0.0108	0.0056	0.05284
Diastolic blood pressure	rs3861113	A	C	0.0849	0.01806	0.00276	6.41e-11	0.0124	0.0069	0.07266
Diastolic blood pressure	rs3898618	T	C	0.9472	-0.02532	0.00336	4.76e-14	-0.0081	0.0087	0.3552
Diastolic blood pressure	rs41475048	A	G	0.7344	-0.01024	0.00177	7.77e-09	0.0129	0.0041	0.001596
Diastolic blood pressure	rs4286632	A	G	0.737	0.0127	0.0017	9.26e-14	0.0051	0.0044	0.2436
Diastolic blood pressure	rs4411245	A	G	0.2898	0.01023	0.00165	5.92e-10	0.0139	0.0039	0.000357
Diastolic blood pressure	rs4420291	A	G	0.5057	0.00937	0.00151	5.97e-10	-0.0108	0.0039	0.005502
Diastolic blood pressure	rs4424827	T	C	0.5769	-0.00948	0.00152	4.17e-10	-0.0019	0.004	0.6414
Diastolic blood pressure	rs4507125	A	C	0.787	-0.01081	0.00183	3.58e-09	-0.0073	0.0044	0.09658
Diastolic blood pressure	rs4507656	C	G	0.6738	-0.01275	0.00171	9.44e-14	-0.0019	0.0042	0.6563
Diastolic blood pressure	rs45474499	T	C	0.0517	0.03433	0.00362	2.52e-21	0.0335	0.008	2.76e-05
Diastolic blood pressure	rs4634143	T	C	0.3179	0.01129	0.00166	9.05e-12	0.0093	0.005	0.06031
Diastolic blood pressure	rs4696248	A	C	0.4839	0.00841	0.00154	4.28e-08	-0.0097	0.0039	0.01229
Diastolic blood pressure	rs4714224	C	G	0.2853	-0.0139	0.00174	1.44e-15	-0.003	0.0044	0.4963
Diastolic blood pressure	rs4800420	A	G	0.2933	0.01114	0.00166	1.9e-11	0.003	0.0043	0.4789
Diastolic blood pressure	rs4810332	A	T	0.3913	-0.01562	0.00158	6.16e-23	-0.0069	0.004	0.08484
Diastolic blood pressure	rs4834735	T	C	0.1519	0.01265	0.00221	1.1e-08	0.0026	0.0055	0.6437
Diastolic blood pressure	rs4837127	T	C	0.2104	0.01058	0.00185	9.87e-09	0.0145	0.0043	0.0007
Diastolic blood pressure	rs4851462	T	C	0.5997	-0.01138	0.00158	6.43e-13	0.0091	0.0036	0.01219
Diastolic blood pressure	rs4903064	T	C	0.7766	0.01448	0.00178	4.63e-16	0.0292	0.0043	8.52e-12
Diastolic blood pressure	rs4924570	T	C	0.6202	-0.01548	0.00159	2.86e-22	-0.0263	0.0037	1.49e-12
Diastolic blood pressure	rs4926923	T	C	0.916	0.01613	0.00269	1.98e-09	-0.0012	0.0073	0.8703
Diastolic blood pressure	rs4954192	T	C	0.3884	-0.01211	0.00176	5.55e-12	-0.0184	0.004	5.12e-06
Diastolic blood pressure	rs4984496	T	G	0.3311	0.01584	0.00163	2.24e-22	-0.0102	0.0042	0.01568
Diastolic blood pressure	rs504217	T	C	0.0807	0.02069	0.00289	7.93e-13	-0.006	0.0071	0.3959
Diastolic blood pressure	rs504691	A	C	0.4027	-0.01017	0.00154	4.21e-11	-0.0164	0.0034	1.61e-06
Diastolic blood pressure	rs521033	T	C	0.8728	0.01605	0.00217	1.44e-13	0.01	0.0055	0.0712
Diastolic blood pressure	rs529279	T	C	0.4609	-0.00835	0.00151	3.28e-08	0.0026	0.0036	0.4606
Diastolic blood pressure	rs55641580	T	C	0.1237	0.01544	0.00229	1.72e-11	0.0048	0.0059	0.417
Diastolic blood pressure	rs55684003	A	G	0.7095	0.01193	0.00164	4.03e-13	0.0187	0.0037	4.75e-07
Diastolic blood pressure	rs55706574	A	G	0.6213	-0.01008	0.00166	1.32e-09	-0.0016	0.0041	0.6897
Diastolic blood pressure	rs55747751	A	G	0.0841	-0.02159	0.00288	6.07e-14	-0.0074	0.0074	0.3163
Diastolic blood pressure	rs55829085	A	C	0.9536	-0.02672	0.00371	5.73e-13	-0.0251	0.0085	0.003235
Diastolic blood pressure	rs55935819	A	G	0.3604	0.01088	0.00158	6.1e-12	0.013	0.004	0.001219
Diastolic blood pressure	rs56233017	A	G	0.0431	-0.02669	0.00387	5.49e-12	0.0598	0.0091	5.37e-11
Diastolic blood pressure	rs56236159	T	C	0.8106	-0.01285	0.00219	4.77e-09	0.0029	0.0052	0.5759
Diastolic blood pressure	rs56345595	A	G	0.5693	0.01157	0.00154	6.35e-14	0.0049	0.0039	0.2087
Diastolic blood pressure	rs57327054	T	C	0.3013	-0.00944	0.00166	1.26e-08	-0.0124	0.0043	0.003985
Diastolic blood pressure	rs57786342	A	G	0.2103	0.01141	0.00187	1.1e-09	0.0014	0.0047	0.7621
Diastolic blood pressure	rs59333122	A	G	0.278	0.01069	0.00179	2.36e-09	0.0076	0.0044	0.08307
Diastolic blood pressure	rs598682	A	G	0.2503	-0.01153	0.00173	2.59e-11	-0.0068	0.0045	0.1318
Diastolic blood pressure	rs5992929	T	C	0.2731	0.01424	0.00168	2.37e-17	0.0003	0.0044	0.9502
Diastolic blood pressure	rs59986178	C	G	0.1313	0.01572	0.00255	7.53e-10	0.0178	0.0061	0.003661
Diastolic blood pressure	rs603424	A	G	0.1532	0.01717	0.00202	1.81e-17	-0.0171	0.0065	0.007957
Diastolic blood pressure	rs61653296	A	G	0.805	-0.01123	0.0019	3.35e-09	0.0094	0.0049	0.05533
Diastolic blood pressure	rs61879810	A	G	0.158	0.01463	0.00212	5.56e-12	-0.0007	0.0054	0.8929
Diastolic blood pressure	rs61892344	T	C	0.1671	-0.01162	0.00199	5.64e-09	-0.0147	0.0052	0.004771
Diastolic blood pressure	rs61909958	C	G	0.8253	0.01127	0.002	1.88e-08	0.0035	0.0054	0.5172
Diastolic blood pressure	rs61912333	C	G	0.5139	0.01051	0.00155	1.06e-11	-0.0026	0.0039	0.5004
Diastolic blood pressure	rs61924955	T	C	0.8593	-0.01309	0.0022	2.78e-09	0.0001	0.0057	0.9813
Diastolic blood pressure	rs61926181	A	G	0.0457	-0.04032	0.00426	2.82e-21	0.0308	0.009	0.00064
Diastolic blood pressure	rs62004794	A	G	0.4534	-0.00948	0.00151	3.77e-10	-0.0076	0.0035	0.03235
Diastolic blood pressure	rs62158170	A	G	0.7874	0.01428	0.00184	9.19e-15	0.0076	0.0047	0.1104
Diastolic blood pressure	rs62169544	A	G	0.4363	-0.00947	0.00152	4.88e-10	-0.0199	0.0035	1.86e-08
Diastolic blood pressure	rs62229372	T	C	0.1335	0.01446	0.0024	1.69e-09	0.0102	0.006	0.09078
Diastolic blood pressure	rs62380354	A	C	0.8878	0.015	0.00252	2.72e-09	0.0093	0.0064	0.1472
Diastolic blood pressure	rs62503324	T	C	0.2445	0.01931	0.00176	4.82e-28	0.0057	0.0045	0.2037
Diastolic blood pressure	rs6442608	T	C	0.8273	-0.01107	0.00202	4.18e-08	-0.006	0.005	0.2291
Diastolic blood pressure	rs645144	T	C	0.6854	0.00919	0.00162	1.44e-08	0.0229	0.0038	1.48e-09
Diastolic blood pressure	rs650724	A	G	0.0927	-0.0182	0.00267	9.03e-12	0.0015	0.0068	0.8251
Diastolic blood pressure	rs6511291	T	C	0.4525	-0.01002	0.00155	9.1e-11	-0.0154	0.0039	9.33e-05
Diastolic blood pressure	rs6565174	A	C	0.1138	-0.01821	0.00243	6.63e-14	0.0108	0.0063	0.0843
Diastolic blood pressure	rs6602177	T	C	0.6962	-0.01156	0.00183	2.42e-10	0.0031	0.0052	0.5463
Diastolic blood pressure	rs66502847	A	G	0.4856	0.00885	0.00152	5.96e-09	0.0148	0.0039	0.000162
Diastolic blood pressure	rs66518071	C	G	0.7457	0.01163	0.00188	6.08e-10	-0.0331	0.0042	2.57e-15
Diastolic blood pressure	rs6681713	T	G	0.9791	0.04074	0.00575	1.39e-12	-0.1851	0.0123	4.8e-51
Diastolic blood pressure	rs668459	T	C	0.5694	-0.01219	0.00152	1.07e-15	-0.0057	0.0039	0.1371
Diastolic blood pressure	rs6730785	A	C	0.3798	0.00947	0.00155	9.78e-10	0.0102	0.004	0.009851
Diastolic blood pressure	rs6758859	T	C	0.6415	0.01053	0.00156	1.41e-11	-0.0085	0.0037	0.01951
Diastolic blood pressure	rs6776964	A	G	0.5404	0.00914	0.00151	1.6e-09	0.0025	0.004	0.5423
Diastolic blood pressure	rs6777317	A	G	0.301	0.01147	0.00168	8.35e-12	0.0133	0.0039	0.000573
Diastolic blood pressure	rs6875967	A	G	0.3538	0.01108	0.00158	2.66e-12	0.0131	0.004	0.001073
Diastolic blood pressure	rs7020564	A	T	0.7022	-0.01105	0.00169	6.79e-11	-0.0245	0.0039	3.47e-10
Diastolic blood pressure	rs7043304	T	C	0.8395	0.01458	0.00218	2.31e-11	0.0022	0.0055	0.6948
Diastolic blood pressure	rs7090758	T	C	0.5343	-0.0135	0.00151	4.53e-19	0.0447	0.0035	6.57e-37
Diastolic blood pressure	rs7095584	A	G	0.6132	0.00918	0.00156	3.94e-09	0.0179	0.0036	6.49e-07
Diastolic blood pressure	rs7134060	A	G	0.4227	-0.00999	0.00151	4.01e-11	-0.0012	0.0039	0.7609
Diastolic blood pressure	rs7137749	T	C	0.3634	0.0132	0.00157	4.47e-17	0.048	0.0037	1.39e-38
Diastolic blood pressure	rs7180952	T	C	0.5467	-0.00984	0.00153	1.19e-10	-0.0065	0.0035	0.06641
Diastolic blood pressure	rs7185555	C	G	0.146	-0.01537	0.00215	8.56e-13	-0.0082	0.0055	0.1335
Diastolic blood pressure	rs7215084	T	C	0.5002	0.01196	0.0015	1.94e-15	0.0153	0.0035	1.32e-05
Diastolic blood pressure	rs72613227	A	T	0.8735	-0.01608	0.00243	3.37e-11	-0.0122	0.0062	0.04942
Diastolic blood pressure	rs72639047	A	G	0.1263	-0.01279	0.00223	1.02e-08	-0.0074	0.0058	0.2082
Diastolic blood pressure	rs72704264	C	G	0.392	0.01173	0.00188	4.23e-10	0.0078	0.006	0.197
Diastolic blood pressure	rs72842207	T	C	0.2168	-0.02112	0.00184	1.36e-30	0.0098	0.0042	0.01954
Diastolic blood pressure	rs72847884	A	G	0.9571	0.0219	0.00375	5.04e-09	0.0376	0.0094	5.8e-05
Diastolic blood pressure	rs72851229	C	G	0.1688	-0.01202	0.00202	2.85e-09	-0.0033	0.0052	0.5219
Diastolic blood pressure	rs72926986	T	G	0.2974	-0.00981	0.00163	1.84e-09	-0.0111	0.0037	0.002991
Diastolic blood pressure	rs72936986	A	C	0.7195	0.00954	0.00167	1.2e-08	0.0041	0.0043	0.3396
Diastolic blood pressure	rs73033340	A	G	0.9414	0.04615	0.00456	4.42e-24	-0.0051	0.0103	0.6225
Diastolic blood pressure	rs73049928	A	G	0.7817	-0.01167	0.00195	2.13e-09	-0.0008	0.0048	0.8765
Diastolic blood pressure	rs73105827	T	G	0.0889	-0.01699	0.00272	4.11e-10	-0.0208	0.0062	0.000818
Diastolic blood pressure	rs73158427	A	T	0.1678	0.01436	0.00206	3.02e-12	-0.007	0.0052	0.1786
Diastolic blood pressure	rs731681	C	G	0.5563	-0.00943	0.00151	4.71e-10	-0.0057	0.0039	0.1511
Diastolic blood pressure	rs7479680	A	C	0.8564	-0.01591	0.00221	5.77e-13	-0.0012	0.0056	0.8227
Diastolic blood pressure	rs7524019	T	C	0.5033	0.00989	0.00156	2.32e-10	0.0014	0.0041	0.73
Diastolic blood pressure	rs75507123	T	G	0.1246	-0.01396	0.00227	8.47e-10	0.0007	0.0059	0.8997
Diastolic blood pressure	rs7606205	A	C	0.7122	-0.01207	0.00166	3.69e-13	-0.0042	0.0043	0.329
Diastolic blood pressure	rs7608483	A	C	0.4144	0.01027	0.00153	1.83e-11	-0.0304	0.0035	1.85e-18
Diastolic blood pressure	rs7611674	T	G	0.8185	0.01276	0.00196	6.75e-11	-0.0491	0.0047	6.62e-26
Diastolic blood pressure	rs76164690	T	G	0.8582	-0.01373	0.00222	6.07e-10	-0.0096	0.0056	0.08845
Diastolic blood pressure	rs7628351	C	G	0.7799	0.01038	0.00182	1.21e-08	0.0168	0.0048	0.000422
Diastolic blood pressure	rs7694000	A	T	0.5339	-0.00954	0.00153	3.9e-10	0.0038	0.0039	0.339
Diastolic blood pressure	rs7694643	A	G	0.6343	-0.01209	0.00157	1.46e-14	-0.0201	0.004	4.09e-07
Diastolic blood pressure	rs7731530	A	C	0.6856	0.01126	0.00166	1.09e-11	0.0074	0.0042	0.08008
Diastolic blood pressure	rs7753695	T	C	0.4447	0.00903	0.00152	3.06e-09	-0.011	0.0035	0.001539
Diastolic blood pressure	rs77625383	T	C	0.889	-0.01307	0.00238	3.97e-08	0.0044	0.0063	0.4852
Diastolic blood pressure	rs7781425	A	G	0.3053	-0.00917	0.00166	3.45e-08	0.0188	0.0038	9.56e-07
Diastolic blood pressure	rs7788746	T	G	0.665	-0.01463	0.00161	9.17e-20	-0.003	0.0041	0.4665
Diastolic blood pressure	rs7843475	C	G	0.7477	-0.01073	0.00173	5.85e-10	0.009	0.0045	0.04548
Diastolic blood pressure	rs78550103	A	G	0.1453	-0.01451	0.00216	1.94e-11	-0.007	0.0062	0.2537
Diastolic blood pressure	rs7965392	A	G	0.3884	0.00972	0.00156	4.16e-10	-0.0043	0.004	0.2758
Diastolic blood pressure	rs8056413	T	G	0.5939	-0.00902	0.00156	6.88e-09	-0.0159	0.0036	7.7e-06
Diastolic blood pressure	rs8069739	T	C	0.306	-0.01082	0.00161	1.98e-11	-0.0036	0.0042	0.3974
Diastolic blood pressure	rs8128234	T	C	0.2058	0.01071	0.00186	8.37e-09	0.0027	0.0048	0.5758
Diastolic blood pressure	rs818508	T	C	0.7948	-0.01005	0.00184	4.44e-08	-0.009	0.0048	0.06076
Diastolic blood pressure	rs873122	C	G	0.7058	0.01147	0.0017	1.62e-11	0.0058	0.0044	0.1796
Diastolic blood pressure	rs875106	A	G	0.5376	-0.01217	0.00151	7.66e-16	-0.0034	0.0039	0.3867
Diastolic blood pressure	rs882624	T	C	0.3363	-0.01536	0.00162	2.37e-21	0.0008	0.0045	0.865
Diastolic blood pressure	rs9386780	A	G	0.4741	0.00823	0.0015	4.51e-08	-0.0006	0.0036	0.8756
Diastolic blood pressure	rs9431431	A	G	0.2904	-0.01131	0.00165	7.14e-12	0.0011	0.0044	0.7937
Diastolic blood pressure	rs9456648	T	C	0.3135	-0.00985	0.00162	1.2e-09	-0.0002	0.0041	0.9543
Diastolic blood pressure	rs9472135	T	C	0.6999	0.01444	0.00165	2.09e-18	-0.0083	0.0047	0.08052
Diastolic blood pressure	rs9479509	A	G	0.3049	-0.00992	0.00165	1.83e-09	-0.0021	0.0042	0.6215
Diastolic blood pressure	rs9496614	T	C	0.7577	0.012	0.00179	2e-11	-0.0372	0.0042	4.56e-19
Diastolic blood pressure	rs954767	A	C	0.7357	-0.01389	0.00171	4.71e-16	-0.0126	0.0044	0.003871
Diastolic blood pressure	rs9549297	A	G	0.8189	-0.01472	0.00224	5.02e-11	0.0185	0.0046	5.06e-05
Diastolic blood pressure	rs9563529	T	G	0.2088	0.01173	0.00188	4.27e-10	-0.0047	0.0047	0.3118
Diastolic blood pressure	rs9609429	T	C	0.7282	0.01094	0.00173	2.41e-10	-0.0085	0.0049	0.08542
Diastolic blood pressure	rs9627391	T	C	0.3175	0.00883	0.0016	3.61e-08	0.0011	0.0042	0.7841
Diastolic blood pressure	rs9638084	A	G	0.4173	0.01107	0.00155	8.93e-13	0.0187	0.0039	2.22e-06
Diastolic blood pressure	rs983353	A	G	0.7039	-0.0095	0.00166	9.78e-09	0.0034	0.0042	0.4259
Diastolic blood pressure	rs9834975	A	T	0.5505	-0.00836	0.00151	3.09e-08	0.0207	0.0036	5.85e-09
Diastolic blood pressure	rs9865843	A	G	0.524	-0.00906	0.00153	3.42e-09	-0.0013	0.0039	0.7394
Diastolic blood pressure	rs9893005	C	G	0.5348	-0.01058	0.00152	3.93e-12	0.0091	0.0039	0.01869
Diastolic blood pressure	rs9932220	A	G	0.2184	-0.01347	0.00183	1.67e-13	-0.014	0.0048	0.003638
Diastolic blood pressure	rs9932866	A	G	0.3842	0.01098	0.00158	3.41e-12	0.0243	0.0036	8.4e-12
Diastolic blood pressure	rs9937801	T	C	0.5757	0.01301	0.00151	6.65e-18	0.0118	0.0034	0.000586
eGFR	rs10086569	T	C	0.2307	0.0028	0.0004	5.73e-12	0.0035	0.0045	0.43
eGFR	rs10096421	T	G	0.4897	0.002	0.0004	1.51e-08	-0.0112	0.0036	0.002104
eGFR	rs10098664	T	C	0.5026	-0.0024	0.0004	5.99e-11	0.0196	0.0035	2.2e-08
eGFR	rs10122824	T	G	0.35	-0.0024	0.0004	2.84e-10	-0.0277	0.0037	1.2e-13
eGFR	rs10224002	A	G	0.7194	0.0068	0.0004	2.74e-66	-0.0123	0.0039	0.001727
eGFR	rs10272546	A	G	0.5449	-0.002	0.0003	7.89e-09	-0.0145	0.0039	0.000186
eGFR	rs1028455	A	T	0.3218	0.0021	0.0004	1.9e-08	0.0014	0.0042	0.7433
eGFR	rs10430743	T	G	0.432	0.0025	0.0003	2.86e-13	0.006	0.0039	0.1284
eGFR	rs10432479	T	C	0.3712	-0.0021	0.0004	4.23e-09	-0.0031	0.0041	0.4549
eGFR	rs1047891	A	C	0.3122	-0.0065	0.0004	3.59e-64	-0.0175	0.0044	5.59e-05
eGFR	rs1050816	T	C	0.329	0.0029	0.0004	1.74e-15	-0.0124	0.0041	0.002311
eGFR	rs1051447	A	C	0.7124	0.0021	0.0004	2.58e-08	-0.0065	0.0043	0.1301
eGFR	rs10774625	A	G	0.4784	-0.002	0.0003	1.76e-08	0.0052	0.0039	0.1783
eGFR	rs10838702	T	G	0.3689	-0.0023	0.0004	6.31e-11	0.0091	0.004	0.0219
eGFR	rs10846157	A	C	0.8067	-0.0036	0.0004	1.34e-16	0.007	0.005	0.1634
eGFR	rs10851543	A	G	0.5738	0.003	0.0003	1.34e-18	0.007	0.0037	0.05676
eGFR	rs10851885	A	G	0.7644	0.005	0.0004	3.28e-34	-0.0154	0.0042	0.000226
eGFR	rs10865189	C	G	0.4666	0.0025	0.0004	1.02e-12	0.0036	0.0039	0.3595
eGFR	rs10964603	T	C	0.7895	-0.0025	0.0004	7.75e-09	-0.0201	0.0049	3.94e-05
eGFR	rs10994860	T	C	0.1959	0.0039	0.0004	2.7e-18	0.016	0.0045	0.00038
eGFR	rs11062167	A	G	0.5299	-0.0042	0.0003	7.08e-34	0.0054	0.0039	0.1644
eGFR	rs11063193	T	C	0.8814	0.0029	0.0005	4.95e-08	0.0116	0.006	0.05201
eGFR	rs11071738	T	C	0.5363	-0.0025	0.0003	5.49e-13	0.0031	0.004	0.4313
eGFR	rs11071939	T	C	0.9268	-0.0038	0.0007	4.53e-09	0.0139	0.0075	0.06483
eGFR	rs11166440	A	G	0.6265	0.0021	0.0004	1.1e-08	-0.0011	0.0038	0.7653
eGFR	rs111827672	A	T	0.3204	0.0031	0.0004	1.02e-16	0.001	0.0041	0.8017
eGFR	rs1119066	A	C	0.1482	0.0027	0.0005	1.96e-08	-0.007	0.0052	0.1778
eGFR	rs11191686	A	G	0.3662	0.002	0.0004	3.72e-08	0.0022	0.004	0.5776
eGFR	rs11211257	A	G	0.8955	0.0039	0.0006	2.07e-11	0.0049	0.0063	0.4445
eGFR	rs11227260	T	G	0.3611	-0.0032	0.0004	4.47e-19	0.0009	0.0039	0.8099
eGFR	rs11237450	A	C	0.1625	0.003	0.0005	2.05e-09	0.0142	0.0071	0.04571
eGFR	rs112545201	T	C	0.1296	-0.0042	0.0005	8.79e-17	-0.018	0.0052	0.000491
eGFR	rs11260709	T	C	0.6827	0.0024	0.0004	1.87e-10	0.0024	0.0042	0.5673
eGFR	rs11261022	A	C	0.3616	-0.0027	0.0004	3.67e-14	-0.0013	0.0039	0.735
eGFR	rs112880707	T	C	0.1135	0.0056	0.0006	6.69e-23	-0.0024	0.0062	0.6935
eGFR	rs113445505	T	C	0.3617	0.0038	0.0004	1.96e-26	-0.005	0.0048	0.294
eGFR	rs113956264	T	C	0.0323	0.0081	0.0012	1.65e-11	0.0307	0.0123	0.01269
eGFR	rs1153855	C	G	0.6166	0.0086	0.0004	1.2e-132	0.0015	0.004	0.7075
eGFR	rs11564722	T	C	0.2392	0.0038	0.0004	1.41e-18	-0.0058	0.0046	0.2088
eGFR	rs11657044	T	C	0.1825	-0.0075	0.0005	5.34e-60	-0.0222	0.0046	1.27e-06
eGFR	rs11694902	A	G	0.1321	0.0041	0.0005	2.14e-16	-0.0006	0.0058	0.9216
eGFR	rs117113238	A	G	0.1026	0.0039	0.0006	1.06e-10	-0.0035	0.0065	0.5832
eGFR	rs11784052	T	C	0.465	0.0027	0.0004	9.78e-15	-0.0138	0.0035	8.8e-05
eGFR	rs11794652	A	G	0.1575	-0.0028	0.0005	9.34e-09	0.0018	0.0054	0.7437
eGFR	rs11919484	T	G	0.3146	-0.0023	0.0004	3.98e-10	-0.0085	0.0038	0.0243
eGFR	rs11951093	A	G	0.4046	-0.0056	0.0004	2.05e-54	-0.0041	0.0041	0.3094
eGFR	rs12024377	A	G	0.3658	0.002	0.0004	4.25e-08	0.0032	0.004	0.4224
eGFR	rs12163971	A	C	0.1619	-0.0032	0.0005	4.33e-12	0.0033	0.0052	0.5353
eGFR	rs12207180	A	T	0.1212	-0.0085	0.0005	1.21e-56	0.0101	0.006	0.09023
eGFR	rs12361687	A	G	0.3589	0.0021	0.0004	5.03e-09	-0.0035	0.0041	0.39
eGFR	rs1242484	T	C	0.6876	-0.0025	0.0004	8.8e-11	0.0078	0.0042	0.06434
eGFR	rs12520984	C	G	0.3272	0.0022	0.0004	2.37e-09	0.0025	0.0042	0.5549
eGFR	rs1268176	A	G	0.3447	0.0027	0.0004	7.05e-14	-0.0021	0.0037	0.565
eGFR	rs12736457	C	G	0.873	0.0056	0.0005	8.79e-27	-0.0023	0.0053	0.6697
eGFR	rs12913015	T	C	0.4346	0.0028	0.0004	4.62e-15	0.0041	0.0036	0.2587
eGFR	rs12920176	A	C	0.5952	-0.0026	0.0004	2.35e-13	-0.015	0.004	0.000143
eGFR	rs12989250	A	G	0.3112	-0.0026	0.0004	1.23e-11	0.0225	0.0036	6.16e-10
eGFR	rs13029395	T	C	0.1834	0.0034	0.0006	1.48e-09	0.0116	0.0063	0.06674
eGFR	rs13157326	A	G	0.4881	-0.0027	0.0004	2.95e-12	0.0099	0.0039	0.01196
eGFR	rs13200335	A	C	0.4104	0.0024	0.0003	1.5e-11	-0.0097	0.004	0.01438
eGFR	rs13230509	C	G	0.6749	-0.0055	0.0004	4.04e-37	0.0027	0.0044	0.5404
eGFR	rs1377164	T	C	0.2102	0.0034	0.0004	9.84e-16	-0.0022	0.0048	0.6436
eGFR	rs1397764	A	G	0.2798	0.0047	0.0004	7.83e-34	-0.0025	0.0044	0.5727
eGFR	rs140179699	A	G	0.9492	0.0073	0.0011	1.16e-11	0.0246	0.0087	0.00469
eGFR	rs144100226	T	C	0.0395	0.006	0.0011	1.26e-08	0.0621	0.0097	1.65e-10
eGFR	rs1458038	T	C	0.3074	0.0032	0.0004	3.6e-17	0.046	0.0038	1.79e-34
eGFR	rs1509117	A	T	0.3016	0.0025	0.0004	3.33e-10	0.0063	0.0044	0.156
eGFR	rs1543238	A	G	0.5218	-0.0025	0.0004	3.21e-12	0.0107	0.0036	0.002948
eGFR	rs154656	A	T	0.4246	-0.0031	0.0003	1.32e-18	-0.0129	0.0039	0.00091
eGFR	rs1548945	T	C	0.4157	0.0037	0.0004	1.27e-24	-0.0116	0.0039	0.003306
eGFR	rs1569011	A	G	0.433	0.002	0.0003	1.73e-08	-0.0012	0.0039	0.7652
eGFR	rs1570521	T	G	0.3932	0.002	0.0004	8.54e-09	-0.0096	0.004	0.01629
eGFR	rs1595810	A	G	0.2113	-0.0024	0.0004	4.4e-08	0.0105	0.0048	0.02804
eGFR	rs1635404	T	G	0.7029	-0.0024	0.0004	2.53e-10	0.0287	0.0038	2.15e-14
eGFR	rs168505	T	C	0.3908	-0.0027	0.0004	2.18e-14	-0.0012	0.004	0.7598
eGFR	rs1719934	A	G	0.535	0.0028	0.0003	3.73e-16	-0.0022	0.0039	0.5776
eGFR	rs17413465	A	C	0.1789	0.0025	0.0004	1.36e-08	-0.0044	0.0051	0.3853
eGFR	rs17462630	C	G	0.3381	0.0024	0.0004	4.32e-09	0.0103	0.0041	0.01184
eGFR	rs17696736	A	G	0.5766	0.002	0.0004	9.72e-09	-0.0029	0.0038	0.444
eGFR	rs1783827	A	G	0.5771	-0.0021	0.0004	5.95e-09	0.0031	0.0039	0.4303
eGFR	rs1858800	T	C	0.3284	0.0022	0.0004	3.66e-09	-0.0389	0.0038	1.65e-24
eGFR	rs187355703	C	G	0.9761	0.0101	0.0011	9.45e-19	-0.0274	0.0129	0.03409
eGFR	rs1883991	A	C	0.6829	-0.0032	0.0004	2.33e-17	-0.0101	0.0037	0.006611
eGFR	rs1887252	C	G	0.6339	-0.0029	0.0004	7.45e-16	-0.0052	0.004	0.2014
eGFR	rs1910738	T	G	0.7122	0.0023	0.0004	1.15e-08	-0.0092	0.0044	0.03536
eGFR	rs1913641	T	G	0.4704	-0.002	0.0003	4.77e-09	-0.003	0.0038	0.4361
eGFR	rs1994887	A	C	0.2933	-0.0024	0.0004	2.34e-09	0.0038	0.0043	0.3763
eGFR	rs2039424	A	G	0.6273	0.0048	0.0004	9.75e-41	0.0013	0.004	0.7493
eGFR	rs2068888	A	G	0.4538	-0.0026	0.0003	6.31e-14	-0.0063	0.0046	0.1717
eGFR	rs2071047	A	G	0.3958	0.002	0.0003	1.1e-08	0.0078	0.004	0.04815
eGFR	rs2074204	T	C	0.263	-0.0025	0.0004	2.18e-10	0.0043	0.0044	0.3256
eGFR	rs2156664	T	C	0.2775	-0.0021	0.0004	3.76e-08	0.0317	0.0039	7.71e-16
eGFR	rs223308	A	G	0.5252	-0.0027	0.0003	3e-15	-0.039	0.0035	8.94e-29
eGFR	rs2235826	A	T	0.8092	-0.0033	0.0005	3.94e-13	0.0074	0.0051	0.1458
eGFR	rs2236521	A	G	0.5461	-0.0022	0.0004	4.79e-10	0.0135	0.0036	0.000171
eGFR	rs2244237	T	G	0.2204	0.0027	0.0004	8.43e-11	-0.0039	0.0047	0.4125
eGFR	rs2252281	T	C	0.6286	0.0041	0.0004	8.47e-30	0.0001	0.0041	0.9711
eGFR	rs2261092	A	G	0.0837	-0.0045	0.0007	1.41e-09	-0.0125	0.0067	0.06241
eGFR	rs2267372	A	G	0.4029	0.0024	0.0004	1.25e-11	0.0106	0.0035	0.00285
eGFR	rs2301343	T	G	0.738	-0.0023	0.0004	9.08e-09	0.004	0.0045	0.3752
eGFR	rs233438	A	G	0.8038	0.0043	0.0004	2.84e-22	0.0037	0.0049	0.45
eGFR	rs2337143	A	G	0.3475	-0.0021	0.0004	5.59e-09	-0.0433	0.0038	1.49e-29
eGFR	rs2365286	A	G	0.7323	-0.0033	0.0004	2.08e-17	-0.0114	0.0044	0.009045
eGFR	rs2411192	A	T	0.6018	-0.0024	0.0003	5.85e-12	0.0109	0.0036	0.002169
eGFR	rs2442604	T	C	0.5508	-0.002	0.0003	9.18e-09	-0.0099	0.0039	0.01096
eGFR	rs2472297	T	C	0.2538	0.0039	0.0004	8.21e-20	-0.0082	0.004	0.04034
eGFR	rs2490391	A	C	0.4525	-0.0025	0.0003	5.46e-13	0.0035	0.0039	0.3715
eGFR	rs2509851	A	C	0.6325	0.0021	0.0004	1.62e-09	0.0073	0.0043	0.08705
eGFR	rs2634675	A	G	0.4777	0.0028	0.0004	5.3e-13	-0.0113	0.0039	0.003739
eGFR	rs267738	T	G	0.7902	-0.005	0.0004	1.33e-32	-0.0141	0.0043	0.001145
eGFR	rs2792796	T	C	0.6084	-0.0021	0.0004	3.14e-09	-0.0144	0.0038	0.000125
eGFR	rs281380	T	C	0.6154	-0.0022	0.0004	1.9e-09	-0.0019	0.004	0.6396
eGFR	rs2823139	A	G	0.3459	-0.0027	0.0004	1.01e-13	0.0195	0.0042	2.65e-06
eGFR	rs2834317	A	G	0.1457	-0.0031	0.0005	2.83e-10	0.0145	0.0056	0.009107
eGFR	rs28404308	A	T	0.6141	0.0027	0.0005	1.98e-09	0.0068	0.0041	0.102
eGFR	rs284859	T	G	0.2016	0.0027	0.0004	1.47e-09	-0.0039	0.0048	0.4191
eGFR	rs28581385	A	T	0.8477	-0.0033	0.0005	1.58e-11	-0.0082	0.0054	0.1254
eGFR	rs28817415	T	C	0.45	-0.0074	0.0003	9.7e-104	-0.0273	0.0035	8.57e-15
eGFR	rs2954017	T	C	0.4737	0.0026	0.0004	3.18e-11	-0.0023	0.0039	0.5509
eGFR	rs3018667	A	G	0.3287	-0.0024	0.0004	1.23e-10	-0.0019	0.0042	0.6448
eGFR	rs303937	A	T	0.4136	0.0027	0.0004	2.9e-14	0.001	0.0039	0.7933
eGFR	rs3111316	A	G	0.5956	-0.0019	0.0004	4.89e-08	-0.0152	0.0035	1.67e-05
eGFR	rs325442	A	G	0.3931	0.0021	0.0003	3.02e-09	0.0087	0.004	0.03025
eGFR	rs34468415	A	G	0.6455	-0.0028	0.0004	2.76e-15	0.003	0.004	0.4584
eGFR	rs35004449	T	G	0.2695	0.0027	0.0004	2.56e-12	0.0107	0.0043	0.01325
eGFR	rs35072105	A	G	0.5532	-0.0021	0.0004	1.97e-09	-0.0149	0.0039	0.000151
eGFR	rs35472707	T	C	0.0468	-0.0075	0.0008	9.53e-20	0.0056	0.0097	0.5653
eGFR	rs35629566	C	G	0.8322	0.003	0.0005	5.73e-10	0.017	0.0054	0.001625
eGFR	rs35662455	C	G	0.8884	0.003	0.0005	2.88e-08	-0.0029	0.0062	0.6352
eGFR	rs363092	A	C	0.445	-0.0022	0.0004	5.55e-10	-0.0034	0.0039	0.3823
eGFR	rs3757387	T	C	0.5527	0.0029	0.0004	2.48e-16	0.0047	0.0038	0.2223
eGFR	rs3791221	A	G	0.6493	0.0021	0.0004	3e-09	-0.0021	0.0041	0.6098
eGFR	rs3793805	A	G	0.5727	-0.002	0.0004	1.03e-08	-0.0035	0.0038	0.3618
eGFR	rs3795503	T	C	0.3178	0.0022	0.0004	1.51e-08	0.0138	0.0037	0.000174
eGFR	rs3797537	A	G	0.7185	0.0021	0.0004	1.86e-08	-0.0134	0.0043	0.001685
eGFR	rs3812036	T	C	0.2629	-0.0069	0.0004	3.19e-64	-0.0052	0.0039	0.1836
eGFR	rs3822939	A	G	0.4661	-0.0028	0.0003	3.08e-16	-0.0023	0.0039	0.5543
eGFR	rs3845534	A	G	0.4977	-0.0019	0.0003	3.91e-08	0.0014	0.0038	0.7136
eGFR	rs3850625	A	G	0.1216	0.0048	0.0006	3.57e-18	-0.016	0.0052	0.002344
eGFR	rs3905668	A	G	0.7301	-0.0025	0.0004	2.81e-11	0.0106	0.0039	0.005938
eGFR	rs3925584	T	C	0.5433	-0.0055	0.0003	3.01e-56	0.0086	0.0038	0.02528
eGFR	rs396341	T	C	0.2581	0.003	0.0004	1.72e-14	0.0073	0.0044	0.09671
eGFR	rs407102	T	C	0.6968	0.0031	0.0004	3.8e-16	0.0062	0.0043	0.1448
eGFR	rs41284816	T	G	0.0223	-0.0079	0.0012	1.56e-10	0.0843	0.0123	7.81e-12
eGFR	rs417237	T	G	0.6093	0.002	0.0004	1.14e-08	-0.0061	0.0036	0.08656
eGFR	rs419291	T	C	0.4035	0.0021	0.0004	4.13e-09	0.0063	0.0039	0.1035
eGFR	rs4410790	T	C	0.3658	-0.0023	0.0004	1.92e-10	-0.008	0.0039	0.03962
eGFR	rs4441471	A	G	0.7124	0.0022	0.0004	1.06e-08	0.0152	0.004	0.000144
eGFR	rs4566	T	G	0.6142	0.002	0.0004	1.03e-08	-0.0083	0.004	0.03694
eGFR	rs4567937	A	G	0.3055	-0.0032	0.0004	6.4e-18	-0.0041	0.0041	0.3237
eGFR	rs4625	A	G	0.6652	-0.0023	0.0004	4.34e-10	0.0036	0.0041	0.3815
eGFR	rs4656220	T	C	0.3626	0.0021	0.0004	1.6e-09	-0.0645	0.0036	1.13e-70
eGFR	rs4794814	A	G	0.7499	-0.0059	0.0004	5.03e-49	-0.0289	0.0041	3.29e-12
eGFR	rs4808154	T	C	0.7121	0.0026	0.0004	7.77e-09	0.019	0.0039	1.45e-06
eGFR	rs4836732	T	C	0.5464	0.0025	0.0003	4.69e-13	0.0024	0.0046	0.6025
eGFR	rs4871905	C	G	0.426	-0.0043	0.0003	1.82e-35	-0.0067	0.0039	0.08848
eGFR	rs4886425	A	G	0.179	-0.0027	0.0005	4.26e-09	0.0122	0.0051	0.0175
eGFR	rs4886699	A	C	0.7546	0.0031	0.0004	4e-15	-0.0094	0.0041	0.02058
eGFR	rs495237	T	G	0.2412	0.0029	0.0004	5.47e-13	0.0051	0.0054	0.3404
eGFR	rs499600	T	G	0.1606	-0.0037	0.0005	8.93e-15	-0.0045	0.0054	0.4099
eGFR	rs506000	T	C	0.9135	-0.0038	0.0006	4.17e-10	0.0011	0.0068	0.8726
eGFR	rs509345	A	G	0.5253	0.0024	0.0003	1.35e-12	-0.0013	0.0039	0.739
eGFR	rs544169	A	G	0.7365	0.0024	0.0004	9.98e-10	-0.0136	0.0044	0.00174
eGFR	rs55759218	A	G	0.2672	-0.0039	0.0004	6.09e-24	0.0111	0.0044	0.01095
eGFR	rs55938024	A	G	0.1135	-0.0065	0.0006	1.37e-26	-0.0055	0.0061	0.3662
eGFR	rs56140069	A	T	0.8222	0.0025	0.0005	2.67e-08	-0.0014	0.0047	0.7708
eGFR	rs57126710	T	C	0.3511	0.0025	0.0004	6.18e-12	0.0047	0.004	0.2458
eGFR	rs6029640	A	G	0.5546	-0.0021	0.0004	7.03e-09	0.013	0.0044	0.003083
eGFR	rs6088528	A	G	0.5038	-0.0033	0.0003	9.61e-22	-0.0085	0.004	0.03154
eGFR	rs6088734	A	T	0.4389	0.0029	0.0003	6.56e-17	-0.0077	0.0036	0.03444
eGFR	rs6127099	A	T	0.722	-0.0051	0.0004	1.17e-36	0.0062	0.0045	0.1687
eGFR	rs6135224	A	G	0.6954	-0.002	0.0004	4.04e-08	0.0109	0.0042	0.009836
eGFR	rs61993680	A	C	0.6524	-0.0022	0.0004	1.5e-08	-0.0011	0.0041	0.7956
eGFR	rs62053077	T	G	0.386	-0.0025	0.0004	3.93e-10	-0.0097	0.0058	0.09321
eGFR	rs62187541	A	G	0.9318	-0.0037	0.0007	4.13e-08	0.011	0.0077	0.1533
eGFR	rs62257555	A	G	0.9424	0.0048	0.0009	2.6e-08	-0.0055	0.0089	0.538
eGFR	rs62257807	T	C	0.0603	-0.0046	0.0008	2.92e-08	0.0033	0.0086	0.6975
eGFR	rs62432759	A	G	0.7759	-0.0025	0.0004	7.56e-09	-0.001	0.0047	0.8311
eGFR	rs62491533	T	C	0.8354	-0.0027	0.0005	2.11e-09	0.0106	0.0048	0.0265
eGFR	rs632887	A	G	0.5983	0.0033	0.0004	1.08e-20	0.0002	0.004	0.9591
eGFR	rs6458868	T	C	0.634	-0.0021	0.0004	3.5e-09	-0.0023	0.004	0.5763
eGFR	rs6481598	C	G	0.7746	0.0023	0.0004	3.77e-08	0.0037	0.0046	0.4231
eGFR	rs6484504	T	C	0.2971	-0.0032	0.0004	1.17e-16	0.011	0.0043	0.01009
eGFR	rs6492982	T	C	0.5324	-0.0032	0.0004	5.8e-19	-0.0048	0.004	0.2256
eGFR	rs6501468	T	C	0.2394	0.0024	0.0004	1.37e-08	-0.0131	0.0046	0.004614
eGFR	rs6546869	A	G	0.2153	0.0061	0.0004	1.66e-48	0.0186	0.0047	7.28e-05
eGFR	rs6555317	A	G	0.692	0.0024	0.0004	6.45e-09	0.0079	0.0037	0.03375
eGFR	rs66473811	T	C	0.844	0.0031	0.0005	2.02e-10	-0.0034	0.0054	0.5317
eGFR	rs6667182	T	C	0.3172	-0.0043	0.0004	2.22e-23	-0.0055	0.004	0.1651
eGFR	rs6722113	A	G	0.3232	-0.0022	0.0004	1.34e-08	-0.0074	0.0048	0.124
eGFR	rs6779368	A	G	0.6649	0.0033	0.0004	8.78e-16	0.0103	0.0042	0.01314
eGFR	rs6780429	A	C	0.5244	-0.002	0.0003	6.7e-09	0.0029	0.0035	0.4172
eGFR	rs6833292	T	C	0.4331	0.002	0.0003	1.08e-08	-0.0277	0.0035	6.08e-15
eGFR	rs688540	A	G	0.8646	-0.0031	0.0006	2.3e-08	0.0131	0.007	0.06086
eGFR	rs6921580	C	G	0.4102	0.0027	0.0004	1.61e-14	0.0054	0.0035	0.1284
eGFR	rs6948759	T	C	0.216	-0.0026	0.0004	1.01e-09	-0.0115	0.0041	0.005453
eGFR	rs6971211	T	C	0.4067	-0.0029	0.0004	3.1e-15	-0.0121	0.004	0.00218
eGFR	rs700753	C	G	0.3344	0.0033	0.0004	7.5e-20	0.0024	0.0041	0.5591
eGFR	rs7012814	A	G	0.4764	0.0025	0.0004	1.76e-12	-0.0008	0.0039	0.8375
eGFR	rs7084764	A	G	0.4967	0.0026	0.0003	2.92e-14	-0.01	0.0036	0.005764
eGFR	rs7095954	A	T	0.4794	-0.0019	0.0003	2.82e-08	0.0236	0.0054	1.24e-05
eGFR	rs7127946	T	C	0.7167	0.0023	0.0004	1.76e-09	-0.0076	0.0043	0.0794
eGFR	rs71606723	A	T	0.7502	0.0029	0.0004	9.26e-13	-0.0035	0.0045	0.431
eGFR	rs7169629	C	G	0.521	0.0019	0.0003	2.43e-08	0.0034	0.0039	0.3785
eGFR	rs7185391	T	G	0.2858	-0.0026	0.0004	1.15e-11	0.0096	0.004	0.01785
eGFR	rs7188071	T	C	0.3683	0.0024	0.0004	8.62e-12	0.011	0.004	0.006425
eGFR	rs7203398	A	C	0.7365	0.0027	0.0004	2.86e-12	0.0035	0.0045	0.4444
eGFR	rs72683923	T	C	0.9827	-0.0076	0.0014	1.98e-08	-0.0245	0.0161	0.1295
eGFR	rs72817412	T	C	0.0519	0.0049	0.0009	1.54e-08	0.0002	0.0088	0.9822
eGFR	rs72834794	A	C	0.921	-0.0041	0.0006	1.96e-10	-0.0276	0.0073	0.000176
eGFR	rs72841902	A	T	0.2961	0.0022	0.0004	3.61e-09	0.0029	0.0045	0.5136
eGFR	rs72995641	A	G	0.203	-0.0026	0.0004	1.39e-09	-0.0024	0.0049	0.6197
eGFR	rs73116829	A	G	0.1369	-0.0043	0.0006	1.64e-13	-0.01	0.0061	0.1012
eGFR	rs7326821	A	G	0.8306	0.0026	0.0005	3.82e-08	0.0007	0.0052	0.9001
eGFR	rs736820	A	G	0.3666	-0.0021	0.0004	5.27e-09	0.0097	0.004	0.01626
eGFR	rs7514450	T	C	0.4218	0.0022	0.0003	1.48e-10	-0.008	0.0035	0.02256
eGFR	rs75267082	A	T	0.8954	0.0034	0.0006	1.15e-09	-0.007	0.0064	0.2754
eGFR	rs7535253	T	C	0.2203	0.0023	0.0004	4.86e-08	0.0032	0.0047	0.4957
eGFR	rs7543734	C	G	0.2024	0.0031	0.0005	9.58e-11	-0.0116	0.0048	0.0161
eGFR	rs7565830	A	G	0.7133	-0.0022	0.0004	8.77e-09	-0.0051	0.0039	0.1978
eGFR	rs7592697	T	C	0.6599	-0.002	0.0004	3.18e-08	-0.0144	0.0038	0.000129
eGFR	rs76215063	T	C	0.9035	-0.0041	0.0007	2.61e-09	-0.0015	0.0071	0.8305
eGFR	rs7651407	T	C	0.4412	0.0027	0.0004	1.56e-11	-0.0151	0.005	0.002322
eGFR	rs7667050	T	C	0.4758	0.002	0.0003	2.98e-09	0.0069	0.0039	0.07442
eGFR	rs7687209	T	C	0.4195	0.0022	0.0004	1.47e-09	-0.0003	0.0038	0.9315
eGFR	rs77915916	A	T	0.9211	0.0047	0.0006	3.49e-14	0.0185	0.006	0.002134
eGFR	rs77924615	A	G	0.2041	0.0096	0.0005	1.2e-99	-0.0055	0.0049	0.2672
eGFR	rs780094	T	C	0.3804	0.0046	0.0004	4.16e-38	-0.0016	0.0039	0.6847
eGFR	rs7832708	T	C	0.5044	0.0023	0.0004	2.45e-10	-0.0095	0.0037	0.008991
eGFR	rs7838146	T	C	0.3693	-0.0021	0.0004	1.18e-08	-0.0018	0.004	0.6522
eGFR	rs78444298	A	G	0.0178	-0.0107	0.0014	2.53e-14	-0.0049	0.0156	0.751
eGFR	rs78614739	T	C	0.163	0.0026	0.0005	2.06e-08	0.0012	0.0053	0.8143
eGFR	rs78936994	T	G	0.2122	0.0024	0.0004	1.02e-08	0.0053	0.0047	0.2641
eGFR	rs78986840	T	C	0.9425	-0.0045	0.0007	1.37e-09	-0.0049	0.0085	0.5674
eGFR	rs7966357	C	G	0.6618	0.0024	0.0004	6e-11	-0.0124	0.0038	0.00117
eGFR	rs7974833	T	C	0.7601	-0.0032	0.0004	3.97e-15	-0.003	0.0045	0.512
eGFR	rs79760705	T	G	0.1126	0.0056	0.0006	2.55e-24	0.0114	0.0061	0.06368
eGFR	rs80282103	A	T	0.919	0.0081	0.0006	2.58e-37	0.0037	0.0074	0.611
eGFR	rs80576	A	G	0.1675	-0.0027	0.0005	1.01e-08	-0.0043	0.005	0.3851
eGFR	rs807624	T	G	0.3409	0.0034	0.0004	1.53e-20	0.0045	0.0041	0.2732
eGFR	rs8096658	C	G	0.5238	0.0046	0.0004	1.77e-29	-0.0287	0.0036	3.09e-15
eGFR	rs8101667	T	C	0.3365	0.005	0.0004	2.19e-43	0.0001	0.0039	0.9882
eGFR	rs816828	T	C	0.5186	-0.002	0.0004	2.37e-08	0.0021	0.0039	0.5883
eGFR	rs881858	A	G	0.6901	-0.0056	0.0004	1.15e-49	-0.0043	0.0042	0.3031
eGFR	rs9375694	A	G	0.703	0.0026	0.0004	4.63e-12	-0.0168	0.0039	1.93e-05
eGFR	rs9375818	A	G	0.2368	-0.0026	0.0004	3.24e-10	0.0039	0.0046	0.3935
eGFR	rs956006	T	C	0.3403	0.0022	0.0004	5.72e-09	-0.0021	0.0042	0.6163
eGFR	rs9807656	T	C	0.9037	-0.0034	0.0006	3.76e-09	0.0027	0.0066	0.6764
eGFR	rs9828976	C	G	0.7602	-0.0024	0.0004	2.04e-09	0.0125	0.004	0.001739
eGFR	rs9838792	A	G	0.3898	0.0031	0.0004	4.76e-19	-0.018	0.0034	8.57e-08
eGFR	rs9868185	A	G	0.5421	0.0027	0.0003	1.5e-14	0.009	0.0039	0.02171
eGFR	rs9887775	A	G	0.8145	-0.0035	0.0004	5.15e-15	0.0205	0.0049	3.21e-05
eGFR	rs988911	A	G	0.1296	-0.0029	0.0005	1.43e-08	0.0332	0.0051	8.93e-11
eGFR	rs9894634	T	C	0.5935	-0.0021	0.0003	1.69e-09	0.0112	0.0039	0.004428
eGFR	rs9907229	T	C	0.852	-0.0049	0.0005	6.83e-24	-0.0113	0.0054	0.03647
Fasting glucose	rs10305457	T	C	0.0927	0.0235	0.0032	1.21e-14	0.0126	0.0062	0.04256
Fasting glucose	rs10487796	A	T	0.4722	-0.0261	0.0016	4.62e-52	-0.0067	0.0039	0.08606
Fasting glucose	rs1057394	A	G	0.607	-0.0124	0.0018	1.91e-12	-0.0011	0.0039	0.7891
Fasting glucose	rs10811660	A	G	0.1679	-0.0223	0.0022	7.94e-25	0.0076	0.0052	0.1388
Fasting glucose	rs10838524	A	G	0.4621	0.0238	0.0016	1.56e-40	-0.0001	0.004	0.9739
Fasting glucose	rs10838693	C	G	0.341	0.0177	0.0018	3.44e-23	-0.0034	0.004	0.3993
Fasting glucose	rs10974438	A	C	0.6457	-0.0198	0.0017	9.85e-31	-0.0006	0.004	0.8725
Fasting glucose	rs11020124	T	C	0.7016	-0.0599	0.0019	1e-200	-0.0015	0.0048	0.7521
Fasting glucose	rs11603349	T	C	0.8246	0.0236	0.0022	3.12e-25	-0.0097	0.0047	0.03808
Fasting glucose	rs11610045	A	G	0.4973	0.0144	0.0019	3.26e-13	0.0099	0.0039	0.011
Fasting glucose	rs11619319	A	G	0.7744	-0.0173	0.002	3.41e-20	-0.0026	0.0046	0.5678
Fasting glucose	rs11708067	A	G	0.7766	0.0281	0.002	1.63e-43	-0.0149	0.0043	0.000515
Fasting glucose	rs12055786	T	C	0.4164	0.012	0.0017	1.17e-11	-0.0046	0.0039	0.2344
Fasting glucose	rs12541643	T	C	0.4775	0.0118	0.0019	4.51e-09	-0.0001	0.0039	0.9782
Fasting glucose	rs1260326	T	C	0.3867	-0.0282	0.0017	4.48e-65	-0.0033	0.004	0.4001
Fasting glucose	rs12784552	A	G	0.9119	0.0329	0.003	2.86e-31	-0.0186	0.0068	0.005871
Fasting glucose	rs12888855	A	C	0.2149	-0.0135	0.002	6.02e-12	-0.0024	0.0048	0.6198
Fasting glucose	rs12898997	T	C	0.6371	-0.0098	0.0017	4.64e-09	-0.0003	0.004	0.945
Fasting glucose	rs13389076	A	G	0.0287	0.0609	0.0049	1.72e-36	-0.0082	0.0124	0.5104
Fasting glucose	rs13431652	T	C	0.6921	0.0693	0.0018	1e-200	0.0051	0.0039	0.1912
Fasting glucose	rs140809953	A	G	0.019	0.0369	0.0073	2.11e-08	-0.0128	0.0151	0.3971
Fasting glucose	rs157512	T	C	0.7517	0.0134	0.0021	5.43e-10	0.0111	0.0042	0.007473
Fasting glucose	rs1604038	T	C	0.2831	-0.0198	0.0018	4.47e-28	0.0082	0.0042	0.05341
Fasting glucose	rs16851397	A	G	0.9534	0.0327	0.0042	1.26e-12	-0.0216	0.0093	0.02063
Fasting glucose	rs16913693	T	G	0.9725	0.0394	0.0049	2.82e-16	-0.0367	0.011	0.000836
Fasting glucose	rs17168486	T	C	0.1822	0.028	0.0021	4.17e-36	0.0063	0.005	0.2025
Fasting glucose	rs17265513	T	C	0.784	-0.0158	0.0021	5.1e-14	0.0021	0.0042	0.6161
Fasting glucose	rs17270243	A	G	0.7706	-0.0104	0.0021	3.62e-08	0.006	0.0046	0.1921
Fasting glucose	rs17437560	T	C	0.092	-0.0175	0.0032	3.33e-08	0.0146	0.0062	0.01774
Fasting glucose	rs174583	T	C	0.3606	-0.0168	0.0017	3.37e-22	-0.011	0.0035	0.001783
Fasting glucose	rs180935712	A	G	0.0181	0.057	0.0082	2.12e-11	0.0017	0.016	0.9179
Fasting glucose	rs1820176	T	C	0.7052	0.0247	0.002	1.91e-34	-0.0132	0.0042	0.001721
Fasting glucose	rs189548	A	G	0.723	-0.0123	0.002	2.81e-09	-0.0135	0.0037	0.000231
Fasting glucose	rs192701415	A	G	0.8975	0.0201	0.0034	8.02e-09	-0.004	0.0067	0.5466
Fasting glucose	rs194518	A	G	0.5531	0.0102	0.0018	8.76e-09	-0.0078	0.0039	0.04548
Fasting glucose	rs2075423	T	G	0.3579	-0.0161	0.0017	3.18e-21	0.0133	0.0037	0.000282
Fasting glucose	rs2238435	C	G	0.4006	0.0112	0.0019	3.82e-09	-0.0062	0.004	0.1231
Fasting glucose	rs2595701	A	G	0.3186	0.0189	0.0021	4.48e-19	-0.0038	0.0038	0.3182
Fasting glucose	rs2657879	A	G	0.8206	-0.0119	0.0022	7.33e-09	-0.0006	0.005	0.9079
Fasting glucose	rs2839671	A	G	0.1683	-0.016	0.0022	8.38e-14	-0.0022	0.0053	0.6738
Fasting glucose	rs348330	A	G	0.6288	-0.0122	0.002	3.04e-10	-0.0018	0.0041	0.6658
Fasting glucose	rs35889227	T	G	0.6134	-0.013	0.0019	3.37e-10	0.0077	0.0037	0.03589
Fasting glucose	rs3778321	A	G	0.1831	-0.0186	0.0021	3.16e-17	-0.0241	0.0044	3.36e-08
Fasting glucose	rs3829109	A	G	0.2943	-0.0163	0.002	1.09e-15	-0.004	0.0044	0.3583
Fasting glucose	rs3842753	T	G	0.2787	0.0134	0.0022	2.84e-09	0	0.0044	0.9927
Fasting glucose	rs39713	T	C	0.0858	-0.0169	0.0031	1.77e-08	0.0061	0.007	0.3828
Fasting glucose	rs4760278	A	C	0.2252	-0.011	0.002	3.33e-08	0.0003	0.0046	0.951
Fasting glucose	rs4862423	T	C	0.39	0.0123	0.0019	4.45e-10	0.003	0.004	0.4539
Fasting glucose	rs58925536	T	C	0.0311	0.0306	0.0053	5.82e-09	-0.014	0.0112	0.2098
Fasting glucose	rs6113722	A	G	0.0394	-0.0424	0.0044	7.66e-25	0.009	0.0098	0.357
Fasting glucose	rs6489811	A	G	0.476	-0.011	0.0018	3.27e-09	0.0228	0.0036	2.21e-10
Fasting glucose	rs6538804	C	G	0.6135	0.0142	0.0019	9.41e-14	-0.0026	0.004	0.5105
Fasting glucose	rs6598541	A	G	0.3691	0.0114	0.0017	4.12e-12	0.0376	0.0037	1.13e-24
Fasting glucose	rs6662924	A	C	0.1818	0.0143	0.0023	3.34e-10	-0.0141	0.0046	0.002015
Fasting glucose	rs6808574	T	C	0.3936	-0.0127	0.0017	7.21e-14	0	0.004	0.9951
Fasting glucose	rs7012637	A	G	0.4759	-0.018	0.0017	9.75e-25	-0.0007	0.0039	0.8518
Fasting glucose	rs7095788	T	C	0.348	-0.0106	0.0018	1.98e-09	0.0024	0.0041	0.5513
Fasting glucose	rs7163757	T	C	0.4652	-0.0217	0.0016	2.64e-36	-0.0099	0.0044	0.02461
Fasting glucose	rs7178572	A	G	0.3038	-0.0121	0.0018	7.09e-10	0.0008	0.0042	0.8472
Fasting glucose	rs7584277	A	G	0.0703	0.0266	0.0036	1.61e-14	0.0034	0.0078	0.6606
Fasting glucose	rs7708285	A	G	0.7136	-0.0133	0.0019	1.25e-09	0.0001	0.0043	0.9843
Fasting glucose	rs77981966	T	C	0.0696	-0.0246	0.0035	1.58e-14	0.0245	0.0067	0.000289
Fasting glucose	rs78132593	A	C	0.2075	-0.0147	0.0022	2.6e-10	0.0139	0.0044	0.001625
Fasting glucose	rs7903146	T	C	0.2779	0.0259	0.0019	2e-35	-0.0173	0.004	1.72e-05
Fasting glucose	rs878521	A	G	0.2409	0.0549	0.002	2.7e-174	-0.0057	0.0047	0.2208
Fasting glucose	rs896854	T	C	0.4958	0.0099	0.0016	5.61e-09	0.0112	0.0038	0.00335
Fasting glucose	rs9348441	A	T	0.2756	0.0176	0.0018	4.4e-20	-0.0025	0.0041	0.5485
Fasting glucose	rs9650069	T	C	0.3206	-0.0286	0.0018	8.31e-58	0.004	0.0042	0.3354
Fasting insulin	rs10050393	T	C	0.5562	0.009	0.0019	4.84e-08	-0.0011	0.0039	0.7865
Fasting insulin	rs10865959	C	G	0.308	0.0138	0.0022	1.99e-08	-0.0073	0.0036	0.0447
Fasting insulin	rs116141873	T	G	0.0404	0.0428	0.0059	1.42e-11	0.0627	0.0096	6.55e-11
Fasting insulin	rs11708067	A	G	0.7766	-0.0135	0.0023	1.3e-09	-0.0149	0.0043	0.000515
Fasting insulin	rs11727676	T	C	0.9067	-0.0203	0.0039	2.9e-08	-0.0205	0.006	0.000618
Fasting insulin	rs118164457	T	C	0.9606	-0.0345	0.0057	3.86e-10	0.0006	0.0108	0.9519
Fasting insulin	rs1206760	A	G	0.5481	-0.0112	0.0019	8.82e-10	-0.002	0.0038	0.5939
Fasting insulin	rs12454712	T	C	0.6004	0.0142	0.0025	1.78e-09	0.0013	0.0037	0.7181
Fasting insulin	rs1260326	T	C	0.3867	-0.0231	0.0019	8.42e-38	-0.0033	0.004	0.4001
Fasting insulin	rs13258890	T	C	0.7672	0.0128	0.0025	2.77e-08	0.0021	0.0046	0.6535
Fasting insulin	rs13389219	T	C	0.3905	-0.0199	0.0019	5.84e-28	-0.0032	0.004	0.4203
Fasting insulin	rs1351394	T	C	0.4967	-0.0111	0.0018	2.71e-09	0.023	0.0036	1.17e-10
Fasting insulin	rs1474696	A	G	0.4799	-0.0147	0.0018	3.02e-16	-0.0005	0.0038	0.9007
Fasting insulin	rs17036126	T	C	0.1243	0.0209	0.003	1.28e-10	-0.0146	0.0059	0.01296
Fasting insulin	rs17331151	T	C	0.107	-0.0162	0.0031	1.52e-08	0.0055	0.0062	0.378
Fasting insulin	rs2108349	A	G	0.6572	-0.0115	0.002	1.13e-08	-0.012	0.0037	0.001269
Fasting insulin	rs2780215	A	G	0.9381	0.0392	0.0063	1.06e-09	-0.0428	0.008	1.03e-07
Fasting insulin	rs2845885	T	C	0.9271	-0.0204	0.0039	1.18e-08	0.0166	0.007	0.01808
Fasting insulin	rs2943646	A	G	0.3645	-0.025	0.0019	8.47e-39	-0.0019	0.004	0.6437
Fasting insulin	rs35000407	T	G	0.8657	0.0258	0.0028	1.5e-21	-0.0233	0.0057	3.87e-05
Fasting insulin	rs3775380	A	G	0.5184	-0.0119	0.0018	1.48e-11	0.0078	0.0031	0.01154
Fasting insulin	rs459193	A	G	0.2705	-0.0181	0.0021	1.12e-18	-0.0131	0.004	0.001125
Fasting insulin	rs4865796	A	G	0.6829	0.0165	0.002	7.33e-17	-0.0038	0.0041	0.3617
Fasting insulin	rs5017305	A	T	0.1734	0.0137	0.0026	1.07e-08	-0.0354	0.0048	1.29e-13
Fasting insulin	rs62271373	A	T	0.0528	0.0256	0.0048	1.6e-08	0.0191	0.0092	0.03672
Fasting insulin	rs6487237	A	C	0.7875	0.0154	0.0026	4.68e-09	-0.0042	0.0048	0.381
Fasting insulin	rs6674544	A	G	0.6059	0.0177	0.002	6.97e-21	-0.0021	0.005	0.6763
Fasting insulin	rs6855363	T	C	0.6925	0.0125	0.002	4.04e-08	0.0115	0.0043	0.006929
Fasting insulin	rs6905288	A	G	0.561	0.0112	0.0019	7.75e-09	-0.0118	0.0038	0.001965
Fasting insulin	rs7012814	A	G	0.4764	-0.0219	0.0019	8.34e-30	-0.0008	0.0039	0.8375
Fasting insulin	rs7133378	A	G	0.3164	-0.0127	0.002	6e-11	-0.0321	0.0039	1.35e-16
Fasting insulin	rs73013411	A	C	0.1256	-0.018	0.0032	2.08e-08	0.0145	0.0053	0.006885
Fasting insulin	rs731839	A	G	0.6618	-0.0121	0.0019	3.87e-11	0.0042	0.0042	0.3093
Fasting insulin	rs75179845	T	C	0.9178	-0.0216	0.0035	6.05e-11	0.0288	0.0062	3.52e-06
Fasting insulin	rs7903146	T	C	0.2779	-0.0116	0.0021	1.24e-09	-0.0173	0.004	1.72e-05
Fasting insulin	rs860598	A	G	0.8232	0.0177	0.0025	6.88e-12	-0.0128	0.0046	0.004897
Fasting insulin	rs972283	A	G	0.4843	-0.0105	0.0019	1.09e-08	0.0049	0.0038	0.1982
Fasting insulin	rs9884482	T	C	0.62	-0.0125	0.0019	2.88e-11	-0.0131	0.0036	0.000236
Hemoglobin A1c	rs10151436	A	T	0.8914	0.013	0.0021	3.85e-11	-0.016	0.0062	0.009959
Hemoglobin A1c	rs10169706	T	C	0.0555	0.026	0.0046	1.48e-08	-0.0116	0.0091	0.2
Hemoglobin A1c	rs10231021	A	T	0.4976	0.0089	0.0013	8.69e-14	0.0077	0.0036	0.03363
Hemoglobin A1c	rs10405535	A	G	0.3066	0.0122	0.0016	6.47e-14	0.0045	0.0044	0.3131
Hemoglobin A1c	rs10774624	A	G	0.5365	0.0093	0.0013	4.17e-14	-0.0052	0.0039	0.1837
Hemoglobin A1c	rs10811661	T	C	0.831	0.0128	0.0017	1.74e-14	-0.0076	0.0051	0.1384
Hemoglobin A1c	rs10830963	C	G	0.7071	-0.0197	0.0015	1.54e-36	0.0007	0.0042	0.8606
Hemoglobin A1c	rs10946402	T	G	0.8275	-0.0101	0.0016	1.12e-10	0.011	0.0044	0.01313
Hemoglobin A1c	rs11039154	T	C	0.2497	-0.0087	0.0014	3.11e-09	0.0025	0.0054	0.6428
Hemoglobin A1c	rs11248914	T	C	0.681	0.0114	0.0014	1.42e-14	0.0025	0.0046	0.5932
Hemoglobin A1c	rs11257655	T	C	0.2222	0.011	0.0016	1.91e-13	0.0119	0.0043	0.005666
Hemoglobin A1c	rs11558471	A	G	0.6703	0.0151	0.0014	3.38e-25	-0.0036	0.0041	0.3853
Hemoglobin A1c	rs11643024	A	G	0.3061	0.0084	0.0015	7.98e-10	-0.0076	0.0042	0.07221
Hemoglobin A1c	rs11719201	T	C	0.2262	-0.0129	0.0015	2.43e-18	0.015	0.0046	0.001259
Hemoglobin A1c	rs117233107	A	G	0.0161	-0.047	0.0072	8.45e-11	0.0693	0.017	4.46e-05
Hemoglobin A1c	rs1175549	A	C	0.7518	0.0098	0.0015	7.13e-13	0.0016	0.0046	0.7362
Hemoglobin A1c	rs12491937	A	G	0.5923	0.009	0.0013	1.42e-13	0.0025	0.0039	0.5283
Hemoglobin A1c	rs12612492	T	C	0.123	0.0188	0.0019	1.88e-26	-0.0138	0.0059	0.01956
Hemoglobin A1c	rs1278769	A	G	0.2446	-0.0091	0.0015	5.52e-12	-0.0103	0.0046	0.02352
Hemoglobin A1c	rs13089972	A	T	0.5709	0.0111	0.0014	1.87e-15	0.0158	0.0036	1.25e-05
Hemoglobin A1c	rs13134327	A	G	0.3221	0.0144	0.0014	2.81e-26	-0.0001	0.0041	0.9879
Hemoglobin A1c	rs13234131	A	G	0.8744	-0.0113	0.002	2.06e-09	-0.0122	0.0053	0.02231
Hemoglobin A1c	rs13389076	A	G	0.0287	0.0332	0.0038	3.04e-18	-0.0082	0.0124	0.5104
Hemoglobin A1c	rs13419763	T	C	0.5763	0.008	0.0014	5.48e-09	-0.0047	0.0039	0.2278
Hemoglobin A1c	rs1367173	T	C	0.1171	-0.0152	0.002	1.66e-14	0.0231	0.0055	2.77e-05
Hemoglobin A1c	rs151165	A	T	0.3815	0.0079	0.0014	2.04e-09	-0.016	0.0035	6.04e-06
Hemoglobin A1c	rs1535464	A	G	0.2301	-0.0086	0.0017	1.11e-08	-0.0007	0.0047	0.888
Hemoglobin A1c	rs16926246	T	C	0.1201	-0.0727	0.0021	1e-200	0.02	0.0055	0.000287
Hemoglobin A1c	rs174559	A	G	0.2845	-0.0106	0.0014	3.31e-13	-0.0122	0.0043	0.004448
Hemoglobin A1c	rs17533945	T	C	0.5945	-0.0128	0.0014	1.62e-23	0.0117	0.0039	0.002654
Hemoglobin A1c	rs1800562	A	G	0.067	-0.0383	0.0027	2.33e-50	0.0316	0.0081	0.000106
Hemoglobin A1c	rs2001846	T	C	0.4731	-0.0069	0.0013	8.58e-10	-0.0017	0.0039	0.6568
Hemoglobin A1c	rs2102339	T	C	0.3509	-0.0087	0.0014	3.42e-10	0.0009	0.0041	0.8332
Hemoglobin A1c	rs2375278	A	G	0.1888	0.0112	0.0017	1.05e-11	0.011	0.0051	0.03126
Hemoglobin A1c	rs267738	T	G	0.7902	0.0109	0.0016	1.14e-11	-0.0141	0.0043	0.001145
Hemoglobin A1c	rs2748427	A	G	0.787	-0.0307	0.0022	9.82e-49	0.0048	0.0047	0.3005
Hemoglobin A1c	rs28671200	T	G	0.5321	0.0086	0.0017	1.56e-08	-0.0045	0.0087	0.6027
Hemoglobin A1c	rs2908277	A	G	0.1345	0.0166	0.002	1.29e-18	-0.0099	0.0056	0.07995
Hemoglobin A1c	rs2971670	T	C	0.1636	0.0316	0.0017	5.1e-88	-0.0079	0.0052	0.1275
Hemoglobin A1c	rs340882	C	G	0.4152	-0.0084	0.0013	1.48e-10	0.0183	0.0036	3.6e-07
Hemoglobin A1c	rs360147	T	C	0.2661	-0.0086	0.0015	2.08e-09	-0.0075	0.0044	0.08619
Hemoglobin A1c	rs3778321	A	G	0.1831	-0.0106	0.0016	4.18e-11	-0.0241	0.0044	3.36e-08
Hemoglobin A1c	rs3829109	A	G	0.2943	-0.0086	0.0015	2.68e-08	-0.004	0.0044	0.3583
Hemoglobin A1c	rs452306	T	C	0.5607	-0.0098	0.0014	5.51e-13	0.0064	0.0039	0.09992
Hemoglobin A1c	rs4727979	A	C	0.9087	0.0121	0.0024	4.61e-08	0.008	0.0069	0.2472
Hemoglobin A1c	rs4737009	A	G	0.2393	0.0228	0.0015	8.29e-56	-0.004	0.0045	0.3677
Hemoglobin A1c	rs4760682	A	C	0.8132	0.0164	0.0018	3.2e-20	-0.0102	0.005	0.04269
Hemoglobin A1c	rs4980325	T	G	0.5353	0.0108	0.0014	4.7e-14	0.0026	0.0034	0.4361
Hemoglobin A1c	rs560887	T	C	0.3018	-0.0307	0.0014	5.6e-122	-0.0059	0.0041	0.1534
Hemoglobin A1c	rs608793	T	C	0.5112	0.0065	0.0013	4.55e-08	0.0074	0.0039	0.05433
Hemoglobin A1c	rs61750929	T	C	0.0542	-0.0284	0.0029	9.49e-24	0.0119	0.0088	0.1761
Hemoglobin A1c	rs6474359	T	C	0.9667	0.0427	0.0038	1.91e-33	0.0097	0.0112	0.3831
Hemoglobin A1c	rs651007	T	C	0.2152	0.0108	0.0015	3.28e-15	0.043	0.0056	9.82e-15
Hemoglobin A1c	rs6798941	T	C	0.2933	0.0086	0.0015	1.49e-08	0.0105	0.0047	0.0272
Hemoglobin A1c	rs6804915	A	C	0.2885	-0.0108	0.0014	2.76e-16	0.0089	0.0043	0.03754
Hemoglobin A1c	rs6877043	T	C	0.6344	0.0085	0.0014	1.99e-10	-0.004	0.0034	0.2424
Hemoglobin A1c	rs7042939	A	G	0.4177	0.0102	0.0013	1.5e-15	-0.0041	0.004	0.3072
Hemoglobin A1c	rs7127313	T	C	0.3399	0.0066	0.0013	4.85e-08	-0.0079	0.0038	0.03883
Hemoglobin A1c	rs7190771	A	G	0.3968	0.0085	0.0013	6.02e-11	0.015	0.0043	0.00045
Hemoglobin A1c	rs7198799	T	C	0.281	0.0083	0.0014	4.76e-09	-0.0004	0.0043	0.9188
Hemoglobin A1c	rs737092	T	C	0.5094	-0.0073	0.0013	7.57e-09	0.0097	0.0039	0.01238
Hemoglobin A1c	rs7547793	A	C	0.1349	-0.0118	0.0021	6.61e-09	0.0081	0.0061	0.1797
Hemoglobin A1c	rs76533333	A	G	0.9193	-0.0265	0.0025	2.81e-29	-0.0158	0.0073	0.03129
Hemoglobin A1c	rs7861647	T	C	0.203	0.0128	0.0016	4.5e-14	0.018	0.0048	0.000159
Hemoglobin A1c	rs7903146	T	C	0.2779	0.0133	0.0014	1.04e-22	-0.0173	0.004	1.72e-05
Hemoglobin A1c	rs79403657	C	G	0.8179	-0.009	0.0017	2.03e-08	-0.0323	0.0045	1.12e-12
Hemoglobin A1c	rs8138197	A	G	0.4902	-0.0073	0.0014	3.54e-08	-0.0041	0.0039	0.2979
Hemoglobin A1c	rs837763	T	C	0.5598	0.0176	0.0013	5.2e-38	-0.0024	0.0039	0.5505
Hemoglobin A1c	rs855791	A	G	0.419	0.0188	0.0013	1.34e-56	0.0025	0.0039	0.529
Hemoglobin A1c	rs857725	T	G	0.7175	-0.0208	0.0014	5.43e-55	0.0011	0.0043	0.7883
Hemoglobin A1c	rs9376090	T	C	0.7265	0.0247	0.0014	1.9e-62	0.0087	0.0039	0.02525
Hemoglobin A1c	rs9818758	A	G	0.178	0.0131	0.0017	1.49e-13	0.004	0.0042	0.3404
Hemoglobin A1c	rs9909940	T	C	0.3048	0.0322	0.0014	1.4e-116	0.0086	0.0038	0.02488
Hemoglobin A1c	rs9914988	A	G	0.797	0.0125	0.0016	4.66e-17	0.0157	0.0043	0.000295
High-density lipoprotein cholesterol	rs1012306	C	T	0.453	-0.01067	0.001922	2.9e-08	-0.008	0.0039	0.04116
High-density lipoprotein cholesterol	rs10162642	G	A	0.8036	0.048009	0.002342	2.3e-93	0.0079	0.005	0.113
High-density lipoprotein cholesterol	rs10233430	T	C	0.5723	0.020469	0.001928	2.5e-26	0.0111	0.0035	0.001367
High-density lipoprotein cholesterol	rs10252234	C	T	0.7562	-0.01571	0.002241	2.4e-12	0.0201	0.004	5.42e-07
High-density lipoprotein cholesterol	rs10438354	C	G	0.6743	-0.01193	0.002037	4.7e-09	-0.0074	0.0044	0.08993
High-density lipoprotein cholesterol	rs1043897	G	T	0.597	-0.01987	0.001932	8.5e-25	-0.0025	0.004	0.5255
High-density lipoprotein cholesterol	rs1045241	C	T	0.7201	-0.01648	0.002156	2.1e-14	-0.0055	0.0043	0.1983
High-density lipoprotein cholesterol	rs1047891	C	A	0.6878	0.018866	0.002044	2.7e-20	0.0175	0.0044	5.59e-05
High-density lipoprotein cholesterol	rs10504477	T	C	0.586	0.015054	0.001931	6.4e-15	0.0182	0.0038	1.23e-06
High-density lipoprotein cholesterol	rs10513801	T	G	0.8728	0.030283	0.002771	8.3e-28	0.017	0.0053	0.001391
High-density lipoprotein cholesterol	rs1052373	C	T	0.6583	-0.04463	0.002035	1.4e-106	0.0031	0.004	0.4465
High-density lipoprotein cholesterol	rs1054852	A	G	0.629	-0.03512	0.002066	8e-65	0.0301	0.0048	4.83e-10
High-density lipoprotein cholesterol	rs1055582	C	T	0.5175	-0.01395	0.00191	2.8e-13	0.0067	0.0039	0.08467
High-density lipoprotein cholesterol	rs10750766	C	A	0.2898	0.018633	0.002099	7e-19	0.0067	0.0043	0.1205
High-density lipoprotein cholesterol	rs10761737	T	C	0.5906	-0.01401	0.001938	4.8e-13	-0.0461	0.0035	7.03e-39
High-density lipoprotein cholesterol	rs10774439	G	A	0.2093	-0.02052	0.002483	1.4e-16	0.0231	0.0061	0.000143
High-density lipoprotein cholesterol	rs10774579	T	C	0.5231	0.016244	0.001907	1.6e-17	-0.0024	0.0038	0.5332
High-density lipoprotein cholesterol	rs10786114	C	T	0.1379	-0.02379	0.002883	1.6e-16	-0.0051	0.0058	0.3757
High-density lipoprotein cholesterol	rs10826337	G	A	0.5565	0.011321	0.001945	5.8e-09	-0.0045	0.004	0.2594
High-density lipoprotein cholesterol	rs1083470	G	A	0.398	-0.01155	0.00196	3.8e-09	0.0089	0.0046	0.0518
High-density lipoprotein cholesterol	rs10846690	T	C	0.1942	-0.02137	0.002674	1.3e-15	0.0135	0.0052	0.009089
High-density lipoprotein cholesterol	rs1086056	T	G	0.1658	0.016519	0.002635	3.6e-10	-0.0031	0.0053	0.5515
High-density lipoprotein cholesterol	rs10879184	C	T	0.4911	0.010867	0.001918	1.5e-08	-0.0166	0.0036	3.12e-06
High-density lipoprotein cholesterol	rs10896581	G	A	0.886	0.018135	0.002922	5.4e-10	-0.0019	0.0061	0.7537
High-density lipoprotein cholesterol	rs10901802	G	C	0.4979	-0.0108	0.001912	1.6e-08	-0.0054	0.0039	0.1642
High-density lipoprotein cholesterol	rs10916239	T	C	0.6125	-0.01188	0.001965	1.5e-09	0.0116	0.0041	0.005134
High-density lipoprotein cholesterol	rs10950390	C	T	0.792	0.015166	0.002359	1.3e-10	-0.0096	0.0048	0.04443
High-density lipoprotein cholesterol	rs10955991	T	C	0.3414	0.019752	0.002035	2.8e-22	-0.0009	0.0041	0.8281
High-density lipoprotein cholesterol	rs11000468	C	T	0.7038	-0.0126	0.002224	1.5e-08	-0.0078	0.0045	0.08407
High-density lipoprotein cholesterol	rs11009262	G	T	0.9421	0.023402	0.004093	1.1e-08	-0.0102	0.0085	0.2296
High-density lipoprotein cholesterol	rs11021232	T	C	0.8204	0.016774	0.002487	1.5e-11	-0.0033	0.0051	0.5139
High-density lipoprotein cholesterol	rs11043221	A	C	0.7233	-0.01311	0.0021	4.3e-10	0.0046	0.0045	0.3018
High-density lipoprotein cholesterol	rs11045171	A	G	0.7979	-0.02834	0.002406	5e-32	-0.0124	0.0048	0.01073
High-density lipoprotein cholesterol	rs11075985	C	A	0.5736	0.014622	0.001907	1.8e-14	-0.0367	0.0035	3.05e-25
High-density lipoprotein cholesterol	rs11118320	C	G	0.4334	0.014787	0.001917	1.2e-14	0.0005	0.0039	0.8896
High-density lipoprotein cholesterol	rs11170516	G	A	0.8517	0.018651	0.002645	1.8e-12	-0.0129	0.0055	0.01793
High-density lipoprotein cholesterol	rs112001035	G	A	0.9307	0.046696	0.004084	2.8e-30	-0.0023	0.0086	0.786
High-density lipoprotein cholesterol	rs11202156	G	T	0.7245	0.011944	0.002145	2.6e-08	0.0231	0.0047	1.02e-06
High-density lipoprotein cholesterol	rs112192770	C	T	0.9423	-0.0286	0.004553	3.3e-10	-0.0045	0.0087	0.6076
High-density lipoprotein cholesterol	rs11231138	C	G	0.6568	0.014978	0.001972	3e-14	0.0065	0.0045	0.145
High-density lipoprotein cholesterol	rs11239536	T	A	0.7501	-0.02876	0.002232	5.3e-38	0.0056	0.0046	0.2239
High-density lipoprotein cholesterol	rs11254464	T	C	0.5803	-0.01266	0.001931	5.5e-11	0.0012	0.0039	0.766
High-density lipoprotein cholesterol	rs112771035	C	G	0.9275	0.03164	0.003681	8.3e-18	-0.006	0.0074	0.417
High-density lipoprotein cholesterol	rs1132274	C	A	0.8491	0.021862	0.00264	1.2e-16	0.0167	0.0049	0.000712
High-density lipoprotein cholesterol	rs113261881	G	A	0.9429	0.02403	0.003961	1.3e-09	-0.047	0.0076	5.98e-10
High-density lipoprotein cholesterol	rs113710278	C	T	0.9821	-0.05456	0.007896	4.8e-12	-0.0255	0.0158	0.1058
High-density lipoprotein cholesterol	rs113740515	G	A	0.7941	-0.0378	0.00234	1e-58	-0.0101	0.0048	0.03715
High-density lipoprotein cholesterol	rs11546878	C	T	0.8185	-0.01396	0.002514	2.8e-08	0.0311	0.0045	5.1e-12
High-density lipoprotein cholesterol	rs1155347	T	C	0.7682	-0.01355	0.002328	5.9e-09	0.0065	0.0048	0.1766
High-density lipoprotein cholesterol	rs115912456	A	G	0.9594	-0.02815	0.004789	4.2e-09	0.0442	0.0093	1.88e-06
High-density lipoprotein cholesterol	rs116006942	G	A	0.9427	0.030014	0.004035	1e-13	0.0045	0.0085	0.5931
High-density lipoprotein cholesterol	rs11601507	C	A	0.9275	0.025164	0.00369	9.2e-12	-0.0103	0.0077	0.1811
High-density lipoprotein cholesterol	rs11605837	G	T	0.648	0.017594	0.002056	1.1e-17	0.0023	0.0041	0.5822
High-density lipoprotein cholesterol	rs11622947	C	T	0.4777	0.010596	0.00192	3.4e-08	-0.0037	0.0039	0.3434
High-density lipoprotein cholesterol	rs11631178	T	C	0.8978	-0.02106	0.003124	1.5e-11	0.0007	0.0067	0.9156
High-density lipoprotein cholesterol	rs11640494	G	A	0.5857	0.015427	0.0019	4.7e-16	-0.0099	0.0036	0.006849
High-density lipoprotein cholesterol	rs11645157	T	G	0.5115	-0.01864	0.001885	4.8e-23	-0.0026	0.0038	0.5007
High-density lipoprotein cholesterol	rs11653260	A	G	0.7671	0.01342	0.002332	8.7e-09	-0.0118	0.0046	0.01107
High-density lipoprotein cholesterol	rs11658786	G	A	0.3374	-0.03056	0.002024	1.5e-51	0.0332	0.0037	5.38e-19
High-density lipoprotein cholesterol	rs11658872	C	T	0.9324	0.0331	0.004134	1.2e-15	-0.0044	0.0087	0.6162
High-density lipoprotein cholesterol	rs11664369	C	T	0.7431	0.023029	0.002159	1.4e-26	-0.0174	0.0039	9.13e-06
High-density lipoprotein cholesterol	rs1168114	A	G	0.3369	-0.01557	0.001998	6.6e-15	0.0141	0.0036	0.000111
High-density lipoprotein cholesterol	rs116843064	G	A	0.9762	-0.20606	0.006918	6.4e-195	0.0088	0.0137	0.5244
High-density lipoprotein cholesterol	rs11687520	T	C	0.8352	-0.01692	0.002543	2.9e-11	0.0152	0.0056	0.006795
High-density lipoprotein cholesterol	rs11688682	G	C	0.7504	-0.01479	0.002214	2.4e-11	0.0044	0.0051	0.383
High-density lipoprotein cholesterol	rs116978226	C	A	0.9719	-0.06782	0.005384	2.2e-36	-0.0051	0.0129	0.6905
High-density lipoprotein cholesterol	rs117230571	A	G	0.9293	0.026694	0.003631	2e-13	-0.0154	0.008	0.05357
High-density lipoprotein cholesterol	rs117435644	G	C	0.7791	-0.01239	0.002238	3.1e-08	0.0047	0.0053	0.3807
High-density lipoprotein cholesterol	rs117499775	T	C	0.9642	0.02827	0.004857	5.9e-09	-0.0969	0.0103	5.91e-21
High-density lipoprotein cholesterol	rs117687565	C	T	0.9873	-0.08269	0.009121	1.2e-19	0.0022	0.0187	0.9076
High-density lipoprotein cholesterol	rs11789603	C	T	0.9017	-0.06853	0.003077	6.7e-110	0.007	0.0067	0.2935
High-density lipoprotein cholesterol	rs11878235	G	A	0.4278	-0.01274	0.001961	8.3e-11	0.0048	0.0041	0.2343
High-density lipoprotein cholesterol	rs11880219	T	A	0.8253	0.020749	0.002473	4.8e-17	-0.0128	0.0046	0.005938
High-density lipoprotein cholesterol	rs11883967	A	C	0.3477	-0.01258	0.002016	4.4e-10	-0.0038	0.0041	0.3501
High-density lipoprotein cholesterol	rs11938781	T	C	0.8403	0.014954	0.002576	6.4e-09	0.0205	0.0046	7.9e-06
High-density lipoprotein cholesterol	rs11948445	A	G	0.5834	0.011166	0.001972	1.5e-08	0.0043	0.004	0.2821
High-density lipoprotein cholesterol	rs12045101	C	T	0.7557	0.014553	0.002229	6.7e-11	-0.0068	0.0052	0.1943
High-density lipoprotein cholesterol	rs12119128	G	A	0.708	0.011663	0.002112	3.3e-08	-0.0071	0.0054	0.1932
High-density lipoprotein cholesterol	rs12146566	A	C	0.7919	0.013635	0.002395	1.2e-08	-0.0025	0.0049	0.608
High-density lipoprotein cholesterol	rs12150914	T	C	0.4187	0.015014	0.001957	1.7e-14	0.0005	0.004	0.9054
High-density lipoprotein cholesterol	rs1225053	T	C	0.7382	0.014985	0.002167	4.7e-12	-0.0086	0.0044	0.05284
High-density lipoprotein cholesterol	rs1240820	G	A	0.7078	-0.01318	0.002101	3.5e-10	-0.0013	0.0042	0.7653
High-density lipoprotein cholesterol	rs12411732	G	A	0.856	0.030553	0.002741	7.6e-29	-0.0115	0.0069	0.09789
High-density lipoprotein cholesterol	rs12411959	A	T	0.7727	0.015565	0.002307	1.5e-11	0.0005	0.0048	0.9221
High-density lipoprotein cholesterol	rs12485478	A	G	0.9721	0.052416	0.00594	1.1e-18	0.0405	0.0101	5.72e-05
High-density lipoprotein cholesterol	rs12510382	A	G	0.534	-0.01657	0.001923	7.1e-18	-0.0011	0.0041	0.7939
High-density lipoprotein cholesterol	rs12516070	T	C	0.4788	-0.0125	0.001933	1e-10	-0.0064	0.0046	0.1699
High-density lipoprotein cholesterol	rs1252425	C	G	0.3691	-0.01243	0.002014	6.7e-10	0.0071	0.0041	0.0798
High-density lipoprotein cholesterol	rs12650112	C	T	0.6361	-0.01557	0.002013	1e-14	-0.0012	0.004	0.7732
High-density lipoprotein cholesterol	rs12686780	C	T	0.8217	0.016154	0.002511	1.2e-10	0.0069	0.005	0.1684
High-density lipoprotein cholesterol	rs12692596	C	T	0.6377	0.011167	0.001966	1.3e-08	-0.0032	0.004	0.4191
High-density lipoprotein cholesterol	rs12705595	G	A	0.6296	-0.01107	0.001983	2.4e-08	0.0088	0.004	0.02847
High-density lipoprotein cholesterol	rs12713007	C	T	0.5303	0.010704	0.001909	2.1e-08	-0.0015	0.0039	0.7087
High-density lipoprotein cholesterol	rs12740374	G	T	0.7807	-0.02886	0.002291	2.2e-36	0.0169	0.0041	3.71e-05
High-density lipoprotein cholesterol	rs12803463	G	A	0.9102	-0.02373	0.003493	1.1e-11	-0.0066	0.007	0.3424
High-density lipoprotein cholesterol	rs12814794	G	A	0.2669	-0.01493	0.00222	1.7e-11	0.0018	0.0045	0.6882
High-density lipoprotein cholesterol	rs12926854	A	G	0.7467	-0.01236	0.002134	7e-09	0.0025	0.0045	0.5776
High-density lipoprotein cholesterol	rs12928099	C	A	0.7071	-0.02139	0.002068	4.6e-25	0.0053	0.0042	0.2113
High-density lipoprotein cholesterol	rs12975319	G	A	0.6957	0.01363	0.002091	7.1e-11	-0.0124	0.0042	0.003179
High-density lipoprotein cholesterol	rs12976395	G	C	0.504	-0.04142	0.002052	1.3e-90	0.0096	0.0045	0.03471
High-density lipoprotein cholesterol	rs12986742	T	C	0.5328	0.010519	0.001913	3.8e-08	-0.0077	0.0035	0.02554
High-density lipoprotein cholesterol	rs12998038	C	T	0.7403	-0.01322	0.002185	1.4e-09	-0.0083	0.004	0.04052
High-density lipoprotein cholesterol	rs13066793	A	G	0.9065	-0.02208	0.003329	3.3e-11	0.0016	0.007	0.814
High-density lipoprotein cholesterol	rs13076933	T	G	0.7399	0.016666	0.002183	2.3e-14	0.0017	0.0044	0.6961
High-density lipoprotein cholesterol	rs13097947	T	C	0.3505	-0.01597	0.00203	3.7e-15	-0.0004	0.0051	0.9352
High-density lipoprotein cholesterol	rs13107325	C	T	0.9277	0.080162	0.003625	2.2e-108	-0.0051	0.0085	0.5456
High-density lipoprotein cholesterol	rs13111599	A	G	0.2653	-0.0129	0.002167	2.6e-09	0.0123	0.004	0.002185
High-density lipoprotein cholesterol	rs13144151	A	G	0.164	-0.01787	0.002704	3.9e-11	-0.0101	0.0056	0.07154
High-density lipoprotein cholesterol	rs13147189	T	C	0.6899	0.01434	0.002048	2.5e-12	-0.0064	0.0055	0.2464
High-density lipoprotein cholesterol	rs13195251	T	C	0.3235	0.012402	0.002211	2e-08	-0.0007	0.0068	0.9227
High-density lipoprotein cholesterol	rs13235365	C	T	0.7336	-0.02576	0.002144	2.9e-33	0.001	0.0044	0.8234
High-density lipoprotein cholesterol	rs13263821	G	C	0.8022	0.016834	0.002484	1.2e-11	0.0409	0.0046	8.27e-19
High-density lipoprotein cholesterol	rs13269725	A	G	0.9289	0.025935	0.003533	2.1e-13	0.0263	0.0078	0.000738
High-density lipoprotein cholesterol	rs13300004	A	G	0.9874	0.048779	0.008563	1.2e-08	-0.0366	0.0199	0.0665
High-density lipoprotein cholesterol	rs133015	C	G	0.568	-0.02057	0.001929	1.5e-26	-0.0132	0.0035	0.000157
High-density lipoprotein cholesterol	rs13323506	A	C	0.3069	-0.01312	0.002058	1.9e-10	0.0337	0.0038	3.69e-19
High-density lipoprotein cholesterol	rs13379043	T	C	0.7356	-0.01981	0.002167	6.3e-20	0.0027	0.0044	0.5416
High-density lipoprotein cholesterol	rs13389219	C	T	0.6095	-0.02765	0.001946	8.2e-46	0.0032	0.004	0.4203
High-density lipoprotein cholesterol	rs1349852	A	C	0.5193	-0.01122	0.001926	5.7e-09	-0.0008	0.0044	0.851
High-density lipoprotein cholesterol	rs138026745	G	A	0.9718	-0.03365	0.00616	4.7e-08	0.0105	0.0127	0.4103
High-density lipoprotein cholesterol	rs138354839	C	A	0.9871	0.06001	0.008411	9.7e-13	-0.0039	0.0254	0.8796
High-density lipoprotein cholesterol	rs1395221	G	T	0.5934	0.011161	0.001954	1.1e-08	-0.007	0.0039	0.07346
High-density lipoprotein cholesterol	rs139828053	T	C	0.9666	0.03164	0.005586	1.5e-08	-0.0102	0.0116	0.3788
High-density lipoprotein cholesterol	rs140064750	T	C	0.9766	0.043977	0.006342	4.1e-12	0.0277	0.0143	0.05251
High-density lipoprotein cholesterol	rs140201358	C	G	0.986	0.057862	0.008174	1.5e-12	-0.0065	0.0172	0.7063
High-density lipoprotein cholesterol	rs140584594	A	G	0.3417	-0.03099	0.002129	5.5e-48	0.0014	0.0086	0.8704
High-density lipoprotein cholesterol	rs141062196	G	A	0.8174	0.018832	0.002411	5.7e-15	-0.0124	0.0056	0.02744
High-density lipoprotein cholesterol	rs1411432	A	C	0.8241	0.013849	0.002456	1.7e-08	-0.0233	0.0047	7.17e-07
High-density lipoprotein cholesterol	rs1412234	T	C	0.6712	0.012027	0.002036	3.5e-09	-0.0135	0.0038	0.000376
High-density lipoprotein cholesterol	rs141440048	C	T	0.984	-0.04388	0.007568	6.7e-09	-0.0187	0.0192	0.3288
High-density lipoprotein cholesterol	rs141469619	A	G	0.9905	0.203826	0.010187	4.6e-89	0.0085	0.0239	0.7218
High-density lipoprotein cholesterol	rs142288236	C	T	0.9803	0.077535	0.007957	2e-22	-0.0259	0.0142	0.06799
High-density lipoprotein cholesterol	rs142493909	T	C	0.983	-0.06714	0.007016	1.1e-21	-0.0111	0.0165	0.4988
High-density lipoprotein cholesterol	rs1431659	A	G	0.2691	-0.01276	0.002141	2.5e-09	0.0085	0.0045	0.0592
High-density lipoprotein cholesterol	rs143474489	T	A	0.9809	-0.04833	0.006515	1.2e-13	0.0001	0.0169	0.9939
High-density lipoprotein cholesterol	rs144033177	A	C	0.983	0.055828	0.00784	1.1e-12	0.013	0.0141	0.3581
High-density lipoprotein cholesterol	rs144311893	C	T	0.9794	-0.08108	0.006692	8.7e-34	0.0214	0.0151	0.1559
High-density lipoprotein cholesterol	rs144567740	T	G	0.8097	-0.01396	0.002504	2.5e-08	0.0015	0.0106	0.8866
High-density lipoprotein cholesterol	rs1446585	A	G	0.6985	-0.01677	0.002172	1.1e-14	0.0202	0.004	3.73e-07
High-density lipoprotein cholesterol	rs1468642	T	A	0.625	0.017251	0.002005	7.6e-18	0.019	0.0172	0.2693
High-density lipoprotein cholesterol	rs147525635	G	A	0.4446	0.013363	0.001923	3.6e-12	-0.0099	0.0035	0.00505
High-density lipoprotein cholesterol	rs150237291	T	C	0.9763	-0.04522	0.006564	5.6e-12	0.0042	0.0135	0.7553
High-density lipoprotein cholesterol	rs15052	T	C	0.8135	-0.01605	0.00251	1.6e-10	-0.0124	0.0051	0.01597
High-density lipoprotein cholesterol	rs150844304	A	C	0.9746	0.090409	0.005993	2e-51	0.0215	0.0136	0.1144
High-density lipoprotein cholesterol	rs1534696	C	A	0.4481	-0.01668	0.001912	2.6e-18	0.0178	0.0047	0.000134
High-density lipoprotein cholesterol	rs1567353	C	G	0.6855	0.011342	0.002074	4.5e-08	-0.0025	0.0042	0.5543
High-density lipoprotein cholesterol	rs1663626	C	A	0.6354	-0.01299	0.001953	2.9e-11	-0.0148	0.0048	0.002057
High-density lipoprotein cholesterol	rs16885512	C	G	0.9195	0.02	0.003552	1.8e-08	-0.0146	0.0072	0.0422
High-density lipoprotein cholesterol	rs16928809	G	A	0.9093	0.026354	0.0033	1.4e-15	0.0029	0.0069	0.6722
High-density lipoprotein cholesterol	rs16975758	G	A	0.6477	-0.01157	0.001979	5e-09	-0.0197	0.0038	3.06e-07
High-density lipoprotein cholesterol	rs17041868	T	C	0.9407	0.024587	0.003881	2.4e-10	0.0037	0.0083	0.6575
High-density lipoprotein cholesterol	rs17124112	C	A	0.9266	0.020754	0.00353	4.1e-09	-0.0172	0.0077	0.0262
High-density lipoprotein cholesterol	rs17138358	G	C	0.6239	0.027138	0.001948	4.2e-44	-0.0112	0.004	0.004989
High-density lipoprotein cholesterol	rs17185038	C	G	0.9417	-0.02119	0.00381	2.7e-08	0.0042	0.0091	0.6442
High-density lipoprotein cholesterol	rs17309930	C	A	0.7894	0.021922	0.002356	1.3e-20	-0.0055	0.0042	0.1837
High-density lipoprotein cholesterol	rs17326656	G	T	0.7787	0.022527	0.002239	8.2e-24	-0.0031	0.0041	0.4495
High-density lipoprotein cholesterol	rs174566	A	G	0.6429	0.056245	0.001996	9.5e-175	0.0111	0.0036	0.001848
High-density lipoprotein cholesterol	rs1760940	A	C	0.762	-0.01215	0.002216	4.2e-08	-0.0004	0.0045	0.9349
High-density lipoprotein cholesterol	rs1771582	T	G	0.4343	-0.0129	0.001979	7.1e-11	-0.0183	0.0045	5.06e-05
High-density lipoprotein cholesterol	rs17740942	T	A	0.8902	-0.02008	0.003053	4.7e-11	0.0122	0.007	0.08157
High-density lipoprotein cholesterol	rs1800588	C	T	0.7806	-0.11782	0.002312	1e-200	-0.0067	0.0043	0.1203
High-density lipoprotein cholesterol	rs1800961	C	T	0.9628	0.139041	0.005509	1.4e-140	0.0158	0.0099	0.1123
High-density lipoprotein cholesterol	rs1818917	C	T	0.508	-0.01141	0.00191	2.3e-09	0.0025	0.0039	0.5222
High-density lipoprotein cholesterol	rs183078	A	G	0.6181	-0.01239	0.001947	2e-10	0.0112	0.0039	0.004521
High-density lipoprotein cholesterol	rs183906992	T	C	0.9567	-0.02947	0.004748	5.4e-10	0.0013	0.0099	0.8958
High-density lipoprotein cholesterol	rs1862205	G	A	0.595	-0.01128	0.001944	6.5e-09	0.0032	0.0039	0.4167
High-density lipoprotein cholesterol	rs1884589	A	C	0.4259	0.012995	0.001926	1.5e-11	0.0045	0.004	0.2611
High-density lipoprotein cholesterol	rs1894544	G	C	0.5581	0.011237	0.001924	5.2e-09	-0.0041	0.0045	0.3614
High-density lipoprotein cholesterol	rs193084249	A	G	0.9709	0.082802	0.006413	3.8e-38	-0.0301	0.0129	0.01937
High-density lipoprotein cholesterol	rs1955512	G	A	0.4317	-0.011	0.00197	2.3e-08	0.0091	0.0037	0.01285
High-density lipoprotein cholesterol	rs1970811	T	C	0.5599	0.011595	0.001918	1.5e-09	-0.0151	0.0036	2.95e-05
High-density lipoprotein cholesterol	rs200540247	A	C	0.4218	-0.01335	0.002125	3.3e-10	0.0146	0.0054	0.006735
High-density lipoprotein cholesterol	rs2011614	G	A	0.6616	0.014491	0.001999	4.2e-13	-0.0162	0.0041	6.98e-05
High-density lipoprotein cholesterol	rs201441	T	G	0.4377	0.011052	0.001934	1.1e-08	0.0164	0.0036	4.23e-06
High-density lipoprotein cholesterol	rs2066714	T	C	0.8801	-0.04651	0.002844	4.2e-60	-0.0106	0.006	0.07496
High-density lipoprotein cholesterol	rs2068888	G	A	0.5462	-0.0192	0.001915	1.2e-23	0.0063	0.0046	0.1717
High-density lipoprotein cholesterol	rs2071379	A	G	0.4127	0.013463	0.001943	4.2e-12	-0.0039	0.0039	0.3132
High-density lipoprotein cholesterol	rs2098918	C	T	0.5681	-0.01184	0.001916	6.4e-10	0.0031	0.0047	0.5114
High-density lipoprotein cholesterol	rs2155220	C	T	0.5732	0.010578	0.001913	3.2e-08	0.0075	0.0038	0.04802
High-density lipoprotein cholesterol	rs2159607	G	T	0.1754	0.023889	0.002432	9.1e-23	0.0033	0.0052	0.5194
High-density lipoprotein cholesterol	rs2175766	A	C	0.4677	-0.01078	0.001915	1.8e-08	0.0066	0.0034	0.0523
High-density lipoprotein cholesterol	rs2204886	T	A	0.4868	0.012758	0.001907	2.2e-11	0.0261	0.0036	2.37e-13
High-density lipoprotein cholesterol	rs2218793	C	A	0.7175	0.015024	0.002111	1.1e-12	0.008	0.0042	0.05875
High-density lipoprotein cholesterol	rs2237035	G	T	0.6286	-0.0139	0.001958	1.3e-12	0.009	0.0041	0.02605
High-density lipoprotein cholesterol	rs2245477	C	A	0.6299	0.011423	0.001981	8.1e-09	-0.0025	0.004	0.5291
High-density lipoprotein cholesterol	rs2247355	C	T	0.8029	-0.02058	0.002459	5.8e-17	0.0132	0.0044	0.002639
High-density lipoprotein cholesterol	rs2256609	A	G	0.7857	0.032881	0.002441	2.3e-41	-0.0233	0.0043	6.09e-08
High-density lipoprotein cholesterol	rs2263329	T	C	0.6408	0.027284	0.001988	7.5e-43	-0.0089	0.004	0.02846
High-density lipoprotein cholesterol	rs2268840	T	C	0.7682	-0.01718	0.002268	3.6e-14	0.0067	0.0046	0.1469
High-density lipoprotein cholesterol	rs2281718	A	T	0.4032	-0.05968	0.001954	1e-200	0.001	0.0047	0.8364
High-density lipoprotein cholesterol	rs2289863	C	T	0.2741	0.017911	0.002214	6e-16	-0.0008	0.0045	0.8634
High-density lipoprotein cholesterol	rs2297402	C	T	0.9752	0.068461	0.006507	6.9e-26	0.0317	0.0134	0.01781
High-density lipoprotein cholesterol	rs2298214	C	A	0.4382	0.012455	0.001941	1.4e-10	-0.0092	0.0038	0.01567
High-density lipoprotein cholesterol	rs2298624	C	T	0.8548	-0.03006	0.002809	1e-26	0	0.0054	0.9935
High-density lipoprotein cholesterol	rs2298632	C	T	0.4942	-0.0143	0.001938	1.6e-13	-0.0208	0.0035	4.18e-09
High-density lipoprotein cholesterol	rs2302367	T	C	0.5211	0.010651	0.001916	2.7e-08	0.0046	0.0039	0.2414
High-density lipoprotein cholesterol	rs2307111	T	C	0.601	-0.01902	0.001952	2e-22	0.0141	0.0038	0.000254
High-density lipoprotein cholesterol	rs2314338	T	C	0.7125	0.015688	0.00215	2.9e-13	-0.0121	0.0043	0.00518
High-density lipoprotein cholesterol	rs2339234	G	A	0.3335	0.01193	0.002057	6.7e-09	-0.0074	0.0038	0.0521
High-density lipoprotein cholesterol	rs235314	C	T	0.4945	0.017756	0.00192	2.3e-20	0.0017	0.0039	0.6706
High-density lipoprotein cholesterol	rs2362541	T	G	0.5121	0.010852	0.001903	1.2e-08	-0.0023	0.0039	0.5469
High-density lipoprotein cholesterol	rs2364723	G	C	0.6816	-0.01217	0.002047	2.7e-09	-0.0113	0.0037	0.002506
High-density lipoprotein cholesterol	rs2414178	T	C	0.7642	-0.01292	0.002318	2.5e-08	-0.0045	0.0042	0.2876
High-density lipoprotein cholesterol	rs2417125	A	G	0.7303	0.013213	0.002117	4.3e-10	0.0034	0.0043	0.4343
High-density lipoprotein cholesterol	rs2435307	C	T	0.5197	-0.01611	0.001909	3.3e-17	0.0165	0.0034	1.38e-06
High-density lipoprotein cholesterol	rs2456722	A	G	0.3807	-0.01128	0.001991	1.5e-08	0.0046	0.005	0.3492
High-density lipoprotein cholesterol	rs248653	T	A	0.9518	0.031931	0.005086	3.4e-10	0.0214	0.0094	0.02279
High-density lipoprotein cholesterol	rs2498786	C	G	0.3856	0.025395	0.001968	4.4e-38	-0.0079	0.004	0.04873
High-density lipoprotein cholesterol	rs2520096	A	G	0.6908	-0.01474	0.002151	7.2e-12	0.0186	0.0039	1.76e-06
High-density lipoprotein cholesterol	rs2534596	A	G	0.6391	-0.01136	0.001975	8.8e-09	0.0039	0.0042	0.346
High-density lipoprotein cholesterol	rs254024	G	T	0.5785	0.010475	0.001921	4.9e-08	-0.0031	0.0039	0.4368
High-density lipoprotein cholesterol	rs254559	C	A	0.5967	0.011497	0.001945	3.4e-09	0.0002	0.0039	0.9561
High-density lipoprotein cholesterol	rs2585398	C	A	0.4451	0.012947	0.001927	1.8e-11	-0.0022	0.0039	0.5786
High-density lipoprotein cholesterol	rs2642438	A	G	0.2952	-0.02768	0.002079	1.9e-40	-0.0006	0.0043	0.8923
High-density lipoprotein cholesterol	rs2645979	G	A	0.6279	-0.01144	0.001986	8.5e-09	0.0029	0.004	0.4723
High-density lipoprotein cholesterol	rs2663924	T	G	0.2609	-0.01235	0.002227	2.9e-08	0.0009	0.0045	0.8383
High-density lipoprotein cholesterol	rs267738	T	G	0.7902	-0.02142	0.002298	1.2e-20	-0.0141	0.0043	0.001145
High-density lipoprotein cholesterol	rs2723065	A	G	0.6235	-0.01496	0.001963	2.5e-14	0.0702	0.0036	9.19e-83
High-density lipoprotein cholesterol	rs2740488	A	C	0.7475	0.068785	0.002162	1e-200	-0.0009	0.0045	0.8399
High-density lipoprotein cholesterol	rs2750411	T	G	0.5209	0.010839	0.001909	1.4e-08	-0.0054	0.0046	0.243
High-density lipoprotein cholesterol	rs2781668	C	T	0.8191	0.016676	0.002562	7.6e-11	-0.0157	0.0051	0.00216
High-density lipoprotein cholesterol	rs2792751	T	C	0.2913	0.036102	0.002134	3.3e-64	0.0005	0.0042	0.9128
High-density lipoprotein cholesterol	rs2804894	G	A	0.2668	-0.01732	0.002184	2.2e-15	-0.0003	0.0045	0.9482
High-density lipoprotein cholesterol	rs28362901	C	A	0.9088	0.02397	0.003363	1e-12	0.01	0.0068	0.1413
High-density lipoprotein cholesterol	rs28455602	A	G	0.8023	-0.01382	0.002462	2e-08	-0.0075	0.0048	0.1239
High-density lipoprotein cholesterol	rs2862954	T	C	0.5305	-0.01475	0.001905	9.7e-15	0.0135	0.0035	0.000115
High-density lipoprotein cholesterol	rs28712486	C	A	0.7653	-0.01489	0.002269	5.3e-11	-0.0062	0.0055	0.2566
High-density lipoprotein cholesterol	rs28876383	C	G	0.9722	0.052383	0.007222	4.1e-13	0.0432	0.0187	0.02108
High-density lipoprotein cholesterol	rs2910949	T	G	0.6667	-0.01341	0.001999	2e-11	0.0071	0.0041	0.0852
High-density lipoprotein cholesterol	rs2925979	T	C	0.3071	-0.03729	0.002057	1.9e-73	0.0011	0.0042	0.7883
High-density lipoprotein cholesterol	rs2943645	C	T	0.3621	0.04344	0.001989	8.6e-106	-0.002	0.004	0.6227
High-density lipoprotein cholesterol	rs2963468	A	G	0.778	0.019675	0.002263	3.5e-18	-0.0182	0.0043	2.43e-05
High-density lipoprotein cholesterol	rs2964007	A	G	0.3332	-0.01386	0.002021	7e-12	-0.0128	0.0176	0.4671
[truncated: 3,411 more rows]
