# Supplementary material for: Cross-population GWAS and proteomics improve risk prediction and reveal mechanisms in atrial fibrillation
Source: Nat Commun. 2025 Jul 11;16:6426. doi: 10.1038/s41467-025-61720-2 (PMC12254421; doi:10.1038/s41467-025-61720-2)
Supplement: Supplementary file 22 — Supplementary Data 20 [file 41467_2025_61720_MOESM22_ESM.xlsx]

## Sheet: Data
Table S20. Genetic instruments for circulating proteins and associations with atrial fibrillation
Source	Unit_protein_ID	Protein	SNP_instrument	EA	NEA	EAF	Beta_pQTL	SE_pQTL	Pval_pQTL	Beta_AF	SE_AF	Pval_AF
deCODE	A2RU67	KIAA1467	rs117172138	T	C	0.0198807	0.5231	0.0278557	1.12298e-78	-0.0036	0.0124	0.7694
deCODE	A6NDG6	PGP	rs116977380	T	C	0.0397614	0.4767	0.0215052	7.18704e-109	-0.0023	0.01	0.8173
deCODE	A6NGN9	IGLON5	rs148108087	A	G	0.0487078	0.2048	0.0182474	3.12599e-29	-0.0168	0.0081	0.03903
deCODE	A6NH11	GLTPD2	rs8078118	A	C	0.426441	0.1937	0.00871612	2.05002e-109	-0.0008	0.0047	0.8647
deCODE	A8K2U0	A2ML1	rs1558526	A	G	0.26839	-0.2436	0.00961778	1.56705e-141	0.0063	0.0045	0.1664
deCODE	O00151	PDLIM1	rs75522380	T	C	0.00695825	-0.3478	0.0517693	1.839e-11	0.0464	0.0282	0.09968
deCODE	O00189	AP4M1	rs13309	T	A	0.597416	-0.0447	0.00803133	2.611e-08	0.0029	0.0039	0.449
deCODE	O00330	PDHX	rs35560997	C	G	0.0119284	-0.457	0.0368336	2.39003e-35	0.0129	0.0267	0.63
deCODE	O00462	MANBA	rs223492	C	G	0.351889	0.4445	0.00661	0	0.0339	0.0037	7.998e-20
deCODE	O00469	PLOD2	rs533656811	C	T	0.000994036	-0.7759	0.0682255	5.727e-30	0.1301	0.0652	0.04577
deCODE	O00478	BTN3A3	rs9393711	T	C	0.112326	-1.1495	0.008823	0	-0.0011	0.0067	0.8648
deCODE	O00481	BTN3A1	rs149123117	G	A	0.0864811	-0.0751	0.0133511	1.855e-08	-0.0103	0.0079	0.1931
deCODE	O00499	BIN1	rs35103166	C	T	0.390656	0.1306	0.00838889	1.197e-54	-0.0014	0.004	0.7235
deCODE	O00560	SDCBP	rs148555096	T	C	0.00298211	0.393	0.0703302	2.298e-08	0.0051	0.0766	0.9466
deCODE	O00587	MFNG	rs8192548	A	G	0.00894632	-0.6071	0.0279226	8.18302e-105	-0.0033	0.0143	0.818
deCODE	O00602	FCN1	rs10858304	C	T	0.2833	0.339	0.009332	6.15026e-289	0.0057	0.0043	0.1861
deCODE	O00746	NME4	rs6600214	T	C	0.294235	0.1625	0.00802826	4.26497e-91	0.0244	0.004	7.333e-10
deCODE	O00757	FBP2	rs117815264	T	C	0.0447316	-0.1993	0.0155786	1.78999e-37	0.053	0.0072	1.422e-13
deCODE	O00762	UBE2C	rs232259	C	No	0.417495	0.1332	0.00810115	9.55283e-61	-0.0008	0.0039	0.8342
deCODE	O00764	PDXK	rs77734576	T	C	0.00397614	-1.6809	0.0704449	7.74606e-126	-0.0155	0.0388	0.6894
deCODE	O14556	GAPDHS	rs547935835	A	G	0.00397614	-0.3549	0.0541498	5.59999e-11	0.0949	0.0632	0.133
deCODE	O14610	GNGT2	rs182801617	T	C	0.0208748	-0.193	0.0286989	1.756e-11	0.0023	0.0202	0.9096
deCODE	O14641	DVL2	rs186021206	A	G	0.00596421	0.2907	0.0482242	1.659e-09	-0.0233	0.031	0.453
deCODE	O14810	CPLX1	rs7687101	T	G	0.404573	0.0568	0.00801069	1.336e-12	-0.0058	0.004	0.1526
deCODE	O14907	TAX1BP3	rs222773	G	C	0.501988	0.0891	0.00813705	6.65094e-28	0.001	0.0042	0.8167
deCODE	O14931	NCR3	rs6922431	C	T	0.0626243	-0.2619	0.0152124	2.00798e-66	-0.002	0.0083	0.8071
deCODE	O15041	SEMA3E	rs3801499	C	A	0.124254	-1.0552	0.006597	0	0	0.006	0.9946
deCODE	O15068	MCF2L	rs3011487	C	T	0.439364	0.2089	0.0080387	6.98494e-149	-0.0035	0.0038	0.3625
deCODE	O15075	DCLK1	rs1926318	T	C	0.22664	0.2174	0.00985264	6.83491e-108	0.0074	0.0046	0.1089
deCODE	O15079	SNPH	rs17779421	G	A	0.0964215	0.1068	0.0143034	8.218e-14	0.0032	0.0072	0.6545
deCODE	O15143	ARPC1B	rs59672032	C	T	0.0308151	0.2058	0.0205669	1.429e-23	0.0079	0.0094	0.4002
deCODE	O15146	MUSK	rs7469095	G	T	0.407555	-0.0654	0.0081051	7.08803e-16	0.0053	0.004	0.1821
deCODE	O15205	UBD	rs2844532	C	G	0.191849	0.0648	0.0106878	1.336e-09	-0.0099	0.0055	0.06995
deCODE	O15263	DEFB4A	rs72626630	T	C	0.54175	0.1852	0.00837086	1.84197e-108	0.0411	0.0273	0.1322
deCODE	O15296	ALOX15B	rs186021206	A	G	0.00596421	0.4122	0.0459805	3.112e-19	-0.0233	0.031	0.453
deCODE	O15382	BCAT2	rs4802507	G	T	0.218688	-0.164	0.00931945	2.56999e-69	-0.0014	0.0049	0.7711
deCODE	O15533	TAPBP	rs142313923	A	C	0.0208748	1.8205	0.033387	0	-0.021	0.0172	0.2221
deCODE	O43300	LRRTM2	rs10068786	T	C	0.261431	0.0853	0.0091366	9.99703e-21	-0.0139	0.0042	0.001031
deCODE	O43353	RIPK2	rs160438	G	A	0.185885	0.0844	0.0118112	8.95099e-13	-0.0034	0.0054	0.5286
deCODE	O43447	PPIH	rs187613485	G	C	0.00795229	-1.3935	0.099382	1.149e-44	0.0019	0.0342	0.9551
deCODE	O43488	AKR7A2	rs61766662	C	T	0.32008	-0.1514	0.00865799	1.80799e-68	0.0073	0.0038	0.05394
deCODE	O43524	FOXO3	rs532093	A	G	0.242545	0.0599	0.0102273	4.71599e-09	-0.0006	0.0048	0.9024
deCODE	O43555	GNRH2	rs2296236	T	C	0.171968	-0.2021	0.0103782	1.84401e-84	0.0062	0.0052	0.2328
deCODE	O43633	CHMP2A	rs568959882	A	G	0.000994036	-0.6123	0.0824933	1.15e-13	-0.3436	0.4244	0.4182
deCODE	O43708	GSTZ1	rs7975	A	G	0.323062	1.1519	0.004391	0	0.0087	0.004	0.0317
deCODE	O43813	LANCL1	rs186284341	C	A	0.00298211	-1.1568	0.0613399	2.48498e-79	-0.0391	0.0249	0.1157
deCODE	O43819	SCO2	rs74479613	T	C	0.0725646	-0.1597	0.0138432	8.65196e-31	0.0034	0.0068	0.6118
deCODE	O43897	TLL1	rs1903176	A	T	0.319085	-0.0586	0.00864356	1.205e-11	-0.0008	0.0042	0.8514
deCODE	O60256	PRPSAP2	rs11078421	C	T	0.472167	0.059	0.00818269	5.581e-13	-0.005	0.004	0.213
deCODE	O60486	PLXNC1	rs115651556	A	G	0.0178926	-2.0436	0.02548	0	-0.0324	0.0155	0.03736
deCODE	O60507	TPST1	rs6460269	C	G	0.338966	-0.2664	0.008707	1.38038e-205	-0.0029	0.0042	0.499
deCODE	O60551	NMT2	rs4237446	C	T	0.167992	0.0756	0.010191	1.186e-13	-0.0062	0.0048	0.1906
deCODE	O60565	GREM1	rs74569076	A	G	0.163022	0.4072	0.011918	7.52717e-256	0.0132	0.0064	0.04012
deCODE	O60568	PLOD3	rs541042659	T	C	0.00198807	-1.169	0.0614398	1.02399e-80	-0.0489	0.0399	0.2202
deCODE	O60603	TLR2	rs149780991	G	A	0.00795229	-0.2239	0.0350582	1.697e-10	0.0277	0.021	0.1884
deCODE	O60667	FAIM3	rs72758947	G	A	0.11332	-0.1586	0.0115442	5.96595e-43	-0.0071	0.0061	0.2435
deCODE	O60671	RAD1	rs2308957	T	C	0.00397614	-0.2863	0.043021	2.835e-11	0.0106	0.0217	0.6265
deCODE	O60684	KPNA6	rs140904849	T	C	0.026839	0.1795	0.024067	8.76099e-14	0.018	0.0124	0.1489
deCODE	O60701	UGDH	rs7669821	T	C	0.586481	0.2937	0.008163	1.75557e-283	0	0.0037	0.9989
deCODE	O60704	TPST2	rs2283824	A	G	0.45328	0.1493	0.00858816	1.08302e-67	0.0083	0.0039	0.03465
deCODE	O60909	B4GALT2	rs3762423	C	T	0.0526839	-0.5491	0.0228605	1.73706e-127	0.0151	0.0094	0.1091
deCODE	O75022	LILRB3	rs12983496	A	G	0.422465	0.526	0.005544	0	-0.0084	0.0039	0.03291
deCODE	O75063	FAM20B	rs149951274	T	A	0.00795229	0.4165	0.0391612	2.03699e-26	-0.0378	0.0446	0.3971
deCODE	O75096	LRP4	rs2306029	C	T	0.54175	-0.415	0.006615	0	-0.0024	0.004	0.5572
deCODE	O75106	AOC2	rs34230945	G	A	0.0168986	0.1693	0.0210361	8.41e-16	0.0201	0.0125	0.1084
deCODE	O75381	PEX14	rs684016	A	C	0.519881	0.0509	0.00799378	1.92199e-10	-0.0174	0.0033	9.414e-08
deCODE	O75382	TRIM3	rs35717222	A	G	0.168986	-0.1392	0.0106195	2.96497e-39	-0.009	0.0053	0.09079
deCODE	O75436	VPS26A	rs10998638	C	G	0.254473	-0.1841	0.009461	2.45303e-84	0.0073	0.0045	0.1029
deCODE	O75462	CRLF1	rs7246833	G	C	0.229622	0.264	0.009675	6.08055e-164	0.0062	0.0048	0.1918
deCODE	O75473	LGR5	rs7305333	C	A	0.0457256	-0.1398	0.0197027	1.289e-12	0.0093	0.0101	0.3591
deCODE	O75503	CLN5	rs1773045	A	G	0.0974155	-0.172	0.013697	3.614e-36	-0.0056	0.0071	0.4272
deCODE	O75636	FCN3	rs74061781	A	T	0.120278	-0.5709	0.016323	5.36353e-268	-0.0026	0.0069	0.7058
deCODE	O75771	RAD51L3	rs4796033	T	C	0.129225	-0.067	0.0112228	2.373e-09	0.0044	0.0054	0.4204
deCODE	O75828	CBR3	rs61232790	A	C	0.351889	-0.3794	0.007118	0	-0.0084	0.004	0.03466
deCODE	O75874	IDH1	rs34599179	C	T	0.0139165	-1.0718	0.0469175	1.66303e-115	-0.0111	0.016	0.4866
deCODE	O75882	ATRN	rs118065662	G	A	0.00795229	-1.6833	0.02494	0	0.043	0.0136	0.001597
deCODE	O75962	TRIO	rs151900	T	C	0.587475	0.0439	0.00778306	1.696e-08	0.011	0.0039	0.004577
deCODE	O75973	C1QL1	rs7225162	T	C	0.472167	-0.202	0.00812269	1.62693e-136	-0.0046	0.0038	0.2361
deCODE	O76003	GLRX3	rs12248841	C	T	0.446322	-0.0791	0.00828451	1.323e-21	0.0051	0.0041	0.209
deCODE	O94766	B3GAT3	rs7122950	T	C	0.256461	-0.2731	0.008606	5.33417e-221	-0.0003	0.0048	0.9482
deCODE	O94923	GLCE	rs28638321	C	T	0.23161	-0.6191	0.006937	0	0.0116	0.0046	0.01189
deCODE	O94929	ABLIM3	rs114464628	A	G	0.028827	-0.2726	0.019185	8.05203e-46	-0.0044	0.0112	0.6934
deCODE	O94933	SLITRK3	rs62282372	G	C	0.128231	-0.4964	0.009344	0	0.0057	0.0058	0.3235
deCODE	O94973	AP2A2	rs7396046	C	T	0.563618	-0.0526	0.00798446	4.46399e-11	-0.0086	0.0038	0.0253
deCODE	O94985	CLSTN1	rs150943878	T	C	0.0139165	2.3589	0.035168	0	0.0102	0.0181	0.5733
deCODE	O94991	SLITRK5	rs12877225	A	G	0.270378	-0.1355	0.00936543	1.92701e-47	-0.0007	0.0043	0.8697
deCODE	O95149	SNUPN	rs8028182	T	G	0.225646	0.1519	0.0108431	1.376e-44	0.0073	0.0043	0.09116
deCODE	O95150	TNFSF15	rs56339337	G	A	0.138171	-0.0718	0.0117368	9.505e-10	0.0037	0.0058	0.5207
deCODE	O95154	AKR7A3	rs145878095	T	C	0.00298211	-1.1778	0.043535	3.41845e-161	-0.0234	0.039	0.5496
deCODE	O95185	UNC5C	rs17383694	G	A	0.333002	0.1674	0.00832395	5.95305e-90	-0.004	0.0047	0.4055
deCODE	O95236	APOL3	rs1476029	T	C	0.124254	-0.8761	0.008843	0	-0.0064	0.0052	0.2126
deCODE	O95238	SPDEF	rs28675927	G	A	0.27833	0.0705	0.00866143	3.96798e-16	-0.018	0.0043	2.59e-05
deCODE	O95256	IL18RAP	rs4851010	T	A	0.34493	0.0815	0.0085141	1.045e-21	-0.0029	0.0041	0.4769
deCODE	O95336	PGLS	rs568230824	C	T	0.00397614	-0.5566	0.0427061	7.9151e-39	0.037	0.0249	0.1373
deCODE	O95460	MATN4	rs9784191	G	A	0.280318	-0.2493	0.00923	1.13534e-160	0.0029	0.0044	0.5113
deCODE	O95461	LARGE	rs3210587	A	G	0.38171	0.113	0.00853254	4.925e-40	-0.0028	0.0035	0.4229
deCODE	O95479	H6PD	rs7555568	A	G	0.403579	-0.462	0.005629	0	0.0012	0.0041	0.7644
deCODE	O95619	YEATS4	rs11615712	T	A	0.426441	-0.0473	0.00787008	1.854e-09	0.0058	0.0038	0.1257
deCODE	O95631	NTN1	rs72809986	A	G	0.133201	-0.4706	0.009389	0	-0.0018	0.0059	0.7546
deCODE	O95749	GGPS1	rs7534175	G	A	0.114314	0.1288	0.0116803	2.82698e-28	0.0144	0.006	0.01592
deCODE	O95861	BPNT1	rs187917250	C	T	0.00198807	-1.0973	0.12086	1.09499e-19	0.1274	0.155	0.4111
deCODE	O95866	G6B	rs188302747	G	C	0.0109344	0.1382	0.0218143	2.369e-10	-0.0326	0.0183	0.07567
deCODE	O95868	LY6G6D	rs9272780	A	C	0.395626	0.0473	0.00809062	5.02701e-09	-0.0199	0.0045	1.17e-05
deCODE	O95881	TXNDC12	rs6686632	C	T	0.0735586	-0.1563	0.0142012	3.57201e-28	0.0158	0.0073	0.02993
deCODE	O95897	OLFM2	rs11669788	T	C	0.350895	0.6292	0.006461	0	0.0033	0.0042	0.4292
deCODE	O95999	BCL10	rs12717764	C	G	0.33499	0.0563	0.00855874	4.766e-11	0.0043	0.0041	0.2888
deCODE	O96013	PAK4	rs2319153	T	C	0.351889	-0.0472	0.00859935	4.04699e-08	-0.0062	0.004	0.1216
deCODE	P00167	CYB5A	rs17806420	T	C	0.150099	-0.1014	0.0100701	7.54196e-24	0.0096	0.0046	0.03923
deCODE	P00326	ADH1C	rs283415	T	C	0.575547	0.1279	0.0081632	2.508e-55	-0.0066	0.0039	0.08628
deCODE	P00338	LDHA	rs111294128	G	A	0.0109344	-0.2458	0.0246391	1.941e-23	-0.0101	0.018	0.573
deCODE	P00352	ALDH1A1	rs348452	T	C	0.277336	0.1035	0.00950926	1.37199e-27	-0.0037	0.0044	0.4052
deCODE	P00450	CP	rs181648651	T	C	0.00198807	0.7097	0.0656864	3.28202e-27	0.0364	0.0552	0.5093
deCODE	P00491	PNP	rs1049564	A	G	0.199801	-0.1732	0.0110184	1.117e-55	0.0024	0.0049	0.624
deCODE	P00568	AK1	rs9919018	A	G	0.233598	-0.0601	0.00945075	2.027e-10	-0.0089	0.0053	0.09506
deCODE	P00738	HP	rs217184	C	T	0.213718	0.7402	0.00678	0	-0.0088	0.0049	0.07085
deCODE	P01023	A2M	rs185650252	A	T	0.00298211	-1.4802	0.0891001	5.633e-62	0.0178	0.0603	0.7681
deCODE	P01024	C3	rs10408682	T	C	0.139165	-0.0984	0.0121633	5.97003e-16	0.0011	0.0055	0.8362
deCODE	P01031	C5	rs17220750	A	G	0.0755467	0.186	0.0127624	4.10499e-48	0.0154	0.0058	0.007878
deCODE	P01036	CST4	rs8121100	G	A	0.125249	-0.4338	0.013883	2.46377e-214	0.0099	0.0061	0.1039
deCODE	P01042	KNG1	rs5030062	C	A	0.39165	0.3618	0.007161	0	0.0075	0.004	0.0574
deCODE	P01160	NPPA	rs145488887	C	T	0.0675944	0.1306	0.0188435	4.18598e-12	-0.0008	0.008	0.9219
deCODE	P01906	HLA-DQA2	rs9272460	G	A	0.32505	0.2531	0.008114	1.32571e-213	-0.0091	0.0054	0.09306
deCODE	P02655	APOC2	rs2007528	G	C	0.452286	0.0746	0.0077295	4.85199e-22	0.0022	0.0041	0.5896
deCODE	P02656	APOC3	rs192489212	C	A	0.00198807	-2.2006	0.0862284	1.16504e-143	0.1376	0.0708	0.05208
deCODE	P02679	FGG	rs4220	A	G	0.199801	0.1767	0.011391	2.86502e-54	-0.0112	0.005	0.02418
deCODE	P02741	CRP	rs2808628	A	G	0.312127	-0.1647	0.00880257	4.06894e-78	-0.0007	0.0041	0.8713
deCODE	P02747	C1QC	rs78865058	A	G	0.0407555	1.0336	0.015466	0	-0.0147	0.0113	0.1919
deCODE	P02753	RBP4	rs116887052	T	G	0.00198807	3.2252	0.192283	3.83504e-63	0.114	0.0624	0.06745
deCODE	P02760	AMBP	rs28616789	A	G	0.285288	-0.1108	0.00921999	2.88001e-33	-0.0059	0.0044	0.1785
deCODE	P02768	ALB	rs144704490	T	A	0.00596421	-0.4228	0.0590505	8.06899e-13	-0.008	0.0559	0.8862
deCODE	P02788	LTF	rs61740470	T	C	0.0129225	-1.1108	0.0452765	6.45294e-133	-0.0241	0.0236	0.3078
deCODE	P02792	FTL	rs192331981	T	G	0.00596421	0.2648	0.0327115	5.72599e-16	0.0016	0.0223	0.9419
deCODE	P03973	SLPI	rs6104034	C	G	0.50994	0.1079	0.00818027	9.98299e-40	-0.0009	0.0041	0.8355
deCODE	P04003	C4BPA	rs2808466	C	T	0.140159	0.4921	0.010956	0	0.0033	0.006	0.5775
deCODE	P04004	VTN	rs704	A	G	0.449304	1.2846	0.003507	0	0.0069	0.0039	0.07412
deCODE	P04083	ANXA1	rs78536606	C	A	0.0427435	0.3365	0.0253131	2.524e-40	-0.0082	0.0101	0.4163
deCODE	P04114	APOB	rs12691202	T	C	0.0536779	-0.1596	0.0233822	8.74898e-12	0.0077	0.0103	0.4542
deCODE	P04264	KRT1	rs147540582	G	A	0.0198807	0.154	0.0176948	3.229e-18	-0.006	0.0134	0.6537
deCODE	P04406	GAPDH	rs12425927	G	A	0.112326	0.0807	0.0131026	7.31698e-10	0.0049	0.0062	0.4337
deCODE	P04424	ASL	rs568609979	C	T	0.000994036	-1.2611	0.0593981	4.90596e-100	0.053	0.0593	0.3715
deCODE	P04745	AMY1A	rs79456674	G	C	0.0407555	-0.9396	0.013856	0	0.0001	0.0099	0.9914
deCODE	P04843	RPN1	rs6780447	C	T	0.633201	-0.1248	0.00794103	1.178e-55	0.0032	0.0044	0.4705
deCODE	P05019	IGF1	rs117673622	T	G	0.00497018	0.1956	0.0288134	1.133e-11	-0.0156	0.0157	0.3214
deCODE	P05062	ALDOB	rs537946562	G	A	0.000994036	-0.9512	0.0673466	2.70402e-45	-0.0615	0.0945	0.5152
deCODE	P05091	ALDH2	rs183600787	A	G	0.00596421	-0.7023	0.0469621	1.453e-50	0.0097	0.0558	0.8616
deCODE	P05161	ISG15	rs1921	A	G	0.392644	0.3075	0.00698	0	-0.013	0.0035	0.0002103
deCODE	P05162	LGALS2	rs5756736	A	G	0.560636	-0.2069	0.00797994	3.26197e-148	-0.0054	0.004	0.1779
deCODE	P05771	PRKCB	rs877657	C	T	0.512922	-0.0694	0.00829373	5.87202e-17	0.0059	0.004	0.1399
deCODE	P06702	S100A9	rs3014874	A	G	0.291252	-0.0537	0.00938009	1.035e-08	-0.0058	0.0045	0.1902
deCODE	P06703	S100A6	rs146161869	G	A	0.00596421	-0.4467	0.0337253	4.80699e-40	-0.0755	0.0444	0.08881
deCODE	P06737	PYGL	rs559588892	A	G	0.00695825	-1.2404	0.0851505	4.54507e-48	0.0661	0.0423	0.1179
deCODE	P07195	LDHB	rs74626198	C	T	0.0258449	-0.1771	0.0190963	1.792e-20	0.0066	0.0122	0.5856
deCODE	P07203	GPX1	rs181315271	T	C	0.000994036	-0.6759	0.0670897	7.15703e-24	-0.1068	0.0849	0.2085
deCODE	P07327	ADH1A	rs77326813	T	C	0.00894632	-0.6052	0.0398489	4.28904e-52	-0.0396	0.0164	0.01599
deCODE	P07360	C8G	rs7862602	T	G	0.543738	-0.4651	0.006265	0	0.0084	0.0036	0.01914
deCODE	P07477	PRSS1	rs62470638	A	G	0.0924453	0.1292	0.0168721	1.894e-14	0.0033	0.0087	0.7045
deCODE	P07686	HEXB	rs13164140	A	G	0.249503	0.2719	0.009084	7.60417e-197	0.0026	0.0041	0.5219
deCODE	P07738	BPGM	rs10280632	G	A	0.489066	0.0483	0.00809096	2.37799e-09	0.0009	0.0039	0.8088
deCODE	P07864	LDHC	rs4757651	A	G	0.116302	0.0724	0.012624	9.74398e-09	-0.0007	0.006	0.9106
deCODE	P07954	FH	rs3014574	C	T	0.249503	-0.1322	0.00914126	2.10898e-47	-0.0049	0.0047	0.2978
deCODE	P07988	SFTPB	rs1130866	A	G	0.538767	-0.3953	0.006683	0	-0.0015	0.0039	0.6881
deCODE	P07996	THBS1	rs10152903	A	G	0.147117	0.0632	0.0108362	5.46601e-09	-0.0009	0.0054	0.8713
deCODE	P08237	PFKM	rs11168351	A	G	0.368787	-0.1299	0.00811333	1.07602e-57	0.006	0.004	0.1325
deCODE	P08246	ELANE	rs10409474	G	C	0.107356	0.4542	0.01245	2.14558e-291	0.0093	0.0068	0.1732
deCODE	P08253	MMP2	rs572262858	T	C	0.00198807	1.9625	0.170559	1.227e-30	-0.1867	0.1551	0.2287
deCODE	P08476	INHBA	rs73100943	T	A	0.228628	-0.0945	0.00926192	1.92101e-24	0.0007	0.0053	0.8908
deCODE	P08493	MGP	rs7294636	A	G	0.363817	-0.2464	0.008303	1.566e-193	0.0043	0.004	0.2885
deCODE	P08567	PLEK	rs185982522	A	C	0.00397614	-0.5163	0.0347307	5.49595e-50	0.0642	0.035	0.0666
deCODE	P08637	FCGR3A	rs10919543	G	A	0.353877	1.2902	0.004112	0	-0.0015	0.0042	0.7314
deCODE	P08670	VIM	rs780806	C	A	0.60338	-0.0681	0.00800956	1.858e-17	0.0027	0.004	0.4944
deCODE	P08949	NMB	rs11633788	A	T	0.32505	-0.1402	0.00850056	4.11702e-61	0.012	0.0037	0.001135
deCODE	P09228	CST2	rs4260306	T	C	0.292247	-0.5487	0.006797	0	-0.0001	0.0044	0.9775
deCODE	P09488	GSTM1	rs398145	A	G	0.0516899	0.9852	0.007975	0	0.0097	0.0126	0.4409
deCODE	P09622	DLD	rs145670503	A	G	0.000994036	-0.5168	0.0741424	3.16101e-12	0.1898	0.0977	0.05211
deCODE	P09848	LCT	rs7589832	C	A	0.286282	-0.9573	0.00869	0	-0.0211	0.0044	1.99e-06
deCODE	P09972	ALDOC	rs141921160	T	C	0.0129225	-0.6133	0.0389508	7.37192e-56	0.0247	0.0217	0.2561
deCODE	P0C8F1	PATE4	rs527662691	A	G	0.0735586	0.174	0.0178055	1.481e-22	0.0064	0.0117	0.5866
deCODE	P0CAP1	MYZAP	rs4774967	T	G	0.291252	0.0716	0.00817004	1.889e-18	-0.0066	0.0042	0.1119
deCODE	P0DJI8	SAA1	rs10430893	T	C	0.11332	-0.7459	0.012765	0	-0.0038	0.0067	0.5678
deCODE	P0DJI9	SAA2	rs10430893	T	C	0.11332	-0.5962	0.013148	0	-0.0038	0.0067	0.5678
deCODE	P0DMM9	SULT1A3	rs148788997	C	G	0.115308	0.1957	0.0119762	5.06198e-60	0.0076	0.0062	0.2169
deCODE	P0DMV9	HSPA1B	rs28675927	G	A	0.27833	0.0598	0.00865538	4.88099e-12	-0.018	0.0043	2.59e-05
deCODE	P10124	SRGN	rs67852477	G	C	0.0149105	-0.965	0.0428691	3.2841e-112	0.0067	0.0167	0.6879
deCODE	P10153	RNASE2	rs2233859	A	C	0.424453	0.1431	0.00783698	1.73601e-74	-0.0022	0.0041	0.5905
deCODE	P10253	GAA	rs386834236	G	T	0.00695825	-1.644	0.033005	0	0.0194	0.029	0.503
deCODE	P10696	ALPPL2	rs12328730	T	C	0.383698	0.0522	0.00808354	1.064e-10	-0.0089	0.004	0.02835
deCODE	P10720	PF4V1	rs6815457	G	A	0.235586	0.3051	0.009015	4.50909e-251	0.0084	0.0043	0.04837
deCODE	P10768	ESD	rs2298087	C	T	0.0765408	-0.3585	0.0138507	1.03201e-147	-0.0028	0.0068	0.6855
deCODE	P10915	HAPLN1	rs10039191	G	C	0.351889	0.1098	0.00852749	6.14301e-38	-0.0068	0.0042	0.1051
deCODE	P11171	EPB41	rs204074	C	T	0.0944334	-0.098	0.0125425	5.566e-15	-0.0035	0.0067	0.6007
deCODE	P11362	FGFR1	rs62505473	G	C	0.387674	0.0936	0.00832883	2.65103e-29	0.0027	0.0039	0.4907
deCODE	P11586	MTHFD1	rs183055839	C	A	0.00198807	-1.0151	0.0651751	1.07701e-54	0.0046	0.0671	0.9457
deCODE	P11766	ADH5	rs28894371	A	G	0.026839	-0.3572	0.0191595	1.42501e-77	0.034	0.0091	0.0001974
deCODE	P12109	COL6A1	rs1053315	A	G	0.27336	-1.2324	0.0039	0	0.0041	0.0042	0.3329
deCODE	P12110	COL6A2	rs35548026	A	G	0.0884692	-0.3871	0.013832	2.41698e-172	0.004	0.0071	0.5741
deCODE	P12259	F5	rs61808983	T	C	0.0318091	-0.6473	0.013108	0	0.008	0.0091	0.3771
deCODE	P12272	PTHLH	rs11049365	A	C	0.270378	0.1225	0.00892521	7.17698e-43	0.0068	0.0044	0.1217
deCODE	P12273	PIP	rs73170678	T	A	0.143141	0.5985	0.009054	0	0.0072	0.006	0.2319
deCODE	P12532	CKMT1A	rs28433760	A	G	0.100398	-0.202	0.0146905	5.067e-43	-0.0229	0.007	0.001039
deCODE	P12814	ACTN1	rs536467803	A	G	0.000994036	0.7398	0.121062	9.90701e-10	-0.0794	0.1415	0.5748
deCODE	P12931	SRC	rs145288558	T	C	0.00198807	-0.322	0.0574887	2.13e-08	0.0952	0.0403	0.01823
deCODE	P13497	BMP1	rs1126931	T	C	0.209742	-0.0864	0.0101989	2.422e-17	0.0021	0.0049	0.668
deCODE	P13671	C6	rs181908440	A	T	0.00795229	-0.9086	0.033867	1.50425e-158	-0.017	0.0197	0.3874
deCODE	P13716	ALAD	rs1800435	G	C	0.082505	-0.4172	0.014596	1.08765e-179	0.0248	0.0072	0.0006134
deCODE	P13804	ETFA	rs78185702	T	C	0.0904573	0.0867	0.0126557	7.35099e-12	0.0041	0.0065	0.5296
deCODE	P13942	COL11A2	rs1003979	C	T	0.56163	0.1714	0.00819992	5.06613e-97	-0.0021	0.004	0.5947
deCODE	P14314	PRKCSH	rs11557488	A	G	0.225646	0.1132	0.00969474	1.68199e-31	0.0024	0.0047	0.6042
deCODE	P14316	IRF2	rs793785	C	A	0.170974	0.0653	0.0111286	4.417e-09	-0.0105	0.0058	0.07057
deCODE	P14415	ATP1B2	rs1624085	C	G	0.567594	-0.3071	0.008398	9.1523e-293	-0.0183	0.0038	1.151e-06
deCODE	P14550	AKR1A1	rs2229540	G	A	0.0656064	-0.9199	0.012891	0	0.0234	0.0071	0.0009901
deCODE	P14598	NCF1	rs117282715	T	G	0.0904573	0.4939	0.013842	7.72031e-279	0.0587	0.0069	2.05e-17
deCODE	P14618	PKM2	rs564335341	C	A	0.000994036	-0.5311	0.0488058	1.406e-27	-0.1366	0.104	0.189
deCODE	P14621	ACYP2	rs7559380	T	A	0.475149	-0.2198	0.008009	8.16488e-166	0.0106	0.0039	0.006325
deCODE	P14625	HSP90B1	rs1165693	A	G	0.335984	0.7214	0.006206	0	0.0066	0.0039	0.08954
deCODE	P14784	IL2RB	rs228953	A	G	0.423459	0.0968	0.00821294	4.59401e-32	0.0004	0.0039	0.9204
deCODE	P15248	IL9	rs13189174	A	G	0.326044	0.0856	0.00876645	1.599e-22	-0.0062	0.0046	0.1775
deCODE	P15498	VAV1	rs36097961	T	C	0.0586481	-0.1123	0.0135885	1.405e-16	-0.0003	0.007	0.9635
deCODE	P15516	HTN3	rs115000417	T	C	0.0238569	-0.442	0.02342	1.91197e-79	-0.013	0.0147	0.3763
deCODE	P15559	NQO1	rs2161631	A	C	0.224652	-0.8614	0.007564	0	-0.0079	0.005	0.1158
deCODE	P15586	GNS	rs1690278	G	C	0.484095	-0.0449	0.00802319	2.19e-08	-0.0045	0.0037	0.2199
deCODE	P15814	IGLL1	rs9624216	A	G	0.0884692	-0.6045	0.010409	0	-0.0051	0.0077	0.5105
deCODE	P16083	NQO2	rs2070998	G	C	0.276342	-0.7476	0.0059	0	0.002	0.0043	0.6482
deCODE	P16152	CBR1	rs16993864	A	C	0.027833	-0.9106	0.024356	6.3338e-306	0.0416	0.0136	0.00219
deCODE	P16233	PNLIP	rs113558089	T	C	0.00397614	-0.4039	0.0445516	1.236e-19	-0.0177	0.0387	0.6475
deCODE	P16435	POR	rs59882870	A	G	0.171968	0.193	0.010811	2.77902e-71	-0.0019	0.0049	0.6947
deCODE	P16519	PCSK2	rs6044699	G	A	0.484095	-0.0819	0.00799831	1.31701e-24	0.0062	0.0037	0.0894
deCODE	P16591	FER	rs13178668	G	A	0.432406	0.0762	0.00841586	1.374e-19	0.0111	0.0038	0.003441
deCODE	P16619	CCL3L1	rs854636	G	T	0.132207	0.0927	0.0140973	4.842e-11	0.0103	0.007	0.1425
deCODE	P16885	PLCG2	rs12445050	T	C	0.139165	0.1847	0.0133382	1.319e-43	0.0108	0.0057	0.05865
deCODE	P16930	FAH	rs11555096	T	C	0.0188867	-1.4758	0.021891	0	0.0119	0.0137	0.3857
deCODE	P17096	HMGA1	rs9272780	A	C	0.395626	0.0466	0.00801053	5.97899e-09	-0.0199	0.0045	1.17e-05
deCODE	P17213	BPI	rs6024863	T	A	0.100398	-0.6646	0.010897	0	0.0202	0.0064	0.001596
deCODE	P17252	PRKCA	rs61762372	A	G	0.437376	0.0808	0.00848019	1.60201e-21	-0.0168	0.0039	2.108e-05
deCODE	P17535	JUND	rs73003205	C	A	0.132207	0.0747	0.0117674	2.18101e-10	0.0064	0.0058	0.2738
deCODE	P17540	CKMT2	rs142913020	A	G	0.0188867	0.1574	0.0285225	3.42e-08	0.0142	0.013	0.2748
deCODE	P17655	CAPN2	rs150394890	T	G	0.0119284	-0.7811	0.037514	2.76106e-96	0.0235	0.0196	0.2291
deCODE	P17693	HLA-G	rs56826489	C	G	0.185885	0.0637	0.0108351	4.127e-09	-0.035	0.0048	3.323e-13
deCODE	P18075	BMP7	rs6123685	A	G	0.296223	0.0628	0.0096373	7.20402e-11	-0.0066	0.0046	0.1488
deCODE	P18085	ARF4	rs11925835	C	T	0.593439	0.0672	0.00819301	2.362e-16	0	0.004	0.9959
deCODE	P18850	ATF6	rs181112776	A	T	0.00198807	-1.2222	0.123964	6.24799e-23	-0.0072	0.0835	0.931
deCODE	P19174	PLCG1	rs753381	C	T	0.539761	0.0669	0.00799356	5.79901e-17	-0.0115	0.0039	0.003089
deCODE	P19224	UGT1A6	rs887829	T	C	0.298211	-0.2321	0.008441	1.92048e-166	-0.0036	0.004	0.3655
deCODE	P19823	ITIH2	rs77938199	G	A	0.0795229	1.0125	0.013111	0	-0.0002	0.0077	0.9745
deCODE	P19835	CEL	rs592267	T	C	0.0129225	0.9701	0.027683	4.95501e-269	-0.0188	0.0225	0.4035
deCODE	P20073	ANXA7	rs553718083	C	G	0.00695825	-0.4073	0.0383777	2.59501e-26	-0.097	0.026	0.0001944
deCODE	P20231	TPSB2	rs3874639	G	A	0.511928	-1.0631	0.0041	0	-0.002	0.004	0.627
deCODE	P20366	TAC1	rs3779470	A	G	0.170974	-0.1996	0.0105165	2.51003e-80	-0.0013	0.005	0.7906
deCODE	P20591	MX1	rs464138	C	A	0.387674	-0.3265	0.006889	0	0.0017	0.0037	0.6486
deCODE	P20618	PSMB1	rs12717	C	G	0.408549	-0.3119	0.006959	0	0.0078	0.0039	0.04609
deCODE	P21217	FUT3	rs708686	T	C	0.28827	-0.6634	0.007936	0	-0.0089	0.0038	0.01802
deCODE	P21266	GSTM3	rs28743105	G	C	0.332008	-0.6234	0.00658	0	0.0036	0.0056	0.5147
deCODE	P21291	CSRP1	rs7538112	A	G	0.368787	-0.0733	0.00871101	3.94101e-17	-0.0066	0.004	0.1021
deCODE	P21580	TNFAIP3	rs5029939	G	C	0.0238569	0.3992	0.025471	2.32501e-55	0.0108	0.0112	0.336
deCODE	P21815	IBSP	rs2616262	T	G	0.474155	-0.0944	0.0081297	3.59198e-31	0.0005	0.0038	0.8982
deCODE	P22234	PAICS	rs138933625	G	C	0.0695825	-0.1926	0.0216587	5.97399e-19	0.0004	0.0108	0.9671
deCODE	P22309	UGT1A1	rs6742078	T	G	0.298211	-0.2225	0.008466	3.1132e-152	-0.0034	0.0041	0.4065
deCODE	P22392	NME2	rs145372333	A	G	0.0477137	-0.3524	0.0209782	2.50796e-63	0.0119	0.0099	0.229
deCODE	P22607	FGFR3	rs2403274	G	C	0.281312	-0.1729	0.00930321	4.25193e-77	-0.0014	0.0044	0.7568
deCODE	P22681	CBL	rs73564493	A	G	0.0854871	-0.2542	0.0182603	4.72896e-44	0.0047	0.0081	0.5599
deCODE	P22792	CPN2	rs3732477	T	C	0.313121	-0.4994	0.007104	0	0.0052	0.0042	0.2097
deCODE	P23142	FBLN1	rs1040402	A	G	0.196819	-0.1851	0.0106052	3.22697e-68	-0.0078	0.0048	0.1069
deCODE	P23435	CBLN1	rs117724608	A	G	0.00198807	-0.6972	0.0381835	1.74801e-74	0.051	0.0374	0.1722
deCODE	P23677	ITPKA	rs316617	C	T	0.382704	0.0715	0.00824485	4.24298e-18	0.0021	0.004	0.5956
deCODE	P23921	RRM1	rs11031142	T	C	0.549702	-0.055	0.00811256	1.205e-11	-0.0139	0.0036	0.0001235
deCODE	P24298	GPT	rs1055167	A	G	0.452286	-0.0501	0.00824161	1.21e-09	0.0161	0.0036	5.612e-06
deCODE	P24592	IGFBP6	rs10876406	C	T	0.127237	-0.1046	0.0132351	2.71801e-15	0.0106	0.0063	0.09542
deCODE	P24593	IGFBP5	rs7598172	T	G	0.513917	-0.0504	0.00796596	2.50099e-10	0.0099	0.0037	0.006805
deCODE	P24752	ACAT1	rs112087419	A	G	0.158052	0.1137	0.0100804	1.65999e-29	-0.0191	0.0046	3.025e-05
deCODE	P24821	TNC	rs1138545	T	C	0.150099	1.1855	0.00631	0	-0.0065	0.0054	0.2246
deCODE	P25311	AZGP1	rs2525546	T	C	0.281312	-0.2378	0.008863	1.41907e-158	0.008	0.0045	0.07288
deCODE	P25325	MPST	rs201058049	T	G	0.00497018	-0.8295	0.0382835	4.17493e-104	0.0125	0.0393	0.7509
deCODE	P25440	BRD2	rs547154	T	G	0.0884692	0.0865	0.0137444	3.10401e-10	-0.0272	0.0072	0.0001457
deCODE	P26440	IVD	rs12902310	C	T	0.389662	0.1105	0.00821763	3.21897e-41	-0.0088	0.004	0.02604
deCODE	P26640	VARS	rs387608	A	G	0.141153	0.1647	0.0115546	4.22999e-46	-0.0186	0.0063	0.00293
deCODE	P26885	FKBP2	rs4672	A	G	0.0735586	-0.0854	0.0140871	1.342e-09	0.001	0.0072	0.8866
deCODE	P26992	CNTFR	rs10972159	A	G	0.0178926	-0.5581	0.0234872	8.27615e-125	0.0072	0.0123	0.5592
deCODE	P27361	MAPK3	rs6565175	G	C	0.437376	0.2397	0.008202	9.44939e-188	-0.0209	0.004	1.647e-07
deCODE	P27448	MARK3	rs17616464	G	C	0.05666	-0.1046	0.0170695	8.90502e-10	0.0017	0.0082	0.8327
deCODE	P27815	PDE4A	rs370630099	A	G	0.026839	0.7412	0.0288412	1.18805e-145	-0.0295	0.0173	0.08871
deCODE	P28065	PSMB9	rs387608	A	G	0.141153	0.0639	0.0114137	2.162e-08	-0.0186	0.0063	0.00293
deCODE	P28070	PSMB4	rs12025432	C	T	0.146123	-0.6381	0.00979	0	0.0026	0.0052	0.6212
deCODE	P28332	ADH6	rs28730617	A	G	0.028827	-0.3611	0.0191883	5.29807e-79	0.0333	0.0089	0.0001975
deCODE	P28676	GCA	rs17783344	G	T	0.157058	-0.4329	0.013586	8.50815e-223	-0.0058	0.0057	0.3133
deCODE	P29034	S100A2	rs75282796	C	T	0.0119284	-0.414	0.0382933	3.044e-27	-0.0406	0.0244	0.096
deCODE	P29120	PCSK1	rs13169290	A	G	0.260437	-0.8815	0.006031	0	0.0131	0.0043	0.002398
deCODE	P29323	EPHB2	rs6687487	A	G	0.0944334	-0.4562	0.01482	4.46287e-208	0.0136	0.0066	0.03998
deCODE	P29372	MPG	rs2562156	A	C	0.0149105	0.281	0.0288369	1.94801e-22	0.0047	0.0163	0.7739
deCODE	P29373	CRABP2	rs3806412	T	G	0.615308	0.2938	0.008302	2.51559e-274	-0.0017	0.0041	0.6698
deCODE	P30050	RPL12	rs140830837	T	C	0.00298211	-0.2584	0.0343381	5.26502e-14	0.0488	0.052	0.3475
deCODE	P30085	CMPK1	rs35687416	T	G	0.0487078	-0.1668	0.015955	1.39899e-25	-0.0025	0.0088	0.7739
deCODE	P30419	NMT1	rs1053733	A	G	0.471173	0.0461	0.00817266	1.693e-08	0.0051	0.0039	0.1861
deCODE	P30626	SRI	rs55729732	A	G	0.189861	0.1349	0.0102029	6.57496e-40	-0.0032	0.0049	0.5067
deCODE	P30711	GSTT1	rs5751792	A	G	0.542744	0.6184	0.00633	0	-0.0031	0.0049	0.5206
deCODE	P30990	NTS	rs138520790	T	G	0.000994036	-0.8489	0.118146	6.71299e-13	0.071	0.0874	0.4164
deCODE	P31025	LCN1	rs56307603	C	T	0.139165	-0.0917	0.0110348	9.56599e-17	0.0063	0.0053	0.234
deCODE	P31151	S100A7	rs472778	A	G	0.0417495	1.5452	0.020383	0	-0.0206	0.01	0.03903
deCODE	P31946	YWHAB	rs6031847	T	C	0.285288	-0.181	0.00914352	3.25901e-87	-0.0011	0.0043	0.8004
deCODE	P32019	INPP5B	rs139477416	G	C	0.161034	-0.3047	0.0123482	1.95709e-134	-0.0146	0.0053	0.006367
deCODE	P32971	TNFSF8	rs1006026	G	A	0.439364	-0.1372	0.00818651	4.84406e-63	0.0033	0.0041	0.4266
deCODE	P33316	DUT	rs60820695	T	C	0.152087	-0.0705	0.0119678	3.843e-09	0.0014	0.0057	0.808
deCODE	P34810	CD68	rs17881002	C	T	0.000994036	-0.3068	0.0346506	8.43498e-19	0.0918	0.05	0.06637
deCODE	P34897	SHMT2	rs73338162	T	C	0.00795229	-0.2598	0.0454331	1.076e-08	0.0169	0.0222	0.4452
deCODE	P34931	HSPA1L	rs387608	A	G	0.141153	0.1835	0.0116409	5.554e-56	-0.0186	0.0063	0.00293
deCODE	P35030	PRSS3	rs7038553	G	A	0.383698	-0.4495	0.005838	0	0.0208	0.0035	4.374e-09
deCODE	P35219	CA8	rs13269899	T	C	0.404573	0.4196	0.006705	0	0.0037	0.0039	0.3373
deCODE	P35236	PTPN7	rs147176673	A	G	0.00894632	-0.3595	0.0413057	3.22101e-18	0.0615	0.0223	0.005844
deCODE	P35858	IGFALS	rs533217829	T	C	0.000994036	-1.3575	0.0554293	1.85703e-132	0.0407	0.1155	0.7246
deCODE	P35900	KRT20	rs3786142	A	G	0.352883	0.0584	0.00830376	2.022e-12	0.002	0.004	0.6221
deCODE	P36405	ARL3	rs8354	T	C	0.0974155	-0.238	0.0132606	4.98794e-72	0.0164	0.006	0.006002
deCODE	P36639	NUDT1	rs1637732	C	T	0.0228628	-0.3717	0.0460403	6.83902e-16	-0.0088	0.0143	0.5374
deCODE	P36871	PGM1	rs61765292	G	A	0.224652	0.1158	0.0103451	4.38001e-29	0.0125	0.004	0.00166
deCODE	P36952	SERPINB5	rs7229496	G	C	0.577535	0.1122	0.00811047	1.59001e-43	0.0036	0.0039	0.3586
deCODE	P37802	TAGLN2	rs2789422	A	G	0.429423	-0.0928	0.00824489	2.17699e-29	0.0029	0.0039	0.4625
deCODE	P39059	COL15A1	rs62564002	T	G	0.348907	0.1605	0.00886478	2.89101e-73	0.0155	0.0038	5.348e-05
deCODE	P39656	DDOST	rs144496528	C	G	0.00298211	-0.6122	0.0425289	5.56792e-47	-0.0467	0.047	0.3196
deCODE	P40261	NNMT	rs1941400	G	A	0.0516899	-0.1271	0.0181932	2.82599e-12	0.0101	0.009	0.263
deCODE	P40394	ADH7	rs113954211	A	C	0.10835	-0.4233	0.015258	2.12699e-169	-0.0052	0.0062	0.3959
deCODE	P40763	STAT3	rs2306581	A	C	0.368787	-0.1538	0.0082513	1.53703e-77	0.0047	0.004	0.2355
deCODE	P40967	PMEL	rs2069398	A	G	0.0656064	0.416	0.014119	8.3697e-191	-0.0036	0.0072	0.6189
deCODE	P41159	LEP	rs142055253	G	A	0.00298211	-0.6159	0.0955212	1.135e-10	0.0283	0.0585	0.6284
deCODE	P41240	CSK	rs79217743	T	G	0.159046	0.0931	0.0126049	1.51301e-13	0.0054	0.0059	0.3578
deCODE	P42126	DCI	rs11541763	C	G	0.161034	-0.1925	0.0108775	4.417e-70	-0.0122	0.0053	0.02128
deCODE	P42127	ASIP	rs62211989	C	G	0.0397614	0.6772	0.012415	0	0.0038	0.008	0.6333
deCODE	P42226	STAT6	rs190246214	C	T	0.00695825	-0.7609	0.0425175	1.26299e-71	-0.0505	0.0342	0.1402
deCODE	P42330	AKR1C3	rs139373189	T	C	0.00695825	-0.8882	0.0534913	6.45804e-62	-0.0298	0.0522	0.5683
deCODE	P42680	TEC	rs58762758	A	G	0.462227	-0.1092	0.00813601	4.50602e-41	0.0018	0.0038	0.6431
deCODE	P43155	CRAT	rs3124509	T	C	0.269384	-0.0868	0.00849952	1.74599e-24	0.0001	0.0037	0.9798
deCODE	P43353	ALDH3B1	rs475325	T	C	0.227634	0.135	0.00938334	6.226e-47	-0.0001	0.0046	0.9874
deCODE	P43378	PTPN9	rs111647176	A	G	0.23161	-0.0702	0.00881137	1.62599e-15	-0.0011	0.0044	0.8085
deCODE	P43405	SYK	rs76591162	T	C	0.112326	-0.1269	0.0118441	8.72801e-27	0.0055	0.0061	0.3651
deCODE	P43631	KIR2DS2	rs4806554	C	T	0.157058	0.8109	0.006575	0	-0.0137	0.0158	0.3859
deCODE	P45877	PPIC	rs17388251	C	T	0.384692	-0.423	0.006313	0	-0.0028	0.004	0.4839
deCODE	P46063	RECQL	rs142038240	C	G	0.000994036	2.4484	0.038361	0	-0.2221	0.1556	0.1535
deCODE	P46109	CRKL	rs117003805	G	A	0.000994036	-0.3129	0.0428664	2.89e-13	-0.0087	0.0342	0.7981
deCODE	P46459	NSF	rs75104997	G	C	0.455268	-0.121	0.0079756	5.48096e-52	-0.0231	0.0064	0.0003215
deCODE	P46527	CDKN1B	rs111909987	G	C	0.109344	0.1207	0.0133355	1.416e-19	0.0058	0.0056	0.3025
deCODE	P46695	IER3	rs547154	T	G	0.0884692	0.1724	0.0137927	7.52904e-36	-0.0272	0.0072	0.0001457
deCODE	P46734	MAP2K3	rs8074866	T	C	0.336978	-0.0483	0.00857712	1.789e-08	-0.0047	0.0042	0.2579
deCODE	P46783	RPS10	rs28383364	G	A	0.229622	0.1085	0.0105069	5.34502e-25	-0.0056	0.0064	0.3862
deCODE	P48060	GLIPR1	rs12422952	T	C	0.377734	-0.0859	0.00809207	2.529e-26	0.0129	0.0036	0.0002914
deCODE	P48147	PREP	rs12192369	G	A	0.141153	-0.2123	0.0114463	8.55788e-77	-0.0054	0.005	0.2872
deCODE	P48426	PIP4K2A	rs11013176	G	A	0.287276	-0.1246	0.00890741	1.836e-44	0.0006	0.0045	0.8946
deCODE	P48594	SERPINB4	rs12953909	T	C	0.00795229	0.7814	0.025481	1.61794e-206	0.0045	0.0216	0.8333
deCODE	P48637	GSS	rs734111	C	A	0.568588	0.1686	0.00819818	5.58706e-94	0.0036	0.004	0.3665
deCODE	P48643	CCT5	rs11557652	T	A	0.0258449	-0.1539	0.0227	1.204e-11	-0.0126	0.0137	0.3579
deCODE	P48723	HSPA13	rs2822621	T	G	0.212724	0.0911	0.00993957	4.93702e-20	-0.0075	0.0042	0.07223
deCODE	P48736	PIK3CG	rs342294	C	T	0.437376	-0.0484	0.00816957	3.134e-09	-0.0003	0.0039	0.9388
deCODE	P49221	TGM4	rs1995640	T	C	0.402584	-0.0511	0.00806217	2.32399e-10	-0.0016	0.0034	0.6361
deCODE	P49247	RPIA	rs112008468	G	A	0.0874751	0.2083	0.012912	1.513e-58	0.009	0.006	0.1358
deCODE	P49327	FASN	rs62078747	G	C	0.484095	-0.1535	0.00838176	6.44783e-75	-0.0072	0.0036	0.04411
deCODE	P49407	ARRB1	rs504683	G	A	0.26839	0.0805	0.00885453	9.77802e-20	-0.0092	0.0044	0.03657
deCODE	P49591	SARS	rs140717526	A	G	0.00497018	0.2269	0.0403337	1.849e-08	-0.042	0.019	0.02684
deCODE	P49703	ARL4D	rs34228036	A	G	0.306163	0.0542	0.00841932	1.214e-10	-0.0005	0.0041	0.8985
deCODE	P49746	THBS3	rs115083947	A	G	0.00497018	-1.2229	0.0888718	4.41896e-43	0.0629	0.0546	0.2492
deCODE	P49748	ACADVL	rs507506	G	A	0.583499	-0.0482	0.0079197	1.157e-09	-0.002	0.0039	0.6077
deCODE	P49773	HINT1	rs112241559	A	C	0.233598	0.097	0.00973824	2.26398e-23	-0.0008	0.0046	0.8672
deCODE	P49863	GZMK	rs10471928	C	T	0.56163	0.1435	0.00814208	1.59801e-69	-0.0048	0.0039	0.2228
deCODE	P49902	NT5C2	rs555264824	G	A	0.00397614	1.427	0.0909401	1.72498e-55	0.0997	0.0286	0.0004967
deCODE	P49913	CAMP	rs536877666	G	A	0.000994036	-1.07	0.0615803	1.26098e-67	-0.0837	0.0428	0.05052
deCODE	P49914	MTHFS	rs8039272	C	T	0.292247	-0.3625	0.006841	0	-0.0052	0.0041	0.2092
deCODE	P49959	MRE11A	rs183123006	T	C	0.00596421	0.1995	0.0330217	1.527e-09	0.0038	0.0211	0.8561
deCODE	P49961	ENTPD1	rs7072953	C	G	0.290258	0.1447	0.00814995	1.58495e-70	0.0027	0.0045	0.544
deCODE	P50395	GDI2	rs55913768	A	G	0.293241	-0.0979	0.00836773	1.279e-31	0.0052	0.0041	0.2125
deCODE	P50440	GATM	rs1153858	T	C	0.276342	-0.1811	0.00922297	7.65302e-86	-0.0078	0.0038	0.04348
deCODE	P50479	PDLIM4	rs2292260	A	G	0.10338	-0.2589	0.0150867	5.21709e-66	0.0019	0.0065	0.7664
deCODE	P50897	PPT1	rs34805060	A	G	0.159046	0.1746	0.0100293	7.05803e-68	-0.0184	0.0051	0.0003039
deCODE	P51124	GZMM	rs150194571	T	C	0.00596421	0.4152	0.0434194	1.149e-21	0.0239	0.0508	0.6387
deCODE	P51512	MMP16	rs821103	C	T	0.313121	0.0697	0.00920069	3.57699e-14	-0.0027	0.0041	0.5153
deCODE	P51693	APLP1	rs545151732	T	A	0.000994036	-0.6983	0.0917454	2.714e-14	-0.632	0.3354	0.05952
deCODE	P51884	LUM	rs147975710	G	A	0.00397614	-1.6608	0.0693527	9.89621e-127	-0.0809	0.0396	0.04096
deCODE	P51911	CNN1	rs73512794	C	T	0.0576541	-0.2552	0.0204367	8.75004e-36	0.0055	0.0087	0.5313
deCODE	P51946	CCNH	rs2230641	G	A	0.220676	-0.0963	0.00984773	1.387e-22	-0.0009	0.0047	0.8526
deCODE	P52292	KPNA2	rs34931250	T	C	0.0497018	0.114	0.0151511	5.304e-14	0.0057	0.0081	0.4868
deCODE	P52306	RAP1GDS1	rs10516428	G	T	0.270378	-0.054	0.00944442	1.08e-08	0.0024	0.0044	0.5932
deCODE	P52594	AGFG1	rs7578148	T	C	0.599404	-0.0883	0.00803572	4.34401e-28	-0.0095	0.004	0.01846
deCODE	P52789	HK2	rs3732298	G	A	0.00497018	0.2583	0.0285444	1.44199e-19	-0.0299	0.0221	0.1771
deCODE	P52797	EFNA3	rs67333363	G	A	0.0606362	-0.0914	0.0143116	1.698e-10	0.0135	0.0075	0.074
deCODE	P52799	EFNB2	rs72632701	G	T	0.136183	0.0912	0.0121736	6.80198e-14	0.0049	0.0056	0.3766
deCODE	P52803	EFNA5	rs975690	G	C	0.493042	-0.1249	0.00809686	1.099e-53	-0.0077	0.0035	0.02896
deCODE	P52848	NDST1	rs6863373	T	C	0.402584	0.1343	0.00835669	4.07804e-58	0.0113	0.0035	0.001418
deCODE	P53004	BLVRA	rs1050916	G	A	0.00795229	-0.2858	0.0368659	9.01598e-15	-0.0003	0.0181	0.9852
deCODE	P53582	METAP1	rs11721765	C	G	0.571571	-0.054	0.0082071	4.715e-11	-0.0086	0.0039	0.02648
deCODE	P53602	MVD	rs200035262	T	C	0.000994036	-0.7665	0.0793845	4.65698e-22	0.0122	0.0723	0.8661
deCODE	P53778	MAPK12	rs3817818	G	C	0.519881	-0.2159	0.008187	2.94222e-153	0.0079	0.0041	0.05475
deCODE	P53805	RCAN1	rs192726277	C	T	0.00397614	0.3049	0.0362581	4.13e-17	-0.0206	0.03	0.4922
deCODE	P53999	SUB1	rs62368621	G	A	0.16501	0.0654	0.0119308	4.215e-08	-0.0119	0.0055	0.02904
deCODE	P54727	RAD23B	rs35827173	C	T	0.2167	0.0628	0.00972673	1.072e-10	0.0113	0.0047	0.01633
deCODE	P54756	EPHA5	rs62300408	G	C	0.0666004	0.1829	0.0161217	7.85402e-30	-0.0056	0.0075	0.4543
deCODE	P54762	EPHB1	rs185257	A	C	0.482107	0.2774	0.007941	2.37742e-267	-0.0054	0.004	0.1741
deCODE	P54802	NAGLU	rs112629880	T	C	0.0367793	1.3163	0.011269	0	-0.0108	0.0102	0.2885
deCODE	P54826	GAS1	rs4878043	T	C	0.569583	0.0843	0.00836804	7.19606e-24	0.0003	0.0039	0.9364
deCODE	P54868	HMGCS2	rs17258467	C	G	0.43837	-0.0546	0.00815684	2.175e-11	0.0036	0.0039	0.3626
deCODE	P55001	MFAP2	rs3738814	G	A	0.450298	-0.2824	0.008184	6.44075e-261	-0.0107	0.0039	0.006005
deCODE	P55263	ADK	rs56389499	T	C	0.0149105	-0.158	0.0270358	5.09299e-09	0.0091	0.0159	0.5657
deCODE	P55789	GFER	rs3743846	G	A	0.21173	-0.0661	0.0100327	4.445e-11	0.0064	0.0047	0.1754
deCODE	P55854	SUMO3	rs741949	G	T	0.249503	0.0648	0.00929926	3.20799e-12	-0.0021	0.0045	0.6428
deCODE	P58062	SPINK7	rs9784645	T	G	0.253479	0.1322	0.00945907	2.18398e-44	-0.0041	0.0045	0.3667
deCODE	P58215	LOXL3	rs17010021	A	T	0.0427435	-0.2156	0.0169934	6.95597e-37	0.0135	0.0097	0.1643
deCODE	P58335	ANTXR2	rs7674623	T	C	0.213718	0.2207	0.0103647	1.30802e-100	-0.0049	0.0044	0.262
deCODE	P58658	EVA1C	rs34028712	C	T	0.442346	0.0694	0.00805202	6.75699e-18	0.0006	0.004	0.8744
deCODE	P58753	TIRAP	rs8177399	T	C	0.0188867	-0.5654	0.0315087	5.32193e-72	0.0242	0.0127	0.05612
deCODE	P59901	LILRA4	rs117066280	G	A	0.0308151	-0.3227	0.029417	5.33701e-28	-0.0048	0.0132	0.7169
deCODE	P60022	DEFB1	rs2741130	G	A	0.439364	-0.3512	0.006403	0	0.0008	0.004	0.8384
deCODE	P60174	TPI1	rs2071065	C	T	0.298211	-0.0562	0.00885008	2.15e-10	0.006	0.004	0.1313
deCODE	P60484	PTEN	rs117002784	T	C	0.0159046	0.1338	0.0212185	2.867e-10	0.0188	0.0132	0.1561
deCODE	P60520	GABARAPL2	rs16975847	A	G	0.0954274	-0.1307	0.0123301	2.97799e-26	-0.0035	0.0064	0.5919
deCODE	P61088	UBE2N	rs10859511	A	T	0.143141	-0.0634	0.0112053	1.531e-08	0.0103	0.0053	0.05104
deCODE	P61278	SST	rs55636108	C	T	0.202783	0.0679	0.0105541	1.247e-10	0.0081	0.0052	0.1141
deCODE	P61626	LYZ	rs4761234	C	T	0.469185	-0.4897	0.006332	0	0.0102	0.0036	0.00479
deCODE	P61647	ST8SIA6	rs45462798	A	T	0.0357853	-0.1285	0.0211899	1.326e-09	-0.0075	0.0109	0.4914
deCODE	P62070	RRAS2	rs77751415	T	C	0.0208748	0.7034	0.117041	1.857e-09	-0.0193	0.0138	0.1615
deCODE	P62820	RAB1A	rs7578082	G	A	0.0129225	0.1425	0.0231168	7.07801e-10	-0.0585	0.0151	0.0001066
deCODE	P63302	SEPW1	rs148257429	C	G	0.00596421	-0.9007	0.045917	1.13303e-85	0.022	0.0291	0.4498
deCODE	P67936	TPM4	rs2228367	C	T	0.0168986	-0.244	0.0290908	4.96501e-17	-0.0017	0.0156	0.912
deCODE	P78314	SH3BP2	rs7695151	T	C	0.45328	0.2567	0.007927	4.76323e-230	-0.0021	0.0038	0.5921
deCODE	P78417	GSTO1	rs45596840	A	G	0.335984	-0.8222	0.005776	0	0.0203	0.0039	1.323e-07
deCODE	P78504	JAG1	rs191355617	T	C	0.000994036	1.2983	0.159999	4.88098e-16	0.0702	0.0633	0.2673
deCODE	P80188	LCN2	rs3814526	G	A	0.0497018	-0.1541	0.0213197	4.899e-13	0.018	0.0087	0.04005
deCODE	P81172	HAMP	rs185716928	A	G	0.000994036	-0.7069	0.107421	4.683e-11	-0.035	0.0508	0.4913
deCODE	P84157	MXRA7	rs7219390	C	T	0.470179	-0.2843	0.008055	7.04418e-273	-0.0069	0.0039	0.08224
deCODE	P98066	TNFAIP6	rs2278089	T	G	0.586481	-0.5175	0.005873	0	0.0097	0.0039	0.01381
deCODE	Q00613	HSF1	rs7388446	T	C	0.49503	-0.0639	0.00810431	3.153e-15	0.0013	0.004	0.7503
deCODE	Q00872	MYBPC1	rs3817552	G	C	0.150099	-0.1064	0.0114886	2.019e-20	0.0133	0.0053	0.0114
deCODE	Q00887	PSG9	rs10407330	C	A	0.257455	0.2007	0.00919651	1.388e-105	-0.0091	0.0121	0.452
deCODE	Q00888	PSG4	rs58872941	C	G	0.568588	-0.5568	0.006037	0	0.0037	0.008	0.6473
deCODE	Q01523	DEFA5	rs7839771	T	C	0.00695825	-0.2965	0.0318516	1.293e-20	0.0072	0.0197	0.7163
deCODE	Q01974	ROR2	rs10820918	G	A	0.301193	0.1481	0.00858113	9.60995e-67	0.0059	0.0041	0.1514
deCODE	Q01995	TAGLN	rs144037495	T	C	0.0178926	0.2372	0.0307831	1.303e-14	0.0084	0.0155	0.5905
deCODE	Q02252	ALDH6A1	rs111950983	C	T	0.000994036	-0.39	0.0278746	1.76302e-44	-0.0097	0.0488	0.8428
deCODE	Q02818	NUCB1	rs3826817	T	C	0.272366	-0.145	0.00914696	1.35601e-56	-0.0038	0.0043	0.3746
deCODE	Q02985	CFHR3	rs203687	T	C	0.607356	-0.0989	0.00789156	4.96506e-36	0.0063	0.0038	0.09876
deCODE	Q03591	CFHR1	rs60642321	G	A	0.191849	-0.84	0.0072	0	0.0064	0.005	0.1975
deCODE	Q03692	COL10A1	rs9488842	C	A	0.270378	-0.2512	0.008777	3.76089e-180	-0.0003	0.0053	0.9496
deCODE	Q06481	APLP2	rs73583419	A	C	0.05666	0.2786	0.0165879	2.63998e-63	0.007	0.009	0.439
deCODE	Q06828	FMOD	rs149886220	T	C	0.00497018	-0.8573	0.0451705	2.53401e-80	0.0259	0.0401	0.519
deCODE	Q07820	MCL1	rs41272019	T	C	0.0139165	-0.8793	0.0446355	2.17497e-86	-0.0172	0.0174	0.3204
deCODE	Q07866	KLC1	rs12884809	A	G	0.310139	0.0886	0.00865526	1.36e-24	0.0042	0.004	0.3006
deCODE	Q08117	AES	rs11539938	C	T	0.402584	-0.0526	0.00801796	5.37099e-11	0.021	0.0044	1.697e-06
deCODE	Q08188	TGM3	rs6048276	A	G	0.349901	-0.3003	0.008737	6.82481e-259	0.005	0.0042	0.2304
deCODE	Q08257	CRYZ	rs3845357	C	T	0.543738	-0.7175	0.005247	0	-0.0065	0.0039	0.09312
deCODE	Q08752	PPID	rs17843929	T	C	0.245527	0.2657	0.009163	7.16674e-185	0.001	0.0044	0.8141
deCODE	Q08ET2	SIGLEC14	rs872629	A	C	0.124254	-1.2333	0.007923	0	-0.0073	0.006	0.2212
deCODE	Q10469	MGAT2	rs7519	C	T	0.526839	0.131	0.00804421	1.26101e-59	-0.0019	0.0038	0.6249
deCODE	Q11128	FUT5	rs3760775	T	G	0.0675944	-0.8979	0.013046	0	0.0015	0.0074	0.8407
deCODE	Q12797	ASPH	rs112800350	T	C	0.026839	-0.2424	0.0210851	1.377e-30	-0.0113	0.0112	0.3107
deCODE	Q12907	LMAN2	rs4131289	A	G	0.342942	0.0956	0.00852949	3.71797e-29	0.0056	0.0041	0.1738
deCODE	Q12913	PTPRJ	rs529038059	A	G	0.000994036	0.9279	0.0590419	1.17599e-55	0.0649	0.0407	0.1108
deCODE	Q12974	PTP4A2	rs147197357	G	A	0.00298211	-0.3812	0.0491184	8.43702e-15	-0.1219	0.0651	0.06117
deCODE	Q13011	ECH1	rs2229259	T	C	0.0795229	0.4478	0.013793	3.24774e-231	0.0068	0.0064	0.2864
deCODE	Q13018	PLA2R1	rs3749117	C	T	0.474155	-0.7646	0.004756	0	-0.0035	0.0039	0.3691
deCODE	Q13045	FLII	rs138865936	T	C	0.0248509	0.2508	0.0261947	1.024e-21	-0.0193	0.0135	0.1532
deCODE	Q13046	PSG7	rs117356953	G	A	0.150099	0.1419	0.0109804	3.33699e-38	-0.0007	0.0077	0.9239
deCODE	Q13253	NOG	rs76164057	G	A	0.0218688	1.2598	0.03543	6.37693e-277	-0.0038	0.02	0.8481
deCODE	Q13283	G3BP1	rs2964576	G	T	0.263419	-0.0691	0.00885589	6.05899e-15	0.0108	0.0039	0.006437
deCODE	Q13303	KCNAB2	rs11120998	A	G	0.190855	-0.0793	0.00967458	2.47e-16	-0.0057	0.0043	0.1831
deCODE	Q13322	GRB10	rs556456499	G	C	0.00596421	-0.1253	0.0229502	4.771e-08	0.0078	0.0244	0.7481
deCODE	Q13449	LSAMP	rs78034381	A	C	0.191849	-0.1915	0.0108735	2.00501e-69	-0.007	0.0045	0.1164
deCODE	Q13522	PPP1R1A	rs10876568	C	G	0.182903	0.0648	0.0103592	3.968e-10	-0.0023	0.0048	0.6261
deCODE	Q13557	CAMK2D	rs6836139	C	T	0.44334	0.0439	0.00797027	3.62999e-08	-0.0078	0.0039	0.043
deCODE	Q13586	STIM1	rs1869085	C	A	0.331014	-0.0951	0.00850939	5.35102e-29	0.023	0.0038	1.198e-09
deCODE	Q13588	GRAP	rs75693337	T	C	0.0815109	-0.0895	0.0147701	1.365e-09	0.0017	0.0095	0.8563
deCODE	Q13591	SEMA5A	rs56015217	T	C	0.0815109	1.415	0.009641	0	-0.0113	0.0075	0.1295
deCODE	Q13596	SNX1	rs77404765	C	T	0.0159046	0.4359	0.0295169	2.362e-49	-0.0229	0.0139	0.09913
deCODE	Q13630	TSTA3	rs186184248	T	C	0.00198807	-0.2453	0.0287966	1.618e-17	-0.0218	0.0272	0.423
deCODE	Q13636	RAB31	rs12607866	C	T	0.297217	0.1269	0.00882532	7.00104e-47	0.0062	0.0044	0.1547
deCODE	Q13753	LAMC2	rs2276543	A	G	0.293241	0.6188	0.007143	0	-0.01	0.0039	0.009943
deCODE	Q13907	IDI1	rs4880758	G	C	0.0854871	-0.1062	0.0162371	6.129e-11	0.0092	0.0073	0.2054
deCODE	Q14114	LRP8	rs7546246	G	A	0.402584	0.1751	0.00819422	2.61195e-101	0.0042	0.0039	0.2772
deCODE	Q14213	EBI3	rs353696	C	T	0.306163	-1.1236	0.005119	0	0.0005	0.0043	0.9013
deCODE	Q14232	EIF2B1	rs6488889	C	T	0.0168986	-0.1926	0.027254	1.585e-12	-0.0015	0.0152	0.9208
deCODE	Q14314	FGL2	rs66471312	C	T	0.166998	-0.0717	0.0109708	6.338e-11	-0.0056	0.005	0.2666
deCODE	Q14392	LRRC32	rs150096749	A	G	0.00198807	-0.9967	0.104232	1.151e-21	0.1595	0.0711	0.02488
deCODE	Q14397	GCKR	rs780095	G	A	0.549702	0.0689	0.00810305	1.848e-17	-0.0013	0.0039	0.7467
deCODE	Q14558	PRPSAP1	rs10459	C	T	0.147117	0.101	0.0120243	4.47698e-17	0.0059	0.0055	0.2853
deCODE	Q14623	IHH	rs150747743	T	C	0.000994036	-0.7921	0.0677421	1.38599e-31	0.0148	0.0405	0.7146
deCODE	Q14626	IL11RA	rs41274867	A	G	0.0745527	0.6422	0.012797	0	-0.0023	0.0079	0.7673
deCODE	Q14653	IRF3	rs10415576	C	T	0.378728	-0.0715	0.00832158	8.53798e-18	0.008	0.0041	0.0483
deCODE	Q14677	CLINT1	rs62389053	T	C	0.11829	-0.076	0.0113368	2.03e-11	0.0161	0.0052	0.001774
deCODE	Q14749	GNMT	rs9471978	C	T	0.544732	-0.2108	0.007947	4.89427e-155	-0.0079	0.0038	0.03741
deCODE	Q14982	OPCML	rs2511781	T	C	0.400596	0.2559	0.008265	1.75776e-210	-0.0058	0.0033	0.08335
deCODE	Q14C87	TMEM132D	rs55851595	T	C	0.0685885	0.6456	0.012916	0	-0.0064	0.0078	0.4146
deCODE	Q14CS0	UBXN2B	rs7000685	C	G	0.431412	-0.0604	0.00825464	2.534e-13	0.0013	0.0039	0.7408
deCODE	Q14DG7	TMEM132B	rs3825381	T	C	0.250497	-0.1682	0.00944671	6.44606e-71	-0.0018	0.0039	0.6397
deCODE	Q15057	ACAP2	rs62285629	A	T	0.253479	-0.0584	0.00933961	4.02799e-10	0.006	0.0045	0.1864
deCODE	Q15118	PDK1	rs13398175	G	A	0.212724	-0.2029	0.00971797	8.33875e-97	0.008	0.0045	0.07803
deCODE	Q15181	PPA1	rs10823500	G	A	0.400596	0.1753	0.00812861	3.76299e-103	-0.0029	0.0044	0.5092
deCODE	Q15198	PDGFRL	rs78243536	A	G	0.0337972	-0.7219	0.015945	0	0.0107	0.0108	0.3212
deCODE	Q15238	PSG5	rs10403905	C	T	0.302187	0.4264	0.006847	0	-0.0057	0.008	0.4709
deCODE	Q15293	RCN1	rs531576	A	G	0.145129	-0.1735	0.0115383	4.21096e-51	0.0047	0.0053	0.378
deCODE	Q15418	RPS6KA1	rs11589734	A	G	0.502982	0.0954	0.00761923	5.73403e-36	0.0074	0.0037	0.04245
deCODE	Q15485	FCN2	rs11103563	G	A	0.104374	-1.0189	0.009985	0	0.0017	0.0061	0.7779
deCODE	Q15555	MAPRE2	rs3786314	G	A	0.44831	-0.1487	0.00819099	1.19199e-73	0.0067	0.0039	0.08703
deCODE	Q15560	TCEA2	rs6011275	G	T	0.331014	-0.1453	0.00857321	1.98599e-64	-0.0027	0.0042	0.5183
deCODE	Q15691	MAPRE1	rs20654	G	A	0.265408	-0.0669	0.00884655	3.961e-14	-0.0066	0.0042	0.117
deCODE	Q15777	MPPED2	rs11031140	A	G	0.218688	-0.1597	0.0103901	2.58497e-53	-0.0079	0.005	0.1159
deCODE	Q15782	CHI3L2	rs11556868	T	C	0.122266	0.0853	0.0118516	6.13901e-13	-0.0198	0.0054	0.0002198
deCODE	Q15797	SMAD1	rs34180190	A	G	0.55666	-0.05	0.00830779	1.761e-09	0.006	0.004	0.1295
deCODE	Q15813	TBCE	rs696240	G	A	0.486083	-0.087	0.00815154	1.364e-26	0.0017	0.0046	0.7079
deCODE	Q15942	ZYX	rs12539742	A	G	0.252485	0.0789	0.00891122	8.44297e-19	0.0085	0.0041	0.03744
deCODE	Q16222	UAP1	rs61747497	T	C	0.00198807	0.7686	0.0792346	3.00599e-22	-0.1074	0.0601	0.07408
deCODE	Q16557	PSG3	rs4324253	T	G	0.574553	-0.56	0.005915	0	0.0039	0.0047	0.4032
deCODE	Q16620	NTRK2	rs546163040	G	A	0.000994036	-1.0825	0.108062	1.27801e-23	0.0048	0.1026	0.9626
deCODE	Q16661	GUCA2B	rs11210603	A	G	0.106362	0.1694	0.0138103	1.37599e-34	-0.0021	0.006	0.7289
deCODE	Q16666	IFI16	rs12124059	C	T	0.158052	-0.094	0.0106641	1.20101e-18	-0.0061	0.0052	0.2359
deCODE	Q16774	GUK1	rs61825157	T	C	0.0347913	0.3558	0.016093	2.59305e-108	-0.0357	0.0093	0.000118
deCODE	Q16831	UPP1	rs6950051	T	C	0.10338	0.1593	0.0155028	9.08302e-25	-0.0101	0.0066	0.1255
deCODE	Q16851	UGP2	rs532337170	T	A	0.00298211	1.7512	0.160063	7.36299e-28	-0.0281	0.0549	0.609
deCODE	Q1L6U9	MSMP	rs10758322	T	C	0.405567	0.0624	0.00840774	1.156e-13	0.0142	0.0035	4.455e-05
deCODE	Q29980	MICB	rs3094005	T	G	0.082505	-1.0251	0.009982	0	0.0131	0.0071	0.06375
deCODE	Q29983	MICA	rs9469008	G	T	0.314115	-1.011	0.004881	0	-0.0191	0.004	1.463e-06
deCODE	Q2I0M5	RSPO4	rs75904281	T	C	0.0149105	-0.391	0.0346296	1.45501e-29	-0.0272	0.0202	0.179
deCODE	Q3ZCW2	HSPC159	rs78459351	A	G	0.0477137	0.1651	0.019587	3.485e-17	0.0089	0.0093	0.3415
deCODE	Q4G0W2	DUSP28	rs148245427	G	C	0.00795229	-0.8163	0.0343326	5.8831e-125	-0.0243	0.0169	0.1502
deCODE	Q4G148	GXYLT1	rs139695917	C	T	0.00795229	1.6746	0.027237	0	0.0068	0.0172	0.6926
deCODE	Q4LDE5	SVEP1	rs61751937	C	G	0.0337972	0.7988	0.022781	2.3602e-269	0.0191	0.0113	0.08988
deCODE	Q504Y2	PKDCC	rs34372645	A	G	0.00994036	0.2534	0.0252149	9.22199e-24	0.0076	0.0166	0.6443
deCODE	Q53RT3	ASPRV1	rs190908042	T	C	0.000994036	-0.47	0.07974	3.76601e-09	0.1722	0.0844	0.04138
deCODE	Q53S33	BOLA3	rs7562297	A	G	0.432406	-0.1134	0.00814633	4.76404e-44	0.0107	0.0033	0.001324
deCODE	Q5DT21	SPINK9	rs146757232	G	A	0.00298211	-0.6795	0.082294	1.494e-16	-0.0057	0.0355	0.8733
deCODE	Q5GFL6	VWA2	rs34668207	A	G	0.115308	0.2821	0.0131944	2.03801e-101	0.005	0.0066	0.4528
deCODE	Q5JVS0	HABP4	rs10990651	A	G	0.252485	0.3295	0.008835	1.98899e-304	-0.0059	0.0044	0.1808
deCODE	Q5JXM2	METTL24	rs142431542	A	G	0.00298211	-0.7451	0.0361682	2.68901e-94	-0.0473	0.0541	0.3825
deCODE	Q5JZY3	EPHA10	rs12074120	G	T	0.308151	0.078	0.0088413	1.122e-18	0.0036	0.0044	0.4197
deCODE	Q5SRI9	MANEA	rs35387650	C	A	0.0755467	-1.5202	0.007255	0	0.0119	0.0071	0.09172
deCODE	Q5VUB5	FAM171A1	rs138799489	T	G	0.00397614	0.6371	0.0556445	2.36601e-30	0.0054	0.0669	0.9359
deCODE	Q5VWZ2	LYPLAL1	rs75060212	G	T	0.119284	0.1481	0.0117244	1.41e-36	0.0041	0.0063	0.5138
deCODE	Q5VXI9	LIPN	rs10509554	T	C	0.309145	0.7772	0.005602	0	-0.0018	0.0043	0.6813
deCODE	Q66K79	CPZ	rs13127468	A	C	0.500994	-0.0672	0.00802037	5.353e-17	-0.0152	0.0039	0.0001195
deCODE	Q6E0U4	DMKN	rs542544785	C	T	0.00198807	1.0006	0.163965	1.044e-09	-0.4938	0.4212	0.2411
deCODE	Q6GPI1	CTRB2	rs55993634	G	C	0.0874751	-1.2905	0.01018	0	-0.0043	0.007	0.5373
deCODE	Q6IQ23	PLEKHA7	rs446518	T	C	0.130219	0.658	0.010887	0	0.0179	0.0065	0.006057
deCODE	Q6MZW2	FSTL4	rs17683306	T	C	0.0954274	-0.0945	0.0140302	1.634e-11	0.0007	0.0066	0.9111
deCODE	Q6NSJ0	KIAA1161	rs62556595	T	C	0.456262	0.0889	0.0078193	5.94602e-30	0.0105	0.0043	0.01501
deCODE	Q6NVY1	HIBCH	rs2664260	G	A	0.587475	0.3236	0.006952	0	0.0057	0.0039	0.1484
deCODE	Q6P179	ERAP2	rs2910686	C	T	0.426441	1.0603	0.003316	0	0.01	0.0039	0.009966
deCODE	Q6P4F1	FUT10	rs10097936	A	G	0.600398	-0.6802	0.005199	0	0.0021	0.0039	0.5912
deCODE	Q6P587	FAHD1	rs112311350	G	A	0.180915	0.2186	0.0111832	4.35399e-85	0.0038	0.0066	0.561
deCODE	Q6P988	NOTUM	rs113928649	C	T	0.0477137	-0.2335	0.0147935	4.00897e-56	0.0063	0.0092	0.4907
deCODE	Q6PHR2	ULK3	rs2470890	C	T	0.403579	0.0633	0.00836252	3.747e-14	-0.0041	0.0048	0.3915
deCODE	Q6PI48	DARS2	rs141298312	A	G	0.0318091	-0.2373	0.0228126	2.424e-25	0.0075	0.0109	0.4922
deCODE	Q6PUV4	CPLX2	rs13357175	C	A	0.259443	0.0622	0.00979537	2.154e-10	-0.0069	0.0066	0.292
deCODE	Q6Q788	APOA5	rs35120633	A	G	0.0666004	1.2612	0.013585	0	0.0001	0.0079	0.9921
deCODE	Q6UW10	SFTA2	rs387608	A	G	0.141153	0.1031	0.0113374	9.56498e-20	-0.0186	0.0063	0.00293
deCODE	Q6UWB1	IL27RA	rs35026308	C	T	0.196819	-1.0213	0.008049	0	0.0035	0.0051	0.4903
deCODE	Q6UWY0	ARSK	rs149766065	T	C	0.000994036	-0.9958	0.0789103	1.651e-36	-0.0367	0.0845	0.6639
deCODE	Q6UWY2	PRSS57	rs67158626	T	C	0.185885	-0.4559	0.007919	0	0.0065	0.0045	0.1521
deCODE	Q6UX41	BTNL8	rs249357	T	C	0.521869	0.1489	0.00796243	4.92007e-78	-0.0011	0.0039	0.7776
deCODE	Q6UXG8	BTNL9	rs138692142	T	C	0.00994036	-0.2823	0.0468124	1.635e-09	0.0222	0.0241	0.3573
deCODE	Q6UXI9	NPNT	rs34712979	A	G	0.230616	-0.1964	0.00923272	2.05499e-100	0.0013	0.0042	0.7598
deCODE	Q6UY11	DLK2	rs2125739	C	T	0.23161	-0.1848	0.00944545	3.07601e-85	-0.0113	0.004	0.005015
deCODE	Q6Y288	B3GALTL	rs7993050	A	T	0.223658	-0.269	0.009372	3.54887e-181	0.0067	0.0042	0.1059
deCODE	Q6YP21	CCBL2	rs12729558	G	C	0.480119	-0.2861	0.008091	6.96943e-274	0.0134	0.0039	0.0004948
deCODE	Q6ZRP7	QSOX2	rs10858248	G	A	0.467197	-0.3346	0.005823	0	0.0225	0.0035	2.311e-10
deCODE	Q6ZVL6	KIAA1549L	rs2753408	A	G	0.469185	-0.3242	0.006912	0	0.0042	0.0042	0.3173
deCODE	Q76LX8	ADAMTS13	rs28647808	G	C	0.082505	-0.8811	0.009132	0	0.003	0.0069	0.661
deCODE	Q7L0X0	TRIL	rs568200286	C	A	0.00198807	0.3666	0.0442328	1.15199e-16	0.0304	0.0393	0.4391
deCODE	Q7L1S5	CHST9	rs9953270	C	T	0.328032	0.2596	0.008573	2.03241e-201	-0.0002	0.0042	0.9697
deCODE	Q7LFX5	CHST15	rs4359147	G	C	0.298211	0.0845	0.00862849	1.205e-22	-0.0011	0.0043	0.7979
deCODE	Q7Z3B1	NEGR1	rs1026566	A	G	0.475149	0.1322	0.00835795	2.36496e-56	-0.0123	0.0039	0.001522
deCODE	Q7Z4F1	LRP10	rs186008752	C	A	0.00298211	-1.4972	0.120384	1.648e-35	0.0989	0.0891	0.2671
deCODE	Q7Z4H4	ADM2	rs8142906	A	G	0.147117	0.149	0.011046	1.81298e-41	0.0198	0.005	8.354e-05
deCODE	Q7Z4H8	KDELC2	rs74911261	A	G	0.028827	-1.0197	0.028545	1.76607e-279	-0.0007	0.0134	0.956
deCODE	Q7Z553	MDGA2	rs61991802	T	C	0.104374	0.6332	0.008539	0	-0.0081	0.0064	0.2022
deCODE	Q7Z7M8	B3GNT8	rs284663	T	C	0.593439	0.8232	0.005149	0	-0.0216	0.0037	4.364e-09
deCODE	Q86TD4	SRL	rs28575249	A	G	0.520875	-0.1082	0.00816189	4.12503e-40	-0.0168	0.0036	3.259e-06
deCODE	Q86TH1	ADAMTSL2	rs11534419	T	C	0.377734	0.1118	0.00871682	1.17599e-37	-0.0172	0.0036	2.027e-06
deCODE	Q86UD1	OAF	rs10892547	T	G	0.45825	-0.3528	0.00664	0	0.0005	0.0039	0.8947
deCODE	Q86UL8	MAGI2	rs59169073	C	T	0.139165	0.5676	0.008842	0	-0.0009	0.0054	0.8751
deCODE	Q86UW8	HAPLN4	rs10403273	G	C	0.170974	0.1125	0.0109198	6.87203e-25	0.0159	0.0051	0.001792
deCODE	Q86UY8	NT5DC3	rs954921	C	T	0.378728	0.1674	0.00795011	2.00196e-98	0.0017	0.0039	0.6586
deCODE	Q86VH4	LRRTM4	rs1922804	A	T	0.294235	-0.0534	0.00864793	6.62101e-10	-0.0079	0.0043	0.06594
deCODE	Q86VR8	FJX1	rs10768174	A	G	0.563618	-0.1802	0.00835249	3.12401e-103	0.0041	0.004	0.3134
deCODE	Q86VW2	ARHGEF25	rs116953253	A	T	0.0666004	0.1494	0.0151906	7.95404e-23	-0.0011	0.0078	0.886
deCODE	Q86WA6	BPHL	rs9503407	C	T	0.0487078	0.2067	0.0152156	4.93402e-42	-0.0235	0.0084	0.004931
deCODE	Q86XP6	GKN2	rs17504565	A	G	0.0447316	-0.8438	0.015085	0	0.0284	0.0094	0.002491
deCODE	Q86Y82	STX12	rs534359714	T	G	0.00397614	-0.2047	0.0372844	4.01401e-08	-0.041	0.0335	0.2212
deCODE	Q86YB8	ERO1LB	rs2477599	A	T	0.601392	-0.1665	0.00811656	1.62701e-93	-0.0018	0.0039	0.6526
deCODE	Q86YW5	TREML1	rs148032261	A	G	0.00795229	0.7229	0.0443548	1.018e-59	0.0671	0.0341	0.04901
deCODE	Q8IUC8	GALNT13	rs16834610	T	C	0.0487078	0.1275	0.0188237	1.258e-11	-0.0061	0.0088	0.4916
deCODE	Q8IUL8	CILP2	rs539611599	A	G	0.00198807	-1.1197	0.101986	4.82202e-28	-0.0184	0.0478	0.6997
deCODE	Q8IV08	PLD3	rs73046355	T	C	0.0417495	-0.0995	0.0160822	6.133e-10	0.0077	0.0092	0.4047
deCODE	Q8IVD9	NUDCD3	rs306995	A	G	0.191849	0.0763	0.00885944	7.16198e-18	0.0166	0.0046	0.000321
deCODE	Q8IWY4	SCUBE1	rs695786	T	C	0.486083	-0.1182	0.00838361	3.85505e-45	0.0017	0.004	0.6724
deCODE	Q8IX30	SCUBE3	rs3800404	G	T	0.146123	-0.2654	0.0121561	1.13802e-105	-0.0172	0.0054	0.001374
deCODE	Q8IXB1	DNAJC10	rs559486433	C	T	0.00198807	-0.8062	0.0587974	8.66689e-43	-0.1071	0.0773	0.1661
deCODE	Q8IYB5	SMAP1	rs2842061	A	G	0.315109	-0.3223	0.009275	1.41886e-264	-0.0036	0.0042	0.3849
deCODE	Q8IYJ0	PIANP	rs11064321	C	G	0.361829	0.1891	0.00816464	1.13003e-118	-0.0017	0.0062	0.7894
deCODE	Q8IYR6	TMEFF1	rs3983768	C	T	0.129225	0.0755	0.0115245	5.70601e-11	-0.0092	0.0058	0.1121
deCODE	Q8IYS0	GRAMD1C	rs145301231	A	G	0.000994036	1.1937	0.0604758	1.00802e-86	0.0664	0.1007	0.5097
deCODE	Q8IZF2	ADGRF5	rs6458528	C	G	0.0417495	-1.4914	0.01901	0	-0.0054	0.0101	0.5922
deCODE	Q8IZI9	IFNL3	rs62122869	T	C	0.202783	0.06	0.0100179	2.10801e-09	0.0031	0.005	0.531
deCODE	Q8IZJ1	UNC5B	rs117120062	T	C	0.00795229	0.4764	0.0309733	2.19503e-53	-0.0222	0.0312	0.4757
deCODE	Q8IZP7	HS6ST3	rs9562027	T	A	0.467197	0.0954	0.0082705	8.79199e-31	-0.0023	0.0039	0.5609
deCODE	Q8IZS8	CACNA2D3	rs9878608	G	C	0.369781	0.2196	0.008313	8.86681e-154	-0.0018	0.0039	0.6567
deCODE	Q8N0X7	SPG20	rs41306019	C	T	0.188867	-0.0606	0.0102412	3.27299e-09	-0.0044	0.005	0.3816
deCODE	Q8N109	KIR2DL5A	rs12608573	G	C	0.228628	0.7118	0.0079	0	0.0042	0.0046	0.3594
deCODE	Q8N126	CADM3	rs144788078	C	T	0.00894632	-0.2864	0.0350222	2.89402e-16	-0.032	0.0241	0.1835
deCODE	Q8N128	FAM177A1	rs6571690	A	G	0.101392	0.6199	0.010789	0	-0.0036	0.0069	0.6024
deCODE	Q8N142	ADSSL1	rs10142660	T	G	0.116302	0.3675	0.01209	6.01395e-203	-0.0106	0.006	0.07626
deCODE	Q8N2Q7	NLGN1	rs557382	G	T	0.284294	0.1333	0.00902916	2.52699e-49	0.0003	0.0042	0.944
deCODE	Q8N2S1	LTBP4	rs200246001	A	G	0.00198807	1.1238	0.116042	3.51099e-22	0.2022	0.2424	0.4042
deCODE	Q8N3T6	TMEM132C	rs117965239	G	C	0.0168986	-0.8708	0.029373	3.78805e-193	0.0014	0.0165	0.9334
deCODE	Q8N428	GALNT16	rs76571673	A	G	0.21173	0.1894	0.010143	8.2009e-78	-0.0054	0.0054	0.3165
deCODE	Q8N475	FSTL5	rs558195407	A	G	0.00198807	1.5667	0.132326	2.43401e-32	0.0806	0.0669	0.2286
deCODE	Q8N4Q0	ZADH2	rs9240	C	T	0.468191	-0.0937	0.00800519	1.20301e-31	0.0094	0.0039	0.01623
deCODE	Q8N6G5	CSGALNACT2	rs2435382	T	A	0.26839	-0.1148	0.00836056	6.60906e-43	0.0146	0.0037	8.67e-05
deCODE	Q8N6G6	ADAMTSL1	rs702208	G	A	0.0516899	0.5542	0.019732	1.43788e-173	0.0105	0.0093	0.2595
deCODE	Q8N6N7	ACBD7	rs4748140	G	C	0.445328	-0.0453	0.007899	9.75702e-09	-0.0036	0.004	0.3686
deCODE	Q8N729	NPW	rs12921264	A	G	0.225646	-0.5382	0.008206	0	-0.0016	0.0048	0.7285
deCODE	Q8N9N8	EIF1AD	rs72930984	T	C	0.0238569	0.6297	0.0272391	3.08895e-118	-0.0327	0.0112	0.00347
deCODE	Q8NAT1	POMGNT2	rs1949585	T	A	0.466203	-0.3313	0.006475	0	-0.0039	0.0038	0.2968
deCODE	Q8NBI6	XXYLT1	rs12695049	T	C	0.592445	0.1953	0.00815041	6.93203e-127	-0.0009	0.004	0.8121
deCODE	Q8NBJ4	GOLM1	rs7868110	A	G	0.110338	0.3623	0.0141574	1.93097e-144	-0.0118	0.0065	0.07021
deCODE	Q8NBJ5	COLGALT1	rs4808666	T	C	0.455268	-0.1275	0.00825268	7.60005e-54	-0.0048	0.0038	0.2087
deCODE	Q8NBL1	POGLUT1	rs9860775	T	C	0.0725646	0.3988	0.0160971	1.68209e-135	0.0093	0.0079	0.2372
deCODE	Q8NCG5	CHST4	rs58134724	T	C	0.294235	0.0838	0.00917113	6.39899e-20	0.0074	0.0042	0.08206
deCODE	Q8NCW5	APOA1BP	rs41267389	A	G	0.0407555	-0.5357	0.0284501	4.32891e-79	-0.0197	0.0122	0.1061
deCODE	Q8NFI3	ENGASE	rs56107536	A	C	0.114314	0.6103	0.009574	0	0.0018	0.006	0.7665
deCODE	Q8NFM7	IL17RD	rs76645245	G	A	0.147117	0.5402	0.009583	0	-0.0172	0.0048	0.0003329
deCODE	Q8NFU3	TSTD1	rs10908821	G	C	0.130219	0.4921	0.013328	2.03002e-298	0.0042	0.0058	0.4643
deCODE	Q8NFZ4	NLGN2	rs150452493	T	C	0.0765408	-0.2104	0.0141033	2.497e-50	0.0214	0.0093	0.0217
deCODE	Q8NG68	TTL	rs10194022	T	C	0.104374	0.0803	0.0111211	5.17898e-13	0.0173	0.0058	0.003039
deCODE	Q8NHW4	CCL4L1	rs113877493	T	C	0.122266	-0.2042	0.0138621	4.08601e-49	-0.0005	0.0066	0.9435
deCODE	Q8TAC1	RFESD	rs78749432	A	G	0.0407555	-0.1607	0.0212825	4.32602e-14	0.0238	0.0107	0.02647
deCODE	Q8TB22	SPATA20	rs8076632	G	C	0.349901	-0.3215	0.007116	0	-0.0127	0.004	0.001495
deCODE	Q8TCF1	ZFAND1	rs2130263	G	C	0.154076	0.1941	0.0107312	3.99598e-73	-0.0035	0.0053	0.5058
deCODE	Q8TCV5	WFDC5	rs35456522	C	G	0.291252	-0.0585	0.0089395	5.99001e-11	-0.0018	0.0041	0.6702
deCODE	Q8TD06	AGR3	rs577278636	A	G	0.000994036	-0.886	0.0963699	3.79401e-20	-0.0542	0.0768	0.4802
deCODE	Q8TDB6	DTX3L	rs138733337	G	A	0.0248509	-0.3359	0.0435363	1.206e-14	-0.012	0.0153	0.4332
deCODE	Q8TDF5	NETO1	rs7242889	G	C	0.200795	0.0673	0.0102697	5.62901e-11	-0.0051	0.005	0.3135
deCODE	Q8TDX7	NEK7	rs17584278	G	A	0.00894632	-0.6967	0.0643733	2.68401e-27	0.0129	0.0193	0.503
deCODE	Q8TEY5	CREB3L4	rs6671362	G	A	0.477137	0.1992	0.00801636	2.63798e-136	-0.0027	0.0039	0.4896
deCODE	Q8TF42	UBASH3B	rs11218735	A	G	0.261431	-0.133	0.00902204	3.47996e-49	-0.0072	0.0045	0.1047
deCODE	Q8TF66	LRRC15	rs58182031	A	G	0.102386	0.4608	0.012867	7.0457e-281	0.0056	0.006	0.3456
deCODE	Q8WTQ1	DEFB104A	rs2740124	C	G	0.644135	-0.2153	0.008127	1.20038e-154	-0.0102	0.0271	0.7066
deCODE	Q8WUJ1	CYB5D2	rs118123280	A	G	0.00894632	-1.0117	0.030952	2.46152e-234	-0.0313	0.0182	0.08507
deCODE	Q8WUM4	PDCD6IP	rs9876986	G	A	0.234592	-0.1121	0.00908611	5.68904e-35	-0.0007	0.0044	0.8668
deCODE	Q8WVF2	UCMA	rs1537771	T	C	0.150099	-0.3965	0.012199	9.77822e-232	0.0027	0.0059	0.646
deCODE	Q8WVN6	SECTM1	rs4789763	G	A	0.496024	0.1848	0.00811761	1.01199e-114	0.0041	0.0039	0.2964
deCODE	Q8WVY7	UBLCP1	rs13171129	A	C	0.00894632	-0.5065	0.023672	1.43799e-101	-0.0123	0.0194	0.5256
deCODE	Q8WW12	PCNP	rs13060373	G	A	0.474155	0.0816	0.00814162	1.213e-23	0.0067	0.0039	0.08485
deCODE	Q8WW52	FAM151A	rs7545297	A	G	0.398608	0.2423	0.008941	9.87945e-162	-0.0056	0.0041	0.1713
deCODE	Q8WWA0	ITLN1	rs2779802	T	A	0.000994036	1.2574	0.0785868	1.27498e-57	-0.0622	0.0744	0.4032
deCODE	Q8WWX9	SELM	rs186718320	A	G	0.000994036	-1.9279	0.177849	2.223e-27	0.0811	0.1157	0.4831
deCODE	Q8WY21	SORCS1	rs2210969	A	G	0.558648	-0.0639	0.00816335	4.97001e-15	-0.001	0.0039	0.798
deCODE	Q8WZ59	TMEM190	rs4806666	T	C	0.440358	-1.0062	0.005374	0	-0.0084	0.0034	0.01489
deCODE	Q8WZ82	OVCA2	rs145234879	A	C	0.0178926	0.4066	0.0434833	8.705e-21	0.0047	0.0164	0.7732
deCODE	Q8WZA0	LZIC	rs115020324	A	G	0.0208748	-0.1656	0.0267187	5.722e-10	-0.0319	0.0142	0.02518
deCODE	Q92556	ELMO1	rs7782999	T	A	0.180915	-0.1054	0.0101714	3.67598e-25	-0.0101	0.0043	0.01927
deCODE	Q92563	SPOCK2	rs1245548	A	G	0.403579	0.1888	0.00822076	1.01396e-116	-0.0019	0.0039	0.6228
deCODE	Q92609	TBC1D5	rs188744694	A	C	0.00497018	-0.6176	0.105095	4.18799e-09	0.0534	0.0581	0.3577
deCODE	Q92626	PXDN	rs73182757	G	A	0.239563	0.1467	0.00909251	1.46802e-58	0.003	0.0047	0.5186
deCODE	Q92729	PTPRU	rs2179795	T	G	0.299205	-0.1394	0.00921742	1.133e-51	-0.0085	0.0043	0.04912
deCODE	Q92743	HTRA1	rs61871680	A	G	0.171968	0.1095	0.0104103	7.10404e-26	0.0051	0.0051	0.3115
deCODE	Q92871	PMM1	rs8139993	C	T	0.210736	-0.0604	0.0106404	1.375e-08	0.0115	0.0044	0.008943
deCODE	Q93070	ART4	rs11276	T	C	0.372763	0.8844	0.004969	0	0.0045	0.004	0.2604
deCODE	Q93099	HGD	rs2141991	C	A	0.204771	0.152	0.0119618	5.40005e-37	0.006	0.0053	0.2566
deCODE	Q969E1	LEAP2	rs12515756	C	T	0.145129	0.4006	0.01087	2.54932e-297	0.0026	0.0049	0.5957
deCODE	Q969G6	RFK	rs4744800	C	A	0.228628	-0.1016	0.00906235	3.59202e-29	-0.0045	0.0045	0.3184
deCODE	Q969J5	IL22RA2	rs55815655	G	A	0.00198807	-1.2348	0.0729068	2.41299e-64	-0.1072	0.1423	0.4512
deCODE	Q969M7	UBE2F	rs59412705	A	T	0.437376	0.0683	0.00815447	5.48599e-17	-0.0107	0.0039	0.006064
deCODE	Q969P0	IGSF8	rs12408242	C	T	0.190855	0.1629	0.0103448	7.19498e-56	-0.0138	0.0046	0.002613
deCODE	Q969T7	NT5C3L	rs12952506	G	A	0.158052	0.6283	0.008207	0	0.012	0.0051	0.01782
deCODE	Q969T9	WBP2	rs11870078	A	G	0.251491	-0.0572	0.00887346	1.147e-10	-0.0012	0.0046	0.7886
deCODE	Q969X2	ST6GALNAC6	rs72769820	C	A	0.028827	0.1856	0.0200684	2.279e-20	-0.0231	0.0121	0.05733
deCODE	Q96AW1	VOPP1	rs117042408	A	G	0.0298211	-0.2917	0.0296874	8.72497e-23	-0.0223	0.0136	0.1017
deCODE	Q96BR1	SGK3	rs145451983	C	G	0.0149105	0.2281	0.0283424	8.41399e-16	0	0.0198	0.9993
deCODE	Q96BS2	TESC	rs10850746	C	T	0.368787	-0.5317	0.00653	0	0.0012	0.0041	0.7758
deCODE	Q96C10	DHX58	rs4796771	G	A	0.191849	-0.2134	0.00979775	3.55087e-105	0.0048	0.005	0.3356
deCODE	Q96CM8	ACSF2	rs55772291	A	G	0.102386	-0.0665	0.0118982	2.283e-08	-0.0011	0.0063	0.8552
deCODE	Q96CN7	ISOC1	rs2526256	C	T	0.40159	0.1614	0.00821234	5.41282e-86	0.0169	0.0037	3.871e-06
deCODE	Q96DA0	ZG16B	rs2074907	G	A	0.306163	-0.1639	0.00895775	8.74088e-75	0.0005	0.0043	0.9003
deCODE	Q96DB5	RMDN1	rs4961195	C	A	0.33002	-0.2961	0.008047	2.11402e-296	0.0001	0.0041	0.9902
deCODE	Q96DF8	DGCR14	rs715544	A	G	0.0864811	-0.1782	0.0174784	2.07799e-24	0.0006	0.0069	0.9273
deCODE	Q96DG6	CMBL	rs61697946	C	G	0.139165	-0.1749	0.0110681	3.00603e-56	0.0001	0.0057	0.9799
deCODE	Q96DX8	RTP4	rs1878861	A	G	0.599404	-0.3259	0.007125	0	-0.0025	0.004	0.5309
deCODE	Q96DZ1	ERLEC1	rs2542580	A	C	0.177932	-0.1003	0.0109307	4.473e-20	0.015	0.0046	0.001157
deCODE	Q96EE4	CCDC126	rs7781145	A	C	0.229622	0.3065	0.009372	1.37917e-234	0.0035	0.0045	0.4451
deCODE	Q96EK6	GNPNAT1	rs78459273	A	G	0.0785288	0.1053	0.0132343	1.768e-15	0.0123	0.0067	0.06707
deCODE	Q96EY8	MMAB	rs67658872	T	A	0.175944	-0.4435	0.008999	0	-0.0189	0.0056	0.0007346
deCODE	Q96F85	CNRIP1	rs7578047	G	A	0.11332	-0.6565	0.009465	0	0.0029	0.0055	0.6026
deCODE	Q96FE5	LINGO1	rs62009067	C	A	0.322068	0.0864	0.0088623	1.86e-22	-0.0007	0.0041	0.8596
deCODE	Q96FJ0	STAMBPL1	rs1147604	A	G	0.50994	0.1047	0.00802917	7.24994e-39	-0.0016	0.0039	0.6805
deCODE	Q96FN9	DTD2	rs56183134	C	T	0.135189	-0.1573	0.0129559	6.38604e-34	0.01	0.006	0.09411
deCODE	Q96G03	PGM2	rs187076049	G	A	0.00198807	1.3994	0.0537055	1.12299e-149	-0.0429	0.0443	0.3336
deCODE	Q96GA7	SDSL	rs113152874	C	G	0.028827	0.7747	0.029994	4.24603e-147	-0.0123	0.0133	0.3545
deCODE	Q96IZ0	PAWR	rs10506806	T	C	0.310139	-0.0492	0.00838559	4.43201e-09	-0.0049	0.0038	0.1988
deCODE	Q96L58	B3GALT6	rs60252802	C	T	0.130219	-0.0705	0.011265	3.89199e-10	-0.0054	0.0056	0.3312
deCODE	Q96LB9	PGLYRP3	rs141738509	C	A	0.027833	-0.1795	0.0278338	1.126e-10	0.0071	0.0148	0.6338
deCODE	Q96LL9	DNAJC30	rs11544049	T	C	0.0328032	0.3519	0.017622	1.01797e-88	0.0276	0.01	0.005683
deCODE	Q96MH2	HEXIM2	rs4792867	T	C	0.312127	0.0907	0.00875653	3.85001e-25	-0.0102	0.0043	0.01896
deCODE	Q96MU8	KREMEN1	rs16987164	G	A	0.00795229	-1.7296	0.054088	2.23996e-224	0.021	0.0231	0.3634
deCODE	Q96N21	ENTHD2	rs61745945	A	G	0.0188867	-0.2176	0.0265481	2.476e-16	-0.0064	0.0156	0.6794
deCODE	Q96NW4	ANKRD27	rs17693106	G	A	0.562624	0.0522	0.00812014	1.289e-10	-0.0054	0.004	0.1792
deCODE	Q96PJ5	FCRL4	rs11582663	T	C	0.158052	-1.1318	0.006194	0	0.0035	0.0051	0.4975
deCODE	Q96PQ1	SIGLEC12	rs78569821	C	A	0.0775348	1.0562	0.011617	0	-0.0098	0.0076	0.1995
deCODE	Q96Q83	ALKBH3	rs2434484	G	T	0.33002	-0.2406	0.008594	1.80348e-172	0.0023	0.0042	0.5801
deCODE	Q96QV1	HHIP	rs11727676	C	T	0.0765408	0.2352	0.013296	5.05403e-70	0.0205	0.006	0.0006176
deCODE	Q96SL4	GPX7	rs1097234	A	C	0.158052	0.7099	0.009402	0	-0.0007	0.0052	0.8946
deCODE	Q96T60	PNKP	rs190357958	A	G	0.000994036	-0.9329	0.0668935	3.32498e-44	0.1894	0.0771	0.01407
deCODE	Q99470	SDF2	rs704	A	G	0.449304	0.2352	0.007919	7.51633e-194	0.0069	0.0039	0.07412
deCODE	Q99519	NEU1	rs145686781	T	C	0.00397614	-0.3226	0.052469	7.827e-10	0.035	0.0378	0.3546
deCODE	Q99542	MMP19	rs147664228	G	A	0.00198807	-1.4564	0.0948877	3.61496e-53	-0.0364	0.1154	0.7523
deCODE	Q99706	KIR2DL4	rs10407012	A	G	0.114314	-0.1983	0.0122428	5.26897e-59	0.0051	0.0063	0.4168
deCODE	Q99729	HNRNPAB	rs148914345	T	A	0.000994036	-0.5296	0.0554372	1.25799e-21	0.0233	0.1156	0.8403
deCODE	Q99747	NAPG	rs7241196	C	T	0.484095	-0.0727	0.00817703	6.06902e-19	-0.007	0.0038	0.07044
deCODE	Q99759	MAP3K3	rs11651693	G	A	0.272366	-0.0527	0.00881137	2.219e-09	0.0125	0.0044	0.004226
deCODE	Q99784	OLFM1	rs57136797	T	A	0.158052	-0.1582	0.0117054	1.27401e-41	-0.0051	0.0056	0.3633
deCODE	Q99816	TSG101	rs1395319	G	T	0.360835	0.1473	0.00855774	2.13995e-66	-0.0021	0.004	0.598
deCODE	Q99829	CPNE1	rs143646210	A	G	0.101392	-1.0782	0.010195	0	0.02	0.006	0.000876
deCODE	Q99933	BAG1	rs565550273	A	C	0.000994036	-1.2492	0.203828	8.861e-10	-0.0372	0.1922	0.8466
deCODE	Q99941	ATF6B	rs139669454	A	G	0.00298211	-1.2225	0.0521992	2.67906e-121	0.036	0.0482	0.4554
deCODE	Q99959	PKP2	rs9919823	C	T	0.0347913	0.243	0.0193092	2.565e-36	-0.0077	0.0105	0.4588
deCODE	Q99983	OMD	rs141960185	A	G	0.0467197	-0.1123	0.0166117	1.377e-11	0.002	0.0093	0.8272
deCODE	Q99985	SEMA3C	rs917191	C	G	0.586481	0.1075	0.00826647	1.156e-38	-0.025	0.0035	5.519e-13
deCODE	Q9BQ16	SPOCK3	rs17599599	A	G	0.0168986	0.9313	0.017419	0	0.0017	0.0127	0.8922
deCODE	Q9BQG2	NUDT12	rs34672333	C	A	0.162028	-0.509	0.0094	0	0.0051	0.0054	0.35
deCODE	Q9BQI0	AIF1L	rs2478784	T	G	0.143141	0.5556	0.008751	0	0.001	0.0048	0.8374
deCODE	Q9BR61	ACBD6	rs74889023	T	C	0.0467197	-0.1419	0.0234752	1.497e-09	0.0035	0.0104	0.7376
deCODE	Q9BRX2	PELO	rs2548498	A	T	0.0685885	-0.0766	0.0139708	4.185e-08	0.0138	0.0073	0.05859
deCODE	Q9BRX8	FAM213A	rs10887871	G	A	0.435388	-0.0928	0.00787351	4.58999e-32	-0.0181	0.0037	8.853e-07
deCODE	Q9BSH4	TACO1	rs138066238	A	T	0.00198807	-0.5889	0.0527087	5.54495e-29	0.0148	0.0647	0.8197
deCODE	Q9BSH5	HDHD3	rs3750525	A	C	0.332008	-0.1689	0.0085659	1.51898e-86	0.004	0.0042	0.3425
deCODE	Q9BSQ5	CCM2	rs6958168	G	T	0.203777	0.0729	0.0107203	1.045e-11	0.01	0.0047	0.03504
deCODE	Q9BT09	CNPY3	rs9471969	T	G	0.274354	-0.1406	0.00905207	2.09503e-54	-0.0015	0.0045	0.7326
deCODE	Q9BT88	SYT11	rs542304974	C	T	0.000994036	1.633	0.136386	4.898e-33	0.0883	0.2698	0.7435
deCODE	Q9BUP3	HTATIP2	rs10437608	A	G	0.538767	0.5467	0.006438	0	0.0012	0.0039	0.7566
deCODE	Q9BUT1	BDH2	rs2711897	T	C	0.407555	0.201	0.00803789	5.18881e-138	0.02	0.0035	1.192e-08
deCODE	Q9BV57	ADI1	rs35239575	T	G	0.16501	0.1098	0.0115146	1.488e-21	0.0004	0.0053	0.9456
deCODE	Q9BW66	CINP	rs4906199	C	T	0.297217	-0.054	0.00860211	3.44e-10	0.0006	0.0043	0.888
deCODE	Q9BW91	NUDT9	rs28529046	T	C	0.12326	-0.1379	0.0109085	1.24701e-36	-0.0033	0.0056	0.5611
deCODE	Q9BWD1	ACAT2	rs25683	G	A	0.545726	-0.2664	0.008124	7.72515e-236	-0.0014	0.0046	0.762
deCODE	Q9BWP8	COLEC11	rs56236159	G	T	0.157058	0.7929	0.009121	0	-0.0029	0.0052	0.5759
deCODE	Q9BX59	TAPBPL	rs2041388	A	G	0.293241	1.3258	0.003943	0	-0.0099	0.0042	0.01979
deCODE	Q9BX93	PLA2G12B	rs3829126	T	G	0.0884692	-0.1494	0.0137186	1.28201e-27	-0.0444	0.0063	1.884e-12
deCODE	Q9BXB1	LGR4	rs2472628	T	C	0.367793	0.0994	0.00797363	1.14301e-35	-0.0178	0.0036	7.436e-07
deCODE	Q9BXJ4	C1QTNF3	rs840390	A	G	0.131213	-0.1854	0.0119734	4.42305e-54	0.0032	0.0057	0.569
deCODE	Q9BY67	CADM1	rs11215406	C	T	0.260437	0.1517	0.00866201	1.13497e-68	-0.0062	0.0044	0.1627
deCODE	Q9BYB0	SHANK3	rs9616906	A	G	0.44831	-0.3645	0.00681	0	-0.0017	0.0039	0.6591
deCODE	Q9C0C4	SEMA4C	rs113232747	T	C	0.00397614	-1.1731	0.039353	2.92722e-195	-0.0198	0.0423	0.6398
deCODE	Q9GZP0	PDGFD	rs7950273	G	C	0.309145	-0.3493	0.00709	0	-0.0021	0.0039	0.5846
deCODE	Q9GZX9	TWSG1	rs150364938	T	C	0.000994036	-1.2965	0.0731392	2.61998e-70	0.1768	0.1164	0.1287
deCODE	Q9H0B8	CRISPLD2	rs190984919	T	C	0.00695825	-1.1136	0.041397	2.16687e-159	0.0144	0.0261	0.5824
deCODE	Q9H0E2	TOLLIP	rs4980320	C	T	0.43837	0.0477	0.00811254	4.108e-09	-0.0005	0.0039	0.8933
deCODE	Q9H0N5	PCBD2	rs572123056	C	T	0.00397614	-0.3018	0.0409294	1.66e-13	0.0311	0.033	0.3464
deCODE	Q9H0R4	HDHD2	rs75228657	G	A	0.0616302	0.4584	0.016308	7.625e-174	0.0137	0.0076	0.07041
deCODE	Q9H0V9	LMAN2L	rs537341627	G	A	0.00198807	-0.7444	0.0500215	4.33999e-50	0.0295	0.0469	0.5295
deCODE	Q9H190	SDCBP2	rs6109526	C	T	0.350895	0.0496	0.00885874	2.156e-08	-0.0059	0.0042	0.1554
deCODE	Q9H299	SH3BGRL3	rs12563057	A	G	0.0745527	-0.4571	0.014142	3.41591e-229	0.0356	0.0066	6.553e-08
deCODE	Q9H2E6	SEMA6A	rs73781084	C	G	0.11829	0.1399	0.0127986	8.20101e-28	-0.0054	0.006	0.3684
deCODE	Q9H2U2	PPA2	rs4699179	A	G	0.2167	0.1054	0.00907528	3.49999e-31	-0.0092	0.0048	0.05759
deCODE	Q9H2X0	CHRD	rs34095724	T	C	0.0377734	-0.1876	0.0174783	7.09998e-27	-0.0174	0.0113	0.1217
deCODE	Q9H3S1	SEMA4A	rs7695	C	T	0.388668	0.1667	0.00870129	8.28687e-82	0.0186	0.0035	1.633e-07
deCODE	Q9H3T3	SEMA6B	rs10404223	G	A	0.554672	0.0917	0.00831444	2.769e-28	0.0094	0.0051	0.06687
deCODE	Q9H3U1	UNC45A	rs149968734	T	A	0.00695825	-0.8395	0.121984	5.899e-12	-0.0193	0.06	0.7482
deCODE	Q9H425	C1orf198	rs56148170	G	A	0.150099	0.1438	0.011993	3.99398e-33	0.0064	0.0052	0.2227
deCODE	Q9H488	POFUT1	rs35968884	A	G	0.00397614	2.4541	0.05357	0	0.1094	0.0486	0.02429
deCODE	Q9H492	MAP1LC3A	rs6120675	C	T	0.497018	0.0496	0.00816253	1.228e-09	-0.0088	0.0039	0.02376
deCODE	Q9H4A4	RNPEP	rs6702334	A	T	0.303181	0.2934	0.008602	5.54759e-255	0.0001	0.0042	0.975
deCODE	Q9H4E7	DEF6	rs73407613	T	C	0.028827	-0.5124	0.0269783	1.94705e-80	0.0423	0.0101	2.635e-05
deCODE	Q9H4G4	GLIPR2	rs4878643	C	G	0.289264	-0.2766	0.00905	3.73762e-205	0.0014	0.0043	0.7461
deCODE	Q9H665	IGFLR1	rs12459634	C	T	0.157058	-0.6298	0.009425	0	-0.0044	0.0057	0.4368
deCODE	Q9H6X2	ANTXR1	rs7424376	G	A	0.590457	0.0474	0.00855193	2.97999e-08	0.0179	0.0035	2.666e-07
deCODE	Q9H772	GREM2	rs116135446	T	C	0.0318091	0.1458	0.021837	2.44301e-11	-0.01	0.0111	0.3676
deCODE	Q9H7Z7	PTGES2	rs13283456	T	C	0.191849	-0.0979	0.0104282	6.11296e-21	-0.0085	0.0051	0.09818
deCODE	Q9H8J5	MANSC1	rs3825259	G	A	0.116302	0.3843	0.013982	2.62861e-166	0.0003	0.0053	0.9526
deCODE	Q9H8S9	MOB1A	rs555589672	T	C	0.000994036	0.6828	0.09446	4.88501e-13	-0.1492	0.0668	0.02559
deCODE	Q9H9Q2	COPS7B	rs887829	T	C	0.298211	0.0451	0.00753936	2.205e-09	-0.0036	0.004	0.3655
deCODE	Q9H9Q4	NHEJ1	rs115279228	T	C	0.0208748	-0.3047	0.0263316	5.73704e-31	0.0107	0.0152	0.4808
deCODE	Q9HAB8	PPCS	rs2152315	G	A	0.352883	-0.1025	0.00843085	5.21902e-34	0.0064	0.0049	0.188
deCODE	Q9HB07	C12orf10	rs185625447	G	C	0.00198807	-0.6654	0.109091	1.064e-09	-0.1355	0.0737	0.06591
deCODE	Q9HB21	PLEKHA1	rs10788274	A	G	0.54175	-0.282	0.007999	2.93692e-272	0.0045	0.0039	0.247
deCODE	Q9HB63	NTN4	rs34114770	A	G	0.00397614	1.3419	0.0616255	3.99799e-105	0.0468	0.0318	0.141
deCODE	Q9HBK9	AS3MT	rs11191421	G	C	0.251491	-0.054	0.00912619	3.278e-09	0.0104	0.004	0.009724
deCODE	Q9HBL8	NMRAL1	rs11557236	A	G	0.083499	-0.8722	0.010596	0	-0.0166	0.0063	0.008172
deCODE	Q9HC16	APOBEC3G	rs9607609	T	C	0.299205	0.1165	0.00901722	3.48404e-38	-0.0015	0.0045	0.7358
deCODE	Q9HC23	PROK2	rs35281203	A	G	0.119284	0.6196	0.009301	0	-0.0013	0.0061	0.8284
deCODE	Q9HCJ2	LRRC4C	rs7941452	A	C	0.329026	0.1713	0.00837586	5.81107e-93	0.0008	0.004	0.8375
deCODE	Q9HCN4	GPN1	rs10208529	T	A	0.265408	0.0786	0.00967181	4.41101e-16	-0.0003	0.0049	0.9542
deCODE	Q9HCN8	SDF2L1	rs145388226	G	C	0.00198807	0.8068	0.0740121	1.141e-27	-0.061	0.0496	0.2195
deCODE	Q9HD15	SRA1	rs2563253	G	A	0.517893	-0.1156	0.00811838	5.22498e-46	0.0118	0.0042	0.004625
deCODE	Q9HD40	SEPSECS	rs6448333	T	C	0.05666	-0.1556	0.0206338	4.663e-14	0.0205	0.0098	0.03527
deCODE	Q9HDB5	NRXN3	rs34121288	T	C	0.332008	-0.1599	0.00865689	3.54501e-76	-0.0035	0.0042	0.41
deCODE	Q9HDC9	APMAP	rs149637261	T	C	0.11829	0.1558	0.012035	2.48902e-38	0.0031	0.0064	0.6217
deCODE	Q9NP79	VTA1	rs225657	A	C	0.441352	-0.0496	0.00805051	7.224e-10	0.0019	0.0038	0.6141
deCODE	Q9NP81	SARS2	rs10410544	C	T	0.575547	-0.0831	0.00792346	9.82497e-26	-0.0004	0.0039	0.9138
deCODE	Q9NP87	POLM	rs142059440	C	G	0.0208748	0.4602	0.0278374	2.169e-61	-0.0004	0.0133	0.9738
deCODE	Q9NP99	TREM1	rs3789204	T	G	0.267396	0.3224	0.008907	6.97322e-287	0.0046	0.0043	0.2903
deCODE	Q9NPB1	NT5M	rs192436452	C	G	0.0487078	0.2945	0.0196077	5.46008e-51	0.0155	0.0105	0.138
deCODE	Q9NPB8	GPCPD1	rs6053631	T	C	0.590457	-0.0664	0.00826759	9.64001e-16	-0.004	0.0037	0.2813
deCODE	Q9NPC4	A4GALT	rs2143918	C	A	0.49006	-0.3144	0.006497	0	-0.004	0.0039	0.3018
deCODE	Q9NPF2	CHST11	rs1650132	G	A	0.470179	-0.2752	0.008126	2.0676e-251	-0.0081	0.0039	0.03891
deCODE	Q9NQ75	CASS4	rs2426628	A	G	0.0884692	-0.105	0.0148512	1.548e-12	-0.0056	0.0078	0.4741
deCODE	Q9NQW7	XPNPEP1	rs55717725	C	T	0.16501	0.0864	0.011562	7.85397e-14	0.0037	0.0055	0.502
deCODE	Q9NQX5	NPDC1	rs12551623	T	G	0.10835	-0.0917	0.0143071	1.461e-10	-0.0055	0.0069	0.4279
deCODE	Q9NR31	SAR1A	rs870801	A	C	0.411531	0.1499	0.00829593	5.5819e-73	0.0021	0.0041	0.6027
deCODE	Q9NR34	MAN1C1	rs11247595	C	T	0.499006	-0.1905	0.0082744	2.75392e-117	0.0044	0.0041	0.2747
deCODE	Q9NR45	NANS	rs143387431	A	G	0.000994036	-0.6713	0.0417775	4.24603e-58	-0.0596	0.043	0.1656
deCODE	Q9NR46	SH3GLB2	rs7870053	G	C	0.491054	-0.3438	0.006869	0	-0.0087	0.0039	0.02708
deCODE	Q9NR61	DLL4	rs35748882	T	C	0.0258449	0.1821	0.0263723	5.021e-12	0.0077	0.0132	0.5602
deCODE	Q9NRA0	SPHK2	rs550455	C	T	0.267396	0.0707	0.00919773	1.51e-14	0.0031	0.0044	0.4822
deCODE	Q9NRB3	CHST12	rs4719519	A	G	0.220676	0.2034	0.00988995	5.49603e-94	-0.009	0.0049	0.06709
deCODE	Q9NRN5	OLFML3	rs145257286	T	C	0.00198807	-0.4566	0.0482742	3.12499e-21	0.0256	0.0521	0.623
deCODE	Q9NRN7	AASDHPPT	rs11211830	T	C	0.153082	0.0588	0.0105325	2.368e-08	-0.0035	0.0055	0.5185
deCODE	Q9NRW1	RAB6B	rs10212397	A	G	0.167992	-0.2611	0.0105687	9.44391e-135	-0.0088	0.0054	0.1051
deCODE	Q9NRX4	PHPT1	rs17250673	A	G	0.2167	0.1873	0.0101517	5.19597e-76	-0.0052	0.0049	0.2873
deCODE	Q9NS18	GLRX2	rs148212596	G	A	0.0178926	0.7681	0.022642	2.98181e-252	-0.0054	0.0152	0.7197
deCODE	Q9NS28	RGS18	rs4495675	G	T	0.493042	-0.0548	0.00801287	7.97502e-12	0.0053	0.0039	0.17
deCODE	Q9NS85	CA10	rs117399000	A	G	0.0328032	-0.5585	0.0255515	6.54601e-106	0.0057	0.011	0.6065
deCODE	Q9NS86	LANCL2	rs533768847	A	G	0.000994036	-0.8359	0.090742	3.206e-20	0.1596	0.1674	0.3404
deCODE	Q9NS98	SEMA3G	rs13091025	C	A	0.142147	-0.2814	0.0129398	7.39998e-105	0.0037	0.0061	0.5429
deCODE	Q9NSB8	HOMER2	rs1256430	A	G	0.156064	-0.0913	0.0111909	3.39499e-16	-0.0174	0.0051	0.0005917
deCODE	Q9NSY2	STARD5	rs11634869	T	A	0.234592	-0.2125	0.00926466	2.00399e-116	0.0025	0.0046	0.5808
deCODE	Q9NT22	EMILIN3	rs61739314	C	G	0.0298211	-0.6712	0.021514	1.12396e-213	-0.0094	0.0105	0.371
deCODE	Q9NT99	LRRC4B	rs181596081	A	C	0.0109344	-0.2514	0.0282744	6.03202e-19	-0.0003	0.0193	0.9874
deCODE	Q9NTK5	OLA1	rs11558990	C	T	0.199801	0.1687	0.0101694	8.37504e-62	-0.0191	0.0049	9.412e-05
deCODE	Q9NUI1	DECR2	rs1698231	C	T	0.472167	0.5017	0.006623	0	0.0139	0.0039	0.0003926
deCODE	Q9NUJ1	ABHD10	rs13091880	T	C	0.525845	0.0481	0.00812914	3.279e-09	-0.0278	0.0036	8.119e-15
deCODE	Q9NUM4	TMEM106B	rs3173615	G	C	0.40159	-0.1116	0.00802906	6.37804e-44	0.013	0.0035	0.0002603
deCODE	Q9NUQ9	FAM49B	rs6470800	T	G	0.549702	-0.0491	0.0079503	6.58e-10	-0.0157	0.0036	1.018e-05
deCODE	Q9NUU7	DDX19A	rs61757207	G	A	0.0139165	-0.3017	0.0439373	6.575e-12	0.0118	0.0186	0.5263
deCODE	Q9NVA2	11-Sep	rs2703158	T	C	0.626243	0.0602	0.00796064	3.96301e-14	-0.0087	0.004	0.02807
deCODE	Q9NVD7	PARVA	rs201746053	C	T	0.055666	0.1544	0.015206	3.18398e-24	0.0133	0.0092	0.1469
deCODE	Q9NVM6	DNAJC17	rs117485355	G	C	0.00596421	-1.0797	0.0487417	1.01002e-108	-0.053	0.0384	0.1677
deCODE	Q9NVQ4	FAIM	rs13043	C	T	0.0139165	-0.9978	0.02241	0	0.0031	0.015	0.8355
deCODE	Q9NWW6	NRK1	rs11144225	T	A	0.368787	-0.1551	0.00822791	2.91197e-79	-0.009	0.0038	0.01845
deCODE	Q9NWW9	HRASLS2	rs4963424	T	A	0.32008	-0.0522	0.00832198	3.552e-10	0.0077	0.0043	0.07742
deCODE	Q9NWX6	THG1L	rs1909701	G	A	0.549702	0.2684	0.007977	3.48042e-248	-0.0073	0.0038	0.05451
deCODE	Q9NX01	TXNL4B	rs116891509	T	C	0.0685885	0.2501	0.0152687	2.66205e-60	0.0232	0.0075	0.001937
deCODE	Q9NX46	ADPRHL2	rs572178976	A	G	0.000994036	-1.3579	0.0536756	3.33702e-141	0.0058	0.0617	0.9244
deCODE	Q9NX62	IMPAD1	rs112433249	C	T	0.00994036	-1.7507	0.027106	0	-0.0082	0.0183	0.6546
deCODE	Q9NXR1	NDE1	rs7206272	C	A	0.208748	0.0787	0.00955256	1.74201e-16	0.0197	0.0041	1.848e-06
deCODE	Q9NXS2	QPCTL	rs17850756	A	G	0.285288	-0.2941	0.009215	1.63512e-223	0.0121	0.0041	0.003252
deCODE	Q9NXW2	DNAJB12	rs10762507	G	C	0.404573	0.0773	0.00882784	2.01601e-18	0.0038	0.004	0.3374
deCODE	Q9NY97	B3GNT2	rs4073090	G	A	0.410537	0.1595	0.00809324	1.84797e-86	-0.0013	0.004	0.7334
deCODE	Q9NYA1	SPHK1	rs554437268	T	C	0.000994036	-0.9588	0.081357	4.65899e-32	-0.0404	0.0628	0.5201
deCODE	Q9NYM9	BET1L	rs11604127	T	C	0.2167	0.1221	0.009079	3.13697e-41	-0.0049	0.0044	0.2694
deCODE	Q9NZ08	ERAP1	rs190298	C	T	0.50497	-0.9017	0.003739	0	0.0143	0.0033	1.785e-05
deCODE	Q9NZC7	WWOX	rs4887962	T	C	0.579523	-0.0596	0.0079317	5.72802e-14	-0.0023	0.0039	0.5511
deCODE	Q9NZQ0	DNAJC27	rs80098057	C	T	0.100398	0.0675	0.0122875	3.943e-08	-0.0248	0.0057	1.589e-05
deCODE	Q9NZU0	FLRT3	rs1932953	T	G	0.22664	0.8337	0.005621	0	0.0092	0.0045	0.03991
deCODE	Q9P016	THYN1	rs12278812	C	A	0.157058	-0.0627	0.00972103	1.119e-10	-0.0122	0.0053	0.01999
deCODE	Q9P0K8	FOXJ2	rs12818933	C	T	0.418489	0.0684	0.00820051	7.37e-17	0.0102	0.004	0.01034
deCODE	Q9P0T7	TMEM9	rs4915486	T	C	0.383698	0.0656	0.00829562	2.62e-15	-0.0066	0.0041	0.1053
deCODE	Q9P0W2	HMG20B	rs182887054	T	C	0.0129225	-0.293	0.0505819	6.931e-09	0.0867	0.0296	0.003373
deCODE	Q9P121	NTM	rs2511504	C	T	0.403579	0.4162	0.006715	0	-0.0063	0.0035	0.06828
deCODE	Q9P1W8	SIRPG	rs2273331	A	G	0.149105	-0.1301	0.010666	3.19903e-34	0.008	0.0052	0.125
deCODE	Q9P2B2	PTGFRN	rs59449379	A	G	0.121272	-0.566	0.009434	0	-0.0014	0.0058	0.8095
deCODE	Q9P2E7	PCDH10	rs72715776	T	G	0.432406	-0.1352	0.00808522	9.0831e-63	0.0077	0.0039	0.04935
deCODE	Q9UBC7	GALP	rs139011716	A	G	0.0188867	0.2271	0.0287025	2.529e-15	-0.0027	0.0159	0.8634
deCODE	Q9UBD3	XCL2	rs4301615	C	G	0.0636183	0.0744	0.00979936	3.142e-14	0.002	0.0105	0.8496
deCODE	Q9UBG0	MRC2	rs113859572	T	C	0.00894632	0.719	0.0285383	4.63505e-140	0.0034	0.0228	0.8814
deCODE	Q9UBM8	MGAT4C	rs56299996	C	T	0.117296	0.0914	0.0142509	1.421e-10	-0.0139	0.0067	0.03801
deCODE	Q9UBS3	DNAJB9	rs61749953	A	G	0.00198807	-0.3192	0.0364489	1.99699e-18	-0.0781	0.0379	0.03952
deCODE	Q9UBS4	DNAJB11	rs9841006	T	C	0.0874751	-0.2352	0.0156006	2.31701e-51	0.0131	0.0073	0.07222
deCODE	Q9UBV7	B4GALT7	rs113574636	G	C	0.00298211	-1.0676	0.035184	3.07604e-202	-0.0899	0.0449	0.0453
deCODE	Q9UBX5	FBLN5	rs10484030	C	G	0.247515	0.0874	0.00963798	1.209e-19	0.0048	0.0046	0.3002
deCODE	Q9UBX8	B4GALT6	rs34683195	C	T	0.0337972	-1.1007	0.016779	0	0.0025	0.0105	0.8113
deCODE	Q9UDY4	DNAJB4	rs6699769	G	A	0.21173	-0.1915	0.0102694	1.32102e-77	-0.002	0.0048	0.6835
deCODE	Q9UEF7	KL	rs10467359	G	A	0.0616302	-0.3185	0.0208079	6.8969e-53	-0.0035	0.0077	0.6491
deCODE	Q9UEU0	VTI1B	rs191582008	G	A	0.00894632	-0.1617	0.0263608	8.564e-10	0.0033	0.0225	0.882
deCODE	Q9UGC7	MTRF1L	rs2038332	G	A	0.166998	-0.1934	0.00961821	6.32094e-90	0.0045	0.0049	0.361
deCODE	Q9UGI8	TES	rs143664050	A	G	0.0198807	-0.2761	0.0347475	1.92799e-15	0.0245	0.0179	0.1714
deCODE	Q9UGV2	NDRG3	rs111279459	C	T	0.0238569	0.3248	0.0296349	5.94696e-28	0.0247	0.017	0.1455
deCODE	Q9UHB6	LIMA1	rs7967954	A	G	0.55666	0.0595	0.00800341	1.051e-13	0.01	0.0036	0.004965
deCODE	Q9UHF5	IL17B	rs141242346	A	G	0.00198807	0.6545	0.0815012	9.70297e-16	-0.0927	0.1091	0.3955
deCODE	Q9UHG3	PCYOX1	rs2706762	T	C	0.136183	-0.8164	0.008584	0	0.0174	0.0057	0.00234
deCODE	Q9UHL4	DPP7	rs4880198	T	C	0.228628	-0.4584	0.007866	0	-0.0058	0.0051	0.2568
deCODE	Q9UHN6	TMEM2	rs2871401	C	A	0.494036	0.1055	0.00802122	1.644e-39	-0.0015	0.004	0.7031
deCODE	Q9UHY1	NRBP1	rs12478841	G	A	0.264414	0.0535	0.00968262	3.288e-08	0.0022	0.0044	0.6175
deCODE	Q9UI08	EVL	rs76401008	T	C	0.280318	0.2063	0.00907013	1.60898e-114	-0.0013	0.0055	0.81
deCODE	Q9UIV8	SERPINB13	rs77157727	A	G	0.0238569	-0.4352	0.0195147	3.60197e-110	-0.0111	0.0126	0.378
deCODE	Q9UIW2	PLXNA1	rs6764158	T	C	0.338966	-0.2543	0.008833	2.88123e-182	-0.0019	0.0042	0.6461
deCODE	Q9UJC5	SH3BGRL2	rs2812679	T	C	0.55666	0.1019	0.00827781	8.00007e-35	-0.0057	0.0035	0.1029
deCODE	Q9UJJ9	GNPTG	rs45514093	A	G	0.0864811	0.3631	0.013525	9.24686e-159	-0.0082	0.0068	0.228
deCODE	Q9UK55	SERPINA10	rs2232700	A	T	0.166004	0.8127	0.006532	0	-0.001	0.0045	0.8227
deCODE	Q9UKG9	CROT	rs117996004	C	G	0.0695825	-0.5046	0.015456	8.69135e-234	0.0095	0.0077	0.2127
deCODE	Q9UKK6	NXT1	rs564560463	C	G	0.000994036	-0.9155	0.153048	2.207e-09	0.1053	0.3534	0.7657
deCODE	Q9UKZ9	PCOLCE2	rs6794287	T	C	0.377734	0.4465	0.006549	0	0.0058	0.0041	0.1606
deCODE	Q9UL25	RAB21	rs61754230	T	C	0.0168986	-0.3263	0.0314548	3.26902e-25	-0.0248	0.0139	0.07471
deCODE	Q9UL26	RAB22A	rs35933296	A	G	0.301193	-0.0648	0.00835191	8.58001e-15	-0.0006	0.0046	0.8956
deCODE	Q9ULW5	RAB26	rs28678897	A	G	0.0864811	0.0949	0.0135357	2.365e-12	-0.0298	0.0061	1.204e-06
deCODE	Q9UM54	MYO6	rs139562144	C	G	0.00298211	-0.4605	0.0836238	3.654e-08	0.0657	0.0513	0.2004
deCODE	Q9UMR2	DDX19B	rs61757207	G	A	0.0139165	-0.2896	0.0438296	3.91099e-11	0.0118	0.0186	0.5263
deCODE	Q9UNA0	ADAMTS5	rs2830586	G	T	0.180915	-0.5609	0.010478	0	-0.0111	0.005	0.02633
deCODE	Q9UNA3	A4GNT	rs13059645	A	G	0.315109	0.0607	0.0087282	3.539e-12	-0.005	0.0048	0.3038
deCODE	Q9UNA4	POLI	rs117050326	C	G	0.0258449	-0.2678	0.0312598	1.063e-17	0.0095	0.0134	0.4747
deCODE	Q9UNE7	STUB1	rs148553428	A	G	0.00497018	-0.3542	0.0420672	3.769e-17	-0.1014	0.0332	0.002248
deCODE	Q9UNW1	MINPP1	rs59980852	T	C	0.45328	-0.0948	0.00820098	6.60196e-31	0.0012	0.0045	0.7858
deCODE	Q9UQ53	MGAT4B	rs112938505	A	G	0.0129225	-1.2323	0.025838	0	-0.0046	0.0153	0.766
deCODE	Q9UQ80	PA2G4	rs35979828	T	C	0.0854871	-0.0911	0.0145305	3.62e-10	0.0162	0.0084	0.05335
deCODE	Q9UQN3	CHMP2B	rs300996	T	G	0.403579	0.2419	0.008368	9.5428e-184	-0.0007	0.0039	0.8614
deCODE	Q9Y259	CHKB	rs549806304	T	C	0.000994036	-0.8584	0.0427389	1.00301e-89	0.0363	0.058	0.531
deCODE	Q9Y274	ST3GAL6	rs59906228	C	G	0.0457256	-1.7189	0.010491	0	0.0101	0.0087	0.247
deCODE	Q9Y281	CFL2	rs6571678	G	A	0.150099	0.1538	0.0111004	1.18001e-43	0.0419	0.0049	1.436e-17
deCODE	Q9Y294	ASF1A	rs150141688	A	T	0.195825	0.1314	0.0106966	1.10099e-34	-0.0145	0.0051	0.004637
deCODE	Q9Y2C2	UST	rs184021971	T	C	0.00994036	-0.9315	0.0465887	6.19397e-89	0.0226	0.0187	0.2254
deCODE	Q9Y2I2	NTNG1	rs115668827	C	G	0.0417495	1.3226	0.011984	0	0.0171	0.009	0.05752
deCODE	Q9Y3A5	SBDS	rs79344818	G	A	0.0457256	-0.316	0.0228145	1.25699e-43	-0.0074	0.0121	0.5428
deCODE	Q9Y3B8	REXO2	rs28679554	C	A	0.148111	-0.1551	0.0121495	2.54099e-37	-0.0029	0.0058	0.6114
deCODE	Q9Y3C6	PPIL1	rs12194408	G	C	0.027833	-1.3205	0.016071	0	-0.0195	0.0126	0.1208
deCODE	Q9Y3E1	HDGFRP3	rs9919979	A	C	0.0715706	0.1776	0.0159208	6.75504e-29	-0.0038	0.0074	0.6068
deCODE	Q9Y4C0	NRXN3	rs34121288	T	C	0.332008	-0.1612	0.00860064	2.21696e-78	-0.0035	0.0042	0.41
deCODE	Q9Y4D7	PLXND1	rs2255703	C	T	0.411531	-0.2129	0.00828908	1.74598e-145	0.0049	0.004	0.2154
deCODE	Q9Y4E8	USP15	rs73136831	T	A	0.122266	0.1998	0.0136152	9.34797e-49	0.0056	0.0058	0.34
deCODE	Q9Y561	LRP12	rs6993770	T	A	0.297217	-0.0592	0.00952471	5.119e-10	-0.0167	0.0038	1.204e-05
deCODE	Q9Y5U2	TSSC4	rs11555995	G	A	0.157058	0.0795	0.0122459	8.471e-11	0.006	0.0085	0.483
deCODE	Q9Y5X2	SNX8	rs144787122	G	A	0.000994036	-0.7454	0.0655659	5.98598e-30	-0.0654	0.0467	0.1612
deCODE	Q9Y5X3	SNX5	rs575061951	C	T	0.000994036	0.6359	0.107682	3.519e-09	0.1716	0.1144	0.1336
deCODE	Q9Y617	PSAT1	rs17725890	G	A	0.296223	0.0926	0.00866017	1.102e-26	-0.0005	0.0044	0.9118
deCODE	Q9Y625	GPC6	rs1535692	A	G	0.191849	-0.0662	0.00958396	4.93698e-12	0.0075	0.005	0.1309
deCODE	Q9Y6F6	MRVI1	rs10770131	C	T	0.583499	-0.1018	0.00796731	2.19798e-37	-0.003	0.0039	0.4404
deCODE	Q9Y6U3	SCIN	rs7799976	T	G	0.382704	-0.09	0.00809444	1.017e-28	0.0008	0.0042	0.8565
deCODE	Q9Y6Z7	COLEC10	rs7844871	A	C	0.0119284	-0.2447	0.0348463	2.183e-12	-0.0435	0.021	0.03893
Fenland	O95238	SPDEF	rs7774954	A	C	0.0815109	0.1885	0.0252112	7.613e-14	0.0038	0.0093	0.6845
Fenland	Q13303	KCNAB2	rs806109	A	G	0.803181	0.1924	0.0142967	2.77502e-41	0.0039	0.0047	0.4121
Fenland	Q96PQ1	SIGLEC12	rs968491	A	C	0.856859	-1.2516	0.0142	0	0.0048	0.0052	0.3573
Fenland	Q96BR1	SGK3	rs142632105	A	G	0.0159046	0.4397	0.059308	1.227e-13	0.0114	0.0201	0.5726
Fenland	P16885	PLCG2	rs12445050	T	C	0.139165	0.3743	0.0185346	1.08998e-90	0.0108	0.0057	0.05865
Fenland	Q9BR61	ACBD6	rs75468761	T	G	0.950298	0.1839	0.0299008	7.732e-10	-0.0071	0.01	0.4806
Fenland	P09104	ENO2	rs7312645	A	G	0.701789	-0.1614	0.0150005	5.33699e-27	-0.0045	0.0043	0.2924
Fenland	P40763	STAT3	rs8081037	T	C	0.366799	-0.2645	0.0129645	1.61004e-92	0.0046	0.004	0.2527
Fenland	P16234	PDGFRA	rs73252950	T	C	0.106362	-0.1984	0.0210696	4.668e-21	0.0059	0.0063	0.3493
Fenland	P42226	STAT6	rs841718	A	G	0.555666	0.0925	0.0129151	7.94299e-13	-0.0068	0.0041	0.09715
Fenland	Q9Y5C1	ANGPTL3	rs583609	T	C	0.695825	0.2808	0.0134766	2.03995e-96	-0.0132	0.0036	0.0002895
Fenland	Q07820	MCL1	rs190596489	A	C	0.986083	1.4688	0.0532	8.67117e-168	0.0173	0.0175	0.3204
Fenland	Q6ZMJ2	SCARA5	rs2685414	T	C	0.255467	-0.2163	0.0146183	1.54301e-49	0.0072	0.0044	0.09827
Fenland	P43631	KIR2DS2	rs10407012	A	G	0.114314	-0.286	0.021245	2.618e-41	0.0051	0.0063	0.4168
Fenland	Q9H6B4	CLMP	rs2155572	T	G	0.622266	0.215	0.0123325	4.58495e-68	0.0071	0.0041	0.08387
Fenland	Q8WZ59	TMEM190	rs4806666	T	C	0.440358	-1.0261	0.0096	0	-0.0084	0.0034	0.01489
Fenland	O95445	APOM	rs2255741	A	G	0.0318091	-0.7911	0.0390451	2.82994e-91	0.0155	0.0105	0.1406
Fenland	Q02818	NUCB1	rs10409867	A	C	0.871769	0.2072	0.0209754	5.17297e-23	0.0041	0.0059	0.4827
Fenland	Q9Y5Q6	INSL5	rs11809759	A	G	0.589463	-0.1065	0.0140096	2.917e-14	0.0096	0.0039	0.01405
Fenland	P04843	RPN1	rs9816260	A	T	0.60835	0.0861	0.0137861	4.22601e-10	-0.0045	0.004	0.2617
Fenland	Q96A25	TMEM106A	rs2236762	A	T	0.637177	0.1258	0.013781	6.94401e-20	0.0002	0.0038	0.9611
Fenland	P12111	COL6A3	rs2646260	A	G	0.754473	0.1401	0.0157518	5.883e-19	-0.0052	0.0045	0.2477
Fenland	P32927	CSF2RB	rs5756415	C	G	0.529821	0.7246	0.0116	0	-0.0003	0.0039	0.9353
Fenland	Q9BRK3	MXRA8	rs307348	C	G	0.922465	0.2502	0.0268945	1.365e-20	0.0132	0.0073	0.07205
Fenland	Q9HC56	PCDH9	rs4883797	A	G	0.33996	0.1604	0.0140393	3.13399e-30	-0.0035	0.0042	0.4055
Fenland	Q96LB9	PGLYRP3	rs1865234	T	C	0.083499	0.1738	0.0240461	4.90899e-13	0.001	0.0066	0.8844
Fenland	O94933	SLITRK3	rs62282371	T	G	0.874751	0.4933	0.0193614	3.40994e-143	-0.0054	0.0059	0.3534
Fenland	P15516	HTN3	rs116569188	A	G	0.0218688	-0.3499	0.0502319	3.268e-12	-0.0065	0.0152	0.667
Fenland	Q9HDC9	APMAP	rs6138463	A	G	0.11829	0.2649	0.0202754	5.21299e-39	0.003	0.0063	0.6392
Fenland	P08118	MSMB	rs6602880	T	C	0.697813	0.4571	0.0139	3.61409e-237	0.0013	0.0049	0.7963
Fenland	Q06481	APLP2	rs11221941	T	C	0.05666	0.4019	0.0284565	2.728e-45	0.0074	0.0089	0.4089
Fenland	Q9BUP3	HTATIP2	rs10437608	A	G	0.538767	0.8508	0.0109	0	0.0012	0.0039	0.7566
Fenland	Q9UJJ9	GNPTG	rs4984820	T	C	0.0695825	0.7971	0.0232	1.07861e-258	0.0067	0.0062	0.283
Fenland	P07988	SFTPB	rs1130866	A	G	0.538767	-0.5263	0.0125	0	-0.0015	0.0039	0.6881
Fenland	Q2UY09	COL28A1	rs10251492	A	G	0.664016	0.0919	0.0139262	4.138e-11	0.0059	0.0041	0.1466
Fenland	O43555	GNRH2	rs3761244	A	G	0.827038	0.3496	0.0182814	1.61803e-81	-0.0063	0.0052	0.2218
Fenland	P12821	ACE	rs4363	A	G	0.439364	-0.7008	0.012	0	0.0023	0.0039	0.5601
Fenland	P30740	SERPINB1	rs11242805	A	C	0.521869	0.0876	0.0127138	5.57299e-12	-0.0057	0.0039	0.1474
Fenland	Q9HC23	PROK2	rs7634474	A	G	0.176938	1.074	0.0145	0	-0.006	0.0051	0.2336
Fenland	Q8N6G5	CSGALNACT2	rs2435381	T	C	0.264414	-0.182	0.0148686	1.888e-34	0.0151	0.0038	5.843e-05
Fenland	Q6UXB4	CLEC4G	rs117034642	T	G	0.923459	-0.161	0.0241092	2.423e-11	0.0065	0.0076	0.3944
Fenland	P50454	SERPINH1	rs636418	A	T	0.39662	-0.1574	0.0125582	4.88902e-36	-0.0032	0.004	0.4276
Fenland	Q12918	KLRB1	rs2241006	A	T	0.421471	-0.3146	0.0131812	6.68011e-126	0.0035	0.0041	0.3944
Fenland	Q9UKJ1	PILRA	rs2405442	T	C	0.321074	1.2669	0.0081	0	-0.0022	0.0042	0.6006
Fenland	P17405	SMPD1	rs1050239	A	G	0.207753	-0.3905	0.0154224	1.90999e-141	-0.0027	0.0046	0.5558
Fenland	Q9UBX8	B4GALT6	rs184807618	A	G	0.99503	-0.7882	0.0605993	1.11999e-38	-0.0557	0.0237	0.01863
Fenland	Q96QV1	HHIP	rs11727676	T	C	0.923459	-0.2459	0.0231604	2.47699e-26	-0.0205	0.006	0.0006176
Fenland	Q14213	EBI3	rs4905	A	G	0.694831	1.0127	0.011	0	-0.0007	0.0042	0.8615
Fenland	Q99650	OSMR	rs9292729	T	C	0.612326	0.2679	0.0134705	5.18304e-88	0.004	0.004	0.3082
Fenland	Q9P121	NTM	rs2511504	T	C	0.596421	-0.2297	0.0119977	1.05901e-81	0.0063	0.0035	0.06828
Fenland	Q13018	PLA2R1	rs3749117	T	C	0.525845	0.6237	0.0117	0	0.0035	0.0039	0.3691
Fenland	Q8WUJ1	CYB5D2	rs118123280	A	G	0.00894632	-1.3895	0.0522	4.11606e-156	-0.0313	0.0182	0.08507
Fenland	P19256	CD58	rs35768283	A	G	0.980119	-1.3819	0.0503	3.67487e-166	0.0057	0.0141	0.6872
Fenland	Q86TD4	SRL	rs28575249	A	G	0.520875	-0.177	0.0134593	1.68401e-39	-0.0168	0.0036	3.259e-06
Fenland	Q8IV08	PLD3	rs28667591	A	G	0.845924	0.1278	0.0176133	3.98999e-13	0.0159	0.0048	0.0008524
Fenland	Q9NYM9	BET1L	rs11604127	T	C	0.2167	0.5362	0.0149	1.35666e-283	-0.0049	0.0044	0.2694
Fenland	P58062	SPINK7	rs79930019	C	G	0.976143	1.1114	0.0635037	1.399e-68	-0.018	0.0138	0.1928
Fenland	Q8WVF2	UCMA	rs1537771	T	C	0.150099	-0.4296	0.0188807	1.32997e-114	0.0027	0.0059	0.646
Fenland	O00764	PDXK	rs7279968	C	G	0.419483	0.2628	0.0134097	1.61596e-85	-0.0115	0.0036	0.001333
Fenland	Q9BYZ8	REG4	rs79795228	A	C	0.0188867	0.4684	0.0515357	1.001e-19	0.0135	0.0162	0.4037
Fenland	P04792	HSPB1	rs2868371	C	G	0.742545	0.6701	0.0139	0	-0.003	0.0047	0.5173
Fenland	P36222	CHI3L1	rs12141494	A	G	0.54175	-0.9865	0.0098	0	-0.006	0.0039	0.1228
Fenland	Q8TB22	SPATA20	rs8076632	C	G	0.650099	0.7826	0.012	0	0.0127	0.004	0.001495
Fenland	Q9UGC7	MTRF1L	rs12206911	T	C	0.161034	-0.7084	0.0145	0	0.0052	0.005	0.294
Fenland	P02452	COL1A1	rs62060063	A	G	0.928429	0.1318	0.02356	2.216e-08	-0.0037	0.0073	0.608
Fenland	O95841	ANGPTL1	rs4548397	T	C	0.537773	0.4044	0.0126	5.13784e-226	0.0036	0.0038	0.3497
Fenland	Q6ZVL6	KIAA1549L	rs2753408	A	G	0.469185	-0.5322	0.0131	0	0.0042	0.0042	0.3173
Fenland	Q9UKR3	KLK13	rs2569459	T	C	0.310139	-0.4004	0.0136	1.63294e-190	-0.0066	0.0042	0.1166
Fenland	P13647	KRT5	rs641621	T	G	0.282306	-0.1639	0.0147166	8.28e-29	-0.0038	0.004	0.3419
Fenland	Q5QGZ9	CLEC12A	rs588272	T	G	0.400596	1.2184	0.0075	0	0	0.004	0.9998
Fenland	P12111	COL6A3	rs2029998	A	G	0.667992	0.1265	0.0141482	3.85402e-19	-0.0033	0.0044	0.4454
Fenland	Q9UK23	NAGPA	rs12599777	A	G	0.807157	0.3013	0.0164762	1.05002e-74	-0.006	0.0052	0.2491
Fenland	Q15813	TBCE	rs9793740	T	C	0.365805	0.1588	0.0131434	1.31299e-33	-0.0094	0.0036	0.009147
Fenland	Q8NBS9	TXNDC5	rs75933408	A	G	0.150099	-0.2596	0.0183751	2.56095e-45	0.0034	0.006	0.5706
Fenland	Q8TAT2	FGFBP3	rs11186737	T	C	0.333002	-0.381	0.014	4.40093e-163	0.0003	0.0041	0.9407
Fenland	O75460	ERN1	rs8076809	A	C	0.753479	0.1324	0.0149305	7.46197e-19	0.0026	0.0046	0.5813
Fenland	Q15113	PCOLCE	rs7385804	A	C	0.622266	0.2275	0.0134742	5.89101e-64	0.0014	0.004	0.7313
Fenland	P04424	ASL	rs4145009	T	C	0.384692	-0.1529	0.013121	2.214e-31	-0.0083	0.0043	0.05216
Fenland	P10746	UROS	rs1935451	A	G	0.909543	-0.3426	0.0223307	3.99901e-53	0.0023	0.0082	0.7787
Fenland	P09417	QDPR	rs28458311	A	T	0.761431	0.5057	0.0137	2.92223e-298	0.0055	0.0046	0.2326
Fenland	Q14242	SELPLG	rs73191242	A	G	0.201789	-0.2317	0.0158553	2.30599e-48	0.0041	0.0049	0.4086
Fenland	Q8WYQ3	CHCHD10	rs1807625	C	G	0.497018	0.1251	0.0135864	3.33099e-20	-0.0002	0.0044	0.9665
Fenland	P0CG30	GSTT2B	rs5751777	T	C	0.611332	-0.5794	0.0128	0	-0.0054	0.0039	0.1716
Fenland	P13942	COL11A2	rs115281090	T	C	0.0357853	0.5728	0.037004	4.77907e-54	-0.0125	0.0105	0.2329
Fenland	P49902	NT5C2	rs4917999	C	G	0.299205	0.167	0.0134542	2.23601e-35	0.0115	0.0037	0.001687
Fenland	Q92752	TNR	rs2235256	A	G	0.564612	0.2162	0.0131497	9.65215e-61	-0.001	0.004	0.794
Fenland	Q8TEY5	CREB3L4	rs11264736	T	C	0.477137	0.3099	0.0130904	6.70005e-124	-0.0027	0.0039	0.4922
Fenland	P61457	PCBD1	rs55763022	C	G	0.0367793	-0.3007	0.0336417	3.95199e-19	0.0055	0.01	0.5801
Fenland	P49959	MRE11A	rs12796488	A	C	0.173956	-0.112	0.0164658	1.032e-11	-0.0065	0.0053	0.2197
Fenland	P42331	ARHGAP25	rs4854450	T	C	0.164016	-0.2704	0.0165008	2.36505e-60	0.0118	0.0052	0.02426
Fenland	Q6UX71	PLXDC2	rs12412765	A	T	0.115308	-0.1708	0.020676	1.447e-16	-0.0061	0.006	0.302
Fenland	Q9H9Q4	NHEJ1	rs11684596	A	G	0.634195	-0.1806	0.0135098	9.29099e-41	0.0091	0.0041	0.02606
Fenland	Q96DF8	DGCR14	rs7289913	T	C	0.0864811	-0.401	0.0229618	2.70402e-68	0.0015	0.0068	0.829
Fenland	P11766	ADH5	rs62325239	A	G	0.972167	0.5796	0.0320123	2.883e-73	-0.0347	0.0092	0.000157
Fenland	P40394	ADH7	rs113685321	T	C	0.89165	0.4614	0.0222734	2.52e-95	0.0059	0.0063	0.3482
Fenland	Q99941	ATF6B	rs397515530	A	G	0.338966	0.2179	0.0131514	1.17601e-61	0.0099	0.0044	0.0257
Fenland	P35219	CA8	rs28532174	A	G	0.407555	0.2892	0.0133359	2.78992e-104	0.0036	0.0039	0.3569
Fenland	P16930	FAH	rs11555096	T	C	0.0188867	-1.9185	0.0464	0	0.0119	0.0137	0.3857
Fenland	O00151	PDLIM1	rs10786197	A	G	0.906561	-0.1647	0.023048	8.93798e-13	0.0161	0.0073	0.02781
Fenland	P46063	RECQL	rs74626198	T	C	0.974155	0.259	0.0373669	4.17099e-12	-0.0066	0.0122	0.5856
Fenland	P06737	PYGL	rs148143618	T	C	0.00497018	-0.7194	0.064898	1.48199e-28	0.0234	0.0248	0.3445
Fenland	P30838	ALDH3A1	rs887241	A	C	0.355865	-0.1897	0.0141604	6.33994e-41	-0.0011	0.0041	0.7811
Fenland	O14791	APOL1	rs136149	A	G	0.628231	0.4695	0.0142	9.99144e-240	-0.0061	0.0051	0.2281
Fenland	P13987	CD59	rs831636	A	G	0.296223	-0.1579	0.0136837	8.36396e-31	-0.0054	0.0041	0.1913
Fenland	P07148	FABP1	rs2241883	T	C	0.652087	0.1934	0.0140778	6.01803e-43	-0.0041	0.0041	0.3092
Fenland	Q9H7M9	C10orf54	rs10762477	A	G	0.869781	-0.7208	0.0174	0	0.0005	0.0056	0.9231
Fenland	O43524	FOXO3	rs768023	A	G	0.5666	-0.0877	0.0131276	2.38e-11	0.0026	0.004	0.5164
Fenland	Q9UHB6	LIMA1	rs10783342	T	C	0.44334	-0.1777	0.013319	1.322e-40	-0.01	0.0036	0.005054
Fenland	Q9P0W2	HMG20B	rs76422466	T	C	0.00994036	-0.5113	0.0604874	2.83899e-17	0.0293	0.0201	0.1448
Fenland	P68106	FKBP1B	rs72783611	T	C	0.217694	-0.3641	0.01549	3.57993e-122	-0.0156	0.0049	0.001497
Fenland	O75190	DNAJB6	rs12670017	A	G	0.515905	0.1734	0.0124342	3.35498e-44	0.0034	0.0039	0.3818
Fenland	Q9UN19	DAPP1	rs2162386	A	C	0.501988	0.0954	0.0132369	5.714e-13	-0.0013	0.0039	0.7427
Fenland	Q00613	HSF1	rs3757976	A	G	0.498012	0.1076	0.0127377	2.979e-17	-0.0001	0.004	0.9789
Fenland	P37802	TAGLN2	rs2789422	A	G	0.429423	-0.1413	0.0135537	1.90301e-25	0.0029	0.0039	0.4625
Fenland	Q8TDB6	DTX3L	rs185035853	T	C	0.975149	0.4444	0.0659375	1.587e-11	0.0328	0.026	0.2067
Fenland	Q8IYB5	SMAP1	rs1917342	A	G	0.685885	0.4868	0.0133	2.70685e-293	0.0044	0.0042	0.2899
Fenland	Q9UI08	EVL	rs113693393	A	G	0.807157	-0.4332	0.0184044	1.66999e-122	-0.0059	0.0103	0.5675
Fenland	P52594	AGFG1	rs11679534	T	C	0.698807	-0.1771	0.0139065	3.77599e-37	-0.0092	0.0039	0.01845
Fenland	P29373	CRABP2	rs3806412	T	G	0.615308	0.3102	0.0133881	9.17998e-119	-0.0017	0.0041	0.6698
Fenland	P29034	S100A2	rs55955983	T	G	0.946322	0.3348	0.0303357	2.548e-28	0.0065	0.0093	0.4849
Fenland	P09564	CD7	rs114078868	A	T	0.0377734	-0.7751	0.0313168	3.07995e-135	0.0205	0.0117	0.0806
Fenland	P22681	CBL	rs76683040	T	C	0.0864811	-0.3947	0.0239935	8.34609e-61	0.0037	0.0085	0.6635
Fenland	P34931	HSPA1L	rs547154	T	G	0.0884692	0.2368	0.0226428	1.346e-25	-0.0272	0.0072	0.0001457
Fenland	Q15418	RPS6KA1	rs11589734	A	G	0.502982	0.1845	0.0133498	1.91902e-43	0.0074	0.0037	0.04245
Fenland	P49247	RPIA	rs2176053	T	C	0.028827	-0.6712	0.0350866	1.42603e-81	0.01	0.0113	0.3751
Fenland	P34896	SHMT1	rs4398149	A	G	0.383698	-0.8779	0.0103	0	0.0013	0.004	0.7531
Fenland	Q63HQ2	EGFLAM	rs2589775	A	G	0.765408	0.1216	0.0153837	2.691e-15	0.0113	0.0048	0.01752
Fenland	Q9BSQ5	CCM2	rs7805382	T	C	0.207753	0.1449	0.0151856	1.402e-21	0.0099	0.0047	0.03656
Fenland	Q9NP81	SARS2	rs10425217	T	C	0.332008	0.2785	0.0128034	6.61e-105	0.0018	0.004	0.6628
Fenland	P30626	SRI	rs77010538	A	G	0.188867	0.2032	0.0161518	2.69799e-36	-0.0042	0.0049	0.3898
Fenland	O95721	SNAP29	rs73159197	A	G	0.924453	0.2949	0.023361	1.565e-36	0.0011	0.0075	0.8811
Fenland	P62070	RRAS2	rs112170428	A	G	0.255467	0.1186	0.0156068	2.978e-14	0.0047	0.005	0.3545
Fenland	P07320	CRYGD	rs11690925	T	C	0.299205	-0.295	0.0148184	3.48807e-88	0.0032	0.0042	0.442
Fenland	Q13790	APOF	rs2643623	C	G	0.930417	0.3222	0.0266051	9.297e-34	-0.019	0.0086	0.02751
Fenland	O15533	TAPBP	rs455567	A	G	0.519881	-0.4652	0.0122	0	0.012	0.0036	0.0008635
Fenland	P16152	CBR1	rs16993864	A	C	0.027833	-1.1984	0.0484232	3.22002e-135	0.0416	0.0136	0.00219
Fenland	O95786	DDX58	rs7045087	T	C	0.719682	-0.351	0.0144306	1.10997e-130	0.0045	0.0042	0.2793
Fenland	Q9H4A4	RNPEP	rs11810017	T	C	0.696819	-0.3211	0.0136775	7.09012e-122	0.0005	0.0041	0.901
Fenland	P50479	PDLIM4	rs17693348	C	G	0.89662	0.4906	0.0228614	3.70008e-102	-0.0024	0.0068	0.7243
Fenland	Q6PI48	DARS2	rs58825445	T	C	0.739563	0.2059	0.0142831	4.12503e-47	-0.0169	0.0045	0.0001572
Fenland	Q6NVY1	HIBCH	rs291466	A	G	0.402584	-0.2418	0.0125609	1.40702e-82	-0.0053	0.0039	0.1728
Fenland	Q96FJ0	STAMBPL1	rs1147606	A	C	0.523857	0.2549	0.0125802	2.77999e-91	-0.0004	0.0039	0.9232
Fenland	Q9UL26	RAB22A	rs12480383	T	C	0.0745527	0.213	0.0243723	2.343e-18	0.0034	0.0076	0.6572
Fenland	P61244	MAX	rs762810	A	C	0.332008	-0.2277	0.0127972	8.01801e-71	-0.0177	0.0037	1.418e-06
Fenland	O15296	ALOX15B	rs8073913	A	G	0.641153	0.2146	0.0138275	2.549e-54	0.0011	0.004	0.7822
Fenland	Q5VWZ2	LYPLAL1	rs12093892	T	G	0.121272	0.3702	0.0198459	1.17798e-77	0.003	0.006	0.6186
Fenland	Q9HB71	CACYBP	rs61828152	A	G	0.10835	-0.3595	0.0193802	8.17119e-77	0.0144	0.0062	0.02063
Fenland	P78417	GSTO1	rs4925	A	C	0.336978	-0.9564	0.011	0	0.02	0.0038	1.832e-07
Fenland	Q6PHR2	ULK3	rs2290574	T	C	0.310139	0.1746	0.0148711	7.86194e-32	-0.0006	0.0042	0.889
Fenland	Q96NW4	ANKRD27	rs12151311	T	C	0.355865	-0.1618	0.0137281	4.60603e-32	0.0013	0.0041	0.7516
Fenland	O43447	PPIH	rs55751014	T	C	0.0318091	0.2204	0.0345261	1.73e-10	-0.0131	0.0112	0.2443
Fenland	Q15126	PMVK	rs56720968	A	G	0.0626243	-0.2011	0.0255563	3.578e-15	-0.0179	0.008	0.02535
Fenland	Q9BV57	ADI1	rs13393515	A	G	0.615308	-0.1784	0.0145343	1.24301e-34	0.0015	0.0073	0.8422
Fenland	Q9HB21	PLEKHA1	rs10788274	A	G	0.54175	-0.5247	0.0124	0	0.0045	0.0039	0.247
Fenland	Q15691	MAPRE1	rs242531	A	T	0.473161	0.0803	0.0124323	1.054e-10	0.0075	0.0041	0.07188
Fenland	Q9NZA1	CLIC5	rs35822882	T	G	0.0228628	-1.0454	0.0356	1.52993e-189	-0.0095	0.0132	0.4717
Fenland	Q9NS18	GLRX2	rs148212596	A	G	0.982107	-1.2211	0.0463	2.74905e-153	0.0054	0.0152	0.7197
Fenland	P60520	GABARAPL2	rs201560860	A	T	0.121272	-0.141	0.0194888	4.65799e-13	-0.0015	0.0065	0.8123
Fenland	O14907	TAX1BP3	rs486474	A	G	0.531809	0.1433	0.0126514	9.66598e-30	0.0014	0.0035	0.6849
Fenland	O14737	PDCD5	rs4499344	A	G	0.319085	0.3901	0.0137	2.42757e-178	0.0029	0.0036	0.4183
Fenland	Q96F10	SAT2	rs858522	A	C	0.567594	-0.4588	0.0128	2.30128e-281	0.0162	0.0034	2.322e-06
Fenland	Q13137	CALCOCO2	rs550510	A	G	0.172962	-0.157	0.018842	7.91799e-17	-0.0086	0.0063	0.1766
Fenland	O60760	HPGDS	rs6532479	A	C	0.641153	0.4252	0.0127	9.32383e-246	-0.0067	0.0042	0.1126
Fenland	O75771	RAD51L3	rs4796033	T	C	0.129225	-0.1066	0.018631	1.055e-08	0.0044	0.0054	0.4204
Fenland	O00762	UBE2C	rs6130929	A	G	0.659046	-0.2356	0.0141723	4.67499e-62	0.0008	0.0041	0.8412
Fenland	Q8TF42	UBASH3B	rs7116968	T	C	0.257455	-0.2099	0.0146062	7.90997e-47	-0.0072	0.0045	0.1097
Fenland	Q8TCD5	NT5C	rs78625720	A	G	0.0248509	-1.7173	0.0346	0	0.0022	0.012	0.8539
Fenland	O95379	TNFAIP8	rs1032859	A	T	0.892644	0.3201	0.018556	1.10898e-66	0.0067	0.0058	0.2519
Fenland	P36405	ARL3	rs12764388	A	G	0.112326	0.3264	0.0197617	2.77894e-61	-0.0113	0.0056	0.04582
Fenland	O75382	TRIM3	rs60616451	T	C	0.83002	0.2397	0.0165315	1.21798e-47	0.0087	0.0053	0.0996
Fenland	P11586	MTHFD1	rs11158538	T	C	0.464215	-0.1263	0.0127749	4.75898e-23	-0.0522	0.0036	9.088e-48
Fenland	P28676	GCA	rs17783344	T	G	0.842942	0.586	0.0191	1.03199e-206	0.0058	0.0057	0.3133
Fenland	P20618	PSMB1	rs13207114	A	G	0.593439	0.3331	0.0127774	8.08003e-150	-0.0086	0.0039	0.02882
Fenland	Q9NVA2	SEPTIN11	rs7683005	T	C	0.349901	-0.1094	0.0135081	5.548e-16	0.0071	0.0041	0.08294
Fenland	P43378	PTPN9	rs77716675	A	G	0.763419	0.1558	0.0150377	3.74601e-25	0.0011	0.0043	0.8
Fenland	O14717	TRDMT1	rs6602180	T	C	0.505964	0.5259	0.0119	0	0.0057	0.0033	0.08424
Fenland	P32019	INPP5B	rs548589654	T	C	0.164016	-0.4056	0.0177615	2.01998e-115	-0.0145	0.0057	0.0116
Fenland	P49407	ARRB1	rs562946	A	C	0.762425	-0.1126	0.013816	3.64e-16	0.0077	0.0046	0.09432
Fenland	Q96AT9	RPE	rs2286963	T	G	0.686879	0.115	0.0134633	1.322e-17	0.0023	0.0041	0.5691
Fenland	Q07866	KLC1	rs61637848	T	C	0.298211	0.1435	0.0134956	2.09001e-26	0.0055	0.0041	0.1767
Fenland	Q9NTK5	OLA1	rs115330285	A	G	0.199801	0.1458	0.0154259	3.33501e-21	-0.0204	0.005	5.014e-05
Fenland	Q13011	ECH1	rs2229259	T	C	0.0795229	0.7184	0.02	1.4887e-282	0.0068	0.0064	0.2864
Fenland	P14868	DARS	rs2304371	A	G	0.748509	-0.1585	0.0178925	8.113e-19	0.025	0.0048	2.083e-07
Fenland	Q13045	FLII	rs138865936	T	C	0.0248509	0.5037	0.0384396	3.13696e-39	-0.0193	0.0135	0.1532
Fenland	Q6YP21	CCBL2	rs1409152	T	C	0.477137	-0.4176	0.0123	1.17018e-252	0.0134	0.0039	0.0005153
Fenland	Q9Y6U3	SCIN	rs1118998	A	G	0.380716	-0.1298	0.0132341	1.04e-22	0.0007	0.004	0.8578
Fenland	Q9NSB8	HOMER2	rs34347059	A	G	0.932406	0.2049	0.0257345	1.692e-15	0.0167	0.0073	0.02163
Fenland	O15143	ARPC1B	rs75944999	A	G	0.0337972	0.2837	0.0335935	3.03802e-17	0.0046	0.0092	0.6218
Fenland	P48426	PIP4K2A	rs7098978	C	G	0.713718	0.2208	0.0139976	4.69102e-56	-0.0018	0.0041	0.6729
Fenland	Q8TDX7	NEK7	rs142662761	A	G	0.988072	0.6151	0.0634463	3.17199e-22	-0.0079	0.0189	0.6751
Fenland	O75843	AP1G2	rs12886523	T	C	0.0874751	-0.3273	0.0226853	3.45695e-47	-0.0079	0.0068	0.2412
Fenland	Q9P2B2	PTGFRN	rs4233450	T	G	0.814115	0.7066	0.0159	0	-0.0042	0.0049	0.3943
Fenland	Q6IQ23	PLEKHA7	rs425325	A	G	0.130219	1.0947	0.0194	0	0.018	0.0065	0.005687
Fenland	Q92556	ELMO1	rs7808005	T	C	0.266402	-0.1832	0.0152956	4.67499e-33	-0.0072	0.004	0.0704
Fenland	Q9NPB8	GPCPD1	rs6085222	A	G	0.54175	0.1274	0.0130766	1.98401e-22	-0.0077	0.0041	0.06005
Fenland	Q9NZQ0	DNAJC27	rs10179344	A	T	0.104374	0.154	0.0211392	3.216e-13	-0.0282	0.0066	1.889e-05
Fenland	Q9Y2V2	CARHSP1	rs62033507	A	C	0.496024	-0.0862	0.0135964	2.299e-10	-0.0025	0.0039	0.5273
Fenland	P14621	ACYP2	rs7559380	A	T	0.524851	0.3606	0.0121	3.71867e-195	-0.0106	0.0039	0.006325
Fenland	Q8NDI1	EHBP1	rs73934251	A	C	0.128231	0.1577	0.0207464	2.931e-14	0.0055	0.0062	0.375
Fenland	Q96BS2	TESC	rs59756806	T	C	0.629225	0.6989	0.0118	0	-0.0014	0.0041	0.7337
Fenland	Q9NP87	POLM	rs142059440	C	G	0.0208748	0.7037	0.0593574	2.02e-32	-0.0004	0.0133	0.9738
Fenland	Q9NQ75	CASS4	rs67041321	T	G	0.894632	0.2101	0.0213463	7.38903e-23	0.0018	0.0066	0.7809
Fenland	O75521	ECI2	rs620484	A	G	0.332008	-0.7089	0.0119	0	0.0097	0.0042	0.02049
Fenland	Q7L0J3	SV2A	rs16836630	C	G	0.0894632	-0.3763	0.0242496	2.63098e-54	0	0.0089	0.9977
Fenland	P43353	ALDH3B1	rs2010404	A	C	0.223658	0.1507	0.0154039	1.329e-22	-0.0019	0.0048	0.6864
Fenland	P46783	RPS10	rs7774954	A	C	0.0815109	0.1827	0.0251189	3.50501e-13	0.0038	0.0093	0.6845
Fenland	Q99816	TSG101	rs1395319	T	G	0.639165	-0.263	0.0131196	2.16998e-89	0.0021	0.004	0.598
Fenland	O14618	CCS	rs498045	A	G	0.487078	-0.1703	0.0134677	1.19099e-36	-0.0016	0.0039	0.6699
Fenland	Q9H3U1	UNC45A	rs7173521	T	C	0.0377734	-0.2643	0.0374468	1.689e-12	-0.0151	0.0122	0.2137
Fenland	P26640	VARS	rs387608	A	G	0.141153	0.1868	0.0195333	1.142e-21	-0.0186	0.0063	0.00293
Fenland	P35070	BTC	rs6827826	C	G	0.12326	-0.5651	0.0189	1.99912e-196	0.0054	0.0056	0.3346
Fenland	Q8WVN6	SECTM1	rs76751285	A	G	0.962227	0.6096	0.0327464	2.39197e-77	-0.0145	0.0104	0.164
Fenland	Q9BXY4	RSPO3	rs1892172	A	G	0.5	0.2941	0.0129529	3.97006e-114	0	0.0038	0.9964
Fenland	P05451	REG1A	rs34649458	A	G	0.0616302	0.5688	0.028788	6.81804e-87	-0.0064	0.0098	0.5117
Fenland	Q9BQB4	SOST	rs6503468	T	C	0.562624	0.071	0.01273	2.442e-08	-0.0039	0.004	0.3376
Fenland	Q96BQ1	FAM3D	rs17551388	A	C	0.11332	-0.4004	0.0222253	1.47198e-72	0.0016	0.0064	0.7985
Fenland	O95274	LYPD3	rs35107209	C	G	0.785288	-0.1923	0.0160581	4.78697e-33	-0.0049	0.0047	0.296
Fenland	Q7Z3B1	NEGR1	rs2126077	A	T	0.543738	-0.1881	0.0132532	1.016e-45	0.0132	0.004	0.000866
Fenland	Q12841	FSTL1	rs1147707	T	C	0.353877	-0.3139	0.0138223	3.59002e-114	-0.0062	0.0042	0.1362
Fenland	P10451	SPP1	rs2853749	T	C	0.33499	-0.1009	0.0148144	9.69498e-12	0.008	0.0042	0.05498
Fenland	P51884	LUM	rs1803343	T	C	0.985089	0.6119	0.0491246	1.29601e-35	0.0116	0.0159	0.4673
Fenland	Q8N6Q3	CD177	rs79338083	T	C	0.0159046	1.7704	0.0503	2.23647e-271	0.0032	0.0144	0.8229
Fenland	Q9H4F8	SMOC1	rs1958078	A	C	0.16998	-0.3939	0.0171553	1.14996e-116	-0.0028	0.0057	0.6216
Fenland	Q9UK55	SERPINA10	rs12434093	T	C	0.833996	-0.945	0.0153	0	0.001	0.006	0.8627
Fenland	O43155	FLRT2	rs61980102	T	G	0.685885	0.2221	0.0137976	2.67698e-58	-0.0261	0.004	1.194e-10
Fenland	Q9NZU0	FLRT3	rs6135223	C	G	0.333996	-0.6507	0.0126	0	-0.0103	0.0042	0.01282
Fenland	Q6UXK2	ISLR2	rs751527	T	C	0.604374	-0.1702	0.0135168	2.34498e-36	-0.0008	0.0041	0.8497
Fenland	P04004	VTN	rs3093692	A	G	0.499006	1.1176	0.0083	0	0.0054	0.0039	0.1613
Fenland	P52789	HK2	rs687506	C	G	0.728628	-0.1088	0.0149202	3.05099e-13	0.0062	0.0043	0.1529
Fenland	Q13591	SEMA5A	rs17329324	C	G	0.918489	-1.5247	0.0173	0	0.0102	0.007	0.145
Fenland	Q9BYB0	SHANK3	rs9616907	C	G	0.449304	-0.5143	0.012	0	-0.0008	0.004	0.8433
Fenland	P15291	B4GALT1	rs7019909	T	C	0.101392	0.4131	0.0217537	2.06797e-80	0.0125	0.0064	0.04946
Fenland	P07954	FH	rs12120348	T	G	0.293241	-0.1682	0.0147157	2.96101e-30	-0.0032	0.0044	0.4705
Fenland	P29120	PCSK1	rs13169290	A	G	0.260437	-1.0678	0.0109	0	0.0131	0.0043	0.002398
Fenland	O15263	DEFB4A	rs56970666	T	C	0.712724	0.1462	0.0162736	2.61399e-19	-0.002	0.0076	0.7921
Fenland	P20155	SPINK2	rs28656303	A	G	0.987078	-0.7186	0.045526	3.98607e-56	0.011	0.014	0.43
Fenland	Q14C87	TMEM132D	rs61943557	A	G	0.0695825	0.4012	0.0263499	2.38101e-52	-0.0073	0.0077	0.3468
Fenland	Q9BRX8	FAM213A	rs11202815	A	G	0.430417	-0.1315	0.0135499	2.87399e-22	-0.0179	0.0037	1.412e-06
Fenland	Q9NR34	MAN1C1	rs2072748	T	C	0.514911	-0.251	0.0134355	6.95308e-78	0.0035	0.0039	0.3698
Fenland	Q9NVD7	PARVA	rs4757383	A	T	0.923459	-0.2526	0.0229891	4.37297e-28	-0.0108	0.0074	0.1453
Fenland	Q9H2X0	CHRD	rs9870912	T	C	0.0337972	-0.2259	0.0375986	1.876e-09	-0.0192	0.0109	0.07781
Fenland	Q15427	SF3B4	rs72692816	A	G	0.909543	0.1985	0.0251197	2.74099e-15	-0.002	0.0074	0.7838
Fenland	P40818	USP8	rs62016938	T	C	0.182903	0.1322	0.0167294	2.73899e-15	-0.0087	0.0057	0.125
Fenland	O15335	CHAD	rs184613584	A	C	0.99006	0.5522	0.070343	4.157e-15	-0.0033	0.0205	0.8736
Fenland	Q92626	PXDN	rs34008669	A	G	0.471173	-0.1395	0.0129768	5.93099e-27	-0.0025	0.0039	0.5185
Fenland	P23677	ITPKA	rs316617	T	C	0.617296	-0.2308	0.0132847	1.31399e-67	-0.0021	0.004	0.5956
Fenland	Q15560	TCEA2	rs34848242	A	G	0.32505	-0.3288	0.013348	5.60001e-134	-0.0028	0.0044	0.5169
Fenland	P53367	ARFIP1	rs6850467	T	C	0.397614	0.3204	0.0125803	4.41003e-143	-0.0001	0.0039	0.9739
Fenland	Q86VW2	ARHGEF25	rs10437954	A	G	0.906561	-0.3032	0.0231749	4.111e-39	-0.0032	0.0066	0.6303
Fenland	Q9Y5P4	COL4A3BP	rs9791146	T	C	0.0924453	0.185	0.0221501	6.70498e-17	0.0071	0.0072	0.3234
Fenland	Q9UNA4	POLI	rs117829149	T	C	0.026839	-0.4904	0.0430348	4.40601e-30	-0.0032	0.0138	0.8137
Fenland	Q92619	HMHA1	rs7251797	A	G	0.65507	-0.2007	0.0136275	4.29e-49	-0.0034	0.004	0.3923
Fenland	Q8N9N8	EIF1AD	rs72930942	A	G	0.0258449	0.793	0.0410262	3.05599e-83	-0.037	0.0109	0.0006712
Fenland	Q9UH65	SWAP70	rs6483656	C	G	0.66501	-0.7135	0.0123	0	0.0019	0.0041	0.6466
Fenland	Q8N6N7	ACBD7	rs72774385	C	G	0.944334	0.328	0.0284319	8.65197e-31	0.0158	0.0077	0.03851
Fenland	O94929	ABLIM3	rs114464628	A	G	0.028827	-0.4446	0.0335138	3.63703e-40	-0.0044	0.0112	0.6934
Fenland	Q9Y3B8	REXO2	rs7117153	A	G	0.148111	-0.1711	0.0170128	8.54294e-24	-0.0028	0.0054	0.6071
Fenland	Q13636	RAB31	rs12607866	T	C	0.702783	-0.3484	0.0141336	3.64008e-134	-0.0062	0.0044	0.1547
Fenland	Q9Y6D9	MAD1L1	rs1639916	A	G	0.629225	0.1249	0.0139922	4.402e-19	0.0029	0.0039	0.4542
Fenland	O94973	AP2A2	rs113999096	T	C	0.900596	-0.1981	0.0220858	2.97699e-19	-0.029	0.0066	1.083e-05
Fenland	O95544	NADK	rs4648629	A	C	0.420477	-0.2075	0.0135319	4.52603e-53	0.0115	0.004	0.003724
Fenland	O14879	IFIT3	rs2274878	C	G	0.739563	0.1338	0.015213	1.429e-18	-0.0004	0.0041	0.9319
Fenland	Q96T60	PNKP	rs2305922	T	G	0.574553	0.1322	0.0127612	3.78798e-25	0.0215	0.0036	3.236e-09
Fenland	Q9NRA1	PDGFC	rs72685527	A	T	0.832008	-0.1526	0.0178014	1.014e-17	0.0057	0.0049	0.245
Fenland	Q9NS85	CA10	rs117399000	A	G	0.0328032	-0.616	0.0378218	1.223e-59	0.0057	0.011	0.6065
Fenland	P22607	FGFR3	rs4533828	A	G	0.605368	-0.1121	0.0134366	7.251e-17	0.0172	0.0038	6.217e-06
Fenland	P08246	ELANE	rs10409474	C	G	0.892644	-0.4001	0.0242063	2.27699e-61	-0.0093	0.0068	0.1732
Fenland	P09529	INHBB	rs17050272	A	G	0.450298	0.3017	0.0132301	4.18008e-115	-0.0033	0.0039	0.3962
Fenland	P07333	CSF1R	rs572474264	A	C	0.00894632	-0.8206	0.0581303	3.00302e-45	0.005	0.0217	0.8184
Fenland	Q01344	IL5RA	rs77400868	A	G	0.871769	-0.4919	0.0190038	1e-147	0.0005	0.0056	0.9289
Fenland	O95388	WISP1	rs35472615	A	G	0.271372	0.6636	0.0139	0	-0.0051	0.0047	0.271
Fenland	P21695	GPD1	rs74493606	A	G	0.980119	-0.4156	0.0602087	5.104e-12	0.0218	0.0157	0.1631
Fenland	P07355	ANXA2	rs8033800	A	T	0.582505	-0.781	0.0116	0	-0.0091	0.004	0.02399
Fenland	P24158	PRTN3	rs6510982	C	G	0.220676	-0.7142	0.0162	0	0.0123	0.0066	0.06113
Fenland	P29460	IL12B	rs4244437	A	G	0.694831	0.4884	0.0135	1.36143e-286	0.0002	0.005	0.9639
Fenland	P08476	INHBA	rs56363162	A	G	0.227634	-0.0895	0.0149046	1.915e-09	0.0005	0.0053	0.9192
Fenland	Q92765	FRZB	rs288326	A	G	0.124254	0.6002	0.0198	7.6965e-202	0.003	0.0062	0.6265
Fenland	P80075	CCL8	rs1133763	A	C	0.848907	1.2391	0.014	0	0.0058	0.0053	0.2669
Fenland	Q9UKG9	CROT	rs31653	A	G	0.106362	-0.7618	0.0194	0	0.0084	0.0061	0.169
Fenland	Q9HC16	APOBEC3G	rs6519166	A	C	0.635189	-0.1833	0.0133276	4.856e-43	0.0024	0.0041	0.564
Fenland	O00233	PSMD9	rs7971607	A	G	0.563618	0.1098	0.0137041	1.127e-15	-0.0148	0.0039	0.0001493
Fenland	O15068	MCF2L	rs3011487	T	C	0.560636	-0.3999	0.0126	4.63525e-221	0.0035	0.0038	0.3625
Fenland	Q9C005	DPY30	rs115631838	A	G	0.0477137	0.2427	0.0303873	1.384e-15	0.0191	0.009	0.03404
Fenland	P0DMM9	SULT1A3	rs148788997	C	G	0.115308	0.3053	0.0191675	4.04897e-57	0.0076	0.0062	0.2169
Fenland	Q9BQG2	NUDT12	rs6880267	C	G	0.837972	1.036	0.0151	0	-0.005	0.0055	0.3657
Fenland	Q9Y5P4	COL4A3BP	rs9791146	T	C	0.0924453	0.2213	0.0224358	5.97998e-23	0.0071	0.0072	0.3234
Fenland	Q96EK6	GNPNAT1	rs76219229	A	G	0.0974155	0.163	0.0213038	1.991e-14	0.0127	0.0057	0.02682
Fenland	P28838	LAP3	rs7678654	T	G	0.347913	-0.0919	0.0135947	1.38e-11	-0.0005	0.0043	0.9065
Fenland	O60684	KPNA6	rs72666722	T	G	0.0168986	0.5818	0.0446911	9.63603e-39	0.0144	0.0148	0.3294
Fenland	Q9BPX1	HSD17B14	rs35321803	T	C	0.0357853	-0.3542	0.0358808	5.52896e-23	0.0091	0.0105	0.3905
Fenland	Q8NG68	TTL	rs142185492	T	C	0.0745527	0.1933	0.0233117	1.114e-16	0.0295	0.0081	0.0002767
Fenland	Q9NS28	RGS18	rs1175169	T	C	0.512922	0.1241	0.0127412	2.03501e-22	-0.0017	0.0038	0.6558
Fenland	Q08257	CRYZ	rs28602706	T	C	0.455268	0.954	0.0096	0	0.0061	0.0039	0.1177
Fenland	O43813	LANCL1	rs3856349	T	C	0.515905	-0.1212	0.0125613	4.97798e-22	0.0035	0.0039	0.37
Fenland	Q9HBL8	NMRAL1	rs11557236	A	G	0.083499	-1.1035	0.021	0	-0.0166	0.0063	0.008172
Fenland	Q8N142	ADSSL1	rs72715968	A	T	0.807157	-0.4808	0.0156	1.39186e-208	-0.0012	0.0053	0.825
Fenland	Q14749	GNMT	rs6458314	A	C	0.588469	-0.4001	0.0133	8.15773e-199	-0.0087	0.004	0.03128
Fenland	P21580	TNFAIP3	rs59693083	A	G	0.911531	-0.4334	0.0233063	3.47499e-77	0.0112	0.0067	0.0973
Fenland	P31949	S100A11	rs3001979	T	C	0.0357853	0.213	0.0350369	1.207e-09	-0.0274	0.01	0.006141
Fenland	Q96C10	DHX58	rs4796772	T	C	0.810139	0.5458	0.0164	7.39752e-243	-0.0048	0.005	0.3356
Fenland	P23560	BDNF	rs79808408	T	G	0.978131	-0.3001	0.0404629	1.201e-13	0.004	0.0116	0.7285
Fenland	Q9NPH3	IL1RAP	rs724609	A	G	0.83002	-1.3925	0.0126	0	-0.0009	0.0055	0.8757
Fenland	Q13261	IL15RA	rs8177683	T	C	0.298211	0.3606	0.0133	6.95985e-162	-0.0007	0.0042	0.8652
Fenland	Q86UL8	MAGI2	rs73147474	A	C	0.863817	-0.9101	0.0162	0	0.0005	0.0054	0.9292
Fenland	Q99959	PKP2	rs9919823	T	C	0.965209	-0.3166	0.0383616	1.544e-16	0.0077	0.0105	0.4588
Fenland	P01036	CST4	rs7263473	A	G	0.128231	-0.5018	0.0206782	4.35999e-130	0.0105	0.006	0.07888
Fenland	Q13478	IL18R1	rs3771170	A	T	0.781312	-0.6408	0.014	0	0.0094	0.0046	0.04315
Fenland	Q9H4E7	DEF6	rs45482297	A	G	0.0308151	-0.6978	0.0356082	1.65201e-85	0.0314	0.0097	0.001158
Fenland	O75828	CBR3	rs60376898	A	C	0.354871	-0.5343	0.0127	0	-0.0072	0.0037	0.05067
Fenland	P02747	C1QC	rs75380810	T	C	0.959245	-0.9639	0.0347	7.97826e-170	0.0055	0.0098	0.574
Fenland	P26992	CNTFR	rs10972159	A	G	0.0178926	-0.7266	0.0497064	2.16201e-48	0.0072	0.0123	0.5592
Fenland	P52306	RAP1GDS1	rs4699632	A	G	0.926441	0.2066	0.0253381	3.529e-16	0.0058	0.0075	0.4401
Fenland	P49914	MTHFS	rs11855622	C	G	0.708748	0.4873	0.0128	0	0.005	0.004	0.2142
Fenland	P35442	THBS2	rs74507247	A	G	0.0974155	0.2143	0.0226832	3.46998e-21	-0.0021	0.0062	0.7321
Fenland	Q969Z4	RELT	rs11824050	A	C	0.207753	0.102	0.0163311	4.218e-10	-0.0142	0.0054	0.008317
Fenland	Q8IYJ0	PIANP	rs11064321	C	G	0.361829	0.1437	0.0146892	1.336e-22	-0.0017	0.0062	0.7894
Fenland	Q9H7M9	C10orf54	rs10762477	A	G	0.869781	-0.861	0.017	0	0.0005	0.0056	0.9231
Fenland	P27930	IL1R2	rs2310170	T	G	0.565606	0.4365	0.0128	6.99265e-255	0.0096	0.0039	0.01335
Fenland	Q86SJ2	AMIGO2	rs1101752	A	G	0.692843	-0.1043	0.0148061	1.863e-12	-0.0072	0.0043	0.09281
Fenland	P05161	ISG15	rs2465124	A	G	0.957256	1.2061	0.0339	3.0485e-277	0.0111	0.011	0.3129
Fenland	P31946	YWHAB	rs6017444	A	G	0.2833	-0.1509	0.0138393	1.106e-27	-0.002	0.0044	0.6588
Fenland	P08758	ANXA5	rs9995591	A	G	0.0705765	0.3784	0.023786	5.52906e-57	0.0149	0.0073	0.04111
Fenland	Q9P0K8	FOXJ2	rs12831827	C	G	0.581511	-0.1678	0.013585	4.75802e-35	-0.0102	0.004	0.01043
Fenland	Q96MH2	HEXIM2	rs11657325	A	G	0.274354	0.1353	0.0140085	4.52903e-22	-0.0092	0.0045	0.04028
Fenland	Q96R05	RBP7	rs1220424	A	T	0.759443	0.2213	0.0162016	1.78097e-42	-0.0072	0.0045	0.1131
Fenland	Q9NRW1	RAB6B	rs10212397	A	G	0.167992	-0.4532	0.0174451	8.61985e-149	-0.0088	0.0054	0.1051
Fenland	P48147	PREP	rs12192054	A	C	0.858847	0.2176	0.0193069	1.83399e-29	0.0053	0.0051	0.2925
Fenland	Q96AW1	VOPP1	rs182890379	A	G	0.0139165	-0.3213	0.0488017	4.58601e-11	-0.0288	0.0172	0.09367
Fenland	P55854	SUMO3	rs7282882	T	G	0.402584	-0.0822	0.0128152	1.415e-10	0.0002	0.004	0.9628
Fenland	P52758	HRSP12	rs35361755	C	G	0.291252	-0.3356	0.0138361	5.79013e-130	0.003	0.0042	0.4743
Fenland	Q9NVM6	DNAJC17	rs3743033	C	G	0.638171	0.1567	0.0128979	5.79102e-34	0.0031	0.0039	0.4236
Fenland	P35236	PTPN7	rs76841249	T	C	0.00497018	-0.411	0.057561	9.31599e-13	0.0195	0.0221	0.3777
Fenland	Q15828	CST6	rs2276017	T	C	0.0258449	0.301	0.0418429	6.31199e-13	-0.0375	0.0109	0.0005563
Fenland	O75462	CRLF1	rs4808828	A	G	0.228628	0.2576	0.0165363	1.02898e-54	0.0051	0.0048	0.2888
Fenland	Q14696	MESDC2	rs2663945	A	G	0.250497	-0.0816	0.0144239	1.538e-08	0.0027	0.0044	0.5402
Fenland	Q9H6E4	CCDC134	rs11703145	T	C	0.412525	-0.152	0.0127468	8.81803e-33	-0.0196	0.0036	6.122e-08
Fenland	Q06141	REG3A	rs4459759	A	G	0.0695825	0.4466	0.0290305	2.10102e-53	-0.0125	0.0091	0.1678
Fenland	Q2TAL6	VWC2	rs1974955	A	C	0.482107	-0.2511	0.0121739	1.59999e-94	0.007	0.0039	0.07273
Fenland	P78560	CRADD	rs56944668	T	C	0.15507	-0.1563	0.0178339	1.881e-18	0	0.0053	0.9966
Fenland	P32455	GBP1	rs12089335	T	C	0.301193	-0.1526	0.0144331	3.97797e-26	0.0083	0.0043	0.05574
Fenland	Q99470	SDF2	rs704	A	G	0.449304	0.3094	0.0132937	8.08026e-120	0.0069	0.0039	0.07412
Fenland	Q9Y281	CFL2	rs11849114	T	C	0.149105	0.1568	0.0185519	2.86399e-17	0.042	0.005	2.442e-17
Fenland	P01042	KNG1	rs5030062	A	C	0.60835	-0.4816	0.0132	1.92855e-291	-0.0075	0.004	0.0574
Fenland	Q6Q788	APOA5	rs35120633	A	G	0.0666004	1.475	0.0227	0	0.0001	0.0079	0.9921
Fenland	P02654	APOC1	rs5112	C	G	0.442346	-0.289	0.0140772	1.17001e-93	-0.0152	0.0045	0.0007399
Fenland	Q8TDL5	BPIFB1	rs761931	C	G	0.587475	-0.4341	0.0128	4.13341e-252	0.0012	0.0039	0.7665
Fenland	Q8N8U9	BMPER	rs16879245	A	G	0.915507	0.2155	0.0240825	3.60701e-19	0.0201	0.0073	0.005681
Fenland	Q9Y3E2	BOLA1	rs1451641	A	G	0.913519	-1.277	0.0211	0	-0.0014	0.0074	0.8539
Fenland	P15086	CPB1	rs2291671	A	G	0.204771	0.278	0.0156034	5.25201e-71	-0.0104	0.0042	0.01351
Fenland	P14091	CTSE	rs55693327	A	T	0.791252	0.4741	0.0173	2.41578e-165	0.0035	0.0084	0.6805
Fenland	Q9UEF7	KL	rs75839788	T	G	0.0576541	0.2113	0.0319166	3.583e-11	0.0075	0.0089	0.4008
Fenland	P12104	FABP2	rs9994354	C	G	0.26839	-1.0267	0.0117	0	0.0104	0.0049	0.03394
Fenland	O60462	NRP2	rs12465268	A	G	0.225646	-0.1987	0.0150845	1.264e-39	0.019	0.004	1.529e-06
Fenland	P08637	FCGR3A	rs10800573	A	G	0.647117	-1.2441	0.0086	0	0.0004	0.0047	0.9256
Fenland	Q14393	GAS6	rs6602909	T	C	0.637177	0.2879	0.0136359	6.00005e-99	-0.005	0.0041	0.2224
Fenland	Q8IZJ1	UNC5B	rs78747281	T	C	0.054672	0.2109	0.0304248	4.15401e-12	-0.0026	0.008	0.7503
Fenland	P09488	GSTM1	rs36209093	T	C	0.636183	-0.8852	0.0144	0	-0.0041	0.0067	0.5355
Fenland	P00338	LDHA	rs111294128	A	G	0.989066	0.4574	0.0558806	2.716e-16	0.0101	0.018	0.573
Fenland	P16519	PCSK2	rs6044697	A	G	0.479125	-0.1965	0.0135173	7.06499e-48	0.0054	0.0037	0.1397
Fenland	P17900	GM2A	rs248467	A	G	0.322068	0.3786	0.0138	1.05544e-165	0.0052	0.0041	0.2086
Fenland	Q00796	SORD	rs72722075	T	C	0.132207	0.3022	0.019704	4.32704e-53	0.0057	0.0054	0.2879
Fenland	Q96H15	TIMD4	rs6882076	T	C	0.352883	0.2169	0.0139166	9.10691e-55	0.0043	0.004	0.2848
Fenland	P21589	NT5E	rs494688	A	G	0.120278	-0.4368	0.0195595	1.80999e-110	0.0013	0.0061	0.8306
Fenland	P01732	CD8A	rs3020726	A	G	0.858847	-0.3692	0.0173487	1.70002e-100	0.006	0.0056	0.2822
Fenland	P20849	COL9A1	rs3806095	A	G	0.286282	-0.185	0.0154238	3.8e-33	-0.0018	0.0039	0.6465
Fenland	Q03591	CFHR1	rs67908756	T	G	0.808151	0.932	0.0138	0	-0.0079	0.0054	0.1453
Fenland	P07686	HEXB	rs17647023	T	G	0.250497	0.3254	0.0156483	4.83992e-96	0.0021	0.0041	0.6123
Fenland	P54317	PNLIPRP2	rs7910135	A	C	0.535785	0.9976	0.0098	0	0.0067	0.0039	0.08415
Fenland	Q86VZ4	LRP11	rs9689694	T	C	0.368787	0.8034	0.0116	0	0.0098	0.0039	0.0119
Fenland	P55058	PLTP	rs6073958	T	C	0.779324	0.7407	0.0154	0	-0.0023	0.0049	0.6396
Fenland	Q6UW15	REG3G	rs2861742	A	G	0.275348	0.4818	0.0142	2.44102e-252	-0.0027	0.0045	0.5578
Fenland	O95498	VNN2	rs9493423	A	G	0.33996	-0.7208	0.0118	0	-0.0084	0.0042	0.04381
Fenland	P49913	CAMP	rs2305637	T	C	0.203777	0.1369	0.0184518	1.17701e-13	0.0004	0.005	0.9334
Fenland	A8K2U0	A2ML1	rs1558526	A	G	0.26839	-0.3039	0.0151288	9.49989e-90	0.0063	0.0045	0.1664
Fenland	O00468	AGRN	rs3121560	A	C	0.342942	-0.3222	0.0144791	1.05999e-109	-0.0105	0.0042	0.01189
Fenland	P19801	AOC1	rs4725367	T	C	0.539761	-0.7945	0.0108	0	-0.0173	0.0034	3.765e-07
Fenland	Q9HCU0	CD248	rs74818906	T	C	0.00695825	0.3751	0.0635981	3.68e-09	-0.0068	0.0224	0.7612
Fenland	Q14512	FGFBP1	rs28412795	A	G	0.902584	-0.1305	0.0216703	1.722e-09	-0.0114	0.0067	0.09085
Fenland	P41439	FOLR3	rs7939902	T	C	0.0984095	1.1511	0.0212	0	-0.0109	0.0066	0.1015
Fenland	O75882	ATRN	rs118065662	A	G	0.992048	2.1868	0.057	0	-0.043	0.0136	0.001597
Fenland	O00292	LEFTY2	rs1223245	A	G	0.605368	0.2039	0.012523	1.32302e-59	-0.0054	0.0039	0.1638
Fenland	O00292	LEFTY2	rs1223245	A	G	0.605368	0.6435	0.0121	0	-0.0054	0.0039	0.1638
Fenland	Q9Y561	LRP12	rs2942570	T	C	0.406561	-0.1043	0.0139923	9.04901e-14	-0.0055	0.004	0.1666
Fenland	P54802	NAGLU	rs77942990	A	G	0.0367793	1.3027	0.0309	0	-0.0093	0.0101	0.3557
Fenland	O95502	NPTXR	rs74703065	A	G	0.026839	1.3143	0.0459	2.53735e-180	0.0199	0.0116	0.08686
Fenland	Q16651	PRSS8	rs1060506	T	C	0.296223	0.093	0.0143718	9.735e-11	0.0076	0.0043	0.07378
Fenland	P06276	BCHE	rs17713088	T	G	0.185885	-0.6873	0.0146	0	-0.0059	0.0049	0.2293
Fenland	P0DJI8	SAA1	rs11024589	A	C	0.884692	0.6928	0.0215	8.33872e-228	0.0047	0.0066	0.4733
Fenland	P35542	SAA4	rs7117484	A	G	0.523857	-0.6788	0.0118	0	-0.0004	0.0038	0.9223
Fenland	O94985	CLSTN1	rs144966243	C	G	0.0139165	2.12	0.0463	0	0.0111	0.0181	0.5377
Fenland	Q9H4G4	GLIPR2	rs3739613	A	G	0.291252	-0.278	0.014613	1.07699e-80	0.0013	0.0042	0.7532
Fenland	P00326	ADH1C	rs1229984	T	C	0.028827	-0.2071	0.0369674	2.116e-08	-0.056	0.0112	6.198e-07
Fenland	P48637	GSS	rs2378293	A	G	0.428429	-0.2402	0.0127314	2.14303e-79	-0.0024	0.004	0.5407
Fenland	P09622	DLD	rs886774	A	G	0.611332	0.0945	0.0136001	3.692e-12	0.0072	0.0039	0.06597
Fenland	P08670	VIM	rs796667	T	G	0.656064	-0.1443	0.0131358	4.50002e-28	0.0026	0.0041	0.529
Fenland	P19961	AMY2B	rs75199337	T	C	0.104374	0.6072	0.0228	2.92549e-156	0.0226	0.0068	0.0009257
Fenland	Q07075	ENPEP	rs33966350	A	G	0.00894632	-1.5944	0.0606	1.46464e-152	-0.0232	0.0156	0.1368
Fenland	P58335	ANTXR2	rs9996178	C	G	0.236581	0.242	0.0162481	3.60502e-50	-0.0046	0.0042	0.2767
Fenland	P20062	TCN2	rs1801198	C	G	0.571571	-1.1368	0.0078	0	-0.024	0.0035	9.531e-12
Fenland	P08236	GUSB	rs9530	A	G	0.436382	-0.1466	0.0124704	6.58905e-32	0.0126	0.0039	0.001434
Fenland	Q8WXI7	MUC16	rs61742668	A	G	0.117296	-0.26	0.0206232	1.92801e-36	0.007	0.0067	0.2977
Fenland	P51911	CNN1	rs73512794	T	C	0.942346	0.3769	0.0270354	3.57103e-44	-0.0055	0.0087	0.5313
Fenland	P20023	CR2	rs17044525	A	G	0.911531	0.2704	0.0209456	3.97305e-38	-0.0048	0.0056	0.3918
Fenland	O14594	NCAN	rs2228603	T	C	0.0675944	-0.2873	0.0233198	7.06808e-35	-0.0212	0.0069	0.002182
Fenland	P12724	RNASE3	rs115344106	A	T	0.10338	0.5895	0.0250727	3.10001e-122	0.0018	0.0086	0.8308
Fenland	Q6UWR7	ENPP6	rs78293932	T	C	0.0218688	0.3565	0.0428198	8.39101e-17	0.0218	0.0131	0.09731
Fenland	Q6BAA4	FCRLB	rs12045955	T	C	0.950298	-0.7464	0.0277	6.38045e-160	-0.0194	0.008	0.0148
Fenland	P36980	CFHR2	rs4085749	T	C	0.250497	-1.0427	0.0127	0	-0.0018	0.0046	0.702
Fenland	Q9UBX5	FBLN5	rs2402088	A	G	0.429423	0.1043	0.0136879	2.539e-14	0.0014	0.0039	0.72
Fenland	P14207	FOLR2	rs79587483	A	G	0.961233	-0.2392	0.0372607	1.366e-10	-0.0044	0.0117	0.7045
Fenland	P02774	GC	rs7697091	A	C	0.659046	0.1589	0.0134984	5.45604e-32	0.0003	0.0039	0.9303
Fenland	Q92743	HTRA1	rs76579910	T	G	0.0725646	-0.2851	0.0266568	1.07199e-26	-0.0319	0.0081	9.041e-05
Fenland	O94992	HEXIM1	rs9894577	A	G	0.351889	0.1464	0.0133026	3.60099e-28	-0.0031	0.0041	0.457
Fenland	P08887	IL6R	rs2228145	A	C	0.640159	-1.1352	0.0082	0	0.0336	0.0035	2.358e-21
Fenland	P17301	ITGA2	rs246524	C	G	0.333002	0.1272	0.0144458	1.30499e-18	-0.0031	0.0042	0.4599
Fenland	P45984	MAPK9	rs2303008	A	G	0.224652	0.2797	0.0157276	9.405e-71	-0.0049	0.0047	0.2913
Fenland	P30613	PKLR	rs111507092	T	G	0.919483	0.1866	0.0263765	1.5e-12	-0.0485	0.0071	6.754e-12
Fenland	P28838	LAP3	rs7678654	T	G	0.347913	-0.1025	0.0133088	1.343e-14	-0.0005	0.0043	0.9065
Fenland	Q8N149	LILRA2	rs10416917	A	G	0.89662	0.5113	0.0211905	1.24995e-128	0.0002	0.0063	0.9761
Fenland	O75022	LILRB3	rs67776059	T	C	0.421471	0.5096	0.013	0	-0.0082	0.0039	0.03633
Fenland	Q9UBD3	XCL2	rs10753774	T	C	0.333996	0.1019	0.014116	5.24701e-13	-0.012	0.0045	0.008305
Fenland	Q8N2Q7	NLGN1	rs477338	A	G	0.710736	-0.1466	0.0139388	7.18206e-26	0.0001	0.0041	0.985
Fenland	Q14982	OPCML	rs2511504	T	C	0.596421	-0.2183	0.0122297	2.89299e-71	0.0063	0.0035	0.06828
Fenland	P98160	HSPG2	rs12742444	T	C	0.0487078	0.5402	0.0288206	2.18501e-78	0.0298	0.0075	7.141e-05
Fenland	P02753	RBP4	rs36014035	A	C	0.604374	0.1366	0.0135711	7.84997e-24	0.0159	0.0043	0.0002012
Fenland	Q9H3U7	SMOC2	rs56296467	T	C	0.747515	0.4178	0.0141	5.92387e-193	0.0002	0.0044	0.9629
Fenland	Q01995	TAGLN	rs588534	A	G	0.200795	0.1304	0.0165165	2.9e-15	0.0108	0.005	0.03054
Fenland	P55103	INHBC	rs3741414	T	C	0.194831	-1.3065	0.0093	0	0.0036	0.0045	0.4288
Fenland	P35916	FLT4	rs1565818	C	G	0.116302	-0.1699	0.0212676	1.364e-15	-0.0034	0.0062	0.5815
Fenland	Q9BXR6	CFHR5	rs35662416	A	G	0.0328032	-1.0553	0.0428982	1.26002e-133	0.0301	0.0129	0.01962
Fenland	P11717	IGF2R	rs3777404	A	G	0.157058	0.8285	0.0183	0	0.0049	0.0059	0.4041
Fenland	Q14112	NID2	rs2516600	T	C	0.442346	-0.791	0.0107	0	-0.0114	0.0039	0.003118
Fenland	Q9Y5W5	WIF1	rs462010	A	G	0.477137	-0.1001	0.0130038	1.385e-14	-0.0016	0.0043	0.7078
Fenland	O75791	GRAP2	rs148328786	A	G	0.988072	-0.3338	0.0544479	8.753e-10	0.0048	0.0161	0.7658
Fenland	P42680	TEC	rs6845258	A	G	0.420477	0.1517	0.0128631	4.22097e-32	-0.0063	0.0038	0.09989
Fenland	P54764	EPHA4	rs10932916	A	G	0.526839	0.1309	0.013107	1.737e-23	-0.0026	0.0039	0.5046
Fenland	O75473	LGR5	rs112414097	T	G	0.95328	0.2022	0.0348635	6.641e-09	-0.0105	0.0103	0.3093
Fenland	Q9NZC2	TREM2	rs72864480	A	G	0.027833	-0.2149	0.0323119	2.91499e-11	0.0095	0.011	0.3891
Fenland	Q96DR5	BPIFA2	rs11696571	A	G	0.140159	0.1344	0.0208811	1.223e-10	0.0043	0.0064	0.4963
Fenland	Q9BXB1	LGR4	rs76748278	T	C	0.0119284	0.6495	0.0586886	1.816e-28	-0.0421	0.0195	0.03044
Fenland	Q6UXZ4	UNC5D	rs5000056	A	C	0.409543	-0.1121	0.0127982	1.969e-18	-0.0096	0.0039	0.01349
Fenland	Q9UK85	DKKL1	rs8108669	T	C	0.241551	-0.0984	0.0149174	4.21501e-11	-0.0033	0.0044	0.4596
Fenland	P37023	ACVRL1	rs11169954	A	T	0.0815109	0.3032	0.0232204	5.75894e-39	-0.0303	0.0062	1.071e-06
Fenland	Q8WU39	PACAP	rs116498185	T	C	0.0616302	0.2884	0.0302104	1.34301e-21	-0.0107	0.0094	0.2548
Fenland	Q9Y4C0	NRXN3	rs2202184	A	G	0.649105	0.1415	0.0131702	6.32704e-27	0.0041	0.0041	0.3175
Fenland	Q15399	TLR1	rs5743618	A	C	0.327038	0.1129	0.0149713	4.66102e-14	0.0055	0.0052	0.2939
Fenland	Q99972	MYOC	rs7547721	A	G	0.104374	-0.6625	0.0221	1.93547e-197	0.0014	0.0067	0.8348
Fenland	P04217	A1BG	rs893184	T	C	0.0596421	-1.0714	0.0279	0	0.0139	0.009	0.1219
Fenland	P50583	NUDT2	rs10814104	T	C	0.234592	-0.4109	0.0147	6.16743e-172	-0.0121	0.0046	0.008743
Fenland	Q9NVQ4	FAIM	rs641320	A	G	0.0606362	-0.9694	0.0247	0	0.002	0.008	0.8027
Fenland	O76003	GLRX3	rs12248841	T	C	0.553678	0.1123	0.0126374	6.31501e-19	-0.0051	0.0041	0.209
Fenland	Q9HCN4	GPN1	rs4666005	A	G	0.516899	-0.0835	0.0128751	8.85101e-11	-0.0035	0.0039	0.3602
Fenland	P15121	AKR1B1	rs796703	A	C	0.0387674	0.3959	0.0354343	5.54096e-29	-0.0102	0.0115	0.373
Fenland	O60449	LY75	rs17231342	T	G	0.552684	-0.788	0.011	0	0.0059	0.0034	0.08644
Fenland	Q8NCW5	APOA1BP	rs6427322	A	C	0.0407555	-0.623	0.0345734	1.36599e-72	-0.0206	0.0121	0.08917
Fenland	P12110	COL6A2	rs35548026	A	G	0.0884692	-0.4933	0.0229737	2.82004e-102	0.004	0.0071	0.5741
Fenland	P51858	HDGF	rs12145743	T	G	0.666004	0.11	0.0127336	5.692e-18	0.0082	0.0036	0.02108
Fenland	O14960	LECT2	rs2428665	A	T	0.446322	-0.7276	0.0117	0	-0.0058	0.0039	0.1331
Fenland	P48304	REG1B	rs11126696	A	G	0.383698	-0.269	0.0136571	2.30104e-86	-0.0032	0.0041	0.4389
Fenland	Q8IX30	SCUBE3	rs6904920	A	T	0.267396	-0.2574	0.0147427	2.91299e-68	-0.0075	0.0044	0.08703
Fenland	Q8NFI3	ENGASE	rs67391975	T	C	0.107356	0.6887	0.0182	0	0.0029	0.0058	0.6178
Fenland	Q01523	DEFA5	rs7839771	T	C	0.00695825	-0.4032	0.0569672	1.465e-12	0.0072	0.0197	0.7163
Fenland	O15389	SIGLEC5	rs872629	A	C	0.124254	-1.1339	0.0183	0	-0.0073	0.006	0.2212
Fenland	O76074	PDE5A	rs59867181	T	C	0.644135	-0.2513	0.0134016	1.88299e-78	0.0067	0.004	0.09262
Fenland	O00746	NME4	rs6600214	T	C	0.294235	0.3594	0.0133	8.02911e-161	0.0244	0.004	7.333e-10
Fenland	Q9H5V8	CDCP1	rs28364749	A	T	0.186879	-0.2697	0.0161527	1.38103e-62	-0.0062	0.005	0.2193
Fenland	O95236	APOL3	rs132642	A	T	0.126243	-1.0239	0.0152	0	-0.0046	0.0049	0.3544
Fenland	P54252	ATXN3	rs61988390	A	G	0.686879	0.3019	0.0135438	4.55e-110	0.0067	0.0041	0.1059
Fenland	P12109	COL6A1	rs13053065	C	G	0.270378	-1.2752	0.0081	0	0.004	0.0042	0.341
Fenland	O43819	SCO2	rs74479613	T	C	0.0725646	-0.3674	0.0216391	1.18502e-64	0.0034	0.0068	0.6118
Fenland	O43708	GSTZ1	rs4147579	A	G	0.319085	1.1696	0.0092	0	0.0084	0.0041	0.03964
Fenland	Q8N6G6	ADAMTSL1	rs61594226	C	G	0.0497018	0.4469	0.031368	4.67894e-46	0.0145	0.0112	0.1957
Fenland	Q13822	ENPP2	rs2082587	C	G	0.404573	-0.2105	0.0115753	6.74402e-74	0.0022	0.004	0.5821
Fenland	Q8NFP4	MDGA1	rs4711510	A	G	0.502982	-1.0597	0.0087	0	0.0059	0.0039	0.13
Fenland	P23515	OMG	rs72815624	T	G	0.105368	-0.1355	0.0193321	2.39901e-12	-0.0014	0.0056	0.8075
Fenland	O00584	RNASET2	rs11159	A	G	0.0795229	-0.6364	0.0247421	6.74016e-146	0.0046	0.0076	0.5511
Fenland	P08571	CD14	rs5744454	T	G	0.746521	0.219	0.0143678	1.84799e-52	-0.0179	0.004	9.08e-06
Fenland	Q9H3S1	SEMA4A	rs372266718	T	C	0.614314	-0.1778	0.0137694	3.81802e-38	-0.0183	0.0044	2.953e-05
Fenland	Q9H5Y7	SLITRK6	rs184600537	T	C	0.244533	-0.2402	0.0162655	2.375e-49	-0.0009	0.0048	0.8574
Fenland	O15455	TLR3	rs3775291	T	C	0.324056	-0.8082	0.013	0	0.0036	0.0045	0.4311
Fenland	P07108	DBI	rs6733335	C	G	0.808151	0.3549	0.0149238	5.27006e-125	-0.0031	0.0049	0.5341
Fenland	P08263	GSTA1	rs6458869	A	C	0.644135	0.4435	0.013	4.36256e-255	-0.0021	0.004	0.6021
Fenland	Q9GZP0	PDGFD	rs7115797	A	G	0.308151	-0.4567	0.0137	1.1714e-243	-0.0027	0.0044	0.5397
Fenland	Q14653	IRF3	rs10423580	T	G	0.562624	0.1045	0.0130476	1.155e-15	-0.0011	0.0039	0.7761
Fenland	P43628	KIR2DL3	rs4806606	A	G	0.654076	-0.1847	0.0148346	1.387e-35	-0.0009	0.0043	0.8313
Fenland	O15075	DCLK1	rs7982300	T	C	0.772366	-0.1956	0.0157768	2.68099e-35	-0.0075	0.0046	0.1028
Fenland	P09525	ANXA4	rs2228203	T	C	0.195825	-0.3889	0.0154397	5.36986e-140	-0.0472	0.0043	1.197e-27
Fenland	P10092	CALCB	rs7110243	A	G	0.762425	0.2691	0.0147253	1.31597e-74	0.0105	0.0045	0.01884
Fenland	P56279	TCL1A	rs78986913	A	G	0.0467197	-0.5549	0.0334757	1.03599e-61	0.0059	0.0096	0.5406
Fenland	P13796	LCP1	rs17601737	T	C	0.466203	0.1294	0.0133812	4.032e-22	-0.0022	0.004	0.5826
Fenland	Q16774	GUK1	rs10495278	C	G	0.965209	-0.6747	0.0336923	3.31002e-89	0.0364	0.0093	9.781e-05
Fenland	Q9BT09	CNPY3	rs77807794	T	C	0.277336	-0.4083	0.0147	8.57396e-170	0.0005	0.005	0.9163
Fenland	Q9BUT1	BDH2	rs78336913	T	C	0.178926	0.3133	0.0162232	4.27102e-83	0.0009	0.0051	0.8582
Fenland	Q96MU8	KREMEN1	rs713526	A	G	0.00795229	-1.3532	0.0664211	2.90008e-92	0.0044	0.0192	0.8178
Fenland	P11310	ACADM	rs7524467	C	G	0.694831	-0.512	0.0128	0	-0.0017	0.0042	0.6862
Fenland	Q9BWD1	ACAT2	rs25683	A	G	0.454274	0.4387	0.0118	1.54956e-302	0.0014	0.0046	0.762
Fenland	O15079	SNPH	rs3795141	T	C	0.601392	-0.1791	0.0143266	7.35293e-36	0.001	0.0041	0.7973
Fenland	Q9UQN3	CHMP2B	rs9822911	T	C	0.595427	-0.3458	0.0124	3.82564e-171	0.0007	0.0039	0.8609
Fenland	Q9HD40	SEPSECS	rs4697549	C	G	0.055666	-0.3888	0.0307147	1.005e-36	0.022	0.01	0.02834
Fenland	Q9NUJ1	ABHD10	rs698360	T	C	0.404573	0.0893	0.0123695	5.222e-13	-0.0197	0.0036	3.981e-08
Fenland	P42330	AKR1C3	rs3209896	A	G	0.626243	-0.2454	0.013279	2.974e-76	-0.0053	0.0036	0.1397
Fenland	Q9NSY2	STARD5	rs4392019	T	C	0.0407555	1.2875	0.0332	0	-0.002	0.0123	0.8711
Fenland	P08237	PFKM	rs2634697	T	C	0.737575	0.1306	0.0144033	1.219e-19	-0.0086	0.0046	0.06143
Fenland	Q96I25	RBM17	rs7096838	T	C	0.966203	0.5926	0.0329913	3.84608e-72	-0.0086	0.0095	0.3685
Fenland	P07327	ADH1A	rs150400074	T	C	0.00795229	-0.7782	0.051843	6.24809e-51	-0.0368	0.0161	0.02211
Fenland	P09601	HMOX1	rs73172715	T	C	0.935388	0.2092	0.02918	7.538e-13	0.0001	0.0097	0.9903
Fenland	P45954	ACADSB	rs7913063	A	T	0.919483	-0.6526	0.0223	2.93001e-188	-0.0068	0.0069	0.3251
Fenland	Q92871	PMM1	rs132787	A	G	0.802187	0.1223	0.0173744	1.935e-12	-0.012	0.0045	0.007469
Fenland	O15182	CETN3	rs6864721	A	T	0.257455	-0.1776	0.0146252	6.219e-34	-0.0035	0.0046	0.4477
Fenland	Q9UGI8	TES	rs13223583	T	C	0.422465	-0.1309	0.0128334	1.98301e-24	-0.0532	0.0035	8.235e-52
Fenland	P13804	ETFA	rs79495512	T	C	0.910537	-0.5827	0.0229327	1.99996e-142	-0.0061	0.0064	0.3415
Fenland	Q6FHJ7	SFRP4	rs75207237	A	T	0.106362	0.2772	0.0186341	4.72099e-50	-0.0001	0.0059	0.99
Fenland	P20591	MX1	rs464138	A	C	0.612326	0.4531	0.013	3.72326e-266	-0.0017	0.0037	0.6486
Fenland	O95619	YEATS4	rs4622313	T	C	0.452286	-0.1177	0.0129051	7.48097e-20	0.0139	0.0039	0.0003623
Fenland	Q9H299	SH3BGRL3	rs4659424	T	C	0.0735586	-0.6441	0.0245	2.5088e-152	0.0359	0.0066	4.364e-08
Fenland	P50995	ANXA11	rs2819946	A	G	0.549702	0.2394	0.0131891	1.25301e-73	0.0125	0.0036	0.0005436
Fenland	P48723	HSPA13	rs2822653	T	C	0.242545	0.0916	0.0148499	6.899e-10	-0.0024	0.0044	0.5755
Fenland	P27352	GIF	rs12799829	T	C	0.329026	-0.2358	0.0140834	6.35804e-63	-0.0068	0.0049	0.165
Fenland	Q9NPJ3	ACOT13	rs11753290	A	G	0.225646	0.1292	0.0154651	6.581e-17	0.0062	0.0046	0.1745
Fenland	P54762	EPHB1	rs6763913	T	C	0.56163	-0.2814	0.0129778	2.95998e-104	0.007	0.0044	0.1142
Fenland	P15529	CD46	rs2796276	A	G	0.602386	-0.4017	0.0132	2.08476e-203	0.0027	0.004	0.4975
Fenland	P06727	APOA4	rs12721043	A	C	0.00994036	-0.7211	0.0678144	2.08301e-26	0.0199	0.0222	0.3696
Fenland	Q99426	TBCB	rs2231569	T	G	0.0506958	0.244	0.0345469	1.631e-12	-0.0094	0.0105	0.3732
Fenland	O14773	TPP1	rs3758978	C	G	0.62326	-0.1913	0.0136306	9.57697e-45	-0.0048	0.004	0.2332
Fenland	O00478	BTN3A3	rs9393711	T	C	0.112326	-1.3423	0.0158	0	-0.0011	0.0067	0.8648
Fenland	Q8WZ82	OVCA2	rs145234879	A	C	0.0178926	0.6388	0.0567938	2.377e-29	0.0047	0.0164	0.7732
Fenland	P22309	UGT1A1	rs887829	T	C	0.298211	-0.2812	0.0138664	1.96001e-91	-0.0036	0.004	0.3655
Fenland	Q13907	IDI1	rs4880760	C	G	0.979125	0.2955	0.0352214	4.87e-17	-0.0011	0.0133	0.9338
Fenland	Q02790	FKBP4	rs57120900	A	G	0.961233	0.2508	0.0353035	1.211e-12	-0.0382	0.0102	0.0001723
Fenland	Q9NZC7	WWOX	rs11545029	A	G	0.606362	-0.273	0.013269	4.65996e-94	-0.0019	0.004	0.6337
Fenland	Q9NR31	SAR1A	rs4746023	A	G	0.411531	0.1762	0.0122015	2.863e-47	0.0021	0.004	0.6005
Fenland	O43768	ENSA	rs111428433	T	C	0.0775348	0.2502	0.0268529	1.192e-20	-0.0217	0.0075	0.00402
Fenland	P26440	IVD	rs7165012	A	G	0.467197	-0.198	0.0127042	9.15705e-55	-0.0008	0.0039	0.8372
Fenland	Q9UBG3	CRNN	rs12029431	C	G	0.857853	0.2632	0.0189724	9.25691e-44	-0.0029	0.0054	0.5925
Fenland	Q16836	HADH	rs62311424	T	C	0.934394	0.1908	0.0263325	4.29901e-13	-0.0001	0.0087	0.9887
Fenland	Q9Y3D6	FIS1	rs142501950	T	G	0.940358	0.5151	0.0269588	2.21198e-81	0.0039	0.0095	0.6774
Fenland	Q53FA7	TP53I3	rs73920010	A	C	0.843936	0.6004	0.016	3.60392e-308	0.0026	0.0052	0.6143
Fenland	P53674	CRYBB1	rs4822754	A	G	0.457256	0.256	0.0130008	2.57093e-86	0.0034	0.004	0.3976
Fenland	P78540	ARG2	rs61990120	A	G	0.114314	0.1891	0.0201086	5.25501e-21	-0.0139	0.0058	0.01717
Fenland	O60701	UGDH	rs17438829	T	G	0.413519	-0.4686	0.0126	9.72739e-303	0	0.0038	0.9898
Fenland	P32321	DCTD	rs17275238	A	T	0.354871	0.1154	0.0137239	4.14599e-17	0.0006	0.0041	0.8919
Fenland	Q7Z4W1	DCXR	rs45594438	T	C	0.0675944	0.2126	0.0238409	4.77102e-19	0.0058	0.0069	0.4007
Fenland	Q9UKK9	NUDT5	rs7895525	T	C	0.738569	-0.109	0.0156498	3.285e-12	-0.0101	0.0045	0.02408
Fenland	P08134	RHOC	rs75939512	T	C	0.510934	-0.1436	0.0130544	3.81499e-28	-0.0005	0.0042	0.9066
Fenland	O95149	SNUPN	rs7171507	T	C	0.7167	-0.2196	0.0143462	6.84198e-53	-0.0094	0.0041	0.02182
Fenland	P14598	NCF1	rs201862093	T	C	0.0904573	0.5001	0.0225498	5.64996e-109	0.0567	0.0075	3.203e-14
Fenland	Q8WW12	PCNP	rs10936715	A	G	0.533797	-0.1526	0.0126351	1.38899e-33	-0.0072	0.0039	0.06265
Fenland	O15205	UBD	rs2844666	A	C	0.146123	0.1081	0.0194249	2.621e-08	-0.0073	0.0073	0.3165
Fenland	Q99747	NAPG	rs489837	T	C	0.540755	0.1026	0.0129067	1.875e-15	0.0051	0.0042	0.2242
Fenland	Q9BY49	PECR	rs7600044	A	G	0.0954274	-0.5742	0.0205	1.23597e-172	0.0118	0.0066	0.07523
Fenland	Q96GA7	SDSL	rs113152874	C	G	0.028827	1.397	0.0417	4.63014e-246	-0.0123	0.0133	0.3545
Fenland	Q9H492	MAP1LC3A	rs6059913	A	G	0.488072	0.0738	0.0134184	3.8e-08	-0.0092	0.0039	0.01893
Fenland	P09110	ACAA1	rs114563337	A	G	0.0407555	-0.7835	0.033004	1.40999e-124	-0.0137	0.0105	0.1904
Fenland	Q96EY8	MMAB	rs76118041	A	G	0.173956	-0.8223	0.0152	0	-0.0171	0.0053	0.001173
Fenland	O43598	RCL	rs45448395	A	G	0.0705765	-0.1856	0.0210124	1.02e-18	0.0003	0.0065	0.9594
Fenland	O95749	GGPS1	rs116088703	A	G	0.114314	0.2425	0.0188811	9.35194e-38	0.0141	0.006	0.01888
Fenland	P37235	HPCAL1	rs375285744	T	C	0.854871	-0.3697	0.018071	5.08002e-93	0.0076	0.0098	0.4393
Fenland	O15305	PMM2	rs3826198	A	C	0.786282	-0.2582	0.0153448	1.558e-63	0.0015	0.0048	0.7537
Fenland	P29218	IMPA1	rs2142316	A	G	0.67992	0.1102	0.0146413	5.20499e-14	0.004	0.0041	0.3326
Fenland	O95336	PGLS	rs73020480	A	G	0.217694	0.1071	0.0156058	6.74999e-12	-0.0001	0.005	0.9766
Fenland	Q9NQR4	NIT2	rs13073252	T	C	0.333002	-0.1363	0.0136319	1.54501e-23	0.0121	0.0037	0.001158
Fenland	Q86WA6	BPHL	rs3799219	A	G	0.954274	-0.9267	0.0281	1.64397e-238	0.0256	0.0084	0.002319
Fenland	O95861	BPNT1	rs3767654	T	G	0.845924	-0.1121	0.0167846	2.41e-11	-0.0063	0.0049	0.203
Fenland	Q6P587	FAHD1	rs1143032	A	G	0.176938	0.7681	0.0161	0	0.0027	0.0051	0.5985
Fenland	O60551	NMT2	rs77275936	A	T	0.822068	0.0934	0.0155023	1.692e-09	-0.0033	0.005	0.5132
Fenland	Q9HCY8	S100A14	rs9330298	A	C	0.45825	-0.1126	0.0136403	1.52e-16	0.0131	0.0039	0.0007945
Fenland	Q9BXS1	IDI2	rs10752023	A	C	0.0685885	-0.358	0.0238966	9.74092e-51	-0.0096	0.0084	0.2521
Fenland	Q96FQ6	S100A16	rs35760493	A	G	0.422465	0.1827	0.0129232	2.235e-45	0.0132	0.0039	0.0008277
Fenland	Q9HAB8	PPCS	rs11210644	A	T	0.352883	-0.1744	0.0131063	2.11899e-40	0.0037	0.004	0.3552
Fenland	Q9NPB1	NT5M	rs7219752	C	G	0.942346	-0.5801	0.0283145	2.76997e-93	-0.0137	0.0094	0.1481
Fenland	Q9NWZ3	IRAK4	rs60813848	T	C	0.0765408	0.2054	0.0244147	3.99799e-17	-0.0044	0.0076	0.5609
Fenland	Q9Y294	ASF1A	rs147886588	C	G	0.803181	-0.2808	0.0170116	3.29993e-61	0.0137	0.005	0.006595
Fenland	O95154	AKR7A3	rs12094043	A	G	0.658052	0.284	0.0135632	2.35994e-97	0.0074	0.0043	0.08773
Fenland	Q8WUM4	PDCD6IP	rs1141054	T	C	0.764414	0.1411	0.0137908	1.433e-24	0.0007	0.0044	0.8772
Fenland	Q99536	VAT1	rs9915489	A	T	0.631213	0.0784	0.0138195	1.402e-08	0.0006	0.0039	0.887
Fenland	Q8WWV3	RTN4IP1	rs2054365	A	G	0.383698	0.1657	0.0122555	1.18399e-41	-0.0022	0.0039	0.5757
Fenland	Q5SW96	LDLRAP1	rs9438867	T	G	0.0397614	0.2985	0.0351815	2.16499e-17	0.0201	0.009	0.02526
Fenland	P05062	ALDOB	rs149118655	A	G	0.00695825	-0.6081	0.0687514	9.16002e-19	0.0183	0.024	0.4459
Fenland	P50440	GATM	rs2433601	T	C	0.591451	0.4218	0.0126	1.07058e-245	0.0021	0.004	0.5891
Fenland	P17540	CKMT2	rs114173713	T	C	0.981113	-0.5131	0.0458103	4.05297e-29	-0.0108	0.013	0.4061
Fenland	P28332	ADH6	rs62325239	A	G	0.972167	0.4075	0.0313775	1.45001e-38	-0.0347	0.0092	0.000157
Fenland	Q969M7	UBE2F	rs6723077	T	C	0.483101	0.1071	0.0128105	6.25498e-17	-0.0136	0.0039	0.0004587
Fenland	P48507	GCLM	rs12563495	A	G	0.494036	-0.1017	0.0121951	7.46698e-17	-0.0022	0.004	0.5828
Fenland	Q9NWX6	THG1L	rs2270812	T	C	0.352883	-0.3694	0.0135	7.57147e-165	0.0014	0.004	0.7373
Fenland	Q14626	IL11RA	rs11575578	A	G	0.0755467	0.539	0.0255307	6.19003e-99	-0.0033	0.0078	0.6695
Fenland	Q96F85	CNRIP1	rs7578047	A	G	0.88668	0.6311	0.0189	1.81933e-244	-0.0029	0.0055	0.6026
Fenland	Q9HD15	SRA1	rs801458	T	C	0.484095	0.1793	0.0124113	2.63802e-47	-0.0107	0.004	0.00691
Fenland	Q9NRV9	HEBP1	rs1941	C	G	0.970179	1.6083	0.0316	0	0.0023	0.0115	0.8433
Fenland	A6NDG6	PGP	rs116977380	T	C	0.0397614	0.8361	0.0329983	1.23003e-141	-0.0023	0.01	0.8173
Fenland	Q3ZCW2	HSPC159	rs76392037	A	C	0.950298	-0.2217	0.0282816	4.541e-15	-0.0101	0.0092	0.271
Fenland	P36551	CPOX	rs72928816	A	T	0.0168986	-0.6418	0.0653674	9.38699e-23	0.0221	0.0183	0.2262
Fenland	P20073	ANXA7	rs117718078	T	C	0.0109344	-0.3928	0.0686166	1.037e-08	0.005	0.0198	0.801
Fenland	Q96FN9	DTD2	rs138832021	A	C	0.135189	-0.2292	0.0187175	1.78199e-34	0.0087	0.0063	0.1658
Fenland	Q16663	CCL15	rs854628	A	C	0.934394	-1.6552	0.0204	0	-0.0016	0.0083	0.843
Fenland	Q9UBQ7	GRHPR	rs4878690	T	C	0.340954	0.4266	0.0136	5.59095e-216	-0.003	0.0042	0.4758
Fenland	O75781	PALM	rs35186399	A	G	0.00695825	-0.5593	0.0696722	9.93999e-16	-0.0227	0.0213	0.2865
Fenland	Q9H2U2	PPA2	rs62317329	T	C	0.753479	-0.087	0.0141148	7.10402e-10	0.0055	0.0046	0.2278
Fenland	P63302	SEPW1	rs12608475	A	G	0.479125	0.1427	0.0131522	1.99699e-27	0.0036	0.0039	0.3571
Fenland	Q9UGV2	NDRG3	rs111279459	T	C	0.976143	-0.578	0.0471927	1.72899e-34	-0.0247	0.017	0.1455
Fenland	Q7L266	ASRGL1	rs3741245	T	C	0.710736	0.3493	0.0138946	1.85003e-139	-0.0032	0.0043	0.4551
Fenland	Q96DX8	RTP4	rs1878861	A	G	0.599404	-0.4567	0.0124	5.97003e-297	-0.0025	0.004	0.5309
Fenland	O00330	PDHX	rs12285752	T	G	0.882704	-0.2475	0.0191163	2.442e-38	-0.0131	0.006	0.02864
Fenland	P13995	MTHFD2	rs12469365	A	G	0.503976	-0.1272	0.0126766	1.078e-23	0.0063	0.0039	0.1067
Fenland	Q96G03	PGM2	rs2911906	T	C	0.189861	-0.1662	0.0164196	4.41002e-24	0.0044	0.0047	0.3507
Fenland	O75874	IDH1	rs34599179	T	C	0.986083	0.5901	0.0538952	6.716e-28	0.0111	0.016	0.4866
Fenland	P28070	PSMB4	rs4603	T	C	0.853877	0.4932	0.0169	3.14701e-187	-0.0033	0.0056	0.552
Fenland	Q9NUI1	DECR2	rs3743890	T	G	0.468191	0.7342	0.0112	0	0.0138	0.0039	0.0004701
Fenland	P05091	ALDH2	rs609230	T	C	0.167992	-0.2239	0.0172947	2.471e-38	-0.0061	0.0052	0.239
Fenland	P21964	COMT	rs4680	A	G	0.5	-0.1215	0.0135576	3.19501e-19	0.0087	0.0038	0.02314
Fenland	P35754	GLRX	rs6556885	A	G	0.250497	-0.2921	0.0152147	3.80892e-82	-0.0065	0.0046	0.1583
Fenland	P50502	ST13	rs138326	A	G	0.345924	-0.0888	0.0144627	8.256e-10	0.006	0.0036	0.1012
Fenland	Q08117	AES	rs66592260	A	G	0.197813	-0.1163	0.0179982	1.035e-10	0.0119	0.0051	0.01964
Fenland	P17516	AKR1C4	rs140107293	A	G	0.879722	0.7012	0.0161	0	-0.0097	0.0047	0.03877
Fenland	Q96Q83	ALKBH3	rs2434484	T	G	0.66998	0.3642	0.0133	4.31705e-165	-0.0023	0.0042	0.5801
Fenland	P18085	ARF4	rs1354034	T	C	0.400596	-0.1203	0.0131189	4.73098e-20	0.0055	0.0041	0.1792
Fenland	P49703	ARL4D	rs6503369	C	G	0.240557	-0.0949	0.0159821	2.88701e-09	-0.0113	0.0048	0.01929
Fenland	P53602	MVD	rs4287555	C	G	0.579523	-0.0798	0.0136858	5.51399e-09	0.0004	0.0039	0.9232
Fenland	P11234	RALB	rs6722943	T	C	0.705765	-0.2262	0.0141604	1.93399e-57	0.0012	0.0041	0.7642
Fenland	Q9NUU7	DDX19A	rs61757207	A	G	0.986083	0.5362	0.0582101	3.21701e-20	-0.0118	0.0186	0.5263
Fenland	P45877	PPIC	rs17388251	T	C	0.615308	0.6366	0.0122	0	0.0028	0.004	0.4839
Fenland	Q8WWA0	ITLN1	rs7532133	A	G	0.323062	0.1516	0.0136368	1.03699e-28	-0.0012	0.0041	0.7602
Fenland	Q96JA1	LRIG1	rs2306272	T	C	0.707753	0.7865	0.0121	0	-0.0389	0.0038	2.026e-24
Fenland	P0DJI9	SAA2	rs11024589	A	C	0.884692	0.6126	0.0224	1.13395e-164	0.0047	0.0066	0.4733
Fenland	Q8N5S9	CAMKK1	rs753513	T	C	0.286282	-0.1143	0.0152623	6.939e-14	-0.008	0.0043	0.06398
Fenland	P35030	PRSS3	rs83921	A	T	0.37674	-0.5547	0.0126	0	0.0211	0.0036	2.946e-09
Fenland	P02458	COL2A1	rs719008	T	G	0.383698	-0.8633	0.011	0	-0.0064	0.004	0.1061
Fenland	Q8NCG5	CHST4	rs74026831	A	G	0.309145	0.1634	0.0146507	6.92005e-29	0.0132	0.0042	0.001579
Fenland	O60565	GREM1	rs11857280	T	C	0.67495	-0.4518	0.0142	3.77931e-222	0.0011	0.0039	0.775
Fenland	Q9H4D0	CLSTN2	rs13065203	A	G	0.203777	-0.2724	0.016363	3.16407e-62	0.004	0.0047	0.3982
Fenland	Q9UDY4	DNAJB4	rs6699769	A	G	0.78827	0.2419	0.015798	6.34894e-53	0.002	0.0048	0.6835
Fenland	P32456	GBP2	rs2104638	T	C	0.233598	-0.173	0.0157941	6.39803e-28	-0.0099	0.0046	0.03146
Fenland	Q9Y653	GPR56	rs1801257	C	G	0.502982	-0.1042	0.013279	4.26101e-15	0.0039	0.0039	0.313
Fenland	Q03013	GSTM4	rs36209093	T	C	0.636183	-0.9082	0.0141	0	-0.0041	0.0067	0.5355
Fenland	Q8IZP7	HS6ST3	rs816122	C	G	0.111332	-0.1638	0.0211059	8.43598e-15	-0.0014	0.0062	0.8252
Fenland	Q9Y3E1	HDGFRP3	rs563870491	T	G	0.172962	0.1041	0.0182077	1.082e-08	0.005	0.0099	0.6146
Fenland	Q9BY32	ITPA	rs1127354	A	C	0.0705765	-1.5112	0.0206	0	0.0225	0.0075	0.002701
Fenland	P04746	AMY2A	rs78245241	T	G	0.981113	1.1388	0.0383	2.81901e-194	0.0071	0.0116	0.538
Fenland	P27815	PDE4A	rs145530718	C	G	0.027833	1.595	0.0487	2.88678e-235	-0.0388	0.0139	0.005288
Fenland	P34810	CD68	rs9901675	A	G	0.0626243	-0.2105	0.0279175	4.697e-14	0.0083	0.0089	0.3534
Fenland	O94813	SLIT2	rs55864710	A	G	0.297217	0.0982	0.0144675	1.14e-11	-0.006	0.0043	0.162
Fenland	P21980	TGM2	rs6512993	T	G	0.634195	0.1951	0.0136587	2.755e-46	0.0075	0.0038	0.04765
Fenland	Q9UJC5	SH3BGRL2	rs2812679	T	C	0.55666	0.1087	0.0123183	1.102e-18	-0.0057	0.0035	0.1029
Fenland	Q96DG6	CMBL	rs11738492	T	C	0.646123	0.1646	0.0142268	5.86699e-31	0.0086	0.004	0.031
Fenland	Q96A00	PPP1R14A	rs4803999	A	G	0.66004	0.3945	0.0139	3.44133e-177	0.0106	0.005	0.0331
Fenland	Q8WVY7	UBLCP1	rs13158921	T	C	0.0159046	-0.4728	0.0522896	1.53901e-19	-0.0117	0.0175	0.5038
Fenland	Q2M296	MTHFSD	rs11642368	A	T	0.605368	0.527	0.0122	0	-0.0055	0.004	0.171
Fenland	Q969T7	NT5C3L	rs1865841	A	G	0.728628	-0.9007	0.0125	0	-0.0043	0.0044	0.3285
Fenland	Q02252	ALDH6A1	rs190138735	A	G	0.00795229	-0.6151	0.0584006	6.12398e-26	-0.0437	0.0181	0.01594
Fenland	Q6BCY4	CYB5R2	rs12421452	A	G	0.874751	0.4545	0.0204065	6.85998e-110	0.0011	0.0065	0.869
Fenland	O60256	PRPSAP2	rs11078421	T	C	0.527833	-0.1376	0.012821	7.17398e-27	0.005	0.004	0.213
Fenland	Q15777	MPPED2	rs11031140	A	G	0.218688	-0.3984	0.0163884	1.54001e-130	-0.0079	0.005	0.1159
Fenland	P07093	SERPINE2	rs68066031	T	C	0.774354	0.8848	0.0134	0	-0.0052	0.0049	0.2888
Fenland	Q9Y4E8	USP15	rs73139022	T	C	0.888668	-0.3014	0.0219714	7.93995e-43	-0.0071	0.006	0.2308
Fenland	Q8TCF1	ZFAND1	rs2912817	A	T	0.812127	-0.2869	0.0173302	1.47597e-61	0.0034	0.0058	0.5584
Fenland	Q99733	NAP1L4	rs12364426	T	C	0.213718	-0.2215	0.014591	4.75202e-52	-0.0006	0.0057	0.9122
Fenland	Q8TEA8	DTD1	rs59832377	T	C	0.531809	0.2995	0.0126298	2.60003e-124	-0.0024	0.0038	0.5272
Fenland	P24752	ACAT1	rs3741054	C	G	0.841948	-0.4473	0.0167	4.90654e-158	0.0186	0.0046	5.262e-05
Fenland	P36639	NUDT1	rs6963660	A	G	0.0218688	-0.7052	0.0562464	4.643e-36	-0.0083	0.0142	0.557
Fenland	O60575	SPINK4	rs1630171	A	G	0.82505	-0.3818	0.0183867	8.97006e-96	0.0029	0.0053	0.5821
Fenland	P62820	RAB1A	rs7563881	T	C	0.265408	-0.1289	0.0150853	1.288e-17	-0.0521	0.0041	9.053e-37
Fenland	P30711	GSTT1	rs5760176	A	G	0.542744	0.5685	0.0127	0	0.0049	0.0053	0.3611
Fenland	O00244	ATOX1	rs1433041	A	G	0.421471	-0.0952	0.0134603	1.52e-12	0.0014	0.0039	0.7139
Fenland	P30046	DDT	rs140117085	T	C	0.0377734	0.558	0.0386298	2.70295e-47	-0.0158	0.0129	0.2185
Fenland	P82980	RBP5	rs2290239	A	G	0.712724	0.1897	0.013461	4.21796e-45	-0.0079	0.0043	0.06729
Fenland	P10124	SRGN	rs67852477	C	G	0.985089	1.052	0.0607287	3.15693e-67	-0.0067	0.0167	0.6879
Fenland	Q8WUD1	RAB2B	rs75162382	A	G	0.858847	0.1551	0.0196716	3.15899e-15	0.0021	0.0084	0.8069
Fenland	P36959	GMPR	rs2327958	A	G	0.601392	-1.1986	0.0076	0	0.0106	0.0039	0.007214
Fenland	Q9H190	SDCBP2	rs6109526	T	C	0.649105	-0.1015	0.0130243	6.537e-15	0.0059	0.0042	0.1554
Fenland	P49748	ACADVL	rs9646410	T	C	0.415507	0.1002	0.0129106	8.42202e-15	0.0078	0.0051	0.1231
Fenland	Q16775	HAGH	rs7185299	T	C	0.134195	0.2716	0.0191486	1.15398e-45	0.0039	0.0056	0.4866
Fenland	P00390	GSR	rs2978667	T	C	0.798211	0.1544	0.0169806	9.65998e-20	-0.0011	0.0052	0.8287
Fenland	Q8NFU3	TSTD1	rs10908821	C	G	0.869781	-0.6849	0.0175	0	-0.0042	0.0058	0.4643
Fenland	P09455	RBP1	rs2071387	A	G	0.809145	-0.1497	0.0170377	1.544e-18	0.0028	0.005	0.5759
Fenland	P06132	UROD	rs8681	A	G	0.213718	-0.4926	0.0149	1.10262e-239	0.0044	0.0035	0.2116
Fenland	O75436	VPS26A	rs10998625	A	G	0.746521	0.252	0.0149179	5.11393e-64	-0.0073	0.0045	0.1039
Fenland	O95881	TXNDC12	rs78788484	T	C	0.9334	0.2389	0.0254506	6.18497e-21	-0.0181	0.0071	0.01074
Fenland	O15232	MATN3	rs11694716	A	G	0.587475	-0.5085	0.0128	0	0.0012	0.0041	0.7732
Fenland	O15382	BCAT2	rs117048185	C	G	0.0228628	-0.6947	0.0494767	8.753e-45	0.0037	0.0181	0.8396
Fenland	P42126	DCI	rs35779268	A	G	0.150099	-0.34	0.0173239	9.25911e-86	-0.0146	0.0063	0.0214
Fenland	Q7Z553	MDGA2	rs61991840	T	C	0.893638	-0.5302	0.0202	7.62791e-152	0.0075	0.0063	0.2383
Fenland	O95897	OLFM2	rs55732232	C	G	0.350895	0.8136	0.012	0	0.0049	0.0041	0.2338
Fenland	P15692	VEGFA	rs6921438	A	G	0.467197	-0.8073	0.0107	0	-0.0009	0.004	0.8297
Fenland	Q9P2T1	GMPR2	rs34354104	A	G	0.0407555	-0.741	0.029242	1.15001e-141	0.0416	0.0085	1.048e-06
Fenland	Q16831	UPP1	rs6463455	A	G	0.190855	0.1771	0.0156472	1.065e-29	0.0018	0.0044	0.6725
Fenland	O75340	PDCD6	rs62345187	T	C	0.884692	0.1594	0.0207897	1.757e-14	0.0143	0.0107	0.1815
Fenland	Q9BXD5	NPL	rs74844585	T	C	0.0218688	0.5261	0.0373061	3.67906e-45	0.0216	0.0108	0.04462
Fenland	P23919	DTYMK	rs149371861	A	G	0.05666	-0.2288	0.0341672	2.135e-11	0.0301	0.011	0.006265
Fenland	Q99497	PARK7	rs226249	T	C	0.406561	-0.1318	0.0123457	1.321e-26	0.0109	0.004	0.006823
Fenland	P17927	CR1	rs679515	T	C	0.171968	0.5857	0.0167	1.81096e-269	-0.0063	0.005	0.2097
Fenland	Q86Z14	KLB	rs2608817	T	C	0.61829	-0.6123	0.0123	0	-0.0125	0.0035	0.0003054
Fenland	O75096	LRP4	rs2306029	T	C	0.45825	0.3914	0.0125	3.20369e-215	0.0024	0.004	0.5572
Fenland	Q9HCM2	PLXNA4	rs6467443	T	G	0.210736	0.1487	0.0160164	1.62899e-20	0.0036	0.0048	0.4566
Fenland	Q9Y4D7	PLXND1	rs2255703	T	C	0.588469	0.2362	0.0136343	3.10297e-67	-0.0049	0.004	0.2154
Fenland	Q9BYH1	SEZ6L	rs595817	T	C	0.838966	0.1365	0.0165523	1.62999e-16	0.0005	0.0051	0.9258
Fenland	O60496	DOK2	rs17853066	A	G	0.128231	0.1382	0.0203755	1.18e-11	0.0063	0.0062	0.305
Fenland	P35247	SFTPD	rs11201057	T	C	0.676938	-0.5654	0.0132	0	0.0069	0.004	0.08778
Fenland	Q14623	IHH	rs7561119	T	C	0.905567	0.1733	0.0214304	6.134e-16	0.0102	0.0064	0.1122
Fenland	P20061	TCN1	rs34324219	A	C	0.115308	-0.5059	0.0212456	2.50997e-125	0.0116	0.0062	0.06124
Fenland	Q9H0P0	NT5C3A	rs7798538	A	C	0.708748	-0.1031	0.0139493	1.457e-13	0.0087	0.0043	0.04087
Fenland	Q14914	PTGR1	rs112304700	T	C	0.0208748	0.4478	0.0499477	3.09199e-19	-0.0189	0.0132	0.1523
Fenland	P01042	KNG1	rs710446	T	C	0.582505	-0.2451	0.0129288	3.81395e-80	-0.0089	0.0039	0.0229
Fenland	P03951	F11	rs4444878	A	C	0.388668	0.4644	0.0132	3.79346e-271	0.0035	0.004	0.3827
Fenland	P39060	COL18A1	rs144147445	A	G	0.00994036	-1.4332	0.0491	2.64281e-187	-0.0403	0.0189	0.03302
Fenland	P00750	PLAT	rs8178885	A	C	0.0228628	-0.5621	0.0407428	2.68301e-43	0.0268	0.0122	0.02775
Fenland	P16035	TIMP2	rs11077404	A	C	0.170974	-0.0966	0.0176324	4.288e-08	-0.0103	0.0054	0.05786
Fenland	P02649	APOE	rs5117	T	C	0.781312	0.3496	0.0157567	4.54003e-109	0.0068	0.0047	0.1482
Fenland	P23560	BDNF	rs59579819	T	G	0.977137	-0.289	0.0404062	8.52901e-13	0.0043	0.0116	0.7143
Fenland	Q9H2A7	CXCL16	rs35980444	T	C	0.213718	-0.2126	0.0156092	3.03901e-42	-0.0106	0.0046	0.02301
Fenland	P02743	APCS	rs71632676	C	G	0.0198807	-0.6483	0.039455	1.14001e-60	-0.0101	0.0131	0.4388
Fenland	P35625	TIMP3	rs4820093	T	C	0.277336	0.9666	0.0114	0	0.0077	0.0044	0.07839
Fenland	O00451	GFRA2	rs15881	A	C	0.532803	-0.3449	0.013627	2.47998e-141	-0.0022	0.0039	0.5716
Fenland	O00585	CCL21	rs10972211	A	G	0.151093	0.1324	0.0192724	6.42399e-12	-0.0074	0.0055	0.1788
Fenland	P05156	CFI	rs7439493	A	G	0.451292	0.2646	0.0135534	7.04096e-85	0.0106	0.004	0.007425
Fenland	P17936	IGFBP3	rs2854746	C	G	0.40159	0.2316	0.0124054	8.80605e-78	-0.0162	0.0037	1.286e-05
Fenland	P14780	MMP9	rs11696804	T	C	0.573559	-0.1062	0.0134663	3.112e-15	0.0085	0.0039	0.02983
Fenland	P05164	MPO	rs34097845	T	C	0.0536779	-0.5839	0.031589	2.76403e-76	-0.0068	0.0085	0.4289
Fenland	Q01973	ROR1	rs61765448	T	C	0.206759	-0.2344	0.0174576	4.21096e-41	-0.0001	0.005	0.9766
Fenland	P15692	VEGFA	rs6921438	A	G	0.467197	-0.4989	0.0123	0	-0.0009	0.004	0.8297
Fenland	O15123	ANGPT2	rs1968586	T	C	0.352883	-0.1025	0.0136347	5.579e-14	-0.009	0.0042	0.02994
Fenland	P01034	CST3	rs734801	A	G	0.765408	0.4018	0.0152	5.54272e-154	0.0063	0.0045	0.165
Fenland	Q06418	TYRO3	rs2588323	C	G	0.328032	0.1366	0.0138892	7.95601e-23	0.0168	0.0038	8.846e-06
Fenland	P52803	EFNA5	rs103840	T	C	0.50994	0.0975	0.012684	1.508e-14	0.0073	0.0036	0.04043
Fenland	P21860	ERBB3	rs2292238	A	C	0.586481	0.1228	0.0129326	2.194e-21	0.0003	0.0039	0.9395
Fenland	P40189	IL6ST	rs6875155	A	G	0.110338	0.4526	0.0199288	3.50001e-114	0.0163	0.0059	0.005986
Fenland	Q08334	IL10RB	rs2843717	T	C	0.431412	0.1301	0.0137098	2.32e-21	-0.0089	0.0039	0.02134
Fenland	P42701	IL12RB1	rs376008	T	C	0.312127	-0.1396	0.0142797	1.42601e-22	0.0095	0.0036	0.008347
Fenland	Q6UX15	LAYN	rs679032	T	G	0.592445	0.0829	0.0138635	2.235e-09	-0.0016	0.004	0.6853
Fenland	P22897	MRC1	rs118160793	A	G	0.800199	-0.5824	0.0173	1.89763e-248	-0.0027	0.006	0.65
Fenland	P50395	GDI2	rs2275774	A	G	0.824056	0.1289	0.0151284	1.58999e-17	-0.0039	0.0044	0.3697
Fenland	Q03405	PLAUR	rs117305985	T	G	0.898608	0.247	0.0184575	7.69701e-41	0.0046	0.0065	0.4827
Fenland	P19438	TNFRSF1A	rs4149584	T	C	0.0188867	-0.2954	0.0502386	4.10401e-09	-0.0157	0.0151	0.2987
Fenland	Q16288	NTRK3	rs28735437	C	G	0.130219	0.172	0.0185664	1.96799e-20	0.0016	0.0055	0.7672
Fenland	Q02223	TNFRSF17	rs3850997	T	G	0.340954	-0.137	0.0143011	9.73503e-22	-0.0037	0.0041	0.3566
Fenland	P00533	EGFR	rs12669749	A	C	0.110338	0.1772	0.0206306	8.75897e-18	-0.0073	0.0062	0.2344
Fenland	P14210	HGF	rs2040968	T	C	0.763419	0.1903	0.0156624	5.73095e-34	0.0027	0.0045	0.545
Fenland	P01024	C3	rs5826945	A	T	0.856859	0.1613	0.0185677	3.717e-18	-0.0077	0.0073	0.2912
Fenland	Q16674	MIA	rs2233159	C	G	0.0725646	1.3981	0.0222	0	0.0002	0.007	0.9811
Fenland	P14555	PLA2G2A	rs11573156	C	G	0.21173	0.8338	0.0123	0	0.0003	0.0045	0.9431
Fenland	P02776	PF4	rs11574452	A	C	0.0516899	-0.2552	0.0296213	6.969e-18	-0.0207	0.0105	0.0475
Fenland	P07225	PROS1	rs9290378	T	G	0.390656	-0.1249	0.0138809	2.29901e-19	0.0076	0.0036	0.03279
Fenland	O15444	CCL25	rs74959615	A	G	0.0705765	-1.1806	0.0228	0	0.0053	0.0074	0.4785
Fenland	Q29983	MICA	rs9469008	T	G	0.685885	0.9487	0.012	0	0.0191	0.004	1.463e-06
Fenland	P16435	POR	rs59882870	A	G	0.171968	0.673	0.0172	0	-0.0019	0.0049	0.6947
Fenland	P48745	NOV	rs34112166	A	G	0.183897	0.1397	0.016472	2.23201e-17	-0.0196	0.0043	6.639e-06
Fenland	O43699	SIGLEC6	rs897783	A	G	0.413519	0.6121	0.0124	0	-0.0073	0.0039	0.06224
Fenland	Q9Y286	SIGLEC7	rs140185670	C	G	0.0675944	-0.6772	0.0282935	1.32996e-126	0.016	0.0079	0.04269
Fenland	Q15465	SHH	rs10225292	T	C	0.557654	0.085	0.0133512	1.934e-10	0.0089	0.004	0.0255
Fenland	P02647	APOA1	rs613808	A	G	0.301193	0.0825	0.0144349	1.095e-08	0.0127	0.0042	0.002541
Fenland	P01024	C3	rs11569470	A	G	0.139165	-0.1299	0.0197409	4.69702e-11	0.0015	0.0055	0.7831
Fenland	P08833	IGFBP1	rs12702179	T	C	0.489066	0.0887	0.0126109	2.01301e-12	-0.0005	0.0038	0.8922
Fenland	Q14005	IL16	rs17875533	A	C	0.0745527	-1.0743	0.0212	0	-0.0188	0.0061	0.00193
Fenland	Q9GZX6	IL22	rs2227491	T	C	0.440358	-0.0863	0.0136377	2.483e-10	-0.0049	0.0039	0.2162
Fenland	P02788	LTF	rs61740470	T	C	0.0129225	-1.16	0.0681643	6.07102e-65	-0.0241	0.0236	0.3078
Fenland	Q8NHW4	CCL4L1	rs8064426	A	G	0.178926	-0.3122	0.0215317	1.21899e-47	0.0039	0.0054	0.4716
Fenland	P09237	MMP7	rs11568819	A	G	0.0666004	0.6356	0.0252911	2.2601e-139	0.0179	0.007	0.01033
Fenland	P04114	APOB	rs541041	A	G	0.796223	0.1332	0.0179154	1.046e-13	0.0093	0.0043	0.03068
Fenland	O75173	ADAMTS4	rs33941127	T	C	0.208748	-0.0952	0.0165836	9.43399e-09	0.0003	0.0056	0.9535
Fenland	Q15389	ANGPT1	rs6993770	A	T	0.702783	0.1333	0.0144454	2.76099e-20	0.0167	0.0038	1.204e-05
Fenland	O00253	AGRP	rs3892816	T	C	0.963221	-0.5231	0.0305882	1.44898e-65	0.0147	0.0096	0.1257
Fenland	P50895	BCAM	rs563366239	A	G	0.987078	-0.9704	0.068759	3.15598e-45	-0.0252	0.0183	0.1683
Fenland	P33151	CDH5	rs1972838	A	C	0.312127	-0.1872	0.014289	3.25003e-39	0.0041	0.0042	0.3252
Fenland	P78423	CX3CL1	rs62037103	A	G	0.0109344	0.7446	0.0687695	2.55101e-27	-0.0029	0.0228	0.8985
Fenland	O43278	SPINT1	rs17658212	T	C	0.0666004	-0.3177	0.0290257	6.98499e-28	0.0068	0.0088	0.44
Fenland	Q9UBX7	KLK11	rs1048328	A	G	0.0904573	-1.4455	0.0209	0	-0.0007	0.0071	0.9183
Fenland	O60259	KLK8	rs74705037	A	G	0.0308151	0.8468	0.0324512	4.19979e-150	0.005	0.0125	0.6905
Fenland	P08581	MET	rs437	T	C	0.738569	-0.1256	0.0150432	6.86702e-17	0.0095	0.0043	0.02633
Fenland	O43291	SPINT2	rs77912794	A	G	0.667992	0.8004	0.0127	0	0.0032	0.0045	0.4794
Fenland	P35590	TIE1	rs3120044	A	G	0.629225	0.2582	0.0133188	1.01e-83	-0.0074	0.0041	0.06873
Fenland	P55008	AIF1	rs2261033	A	G	0.487078	0.2788	0.0126674	2.34996e-107	0.0288	0.0039	1.848e-13
Fenland	P27361	MAPK3	rs9931927	A	G	0.342942	0.4215	0.0132	9.66183e-224	-0.0155	0.0041	0.0001702
Fenland	Q02750	MAP2K1	rs75520205	A	C	0.0815109	0.1637	0.0238537	6.75799e-12	0.0008	0.0071	0.9128
Fenland	P01011	SERPINA3	rs8023057	A	G	0.805169	0.1688	0.0177108	1.559e-21	0.0127	0.0045	0.004655
Fenland	P10643	C7	rs74480769	A	G	0.94334	1.2079	0.0388	9.04485e-213	0.0026	0.0099	0.7926
Fenland	Q16619	CTF1	rs4889685	T	C	0.646123	0.0912	0.0139579	6.406e-11	-0.0122	0.0039	0.0016
Fenland	Q16627	CCL14	rs7222922	T	C	0.128231	-1.0537	0.0178	0	-0.0018	0.0063	0.7766
Fenland	P21741	MDK	rs77817298	A	G	0.0139165	0.4717	0.0614598	1.655e-14	-0.027	0.0195	0.1671
Fenland	P55773	CCL23	rs117321474	T	C	0.972167	1.0169	0.0417011	2.44012e-131	-0.0086	0.0111	0.44
Fenland	P05121	SERPINE1	rs2227631	A	G	0.594433	0.1032	0.0132392	6.43899e-15	0.0123	0.0039	0.001629
Fenland	P00746	CFD	rs71335276	T	G	0.223658	-0.1679	0.0165901	4.48203e-24	-0.0015	0.0061	0.801
Fenland	P10912	GHR	rs6873545	T	C	0.694831	0.2503	0.0148814	1.75101e-63	0.0251	0.004	2.17e-10
Fenland	P04070	PROC	rs1799810	A	T	0.585487	0.1574	0.013404	7.69302e-32	-0.0046	0.0047	0.3316
Fenland	P12272	PTHLH	rs11049373	A	C	0.73161	-0.174	0.015008	4.43002e-31	-0.0069	0.0044	0.1149
Fenland	Q9Y240	CLEC11A	rs116924815	T	C	0.0357853	1.0465	0.0402833	8.67e-149	0.0028	0.013	0.8302
Fenland	P16671	CD36	rs6961069	T	C	0.419483	0.2893	0.0135322	2.11e-101	0.0145	0.0035	2.774e-05
Fenland	Q12860	CNTN1	rs11177623	T	C	0.640159	-0.2157	0.0128325	2.1e-63	0.002	0.0041	0.627
Fenland	Q9UNE0	EDAR	rs75147553	A	G	0.0168986	1.8569	0.0539	4.37521e-260	0.0013	0.0187	0.9442
Fenland	P42830	CXCL5	rs352045	T	G	0.11332	0.6692	0.0191	6.22729e-269	0.0271	0.0054	4.927e-07
Fenland	P56470	LGALS4	rs883394	T	C	0.430417	-0.0985	0.0127469	1.098e-14	0.016	0.0039	3.625e-05
Fenland	P09341	CXCL1	rs3097411	C	G	0.771372	-1.0136	0.0121	0	-0.0027	0.0045	0.549
Fenland	P14778	IL1R1	rs1030022	T	G	0.692843	0.1294	0.0141124	4.76301e-20	-0.0084	0.0042	0.04579
Fenland	Q96F46	IL17RA	rs4819959	A	G	0.474155	0.8061	0.011	0	0.0078	0.004	0.05116
Fenland	O95256	IL18RAP	rs1035126	T	C	0.345924	0.1389	0.0141918	1.276e-22	-0.0023	0.0042	0.5848
Fenland	Q9HB29	IL1RL2	rs3917265	T	C	0.488072	0.256	0.0133653	8.95275e-82	-0.0001	0.0036	0.9825
Fenland	Q13449	LSAMP	rs7627104	T	G	0.193837	-0.1652	0.0153844	6.74001e-27	-0.0078	0.0046	0.09209
Fenland	P11226	MBL2	rs7899547	T	G	0.351889	-0.9006	0.0117	0	-0.0018	0.004	0.6486
Fenland	O14931	NCR3	rs116749187	T	C	0.0944334	-0.4372	0.0235228	4.15602e-77	-0.0206	0.0076	0.006513
Fenland	Q9BQ51	PDCD1LG2	rs16923189	A	G	0.697813	-0.4907	0.0143	4.73938e-258	0.0038	0.0044	0.3788
Fenland	Q9Y336	SIGLEC9	rs2075803	A	G	0.416501	1.1729	0.0077	0	-0.0076	0.0039	0.051
Fenland	Q03167	TGFBR3	rs59178722	T	C	0.77833	-0.1255	0.0163493	1.639e-14	0.0082	0.0047	0.0815
Fenland	P08697	SERPINF2	rs11078597	T	C	0.831014	0.3283	0.0166619	2.00904e-86	0.0074	0.005	0.1393
Fenland	P09038	FGF2	rs2922979	C	G	0.690855	0.719	0.013	0	-0.0055	0.0042	0.1943
Fenland	P55773	CCL23	rs1003645	T	C	0.806163	0.5168	0.0158	1.16851e-234	-0.0028	0.0059	0.637
Fenland	Q9NNX6	CD209	rs4804774	C	G	0.265408	-0.4199	0.016	8.42408e-152	-0.0003	0.0046	0.9519
Fenland	P05162	LGALS2	rs12484334	A	C	0.581511	-0.2826	0.013644	2.6801e-95	-0.0042	0.004	0.2913
Fenland	O14625	CXCL11	rs35170645	A	G	0.508946	0.5104	0.0121	0	0.0102	0.0042	0.01625
Fenland	P10147	CCL3	rs854636	T	G	0.867793	-0.6719	0.0197	5.88884e-255	-0.0103	0.007	0.1425
Fenland	Q9UBG0	MRC2	rs113859572	T	C	0.00894632	0.8484	0.0681607	1.451e-35	0.0034	0.0228	0.8814
Fenland	P55774	CCL18	rs854636	T	G	0.867793	-0.885	0.0184	0	-0.0103	0.007	0.1425
Fenland	P21246	PTN	rs10250267	A	G	0.431412	0.1694	0.0113707	3.40096e-50	-0.006	0.0039	0.1216
Fenland	Q9HD89	RETN	rs34124816	A	C	0.969185	0.4187	0.0374888	5.80496e-29	0.0009	0.0123	0.9447
Fenland	P04275	VWF	rs11064008	C	G	0.847913	0.1543	0.0200331	1.337e-14	-0.0088	0.0062	0.157
Fenland	P00738	HP	rs77303550	T	C	0.206759	0.8375	0.0149	0	-0.0085	0.0049	0.08425
Fenland	Q9Y275	TNFSF13B	rs6492108	A	C	0.616302	-0.0917	0.0136425	1.797e-11	0.0057	0.004	0.1552
Fenland	P02748	C9	rs696766	A	G	0.054672	0.2959	0.0282279	1.039e-25	0.0045	0.0087	0.607
Fenland	P17931	LGALS3	rs76424323	A	G	0.921471	0.7913	0.0224	2.35167e-273	-0.0072	0.0071	0.3106
Fenland	P18428	LBP	rs2232613	T	C	0.0725646	-1.2145	0.0227	0	-0.0161	0.0067	0.01605
Fenland	P00742	F10	rs547138	A	T	0.607356	0.2116	0.014262	8.49097e-50	0.0019	0.0039	0.6233
Fenland	Q99969	RARRES2	rs3735167	T	C	0.257455	0.3405	0.0149396	5.54003e-115	0.0122	0.0039	0.00199
Fenland	P49767	VEGFC	rs112793547	A	C	0.983101	-0.5455	0.0637115	1.109e-17	-0.0597	0.0131	5.195e-06
Fenland	P20333	TNFRSF1B	rs5746011	T	C	0.977137	0.4418	0.0342094	3.72402e-38	-0.0008	0.011	0.9426
Fenland	P20138	CD33	rs12459419	T	C	0.310139	-0.9373	0.0108	0	0.0006	0.004	0.8702
Fenland	Q9UNA0	ADAMTS5	rs2830586	T	G	0.819085	0.7278	0.0157	0	0.0111	0.005	0.02633
Fenland	P35475	IDUA	rs3796622	T	C	0.360835	-0.5793	0.013	0	0.0024	0.0041	0.5681
Fenland	P05067	APP	rs455047	C	G	0.460239	0.1046	0.0124864	5.42401e-17	0.0106	0.0039	0.006324
Fenland	P15848	ARSB	rs337835	T	C	0.666998	-0.2572	0.013805	1.805e-77	-0.0054	0.0049	0.2709
Fenland	Q02083	NAAA	rs111981122	A	C	0.765408	0.7366	0.0144	0	0.0123	0.0046	0.006879
Fenland	P25774	CTSS	rs41271951	A	G	0.923459	0.6805	0.0223	1.61357e-204	-0.0021	0.0072	0.7693
Fenland	P08709	F7	rs3093253	A	G	0.111332	-1.3799	0.0166	0	0.0012	0.0064	0.8447
Fenland	P06681	C2	rs9268149	T	C	0.158052	-0.3237	0.0178193	9.65474e-74	0.0016	0.0057	0.7822
Fenland	Q96NZ8	WFIKKN1	rs1045274	C	G	0.824056	-0.1122	0.0168014	2.42201e-11	-0.0134	0.0051	0.008593
Fenland	Q9HCN6	GP6	rs1626971	T	C	0.848907	0.3789	0.0163005	1.61005e-119	0.0082	0.0055	0.134
Fenland	P22749	GNLY	rs12151621	A	C	0.236581	0.8555	0.0141	0	0.0081	0.0046	0.07601
Fenland	P10915	HAPLN1	rs975595	A	G	0.746521	0.1724	0.0156911	4.40798e-28	0.0069	0.0044	0.1214
Fenland	Q9UKR0	KLK12	rs3745540	A	G	0.434394	0.1198	0.0136452	1.64e-18	-0.001	0.0038	0.7948
Fenland	Q9Y5Y7	LYVE1	rs35468145	A	G	0.0377734	0.4166	0.0321357	1.96302e-38	0.0104	0.0091	0.2555
Fenland	Q9NR71	ASAH2	rs1877558	T	C	0.297217	-0.617	0.0152	0	0.0118	0.0069	0.08551
Fenland	P14543	NID1	rs76183323	A	G	0.00894632	-0.9176	0.0635863	3.31302e-47	0.0059	0.0184	0.7491
Fenland	P01833	PIGR	rs908702	T	C	0.456262	-0.1686	0.013248	4.21501e-37	-0.0075	0.0038	0.04968
Fenland	P07949	RET	rs2796561	A	T	0.331014	0.4044	0.0134	4.45399e-200	-0.0145	0.0038	0.0001258
Fenland	Q8N474	SFRP1	rs28718791	C	G	0.167992	-0.2588	0.0178141	8.07304e-48	0.0024	0.0053	0.6488
Fenland	P13686	ACP5	rs111931834	A	G	0.126243	0.3761	0.0187694	2.56998e-89	0.0032	0.0059	0.5798
Fenland	Q76M96	CCDC80	rs7611898	A	G	0.615308	-0.1185	0.0137892	8.42097e-18	-0.0025	0.0038	0.514
Fenland	Q8TEU8	WFIKKN2	rs11079936	T	C	0.359841	0.5176	0.0131	0	0.0023	0.0041	0.5848
Fenland	P16112	ACAN	rs34949187	A	G	0.16501	-0.224	0.017006	1.27499e-39	-0.012	0.0054	0.0268
Fenland	Q15582	TGFBI	rs13159365	T	C	0.512922	-0.5608	0.0116	0	-0.0032	0.0039	0.4125
Fenland	P00736	C1R	rs12146727	A	G	0.129225	-0.4303	0.0196847	6.29997e-106	0.0012	0.0055	0.8257
Fenland	Q6YHK3	CD109	rs1973482	A	T	0.494036	0.7004	0.0114	0	-0.0117	0.0034	0.00067
Fenland	P06734	FCER2	rs11260014	C	G	0.497018	-0.3296	0.0135132	2.12999e-131	-0.0015	0.0039	0.6976
Fenland	P09326	CD48	rs1980606	A	G	0.185885	-0.2384	0.015948	1.59002e-50	0.002	0.0049	0.6821
Fenland	O43866	CD5L	rs2765501	A	G	0.399602	0.3734	0.0136	5.91031e-166	0.0035	0.0039	0.3784
Fenland	Q02246	CNTN2	rs2071533	T	G	0.142147	0.9292	0.0175	0	-0.0001	0.0062	0.9819
Fenland	Q8IWV2	CNTN4	rs163352	C	G	0.782306	-0.3469	0.0174489	5.9531e-88	-0.0078	0.0049	0.11
Fenland	O94779	CNTN5	rs898776	A	G	0.919483	-0.6852	0.0243	6.26987e-175	-0.0075	0.0067	0.2594
Fenland	O76096	CST7	rs2151462	T	C	0.78827	0.7862	0.0144	0	-0.0151	0.0049	0.001981
Fenland	Q9NR61	DLL4	rs140185520	T	C	0.0258449	0.2641	0.0479751	3.693e-08	0.0014	0.0156	0.9265
Fenland	P12318	FCGR2A	rs1801274	A	G	0.489066	-1.2188	0.0072	0	0.0166	0.0035	2.252e-06
Fenland	P31994	FCGR2B	rs12145843	T	C	0.215706	1.2727	0.0123	0	-0.0158	0.0084	0.06003
Fenland	O75015	FCGR3B	rs10800573	A	G	0.647117	-0.4875	0.0143	1.00587e-254	0.0004	0.0047	0.9256
Fenland	P56159	GFRA1	rs9731211	A	G	0.67992	-0.2264	0.013869	6.64892e-60	0.0109	0.0035	0.001971
Fenland	Q16270	IGFBP7	rs6827768	A	T	0.78827	-0.43	0.0162	3.07628e-155	0.0079	0.0047	0.0929
Fenland	Q6UXM1	LRIG3	rs11172791	T	C	0.962227	0.422	0.0308748	1.574e-42	-0.0001	0.0103	0.9938
Fenland	Q14114	LRP8	rs2297663	A	C	0.605368	-0.1971	0.0135345	4.84599e-48	-0.0038	0.0039	0.3297
Fenland	Q9HBG7	LY9	rs4656271	A	G	0.766402	-0.4052	0.015	1.03047e-160	-0.0027	0.0045	0.549
Fenland	O00339	MATN2	rs17831160	A	G	0.0377734	0.5048	0.0350015	3.74994e-47	-0.0158	0.0111	0.1538
Fenland	Q9BY67	CADM1	rs17564430	T	G	0.743539	-0.179	0.0144821	4.29698e-35	0.007	0.0045	0.1212
Fenland	Q9HB63	NTN4	rs17288108	A	G	0.815109	0.2644	0.0170423	2.77597e-54	-0.0107	0.0051	0.03605
Fenland	O75594	PGLYRP1	rs12462367	A	G	0.27336	-0.1976	0.0149833	1.02799e-39	-0.0076	0.0049	0.1241
Fenland	Q6NW40	RGMB	rs1072722	A	T	0.520875	0.1612	0.0132433	4.36998e-34	-0.0099	0.0036	0.005337
Fenland	P10646	TFPI	rs116011690	T	C	0.0238569	-0.3732	0.0422677	1.052e-18	-0.0065	0.0148	0.6578
Fenland	P35442	THBS2	rs78109196	A	C	0.0974155	0.7516	0.0203	4.59884e-300	-0.0023	0.0062	0.7149
Fenland	P35443	THBS4	rs13167730	T	G	0.102386	0.4853	0.0217933	7.49985e-110	-0.0126	0.0067	0.0614
Fenland	Q03154	ACY1	rs150416778	T	C	0.0248509	-0.5904	0.0522199	1.225e-29	-0.012	0.0182	0.5107
Fenland	P23280	CA6	rs3765963	A	G	0.592445	-0.6211	0.0121	0	0.0083	0.0041	0.04294
Fenland	Q16610	ECM1	rs3737240	T	C	0.375746	-0.7059	0.012	0	0.0018	0.0039	0.6463
Fenland	Q9UGM5	FETUB	rs5030103	T	C	0.985089	1.5092	0.0581995	2.93998e-148	0.0129	0.0195	0.5093
Fenland	Q8NFM7	IL17RD	rs76645245	A	G	0.852883	-0.7163	0.0163	0	0.0172	0.0048	0.0003329
Fenland	P49862	KLK7	rs2659067	A	G	0.101392	-0.6029	0.0228	4.39389e-154	0	0.0068	0.9992
Fenland	P05154	SERPINA5	rs6119	A	G	0.909543	-0.5644	0.0216446	6.85996e-150	-0.0151	0.0063	0.01577
Fenland	P48736	PIK3CG	rs342288	A	G	0.582505	0.0912	0.0136245	2.174e-11	0.0005	0.0041	0.9047
Fenland	P00797	REN	rs141995914	T	C	0.991054	-0.8033	0.0659116	3.62199e-34	-0.0111	0.0181	0.5405
Fenland	P20231	TPSB2	rs143547788	C	G	0.478131	-1.0062	0.0103	0	-0.0042	0.0045	0.3504
Fenland	P21815	IBSP	rs2616262	T	G	0.474155	-0.1251	0.0134569	1.454e-20	0.0005	0.0038	0.8982
Fenland	Q13557	CAMK2D	rs115143758	A	T	0.542744	-0.0937	0.013246	1.507e-12	0.0129	0.0073	0.07731
Fenland	Q8N1Q1	CA13	rs73688702	T	G	0.0397614	-0.7824	0.0247	3.31452e-220	0.0089	0.008	0.2625
Fenland	P21709	EPHA1	rs10952550	A	G	0.0805169	-1.2765	0.0215	0	-0.0007	0.0067	0.9108
Fenland	P02751	FN1	rs1250242	C	G	0.767396	0.1068	0.0151204	1.626e-12	-0.0171	0.0046	0.00019
Fenland	O95633	FSTL3	rs112418024	A	G	0.0308151	-0.3012	0.0423001	1.075e-12	-0.0044	0.0108	0.6868
Fenland	Q13261	IL15RA	rs8177643	T	C	0.298211	0.1057	0.0139063	2.942e-14	-0.0002	0.0042	0.9611
Fenland	P29622	SERPINA4	rs10146582	A	G	0.23161	0.6427	0.0152	0	0.0032	0.0046	0.4806
Fenland	Q15063	POSTN	rs4424789	A	G	0.364811	0.1235	0.0137241	2.28301e-19	-0.0029	0.0042	0.486
Fenland	P09619	PDGFRB	rs2304058	C	G	0.434394	-1.1426	0.008	0	-0.0038	0.0046	0.4166
Fenland	Q96GW7	BCAN	rs2365715	A	G	0.609344	0.2064	0.0146216	3.02099e-45	0.0024	0.0051	0.6421
Fenland	P16581	SELE	rs2205850	A	G	0.687873	-0.1264	0.0138808	8.54003e-20	-0.0153	0.0042	0.0002354
Fenland	P01019	AGT	rs11122580	T	C	0.895626	-0.3835	0.020897	3.18501e-75	-0.0275	0.0055	5.695e-07
Fenland	P04040	CAT	rs10836244	T	G	0.215706	-0.2899	0.0153153	6.6129e-80	0.002	0.0047	0.6716
Fenland	P80162	CXCL6	rs16850073	T	C	0.347913	0.8474	0.0113	0	0.0047	0.0041	0.2447
Fenland	Q9UHF5	IL17B	rs6862301	A	C	0.312127	0.1316	0.0146158	2.17699e-19	0.0027	0.0043	0.5369
Fenland	O00626	CCL22	rs170364	T	G	0.217694	-0.199	0.015353	2.02e-38	0.0141	0.0047	0.002457
Fenland	P48061	CXCL12	rs11239028	T	C	0.331014	0.1313	0.0139143	3.85999e-21	0.0009	0.0041	0.8233
Fenland	Q96IY4	CPB2	rs7336360	A	T	0.33499	0.7757	0.0125	0	-0.0013	0.0043	0.7658
Fenland	Q92583	CCL17	rs16956811	T	G	0.922465	-0.4548	0.0242289	1.30399e-78	-0.0021	0.0074	0.7778
Fenland	O94907	DKK1	rs7097068	T	G	0.5	0.1616	0.012661	2.61703e-37	-0.0128	0.0034	0.0001851
Fenland	P20711	DDC	rs6956737	T	C	0.0168986	-0.4523	0.055978	6.47899e-16	-0.0252	0.0159	0.1129
Fenland	Q15848	ADIPOQ	rs115527175	T	C	0.0228628	-0.6661	0.0364635	1.49898e-74	-0.0059	0.0119	0.6191
Fenland	P01009	SERPINA1	rs28929474	T	C	0.0168986	-1.9024	0.0422	0	0.0206	0.0144	0.1526
Fenland	P02765	AHSG	rs10937258	T	G	0.750497	0.5588	0.014	0	0.0137	0.0058	0.019
Fenland	P15289	ARSA	rs6151419	A	G	0.159046	-0.3625	0.0181757	1.68098e-88	-0.0097	0.0056	0.0824
Fenland	P42574	CASP3	rs72689262	C	G	0.884692	0.3209	0.0193914	1.64001e-61	-0.0001	0.0058	0.9894
Fenland	Q13231	CHIT1	rs872583	T	C	0.814115	1.0618	0.0127	0	0.0094	0.0049	0.05558
Fenland	P48740	MASP1	rs62292760	C	G	0.337972	-0.13	0.0143158	1.077e-19	-0.0047	0.0038	0.216
Fenland	Q9UBP4	DKK3	rs11022119	A	G	0.302187	0.3106	0.014487	5.66987e-102	-0.0053	0.0042	0.2066
Fenland	P15586	GNS	rs192080377	A	G	0.00596421	0.3862	0.0656436	4.02199e-09	0.0088	0.0205	0.6664
Fenland	Q04756	HGFAC	rs2498323	A	G	0.0815109	-1.5158	0.0175	0	0.0049	0.007	0.4876
Fenland	Q99538	LGMN	rs1010651	T	G	0.657058	0.1874	0.0136804	1.037e-42	0.0066	0.0038	0.07935
Fenland	P30533	LRPAP1	rs1800493	T	C	0.0119284	-1.0953	0.0520582	2.83003e-98	0.0207	0.0186	0.2665
Fenland	P35968	KDR	rs34231037	A	G	0.969185	1.1219	0.0385	1.11004e-186	-0.0042	0.0121	0.7292
Fenland	P01023	A2M	rs226379	T	C	0.678926	0.1363	0.0126597	4.95603e-27	-0.001	0.0041	0.815
Fenland	P00747	PLG	rs537579467	T	C	0.994036	-1.5632	0.0549	2.4882e-178	0.021	0.0217	0.3337
Fenland	P46527	CDKN1B	rs79059754	T	C	0.109344	0.205	0.0207207	4.443e-23	0.0061	0.0056	0.2728
Fenland	Q02763	TEK	rs117982767	T	G	0.951292	-0.5758	0.0300972	1.384e-81	-0.0101	0.01	0.3122
Fenland	Q9BY76	ANGPTL4	rs539432790	C	G	0.975149	-0.3029	0.0471552	1.332e-10	-0.0693	0.0131	1.114e-07
Fenland	P07451	CA3	rs67824746	A	G	0.7833	0.1864	0.0155307	3.46602e-33	-0.0057	0.0048	0.2342
Fenland	P28325	CST5	rs4642010	A	C	0.172962	0.737	0.0154	0	-0.0039	0.0052	0.4462
Fenland	Q9NQ30	ESM1	rs4242051	T	C	0.259443	-0.1467	0.015544	3.80902e-21	-0.0044	0.0046	0.3346
Fenland	P54756	EPHA5	rs4860687	T	C	0.605368	-0.1206	0.0138244	2.69201e-18	0.0013	0.0041	0.7431
Fenland	P09769	FGR	rs3737803	A	G	0.0894632	-0.499	0.0248837	1.88999e-89	0.0022	0.0081	0.7874
Fenland	P49137	MAPKAPK2	rs11119385	A	G	0.682903	-0.3163	0.013096	7.04994e-129	-0.0087	0.0042	0.03647
Fenland	P04406	GAPDH	rs12425927	A	G	0.887674	-0.1264	0.0193422	6.36403e-11	-0.0049	0.0062	0.4337
Fenland	P25685	DNAJB1	rs35258260	A	G	0.850895	-0.1095	0.0175713	4.612e-10	-0.0077	0.0057	0.175
Fenland	Q06830	PRDX1	rs2356552	T	C	0.082505	-0.3221	0.0220058	1.62998e-48	-0.0075	0.0067	0.2617
Fenland	P24666	ACP1	rs7566279	C	G	0.666004	-1.2016	0.0077	0	-0.0021	0.004	0.598
Fenland	Q9Y3A5	SBDS	rs79344818	A	G	0.954274	0.4005	0.0330109	7.118e-34	0.0074	0.0121	0.5428
Fenland	P07195	LDHB	rs74626198	T	C	0.974155	0.2338	0.0375066	4.55901e-10	-0.0066	0.0122	0.5856
Fenland	Q9UJ70	NAGK	rs1861853	A	T	0.26839	0.1742	0.0141908	1.226e-34	-0.0148	0.0044	0.0008453
Fenland	P0DMV8	HSPA1A	rs707936	A	G	0.0705765	0.2799	0.026659	8.70396e-26	0.0244	0.0068	0.0003182
Fenland	Q15109	AGER	rs2844456	T	C	0.960239	0.6403	0.030135	3.46007e-100	-0.0422	0.0094	6.556e-06
Fenland	P17213	BPI	rs6127742	A	G	0.084493	-0.6855	0.0211	1.5675e-231	0.0207	0.0066	0.001756
Fenland	P13671	C6	rs181908440	A	T	0.00795229	-1.5384	0.0591438	3.69986e-149	-0.017	0.0197	0.3874
Fenland	P00751	CFB	rs547154	T	G	0.0884692	0.7243	0.0216	1.62508e-246	-0.0272	0.0072	0.0001457
Fenland	P10144	GZMB	rs12147096	C	G	0.0874751	0.1819	0.0241376	4.84702e-14	-0.012	0.0077	0.1157
Fenland	P02778	CXCL10	rs151000561	T	C	0.00695825	0.3784	0.0665853	1.324e-08	-0.0582	0.0204	0.004344
Fenland	P00747	PLG	rs144981713	C	G	0.00795229	-1.6279	0.0575	2.50858e-176	0.0003	0.0217	0.988
Fenland	P03952	KLKB1	rs71640035	T	G	0.585487	-0.5612	0.0127	0	-0.0103	0.0049	0.03595
Fenland	P01011	SERPINA3	rs8023057	A	G	0.805169	0.5171	0.0171	7.11297e-201	0.0127	0.0045	0.004655
Fenland	P16109	SELP	rs6136	T	G	0.911531	0.3017	0.0197067	6.60808e-53	-0.0028	0.0061	0.6516
Fenland	P00734	F2	rs1799963	A	G	0.00795229	0.7824	0.0650239	2.39799e-33	0.0267	0.0165	0.1054
Fenland	P00749	PLAU	rs2227552	T	C	0.76839	-0.3301	0.014379	1.25e-116	-0.0077	0.0043	0.07219
Fenland	P08603	CFH	rs1048663	A	G	0.175944	-0.4359	0.017679	3.13991e-134	0.0065	0.0054	0.2274
Fenland	P02787	TF	rs4854760	A	G	0.654076	-0.133	0.0141766	6.493e-21	0.0019	0.0041	0.6483
Fenland	O43488	AKR7A2	rs12122880	T	C	0.67992	0.2558	0.0134475	1.12e-80	-0.0074	0.0038	0.05048
Fenland	P14550	AKR1A1	rs72688441	A	G	0.0656064	-0.9948	0.0247	0	0.0233	0.0071	0.001072
Fenland	Q9NP79	VTA1	rs2745471	A	G	0.432406	-0.0788	0.0126002	4.004e-10	0.0037	0.0039	0.3429
Fenland	P16591	FER	rs6880917	T	C	0.353877	0.111	0.013531	2.337e-16	0.0055	0.0041	0.1807
Fenland	Q01638	IL1RL1	rs10179654	T	G	0.501988	0.7333	0.0102	0	-0.0062	0.0038	0.1055
Fenland	P22392	NME2	rs7207370	A	G	0.622266	0.2469	0.0136319	2.56896e-73	-0.0158	0.0036	1.021e-05
Fenland	Q9UNZ2	NSFL1C	rs3829698	T	C	0.468191	0.0872	0.0130938	2.745e-11	-0.0051	0.004	0.2036
Fenland	Q8IVD9	NUDCD3	rs10233273	T	C	0.191849	0.2434	0.0151806	7.44107e-58	0.0153	0.0043	0.0003098
Fenland	P30086	PEBP1	rs76597567	A	G	0.992048	1.4085	0.0611116	1.54003e-117	-0.0118	0.0184	0.5197
Fenland	P07237	P4HB	rs55924465	A	T	0.450298	-0.1811	0.0135484	9.44102e-41	-0.0026	0.0049	0.595
Fenland	Q9NYA1	SPHK1	rs7209978	A	G	0.985089	0.2649	0.0452474	4.785e-09	-0.0107	0.0149	0.4695
Fenland	Q9HCB6	SPON1	rs1406355	T	C	0.498012	0.3599	0.0122	2.87892e-191	0.0346	0.0035	4.314e-23
Fenland	Q9H773	DCTPP1	rs146094440	C	G	0.986083	0.4137	0.0582743	1.255e-12	-0.0145	0.023	0.529
Fenland	P09228	CST2	rs4260306	T	C	0.292247	-0.4775	0.0137	3.70139e-266	-0.0001	0.0044	0.9775
Fenland	Q9BWV1	BOC	rs34284771	A	G	0.799205	-0.2017	0.0166191	6.75195e-34	-0.0046	0.0049	0.3502
Fenland	Q9P126	CLEC1B	rs4763395	A	C	0.395626	0.1872	0.0129223	1.47302e-47	0.0052	0.004	0.1933
Fenland	P02741	CRP	rs2211320	A	G	0.309145	-0.1782	0.0143209	1.51999e-35	-0.0001	0.0041	0.9708
Fenland	P05362	ICAM1	rs5498	A	G	0.533797	1.1941	0.0075	0	0.0178	0.0034	1.87e-07
Fenland	Q9UIK4	DAPK2	rs4436737	A	G	0.408549	0.3351	0.0128318	2.48004e-150	0.0046	0.0039	0.2413
Fenland	Q99988	GDF15	rs75347775	A	G	0.245527	0.3944	0.014	1.30968e-174	0.0056	0.0045	0.214
Fenland	P26927	MST1	rs11130213	T	C	0.324056	-1.225	0.009	0	-0.0029	0.0042	0.4884
Fenland	P03973	SLPI	rs916311	T	G	0.328032	-0.1637	0.0142271	1.227e-30	0.0031	0.0041	0.4512
Fenland	Q9BWP8	COLEC11	rs6542680	T	C	0.780318	-0.8658	0.0156	0	0.0028	0.0048	0.5657
Fenland	Q6UWV6	ENPP7	rs3751955	A	C	0.429423	0.3832	0.0135	3.08126e-177	0.011	0.0037	0.002926
Fenland	O75356	ENTPD5	rs147326645	C	G	0.0775348	-1.1686	0.0259	0	0.0035	0.0082	0.6674
Fenland	Q96P31	FCRL3	rs7522061	T	C	0.5	-0.8073	0.0112	0	-0.0016	0.0038	0.6781
Fenland	Q08431	MFGE8	rs34239095	C	G	0.72664	-0.3104	0.014433	1.35997e-102	-0.0043	0.0044	0.3266
Fenland	Q16549	PCSK7	rs35186251	T	C	0.736581	1.0305	0.0122	0	-0.0188	0.0048	8.967e-05
Fenland	Q9BZZ2	SIGLEC1	rs150358287	A	C	0.00596421	-0.5478	0.0606568	1.699e-19	0.021	0.0206	0.3095
Fenland	Q14515	SPARCL1	rs7671511	T	C	0.227634	0.7146	0.0146	0	0.0098	0.0046	0.03246
Fenland	Q9NRA0	SPHK2	rs386243	T	C	0.263419	0.1545	0.0155773	3.46602e-23	0.0046	0.0044	0.2993
Fenland	Q7LFX5	CHST15	rs9422302	T	G	0.302187	-0.1584	0.015457	1.211e-24	0	0.0045	0.9919
Fenland	Q08188	TGM3	rs214830	C	G	0.656064	0.2446	0.0140087	2.85901e-68	-0.0084	0.0042	0.04366
Fenland	P05155	SERPING1	rs10896631	T	C	0.733598	0.8861	0.0124	0	-0.0082	0.0041	0.04614
Fenland	P01024	C3	rs2230199	C	G	0.220676	-0.1342	0.0161226	8.52498e-17	0.0003	0.0049	0.9476
Fenland	P39900	MMP12	rs17368814	A	G	0.871769	0.6627	0.0182	2.74071e-290	-0.0103	0.0056	0.06471
Fenland	P13591	NCAM1	rs11214489	T	C	0.203777	-0.3073	0.0169761	3.07504e-73	0.0072	0.0048	0.1343
Fenland	Q9Y240	CLEC11A	rs116924815	T	C	0.0357853	1.1391	0.0401	1.6817e-177	0.0028	0.013	0.8302
Fenland	Q9GZN4	PRSS22	rs12924912	T	G	0.299205	0.2624	0.0138235	2.394e-80	-0.0022	0.0042	0.5957
Fenland	Q10588	BST1	rs73224660	A	G	0.140159	-1.2932	0.0128	0	0.0016	0.0054	0.7652
Fenland	Q4KMG0	CDON	rs527446756	A	T	0.911531	0.8616	0.0215	0	0.0146	0.0091	0.1095
Fenland	Q9UHX3	ADGRE2	rs12973667	C	G	0.699801	-0.3617	0.0146846	5.83995e-134	0.0018	0.0044	0.6835
Fenland	P21217	FUT3	rs708686	T	C	0.28827	-0.7748	0.0133	0	-0.0089	0.0038	0.01802
Fenland	Q11128	FUT5	rs8101625	A	C	0.594433	-0.391	0.0133	5.74004e-190	0.0011	0.0041	0.7807
Fenland	Q16719	KYNU	rs73961713	A	C	0.187873	-0.7857	0.0161	0	0.0106	0.0047	0.02354
Fenland	P19174	PLCG1	rs113622480	T	C	0.0198807	0.4606	0.0573064	9.16903e-16	0.0072	0.0161	0.6534
Fenland	O60486	PLXNC1	rs115651556	A	G	0.0178926	-1.7031	0.0537	9.62613e-221	-0.0324	0.0155	0.03736
Fenland	O94991	SLITRK5	rs7984705	A	C	0.272366	-0.1697	0.0137034	3.19802e-35	-0.0014	0.0042	0.7346
Fenland	P11171	EPB41	rs76682787	T	C	0.082505	-0.1842	0.0251588	2.452e-13	0.0008	0.0071	0.9093
Fenland	Q07654	TFF3	rs75307655	T	C	0.988072	0.5146	0.0655286	4.06002e-15	0.0095	0.0213	0.6547
Fenland	P43652	AFM	rs72856618	T	G	0.975149	1.1091	0.0465751	2.43997e-125	-0.0257	0.0141	0.0684
Fenland	Q92484	SMPDL3A	rs28385609	T	C	0.137177	-0.354	0.0181432	8.77485e-85	-0.0195	0.0054	0.0003126
Fenland	P22079	LPO	rs8178290	A	C	0.2167	-0.2661	0.0159981	4.00599e-62	-0.0009	0.0046	0.8395
Fenland	Q14624	ITIH4	rs77347777	T	C	0.102386	-0.3038	0.0209957	1.88403e-47	-0.0031	0.0064	0.6285
Fenland	P14151	SELL	rs4140655	A	T	0.770378	0.5546	0.0136	0	0.0031	0.0044	0.481
Fenland	P29317	EPHA2	rs1497406	A	G	0.434394	0.1267	0.0129707	1.542e-22	0.0018	0.004	0.6556
Fenland	P15692	VEGFA	rs6921438	A	G	0.467197	-0.8058	0.011	0	-0.0009	0.004	0.8297
Fenland	P03950	ANG	rs11851044	C	G	0.115308	0.8465	0.0186	0	-0.0064	0.0062	0.2988
Fenland	P00742	F10	rs547138	A	T	0.607356	0.2145	0.0142134	1.84502e-51	0.0019	0.0039	0.6233
Fenland	P80098	CCL7	rs1133763	A	C	0.848907	0.9129	0.0159	0	0.0058	0.0053	0.2669
Fenland	P01024	C3	rs555701698	A	G	0.15507	-0.1253	0.018017	3.53699e-12	-0.0055	0.0074	0.4644
Fenland	P12259	F5	rs9332701	A	G	0.967197	0.6681	0.0336296	7.94402e-88	-0.0105	0.009	0.244
Fenland	O00214	LGALS8	rs75416658	A	T	0.0328032	0.3061	0.03997	1.885e-14	-0.0073	0.0147	0.6186
Fenland	P09211	GSTP1	rs72932599	C	G	0.082505	0.3637	0.0246367	2.55598e-49	0.0176	0.0069	0.01037
Fenland	O15467	CCL16	rs10445391	A	G	0.90159	1.4494	0.0173	0	-0.0059	0.0071	0.4082
Fenland	P61626	LYZ	rs7136238	T	G	0.447316	-0.5714	0.0124	0	0.0101	0.0036	0.004753
Fenland	P03956	MMP1	rs471994	A	G	0.379722	-0.537	0.0129	0	-0.0023	0.004	0.5763
Fenland	P45452	MMP13	rs478927	T	C	0.298211	0.1122	0.0144613	8.58501e-15	0.0133	0.0041	0.001201
Fenland	P04278	SHBG	rs1799941	A	G	0.255467	0.1967	0.0134997	4.31395e-48	-0.0332	0.0041	3.784e-16
Fenland	P52823	STC1	rs73555324	C	G	0.923459	-0.2323	0.0245579	3.101e-21	0.0137	0.0077	0.07352
Fenland	P07355	ANXA2	rs34293839	A	G	0.856859	-0.8554	0.0168	0	0.0093	0.0058	0.1075
Fenland	Q49AH0	CDNF	rs61738953	C	G	0.959245	1.1681	0.037	9.45136e-219	0.0017	0.0109	0.8735
Fenland	Q9NZ08	ERAP1	rs469367	A	G	0.21173	1.2034	0.0115	0	-0.01	0.0046	0.03144
Fenland	P40121	CAPG	rs62623452	T	C	0.0159046	-1.6459	0.0536	4.57708e-207	0.0247	0.017	0.1468
Fenland	P00915	CA1	rs10098816	C	G	0.027833	-0.448	0.06105	2.164e-13	-0.0055	0.0192	0.7747
Fenland	Q9UBR2	CTSZ	rs71321535	A	G	0.0188867	-0.4139	0.0448478	2.73201e-20	0.0212	0.0132	0.1077
Fenland	Q9UJU6	DBNL	rs56665454	T	C	0.322068	0.1097	0.0133779	2.402e-16	0.0019	0.0044	0.6763
Fenland	Q07507	DPT	rs1018454	A	C	0.430417	-0.398	0.0128	2.92571e-212	-0.0083	0.0041	0.04134
Fenland	P19957	PI3	rs17333103	T	C	0.162028	0.406	0.0168751	6.70997e-128	0.0033	0.0044	0.4484
Fenland	P10768	ESD	rs15303	T	C	0.0188867	-0.9285	0.0497381	9.05107e-78	0.0233	0.0163	0.1543
Fenland	P02679	FGG	rs2227426	A	G	0.199801	0.1828	0.0171182	1.281e-26	-0.0113	0.005	0.02416
Fenland	P07359	GP1BA	rs2243103	C	G	0.911531	-0.3193	0.0246658	2.50601e-38	0.0141	0.007	0.04268
Fenland	P78333	GPC5	rs342702	T	G	0.2833	-0.7805	0.0131	0	-0.005	0.0044	0.2589
Fenland	P28799	GRN	rs5848	T	C	0.301193	-0.2453	0.0150265	6.60408e-60	-0.0153	0.004	0.0001098
Fenland	P04196	HRG	rs59123177	A	G	0.34493	1.0529	0.0101	0	0.0074	0.0041	0.06973
Fenland	Q08380	LGALS3BP	rs60653700	T	C	0.0149105	0.6957	0.0653351	1.77801e-26	-0.0162	0.0205	0.4296
Fenland	P53778	MAPK12	rs9617128	T	C	0.742545	-0.4298	0.0145	4.38026e-193	0.0084	0.004	0.0378
Fenland	O15264	MAPK13	rs12210904	A	C	0.305169	0.1878	0.0147004	2.25599e-37	-0.011	0.0042	0.009592
Fenland	Q13093	PLA2G7	rs9472831	A	G	0.446322	-0.1422	0.013463	4.45602e-26	0.002	0.0039	0.6059
Fenland	Q15181	PPA1	rs10823500	A	G	0.599404	-0.2744	0.0127044	1.84003e-103	0.0029	0.0044	0.5092
Fenland	Q86VB7	CD163	rs11054859	A	G	0.101392	-0.1476	0.0216776	9.83601e-12	0.0026	0.0062	0.6737
Fenland	Q12884	FAP	rs16846387	T	C	0.989066	-1.1219	0.0663386	3.68699e-64	-0.0156	0.0173	0.3678
Fenland	P07478	PRSS2	rs1799886	T	C	0.539761	-0.2405	0.0136144	7.793e-70	-0.0005	0.0041	0.9056
Fenland	P98066	TNFAIP6	rs2278089	T	G	0.586481	-0.3184	0.0128439	1.15003e-135	0.0097	0.0039	0.01381
Fenland	Q9NZQ7	CD274	rs1411262	T	C	0.286282	-0.2844	0.0152892	3.13003e-77	0.0053	0.0044	0.2332
Fenland	O75144	ICOSLG	rs7278257	C	G	0.2833	-0.1066	0.0152779	3.007e-12	-0.0014	0.0052	0.7815
Fenland	Q9BZW8	CD244	rs113896482	T	C	0.026839	0.239	0.0412063	6.62801e-09	-0.009	0.0131	0.4907
Fenland	Q08708	CD300C	rs11867989	T	C	0.0745527	0.1867	0.0281109	3.104e-11	-0.0008	0.0069	0.9074
Fenland	P08174	CD55	rs6684804	T	C	0.247515	-0.5476	0.015	8.69281e-292	-0.0092	0.0042	0.02707
Fenland	O95407	TNFRSF6B	rs6062497	T	C	0.706759	-0.11	0.014565	4.274e-14	0.0064	0.0041	0.1199
Fenland	Q5JZY3	EPHA10	rs12074120	T	G	0.691849	-0.1371	0.0149879	5.83302e-20	-0.0036	0.0044	0.4197
Fenland	O15197	EPHB6	rs7789303	A	G	0.701789	0.3506	0.0140192	4.93986e-138	-0.0022	0.0052	0.6739
Fenland	Q9UHF4	IL20RA	rs1775296	T	G	0.293241	0.0912	0.0149753	1.129e-09	-0.0012	0.0044	0.7806
Fenland	Q969J5	IL22RA2	rs2234711	A	G	0.60835	-0.1239	0.0136665	1.23501e-19	-0.0003	0.0036	0.9343
Fenland	P16871	IL7R	rs6451229	A	G	0.573559	-0.1647	0.0135399	4.83298e-34	-0.0006	0.0039	0.8753
Fenland	Q8NHL6	LILRB1	rs10427127	T	C	0.957256	1.7975	0.0255	0	-0.0079	0.0088	0.3686
Fenland	Q8N423	LILRB2	rs383369	T	C	0.828032	1.1315	0.0132	0	0.0137	0.0089	0.1232
Fenland	Q99706	KIR2DL4	rs7257926	A	G	0.193837	0.2832	0.016838	1.76702e-63	-0.0059	0.0056	0.2907
Fenland	Q29980	MICB	rs3094005	T	G	0.082505	-0.9849	0.0176	0	0.0131	0.0071	0.06375
Fenland	Q8TD46	CD200R1	rs9847365	T	C	0.38171	0.233	0.0140465	8.542e-62	0.0039	0.0041	0.3451
Fenland	Q9BZR6	RTN4R	rs175206	C	G	0.779324	-0.3413	0.0152325	3.43996e-111	-0.002	0.0044	0.6593
Fenland	P46531	NOTCH1	rs8176693	T	C	0.084493	0.4125	0.025539	1.103e-58	-0.0289	0.0062	2.752e-06
Fenland	Q9HDB5	NRXN3	rs2202184	A	G	0.649105	0.1375	0.013262	3.46799e-25	0.0041	0.0041	0.3175
Fenland	P41217	CD200	rs6774405	T	C	0.101392	-0.2107	0.0229288	3.954e-20	-0.0104	0.0064	0.1015
Fenland	Q9HCK4	ROBO2	rs2272163	A	C	0.388668	-0.1107	0.0130916	2.772e-17	-0.0036	0.0039	0.3623
Fenland	Q9H3T3	SEMA6B	rs28731213	A	T	0.530815	0.1007	0.0136586	1.673e-13	0.0049	0.004	0.2221
Fenland	Q9UMF0	ICAM5	rs281439	C	G	0.796223	0.6908	0.0145	0	-0.0109	0.0047	0.01919
Fenland	Q96DU3	SLAMF6	rs11265413	A	T	0.192843	-0.3572	0.0160241	4.47998e-110	-0.0037	0.0044	0.4075
Fenland	Q14162	SCARF1	rs2272011	A	G	0.61332	-0.2865	0.0123907	2.76992e-118	-0.0113	0.0047	0.01713
Fenland	Q9NS68	TNFRSF19	rs1928117	A	G	0.712724	-0.1383	0.01441	8.19199e-22	-0.0008	0.0042	0.8555
Fenland	Q6UWB1	IL27RA	rs35026308	T	C	0.803181	0.7826	0.0157	0	-0.0035	0.0051	0.4903
Fenland	Q8TDQ0	HAVCR2	rs7442742	T	C	0.181909	0.75	0.0154	0	0.0039	0.0053	0.4626
Fenland	O95185	UNC5C	rs13134684	T	C	0.322068	0.2172	0.0139346	8.90705e-55	-0.004	0.0044	0.356
Fenland	P30419	NMT1	rs9899380	C	G	0.488072	0.0745	0.0128496	6.71699e-09	0.0046	0.0039	0.2482
Fenland	Q08752	PPID	rs17843929	T	C	0.245527	0.4909	0.0138	3.73516e-277	0.001	0.0044	0.8141
Fenland	Q14397	GCKR	rs1260326	T	C	0.410537	-0.3218	0.0133774	7.31006e-128	-0.0033	0.004	0.4001
Fenland	Q15118	PDK1	rs7584089	T	C	0.149105	-0.7091	0.0147	0	0.002	0.0064	0.7502
Fenland	Q8NBP7	PCSK9	rs12750160	T	C	0.0109344	-0.5253	0.0618997	2.13299e-17	-0.0314	0.0255	0.2171
Fenland	Q9UNP9	PPIE	rs553057	C	G	0.549702	-0.4055	0.0123	2.37653e-238	-0.0134	0.0039	0.0006726
Fenland	O76074	PDE5A	rs59867181	T	C	0.644135	-0.3448	0.0127	2.55926e-162	0.0067	0.004	0.09262
Fenland	P51671	CCL11	rs7213460	A	G	0.445328	-0.1174	0.0131758	5.09101e-19	0.0029	0.004	0.4737
Fenland	P00734	F2	rs367962735	T	C	0.00795229	0.4779	0.0623263	1.751e-14	0.0329	0.0199	0.09881
Fenland	Q99829	CPNE1	rs143646210	A	G	0.101392	-1.2308	0.0183	0	0.02	0.006	0.000876
Fenland	O00548	DLL1	rs4710790	A	C	0.553678	-0.147	0.0138434	2.43801e-26	0.003	0.0039	0.447
Fenland	Q9Y625	GPC6	rs386508576	T	G	0.737575	-0.109	0.0146729	1.097e-13	0.0031	0.0056	0.583
[truncated: 2,410 more rows]
