# Supplementary material for: Cross-population GWAS and proteomics improve risk prediction and reveal mechanisms in atrial fibrillation
Source: Nat Commun. 2025 Jul 11;16:6426. doi: 10.1038/s41467-025-61720-2 (PMC12254421; doi:10.1038/s41467-025-61720-2)
Supplement: Supplementary file 23 — Supplementary Data 21 [file 41467_2025_61720_MOESM23_ESM.xlsx]

## Sheet: Data
Table S21. Associations of plasma proteins with incident atrial fibrillation
Protein	Model1a				Model2b
	Log-hazard ratio	SE	P value		Log-hazard ratio	SE	P value
NTproBNP	0.564	0.015	7.49E-313		0.551	0.015	6.69e-301
NPPB	0.514	0.018	4.29e-170		0.499	0.018	6.42e-163
ANGPT2	0.358	0.017	1.56e-99		0.29	0.018	9.27e-59
LTBP2	0.256	0.02	1.93e-38		0.299	0.02	8.69e-53
GDF15	0.326	0.015	2.25e-104		0.256	0.017	3.27e-51
ADM	0.444	0.02	4.78e-112		0.336	0.023	2.4e-50
IGFBP4	0.309	0.015	5.68e-98		0.239	0.016	5.47e-50
WFDC2	0.279	0.016	1.01e-70		0.242	0.017	7.78e-46
EDA2R	0.341	0.019	2.83e-70		0.281	0.02	3.65e-45
PLAUR	0.329	0.016	4.27e-89		0.253	0.018	9.34e-44
CRIM1	0.26	0.017	1.46e-53		0.231	0.017	4.9e-41
TNFRSF12A	0.286	0.017	7.72e-67		0.227	0.017	3.16e-39
HSPG2	0.277	0.015	6.63e-79		0.212	0.016	4.84e-38
IGFBP2	0.109	0.019	6.08e-09		0.262	0.02	1.32e-37
LAIR1	0.256	0.014	5.37e-75		0.207	0.016	2.37e-36
SHISA5	0.204	0.011	2.06e-75		0.177	0.014	4.69e-36
FSTL3	0.314	0.016	3.09e-85		0.221	0.018	2.81e-34
CD302	0.275	0.016	1.11e-68		0.206	0.017	4.06e-34
IGFBP7	0.213	0.013	4.17e-59		0.176	0.014	4.58e-34
COL4A1	0.159	0.018	1.92e-19		0.212	0.017	6.13e-34
EDN1	0.307	0.018	2.15e-62		0.235	0.019	1.01e-33
SCARB2	0.262	0.015	8.6e-67		0.197	0.017	1.4e-32
ACVRL1	0.281	0.016	1.19e-69		0.205	0.017	1.48e-32
COL6A3	0.287	0.015	1.54e-77		0.201	0.017	2.4e-31
VSIG4	0.287	0.016	1.91e-68		0.207	0.018	4.4e-31
RELT	0.264	0.016	6.33e-58		0.201	0.017	1.64e-30
TNFRSF1A	0.275	0.015	8.9e-72		0.193	0.017	5.97e-30
FGF23	0.232	0.015	4.8e-57		0.179	0.016	8.04e-30
B2M	0.15	0.01	2.49e-49		0.132	0.012	1.14e-29
LAYN	0.216	0.017	3.36e-39		0.186	0.017	7.96e-29
COLEC12	0.296	0.017	1.95e-69		0.205	0.018	1.15e-28
PGF	0.259	0.015	1.27e-62		0.194	0.018	5.46e-28
FABP3	0.273	0.018	2.74e-54		0.208	0.019	8.02e-28
EFNA4	0.241	0.015	1.5e-61		0.174	0.016	1.95e-27
LILRB4	0.264	0.017	3.64e-54		0.193	0.018	4.27e-27
COL18A1	0.271	0.018	5.72e-53		0.197	0.018	5.29e-27
CST3	0.278	0.016	6.08e-64		0.194	0.018	6.34e-27
CKB	0.098	0.02	8.11e-07		0.23	0.022	1.06e-26
TNFRSF10B	0.148	0.009	1.97e-58		0.118	0.011	1.11e-26
EFNA1	0.236	0.015	8.03e-53		0.173	0.016	1.25e-26
CD59	0.233	0.015	7.32e-57		0.174	0.016	1.81e-26
CD27	0.225	0.016	3.43e-45		0.175	0.017	5.4e-26
TFF3	0.191	0.015	1.11e-37		0.167	0.016	6.59e-26
CLEC14A	0.221	0.017	1.61e-39		0.179	0.017	1.17e-25
RNASE6	0.204	0.012	4.74e-63		0.154	0.015	1.34e-25
TNFRSF1B	0.186	0.012	1.03e-56		0.145	0.014	1.42e-25
NPC2	0.232	0.014	2.5e-61		0.176	0.017	1.44e-25
HLA-E	0.211	0.016	8.18e-40		0.169	0.016	5.02e-25
IGFBPL1	0.244	0.017	4.78e-49		0.176	0.017	9.02e-25
CD300E	0.257	0.017	2.15e-54		0.183	0.018	1.02e-24
TIMP4	0.211	0.017	4.74e-37		0.174	0.017	1.93e-24
SPON2	0.255	0.017	8.91e-53		0.178	0.018	2.75e-24
KLK4	0.178	0.017	4.59e-26		0.17	0.017	7.04e-24
TNFRSF4	0.228	0.016	4.22e-47		0.168	0.017	7.11e-24
ACTA2	0.182	0.016	7.64e-32		0.159	0.016	8.59e-24
HSPB6	0.251	0.018	2.86e-44		0.191	0.019	1.06e-23
RNASE1	0.223	0.013	4.8e-64		0.165	0.017	1.45e-23
EPHA2	0.208	0.016	1e-40		0.164	0.016	1.83e-23
RBFOX3	0.217	0.015	3.33e-47		0.167	0.017	7.72e-23
CHI3L1	0.223	0.016	2.9e-43		0.165	0.017	7.88e-23
HAVCR1	0.251	0.017	2.85e-47		0.177	0.018	1.6e-22
CCL14	0.187	0.015	1.03e-35		0.154	0.016	2.19e-22
SPINK1	0.192	0.016	2.32e-33		0.156	0.016	2.39e-22
VCAM1	0.188	0.017	2.96e-29		0.164	0.017	2.43e-22
ULBP2	0.22	0.017	1.39e-39		0.168	0.017	2.63e-22
CD79B	0.201	0.016	2.1e-38		0.157	0.016	3.66e-22
LGALS9	0.28	0.018	6.39e-57		0.186	0.019	5.67e-22
NPDC1	0.207	0.015	1.61e-41		0.153	0.016	1.28e-21
TNFRSF9	0.19	0.014	1.17e-40		0.147	0.015	1.64e-21
EFEMP1	0.25	0.018	1.64e-43		0.179	0.019	1.77e-21
LMOD1	0.17	0.017	1.19e-23		0.162	0.017	2.01e-21
IGFBP1	0.062	0.018	0.000549		0.183	0.019	2.26e-21
GUCA2A	0.141	0.017	9.12e-17		0.158	0.017	2.38e-21
YAP1	0.256	0.017	2.09e-52		0.182	0.019	4.22e-21
CTHRC1	0.258	0.019	1.39e-43		0.189	0.02	6.09e-21
PIK3IP1	0.214	0.016	2.97e-41		0.156	0.017	7.66e-21
CLEC5A	0.181	0.017	2.05e-26		0.163	0.017	1.01e-20
TNFRSF10A	0.211	0.014	2.81e-52		0.151	0.016	1.32e-20
FABP1	0.248	0.017	8.66e-49		0.167	0.018	1.35e-20
CHCHD10	0.24	0.017	7.06e-47		0.173	0.019	1.36e-20
AREG	0.208	0.017	2.12e-35		0.163	0.018	1.44e-20
CD74	0.241	0.017	1.45e-45		0.167	0.018	2.12e-20
BCAN	-0.26	0.018	7.41e-49		-0.171	0.019	2.18e-20
DLL1	0.22	0.017	1.97e-39		0.16	0.017	2.33e-20
TNFRSF19	0.187	0.016	3.22e-31		0.151	0.016	3.1e-20
ADIPOQ	0.103	0.022	2.43e-06		0.208	0.023	4.7e-20
SPON1	0.191	0.016	4.71e-32		0.153	0.017	6.3e-20
FAM3C	0.212	0.017	1.99e-34		0.158	0.018	2.16e-19
CCN3	0.223	0.017	1.86e-39		0.157	0.018	1.1e-18
CKAP4	0.189	0.014	5.86e-41		0.137	0.016	1.5e-18
FGFBP1	-0.209	0.017	2.69e-34		-0.153	0.017	1.52e-18
LTBR	0.198	0.016	2.51e-35		0.146	0.017	1.64e-18
EPHB4	0.183	0.016	8.73e-31		0.142	0.016	1.97e-18
TNFRSF6B	0.211	0.016	3.33e-42		0.146	0.017	2.02e-18
RSPO3	0.179	0.018	1.61e-24		0.153	0.018	3.65e-18
IL2RA	0.204	0.016	7.57e-37		0.146	0.017	6.98e-18
TNFRSF11A	0.229	0.016	8.19e-46		0.149	0.017	7.21e-18
CLSTN2	0.153	0.016	1.45e-22		0.136	0.016	7.46e-18
HRC	0.12	0.016	2.58e-13		0.132	0.015	1.22e-17
CTSL	0.186	0.017	1.07e-27		0.148	0.017	1.45e-17
SPP1	0.153	0.018	1.65e-17		0.152	0.018	1.64e-17
SEPTIN8	0.192	0.017	3e-31		0.151	0.018	2.16e-17
DEFA1	0.168	0.015	1.22e-29		0.133	0.016	2.17e-17
NECTIN2	0.201	0.016	2.66e-35		0.143	0.017	2.23e-17
ANGPTL4	0.235	0.018	4.21e-39		0.157	0.019	2.87e-17
IFI30	0.247	0.018	2.2e-41		0.169	0.02	3.02e-17
TIMP1	0.213	0.016	1.23e-40		0.145	0.017	3.09e-17
IL18BP	0.197	0.017	7.24e-32		0.145	0.017	4.96e-17
MB	0.188	0.018	4.32e-26		0.154	0.018	5.13e-17
MYBPC1	0.176	0.018	3.94e-22		0.155	0.019	6.36e-17
CSF1	0.228	0.017	1.02e-42		0.147	0.018	1.01e-16
OCLN	0.231	0.017	2.22e-40		0.158	0.019	1.16e-16
LCN2	0.188	0.016	1.28e-31		0.14	0.017	1.31e-16
RET	-0.085	0.018	3.25e-06		-0.152	0.019	2.07e-16
LMNB2	0.209	0.017	6.76e-35		0.153	0.019	2.12e-16
SCARF2	0.144	0.02	2.74e-13		0.16	0.02	2.89e-16
OGN	0.216	0.017	4.91e-36		0.147	0.018	2.95e-16
ADA2	0.183	0.017	1.71e-27		0.14	0.017	3.88e-16
RBP2	0.175	0.017	8.47e-25		0.14	0.017	4.01e-16
CD93	0.158	0.017	5.13e-20		0.14	0.017	5.45e-16
TNC	0.128	0.017	8.65e-14		0.138	0.017	7.2e-16
TNFRSF13B	0.156	0.014	1.03e-30		0.12	0.015	7.52e-16
NOS1	0.169	0.017	5.41e-23		0.141	0.018	8.56e-16
MZB1	0.204	0.017	6.77e-35		0.14	0.017	8.85e-16
CDHR5	-0.066	0.017	0.00013		-0.141	0.018	9.53e-16
EBI3	0.117	0.018	4.06e-11		0.143	0.018	9.65e-16
TFF2	0.19	0.017	1.18e-28		0.143	0.018	1.02e-15
TGFBR2	0.213	0.015	3.93e-44		0.136	0.017	1.21e-15
NOTCH3	0.105	0.019	1.68e-08		0.148	0.019	2.19e-15
WNT9A	0.134	0.018	1.65e-13		0.14	0.018	2.24e-15
HAVCR2	0.222	0.017	9.01e-41		0.14	0.018	3.22e-15
CLEC1A	0.159	0.017	7.37e-21		0.134	0.017	3.45e-15
REG1A	0.136	0.016	2.31e-17		0.126	0.016	3.79e-15
FGL1	0.165	0.02	7.17e-17		0.158	0.02	3.86e-15
EGFR	-0.175	0.017	6.2e-24		-0.138	0.018	5.24e-15
LRRN1	-0.199	0.018	1.67e-29		-0.14	0.018	5.96e-15
ESM1	0.071	0.018	8.16e-05		0.142	0.018	7.76e-15
RNASET2	0.186	0.015	2.25e-33		0.129	0.017	8.51e-15
TNNI3	0.149	0.019	2.28e-15		0.146	0.019	1.24e-14
SPINK4	0.148	0.017	3.73e-19		0.129	0.017	1.29e-14
CCL15	0.162	0.016	5.69e-23		0.13	0.017	2.57e-14
TNFSF13	0.174	0.018	1.43e-22		0.136	0.018	3.08e-14
LY6D	0.161	0.016	1.6e-24		0.123	0.016	3.36e-14
SLAMF7	0.142	0.017	3.83e-17		0.129	0.017	3.57e-14
BAMBI	0.145	0.017	2.28e-18		0.127	0.017	3.94e-14
PILRA	0.208	0.018	6.56e-31		0.138	0.018	4.11e-14
PALM2	0.236	0.017	1.57e-42		0.15	0.02	4.43e-14
PGLYRP1	0.179	0.016	7.27e-29		0.126	0.017	5.97e-14
CXCL9	0.144	0.017	6.13e-17		0.132	0.018	6.81e-14
CD300LG	0.14	0.018	4.05e-15		0.134	0.018	6.95e-14
NBL1	0.184	0.017	2.63e-27		0.13	0.017	7.73e-14
REN	0.184	0.015	1.33e-33		0.117	0.016	9.58e-14
ASGR1	0.243	0.017	1.22e-48		0.138	0.019	1.43e-13
JAM2	0.162	0.017	1.34e-22		0.124	0.017	1.75e-13
MMP12	0.195	0.017	3.24e-29		0.136	0.018	1.86e-13
PIGR	0.215	0.017	1.01e-36		0.136	0.019	2.06e-13
SMOC2	0.191	0.018	1.62e-26		0.135	0.018	2.3e-13
AGRN	0.203	0.016	1e-38		0.124	0.017	2.5e-13
ADAM12	0.205	0.016	1.84e-37		0.139	0.019	3.12e-13
LGALS4	0.195	0.017	7.42e-32		0.126	0.017	3.19e-13
UMOD	-0.191	0.017	2.35e-30		-0.126	0.017	3.5e-13
GM2A	0.157	0.013	8.67e-32		0.113	0.016	4.67e-13
CD300C	0.198	0.017	1.07e-31		0.127	0.018	5.33e-13
IGLC2	0.112	0.012	1.74e-20		0.098	0.014	5.54e-13
REG4	0.154	0.017	1.12e-19		0.123	0.017	5.93e-13
GIPC2	0.17	0.018	2.45e-21		0.132	0.018	7.21e-13
ITIH3	0.133	0.019	2.86e-12		0.137	0.019	7.84e-13
CD160	0.159	0.016	5.29e-22		0.12	0.017	8.38e-13
LCAT	-0.051	0.019	0.00678		-0.125	0.018	9.47e-13
NRP1	0.149	0.018	2.38e-17		0.125	0.018	1.04e-12
PRG2	0.17	0.019	1.12e-19		0.135	0.019	1.04e-12
DTNB	0.187	0.019	6.53e-24		0.138	0.019	1.04e-12
IL19	0.167	0.016	1.84e-24		0.119	0.017	1.19e-12
BST2	0.163	0.016	5.38e-25		0.118	0.017	1.41e-12
NT5C1A	0.178	0.014	4.82e-35		0.12	0.017	1.5e-12
FABP6	0.109	0.016	1.33e-11		0.112	0.016	1.6e-12
GFRA1	0.221	0.017	1.73e-38		0.129	0.018	1.7e-12
CHRDL1	0.209	0.019	2.61e-28		0.137	0.019	1.71e-12
CLMP	0.25	0.018	9.41e-45		0.141	0.02	1.75e-12
TFF1	0.157	0.016	1.78e-22		0.119	0.017	2.01e-12
DCN	0.128	0.018	5.43e-13		0.124	0.018	2.29e-12
CD99	0.182	0.019	1.94e-21		0.137	0.019	2.39e-12
DTX3	0.152	0.017	9.33e-19		0.123	0.018	2.83e-12
NECTIN4	0.139	0.016	7.13e-19		0.112	0.016	2.85e-12
CD80	0.183	0.018	2.73e-24		0.131	0.019	2.86e-12
IL6	0.185	0.014	3.81e-39		0.113	0.016	3.61e-12
F10	-0.089	0.02	4.76e-06		-0.134	0.019	3.9e-12
CD4	0.153	0.013	3.51e-31		0.107	0.015	4.15e-12
CHGA	0.133	0.017	1.56e-15		0.114	0.016	4.16e-12
TNF	0.139	0.014	2.26e-24		0.106	0.015	4.22e-12
MYL3	0.156	0.02	1.53e-15		0.137	0.02	4.28e-12
GPR37	0.194	0.018	5.53e-27		0.126	0.018	4.57e-12
SLAMF1	0.159	0.018	9.43e-19		0.124	0.018	4.81e-12
MMP7	0.189	0.019	1.46e-23		0.131	0.019	5.01e-12
FABP4	0.296	0.018	2.75e-63		0.156	0.023	5.03e-12
B4GALT1	0.162	0.017	5.07e-21		0.12	0.017	5.57e-12
THBS2	0.181	0.016	2.96e-31		0.111	0.016	5.88e-12
REG3A	0.125	0.017	3.45e-14		0.115	0.017	6.13e-12
TNFRSF14	0.187	0.017	1.27e-29		0.119	0.017	6.63e-12
SSC4D	-0.004	0.018	0.829		-0.137	0.02	7.22e-12
LY96	0.15	0.016	1.18e-20		0.115	0.017	7.78e-12
LDLR	-0.026	0.018	0.159		-0.132	0.019	7.85e-12
GHR	-0.021	0.02	0.282		-0.145	0.021	1.02e-11
ELN	0.215	0.025	9.09e-18		0.171	0.025	1.08e-11
KRT19	0.138	0.017	1.66e-16		0.116	0.017	1.15e-11
NCAN	-0.237	0.018	6.58e-40		-0.129	0.019	1.3e-11
CNTN3	-0.031	0.02	0.112		-0.139	0.021	1.64e-11
INHBB	0.203	0.019	1.85e-27		0.129	0.019	2.3e-11
MAMDC2	0.156	0.019	4.12e-17		0.124	0.019	2.53e-11
SERPINA11	0.116	0.02	3.37e-09		0.131	0.02	3.08e-11
KLK11	0.113	0.015	2.37e-14		0.101	0.015	3.3e-11
PI3	0.173	0.017	1.9e-25		0.115	0.017	3.5e-11
IL1RL2	-0.112	0.019	1.94e-09		-0.125	0.019	3.77e-11
NELL1	-0.142	0.017	1.36e-16		-0.113	0.017	4.1e-11
SIRPB1	0.162	0.017	3.24e-21		0.115	0.017	4.16e-11
LRTM2	-0.235	0.021	1.24e-28		-0.142	0.022	4.48e-11
MATN2	0.163	0.018	8.99e-20		0.119	0.018	5.12e-11
LRG1	0.149	0.019	2.91e-15		0.125	0.019	7.27e-11
PSAP	0.16	0.015	3.65e-25		0.113	0.017	7.4e-11
CTSV	-0.142	0.019	1.99e-13		-0.125	0.019	7.61e-11
IL15RA	0.151	0.018	3.5e-17		0.117	0.018	7.69e-11
F7	-0.038	0.018	0.0342		-0.119	0.018	8.03e-11
SDC1	0.155	0.017	4.55e-20		0.112	0.017	8.2e-11
FABP2	0.128	0.017	2.7e-14		0.108	0.017	8.95e-11
FSTL1	0.179	0.018	2.88e-24		0.123	0.019	9.29e-11
TGFA	0.187	0.016	2.36e-30		0.112	0.017	9.6e-11
RETN	0.162	0.016	1.19e-23		0.11	0.017	1.02e-10
OMG	-0.174	0.017	7.6e-24		-0.113	0.017	1.08e-10
FOLR2	0.183	0.018	2.9e-25		0.118	0.018	1.19e-10
LAG3	0.121	0.017	1.67e-12		0.111	0.017	1.29e-10
CFP	-0.064	0.021	0.00206		-0.139	0.022	1.46e-10
IL4R	0.145	0.017	4.01e-18		0.109	0.017	1.47e-10
FLRT2	0.137	0.017	2.27e-15		0.111	0.017	1.59e-10
PTGDS	0.154	0.016	6.47e-21		0.108	0.017	1.67e-10
C1QA	0.117	0.018	3.65e-11		0.113	0.018	1.77e-10
CFD	0.171	0.015	1.2e-30		0.111	0.017	1.86e-10
DSC2	0.166	0.017	3.12e-22		0.112	0.018	1.9e-10
MSR1	0.201	0.019	2.84e-27		0.122	0.019	2.03e-10
AMBP	0.196	0.018	2.26e-28		0.117	0.019	2.92e-10
EPO	0.134	0.016	1.48e-16		0.105	0.017	3.46e-10
REG1B	0.115	0.016	1.15e-12		0.101	0.016	3.94e-10
SLITRK1	-0.241	0.02	7.88e-33		-0.134	0.021	4.36e-10
CD38	0.175	0.02	7.02e-18		0.128	0.021	5.05e-10
TAFA5	0.168	0.017	4.47e-24		0.106	0.017	5.84e-10
ST3GAL1	0.052	0.017	0.00271		0.102	0.017	6.11e-10
ADAM9	0.17	0.018	4.82e-21		0.115	0.019	7.56e-10
CD83	0.195	0.017	3.14e-31		0.11	0.018	7.79e-10
CD274	0.141	0.016	1.25e-17		0.105	0.017	9.78e-10
OSCAR	0.165	0.017	3.61e-21		0.108	0.018	9.83e-10
PHOSPHO1	0.171	0.018	1.1e-21		0.114	0.019	1.02e-09
CLEC4D	0.191	0.018	1.22e-27		0.112	0.018	1.03e-09
CD300A	0.182	0.019	1.18e-22		0.118	0.019	1.08e-09
IL15	0.126	0.017	4.75e-14		0.103	0.017	1.13e-09
WFDC12	0.175	0.019	4.41e-21		0.115	0.019	1.14e-09
SIGLEC1	0.181	0.017	2.51e-25		0.111	0.018	1.24e-09
C7	0.129	0.02	1e-10		0.118	0.02	1.33e-09
MFAP4	0.121	0.02	9.15e-10		0.119	0.02	1.36e-09
GGT5	0.136	0.017	1.31e-15		0.103	0.017	1.39e-09
MANSC1	0.116	0.017	1.4e-11		0.105	0.017	1.5e-09
TNFSF12	-0.142	0.018	2.41e-15		-0.108	0.018	1.66e-09
BMPER	0.178	0.018	5.2e-24		0.113	0.019	1.69e-09
PILRB	0.171	0.018	1.88e-20		0.11	0.018	1.85e-09
TINAGL1	0.102	0.018	1.79e-08		0.109	0.018	2.16e-09
VSIG2	0.143	0.017	2.72e-17		0.103	0.017	2.21e-09
GAS6	0.152	0.018	3.17e-17		0.108	0.018	2.32e-09
DNER	-0.192	0.018	6.46e-27		-0.111	0.019	2.32e-09
CDSN	0.126	0.017	2.83e-13		0.103	0.017	2.65e-09
NRP2	0.113	0.018	1.6e-10		0.105	0.018	2.99e-09
CD48	0.138	0.017	2.8e-16		0.102	0.017	3e-09
BCAM	0.115	0.017	9.13e-12		0.1	0.017	3e-09
CEACAM8	0.162	0.017	2.26e-21		0.106	0.018	3.38e-09
CD300LF	0.175	0.02	4.11e-19		0.115	0.019	3.47e-09
ACTN2	0.115	0.018	3.09e-10		0.108	0.018	3.76e-09
DPP4	-0.125	0.018	8.18e-12		-0.108	0.018	4.02e-09
IL1RL1	0.124	0.019	7.8e-11		0.113	0.019	4.43e-09
BTN2A1	0.161	0.017	1.91e-22		0.1	0.017	4.8e-09
RSPO1	0.124	0.018	5.29e-12		0.106	0.018	4.9e-09
PRTN3	0.133	0.015	3.15e-18		0.095	0.016	4.98e-09
SEL1L	0.116	0.013	1.66e-18		0.09	0.015	5.77e-09
SIGLEC10	0.154	0.016	2.9e-22		0.098	0.017	6.48e-09
XG	0.205	0.021	1.71e-22		0.127	0.022	6.88e-09
CXADR	0.129	0.017	1.12e-14		0.099	0.017	7.5e-09
CX3CL1	0.091	0.017	1.28e-07		0.099	0.017	7.83e-09
FCRLB	0.108	0.015	2.27e-12		0.091	0.016	7.95e-09
CCL21	0.143	0.014	1.31e-23		0.09	0.016	8.6e-09
TNFRSF21	0.138	0.017	2.06e-16		0.098	0.017	9.16e-09
NPL	0.181	0.02	1.27e-19		0.119	0.021	9.27e-09
CCL23	0.144	0.018	5.94e-16		0.103	0.018	9.71e-09
IL10RB	0.177	0.016	1.26e-28		0.101	0.018	9.75e-09
NCR1	0.135	0.017	3.17e-15		0.1	0.017	1.03e-08
CSTB	0.185	0.017	3.51e-27		0.104	0.018	1.03e-08
MYOM3	0.099	0.02	1.05e-06		0.116	0.02	1.06e-08
TNFRSF11B	0.151	0.019	6.04e-16		0.107	0.019	1.16e-08
IL17C	0.125	0.016	2.78e-15		0.092	0.016	1.5e-08
ENPP5	-0.135	0.016	7.49e-18		-0.095	0.017	1.6e-08
BTN3A2	0.139	0.016	3.12e-17		0.095	0.017	1.75e-08
ITGBL1	0.167	0.017	1.82e-22		0.101	0.018	1.8e-08
PROS1	-0.058	0.02	0.00311		-0.113	0.02	1.84e-08
CD276	0.124	0.018	1.3e-11		0.103	0.018	1.96e-08
SORCS2	0.14	0.018	1.21e-14		0.102	0.018	2e-08
NEFL	0.074	0.02	0.000185		0.109	0.019	2.03e-08
PROC	-0.077	0.018	1.86e-05		-0.101	0.018	2.06e-08
FBLN2	0.149	0.019	1.86e-15		0.109	0.019	2.09e-08
PRSS8	0.224	0.018	1.17e-34		0.11	0.02	2.18e-08
SRPX	0.108	0.02	7.17e-08		0.111	0.02	2.54e-08
MILR1	0.119	0.017	5.93e-12		0.096	0.017	2.6e-08
TREM2	0.183	0.018	3.48e-24		0.103	0.019	2.72e-08
VEGFD	0.061	0.018	0.000491		0.1	0.018	2.74e-08
TNFRSF17	0.111	0.019	2.94e-09		0.105	0.019	2.87e-08
ASAH2	-0.043	0.017	0.0127		-0.092	0.017	4.86e-08
NELL2	-0.143	0.018	3.31e-15		-0.099	0.018	5.21e-08
SFTPA2	0.131	0.017	9.27e-15		0.096	0.018	5.58e-08
AGR2	0.109	0.018	9.71e-10		0.097	0.018	5.89e-08
CALCA	0.179	0.019	1.95e-21		0.108	0.02	6.11e-08
CSPG4	0.047	0.02	0.0208		0.111	0.02	6.12e-08
BSG	0.175	0.018	2.38e-23		0.098	0.018	6.22e-08
ANGPTL1	0.086	0.018	1.99e-06		0.097	0.018	7.01e-08
LILRA5	0.187	0.018	3.91e-26		0.101	0.019	7.1e-08
COL5A1	0.127	0.018	2.66e-12		0.098	0.018	7.33e-08
CPXM2	0.152	0.016	2.25e-20		0.098	0.018	8.87e-08
SUSD2	0.089	0.018	4.86e-07		0.096	0.018	9.84e-08
CCDC80	0.176	0.018	1.04e-23		0.098	0.018	9.86e-08
EFHD1	0.125	0.018	1.48e-12		0.097	0.018	1.11e-07
ATRAID	0.108	0.013	7.58e-17		0.081	0.015	1.13e-07
B4GAT1	-0.172	0.018	2.25e-21		-0.099	0.019	1.15e-07
IL12RB1	0.13	0.017	3.16e-14		0.093	0.018	1.15e-07
SLAMF8	0.145	0.018	9.21e-16		0.096	0.018	1.2e-07
CXCL17	0.174	0.018	8.98e-22		0.115	0.022	1.26e-07
CD7	0.128	0.018	7.32e-13		0.097	0.018	1.34e-07
GAST	0.125	0.017	5.18e-14		0.089	0.017	1.35e-07
CXCL10	0.127	0.017	4.93e-14		0.092	0.018	1.44e-07
PTX3	0.094	0.019	4.65e-07		0.1	0.019	1.52e-07
CD1C	-0.1	0.017	5.3e-09		-0.09	0.017	1.74e-07
LIFR	0.1	0.017	1.27e-08		0.09	0.017	1.78e-07
OSMR	0.13	0.018	9.25e-13		0.096	0.018	1.8e-07
CLEC6A	0.15	0.017	2.53e-18		0.093	0.018	1.97e-07
LAMP3	0.178	0.018	2.93e-23		0.101	0.02	1.98e-07
APCS	0.015	0.022	0.506		-0.119	0.023	2.17e-07
IL1R1	0.082	0.017	2.19e-06		0.087	0.017	2.3e-07
VWC2	0.168	0.018	7.33e-21		0.095	0.018	2.31e-07
TFPI2	0.113	0.014	4.54e-15		0.081	0.016	2.4e-07
KLRB1	0.129	0.017	1.87e-14		0.089	0.017	2.48e-07
SFRP1	0.161	0.017	9.36e-22		0.093	0.018	2.55e-07
SCRG1	0.137	0.019	2.24e-13		0.101	0.02	2.7e-07
ADGRG2	-0.179	0.018	5.94e-24		-0.1	0.02	2.79e-07
ADAMTSL2	0.2	0.017	4.85e-33		0.096	0.019	2.85e-07
SEMA3F	0.19	0.017	1.93e-27		0.096	0.019	3.06e-07
PPP1R14D	0.096	0.017	7.5e-09		0.086	0.017	3.14e-07
LGALS1	0.182	0.017	2.25e-27		0.093	0.018	3.36e-07
CTSB	0.038	0.017	0.0273		0.09	0.018	3.44e-07
LGALS7	0.124	0.017	7.89e-14		0.087	0.017	3.46e-07
GPC5	-0.101	0.018	1.2e-08		-0.09	0.018	3.63e-07
DCXR	-0.02	0.019	0.281		-0.099	0.019	3.72e-07
PRELP	0.118	0.018	1.86e-10		0.093	0.018	3.73e-07
HGF	0.225	0.017	6.5e-40		0.098	0.019	4.03e-07
NCR3LG1	0.105	0.02	8.37e-08		0.098	0.019	4.13e-07
RNASE4	0.172	0.017	1.17e-24		0.098	0.019	4.23e-07
RBP5	0.206	0.017	1.35e-33		0.096	0.019	4.43e-07
ATRN	-0.047	0.019	0.0127		-0.097	0.019	4.65e-07
SORD	-0.021	0.018	0.242		-0.091	0.018	4.78e-07
APOA2	0.054	0.019	0.00546		0.097	0.019	4.94e-07
SSC5D	0.004	0.018	0.829		-0.094	0.019	5.22e-07
RAB6A	-0.147	0.019	3.13e-15		-0.093	0.019	5.24e-07
ADAM15	0.082	0.018	2.84e-06		0.088	0.017	5.28e-07
CHGB	0.032	0.018	0.0733		0.088	0.018	5.35e-07
PLA2G2A	0.13	0.016	8.22e-17		0.084	0.017	5.89e-07
CBLN4	-0.074	0.018	2.22e-05		-0.087	0.018	6e-07
CEACAM6	0.129	0.016	1.6e-16		0.091	0.018	6.53e-07
TNFRSF8	0.098	0.017	5.32e-09		0.085	0.017	6.67e-07
LRP11	0.147	0.017	4.46e-18		0.087	0.018	7.24e-07
CGA	0.131	0.03	1.48e-05		0.15	0.03	7.27e-07
CDH2	0.199	0.019	1.77e-26		0.098	0.02	7.31e-07
PSG1	0.08	0.018	1.59e-05		0.092	0.019	7.37e-07
QPCT	0.151	0.017	1.88e-18		0.089	0.018	7.4e-07
XCL1	0.129	0.016	1.39e-16		0.082	0.017	7.42e-07
THY1	0.175	0.017	1.96e-25		0.089	0.018	7.75e-07
CD14	0.117	0.018	6.06e-11		0.09	0.018	7.77e-07
PDGFRA	0.102	0.018	5.09e-09		0.087	0.018	7.77e-07
IFNGR1	0.101	0.017	1.46e-09		0.083	0.017	8.77e-07
CAPG	0.143	0.017	1.11e-16		0.088	0.018	9.71e-07
IGFBP6	0.156	0.018	1.87e-18		0.092	0.019	1.09e-06
AOC3	0.095	0.019	3.38e-07		0.091	0.019	1.17e-06
HPGDS	-0.119	0.018	5.18e-11		-0.088	0.018	1.18e-06
ICAM5	0.103	0.018	5.92e-09		0.089	0.018	1.23e-06
PLA2G15	0.167	0.017	5.35e-23		0.085	0.018	1.3e-06
WFIKKN1	-0.068	0.019	0.000283		-0.091	0.019	1.49e-06
MSLN	0.127	0.017	5.51e-14		0.085	0.018	1.51e-06
TNFSF13B	0.147	0.016	2.43e-19		0.084	0.018	1.54e-06
CCL16	0.186	0.019	7.96e-22		0.095	0.02	1.56e-06
CCL18	0.13	0.016	2.01e-15		0.084	0.018	1.56e-06
IL22	0.136	0.018	2.72e-14		0.089	0.019	1.57e-06
S100A4	-0.073	0.018	3.07e-05		-0.084	0.018	1.58e-06
VAMP5	0.087	0.016	2.62e-08		0.077	0.016	1.64e-06
DCBLD2	0.089	0.018	7.13e-07		0.086	0.018	1.66e-06
SDC4	-0.076	0.017	1.1e-05		-0.082	0.017	1.67e-06
FLT1	0.086	0.016	1.44e-07		0.08	0.017	1.77e-06
KDR	-0.05	0.018	0.00458		-0.084	0.018	1.78e-06
AFM	0.011	0.019	0.559		-0.094	0.02	1.9e-06
CSRP3	0.091	0.018	5.08e-07		0.086	0.018	2.14e-06
CDCP1	0.141	0.018	7.17e-15		0.088	0.019	2.18e-06
FGF5	0.054	0.019	0.00395		0.088	0.019	2.22e-06
PLA2G7	-0.084	0.017	9.87e-07		-0.082	0.017	2.23e-06
SMPD1	0.111	0.017	1.14e-10		0.082	0.017	2.26e-06
GCNT1	0.117	0.018	2.5e-11		0.085	0.018	2.28e-06
FUT3	0.141	0.018	3.6e-15		0.086	0.018	2.31e-06
ADH4	0.034	0.019	0.0696		-0.096	0.02	2.45e-06
RNF149	0.161	0.018	1.96e-19		0.089	0.019	2.53e-06
HLA-A	0.1	0.019	1.3e-07		0.089	0.019	2.75e-06
FAP	-0.097	0.018	4.04e-08		-0.083	0.018	2.76e-06
NFASC	0.146	0.017	4.74e-17		0.082	0.018	2.83e-06
CDH6	0.089	0.018	4.62e-07		0.082	0.018	2.85e-06
MCAM	0.04	0.018	0.0297		0.085	0.018	3.01e-06
SIGLEC7	0.18	0.018	3.4e-24		0.087	0.019	3.08e-06
SORBS1	0.112	0.015	2.3e-14		0.076	0.016	3.09e-06
SPINT1	0.122	0.017	2.98e-13		0.08	0.017	3.11e-06
LPL	0.032	0.02	0.113		0.096	0.021	3.31e-06
S100P	0.103	0.016	9.13e-11		0.077	0.016	3.33e-06
CEACAM5	0.129	0.017	1.08e-13		0.084	0.018	3.33e-06
BCHE	-0.019	0.02	0.333		-0.09	0.019	3.38e-06
CGREF1	0.137	0.017	1.06e-15		0.081	0.017	3.47e-06
ESAM	0.114	0.017	3.49e-11		0.081	0.017	3.48e-06
FAM3B	0.1	0.019	6.33e-08		0.086	0.018	3.55e-06
GSTA3	0.021	0.018	0.229		-0.089	0.019	4.08e-06
STC2	0.166	0.019	7.68e-18		0.09	0.02	4.65e-06
PENK	0.102	0.018	8.07e-09		0.081	0.018	4.95e-06
GALNT10	0.13	0.018	4.13e-13		0.082	0.018	5.01e-06
ICAM3	0.093	0.017	3.19e-08		0.077	0.017	5.04e-06
SCGB3A2	0.055	0.017	0.00125		0.075	0.017	5.22e-06
VCAN	0.049	0.018	0.00598		0.081	0.018	5.36e-06
SELPLG	-0.023	0.018	0.191		-0.08	0.018	5.62e-06
SLC39A14	0.051	0.017	0.00232		0.074	0.016	5.94e-06
RBP7	0.144	0.017	1.12e-16		0.084	0.019	6.6e-06
DRAXIN	0.092	0.018	1.4e-07		0.079	0.018	6.78e-06
CD72	0.144	0.018	3.06e-15		0.088	0.019	6.87e-06
APOM	-0.145	0.017	1.29e-17		-0.079	0.018	7.1e-06
PRL	0.065	0.018	0.00027		0.079	0.018	7.22e-06
IGSF8	0.136	0.017	7.06e-16		0.079	0.018	7.43e-06
COL9A1	0.091	0.017	4.33e-08		0.075	0.017	7.5e-06
MYLPF	0.09	0.017	1.97e-07		0.078	0.017	7.58e-06
UPB1	0.015	0.02	0.441		-0.095	0.021	7.64e-06
PRSS2	0.088	0.017	1.27e-07		0.073	0.016	8.08e-06
POLR2F	0.126	0.014	1.06e-18		0.072	0.016	9.44e-06
IL12A	0.119	0.017	6.02e-12		0.079	0.018	1.1e-05
IGDCC4	-0.138	0.019	2.35e-13		-0.086	0.02	1.12e-05
PLXNB2	0.135	0.017	1.85e-15		0.076	0.017	1.15e-05
EPS8L2	0.14	0.017	5.23e-17		0.077	0.018	1.17e-05
DPP6	-0.158	0.018	2.42e-18		-0.08	0.018	1.28e-05
COL15A1	0.167	0.018	2.74e-20		0.085	0.02	1.3e-05
INSL4	0.09	0.017	8.09e-08		0.075	0.017	1.3e-05
MICB	0.108	0.019	2.17e-08		0.082	0.019	1.33e-05
ANG	0.129	0.017	1.62e-13		0.079	0.018	1.34e-05
DKK3	0.028	0.018	0.123		0.079	0.018	1.38e-05
MMP10	0.072	0.017	3.01e-05		0.076	0.017	1.41e-05
AXL	0.09	0.017	1.91e-07		0.076	0.018	1.44e-05
SMOC1	0.149	0.018	2.06e-16		0.081	0.019	1.45e-05
CLC	0.097	0.017	1.12e-08		0.075	0.017	1.45e-05
CA12	0.099	0.017	5.25e-09		0.074	0.017	1.51e-05
ADAM8	0.137	0.017	3.61e-16		0.076	0.018	1.54e-05
CCN4	0.129	0.017	2.79e-14		0.077	0.018	1.59e-05
EGFL7	0.115	0.017	3.57e-11		0.077	0.018	1.79e-05
CNTN1	-0.125	0.018	3.86e-12		-0.079	0.019	2.03e-05
HNMT	0.176	0.018	1.12e-23		0.079	0.019	2.07e-05
GRN	0.127	0.017	1.8e-13		0.075	0.018	2.15e-05
SERPINA3	0.099	0.016	1.67e-09		0.074	0.017	2.16e-05
DCTPP1	0.091	0.018	4.46e-07		0.077	0.018	2.2e-05
LAMA4	0.128	0.017	5.28e-14		0.073	0.017	2.3e-05
PDCD1LG2	0.079	0.017	4.13e-06		0.072	0.017	2.35e-05
ACE2	0.156	0.017	1.87e-20		0.075	0.018	2.4e-05
TGFBR3	0.073	0.018	5.24e-05		0.077	0.018	2.41e-05
MSTN	-0.08	0.019	3.36e-05		-0.082	0.019	2.42e-05
CD28	0.115	0.016	1.89e-12		0.072	0.017	2.44e-05
GH1	0.021	0.019	0.269		0.08	0.019	2.58e-05
KLK8	0.115	0.017	3.4e-11		0.074	0.018	2.65e-05
ITGA5	0.171	0.018	2.04e-22		0.078	0.019	2.69e-05
LY9	0.095	0.017	2.22e-08		0.072	0.017	2.73e-05
IFNG	0.084	0.018	3.92e-06		0.076	0.018	2.93e-05
RNASE10	0.106	0.018	2.68e-09		0.077	0.018	3.09e-05
MMP3	0.076	0.022	0.000427		0.089	0.021	3.28e-05
IL12B	0.112	0.018	1.49e-10		0.075	0.018	3.29e-05
SERPINA4	-0.073	0.019	0.000144		-0.079	0.019	3.36e-05
MYOM2	0.074	0.018	5.5e-05		0.076	0.018	3.37e-05
GPR15L	0.113	0.02	1.17e-08		0.083	0.02	3.57e-05
LECT2	0.147	0.021	2.22e-12		0.088	0.021	3.66e-05
CDH1	0.105	0.016	1.14e-10		0.07	0.017	3.66e-05
MEP1A	-0.039	0.02	0.0468		-0.081	0.02	3.82e-05
PBLD	-0.018	0.018	0.331		-0.076	0.018	3.91e-05
TXNDC15	0.101	0.017	4.54e-09		0.071	0.017	4e-05
FST	0.108	0.018	1.52e-09		0.075	0.018	4.04e-05
B3GNT7	0.113	0.02	2.1e-08		0.082	0.02	4.22e-05
SPINK2	0.107	0.021	2.01e-07		0.087	0.021	4.26e-05
ENPP2	0.146	0.021	3.06e-12		0.086	0.021	4.36e-05
CXCL16	0.143	0.017	2.23e-16		0.074	0.018	4.49e-05
CCL3	0.109	0.014	2.47e-14		0.069	0.017	4.5e-05
PDCD1	0.089	0.017	9.34e-08		0.069	0.017	4.55e-05
CTSC	0.103	0.017	1.15e-09		0.07	0.017	4.78e-05
FCN1	0.161	0.021	2.38e-14		0.085	0.021	4.92e-05
TIMD4	0.13	0.017	1.13e-13		0.072	0.018	5.06e-05
IGFBP3	-0.095	0.016	6.97e-09		-0.065	0.016	5.2e-05
HIP1R	0.114	0.015	8.44e-14		0.069	0.017	5.28e-05
EGFLAM	0.083	0.018	3.6e-06		0.073	0.018	5.72e-05
RNF5	-0.065	0.019	0.000571		-0.076	0.019	5.8e-05
CD99L2	0.153	0.017	1.34e-18		0.073	0.018	6.16e-05
ADAMTS13	-0.063	0.017	0.000223		-0.067	0.017	6.37e-05
WIF1	0.049	0.017	0.00476		0.07	0.018	6.45e-05
ENTPD6	0.079	0.018	1.56e-05		0.073	0.018	6.93e-05
CES1	0.04	0.017	0.0209		-0.072	0.018	7.02e-05
CNTN5	-0.152	0.019	3.95e-16		-0.075	0.019	8.09e-05
VEGFA	0.126	0.017	6.59e-14		0.069	0.017	8.25e-05
SPINT2	0.112	0.018	7.42e-10		0.072	0.018	8.25e-05
CCER2	-0.067	0.02	0.000652		-0.078	0.02	8.28e-05
SCG2	0.071	0.017	3.88e-05		0.067	0.017	9e-05
FOLR1	0.055	0.018	0.00214		0.069	0.018	9.09e-05
MATN3	0.038	0.017	0.0298		0.068	0.017	9.13e-05
DSG2	0.024	0.018	0.172		0.07	0.018	9.16e-05
TSHB	-0.066	0.018	0.000162		-0.068	0.017	9.51e-05
MDK	0.094	0.016	7.3e-09		0.065	0.017	9.57e-05
ST6GAL1	0.127	0.016	1.48e-15		0.067	0.017	9.94e-05
TIMP2	0.069	0.013	2.34e-07		0.056	0.014	0.0001
CCN5	0.162	0.019	1.69e-17		0.078	0.02	0.000102
PTH1R	0.073	0.015	8.07e-07		0.06	0.015	0.000105
IL10	0.064	0.017	0.000113		0.064	0.017	0.000107
BRK1	0.083	0.018	2.21e-06		0.068	0.018	0.000115
GALNT7	-0.063	0.017	0.000268		-0.066	0.017	0.000115
PCDH17	0.071	0.017	3.14e-05		0.065	0.017	0.000117
HYOU1	0.102	0.017	1.78e-09		0.066	0.017	0.000122
ICAM2	0.069	0.017	6.28e-05		0.066	0.017	0.000125
PRR4	0.048	0.019	0.0113		0.073	0.019	0.000125
ZNRF4	-0.061	0.02	0.00183		-0.075	0.02	0.000128
CDNF	0.071	0.017	1.95e-05		0.064	0.017	0.00013
SLURP1	0.089	0.016	4.25e-08		0.066	0.017	0.000131
BMP10	0.017	0.02	0.394		0.078	0.02	0.000132
IL32	0.036	0.018	0.0433		0.066	0.017	0.000133
APLP1	-0.156	0.018	5.7e-18		-0.07	0.018	0.000134
APOL1	-0.08	0.022	0.000233		-0.085	0.022	0.000142
NUCB2	0.12	0.017	4.43e-12		0.068	0.018	0.000146
CTSZ	0.147	0.018	5.24e-17		0.068	0.018	0.000147
MAD1L1	0.113	0.015	2.44e-14		0.063	0.016	0.00015
MMP13	0.043	0.018	0.0154		0.067	0.018	0.00015
CLEC3B	-0.079	0.02	7.3e-05		-0.076	0.02	0.000157
VSTM1	0.087	0.017	1.66e-07		0.064	0.017	0.00016
LAIR2	0.082	0.018	4.95e-06		0.068	0.018	0.000166
F3	0.04	0.019	0.0328		0.07	0.019	0.000171
SERPINF2	-0.055	0.02	0.00555		-0.075	0.02	0.000174
ENG	0.055	0.017	0.00143		0.065	0.017	0.000177
FN1	-0.012	0.019	0.528		-0.074	0.02	0.000182
VWA1	0.148	0.018	4.4e-17		0.069	0.018	0.000183
FAM3D	0.084	0.019	8.57e-06		0.07	0.019	0.000191
POF1B	0.082	0.018	5.76e-06		0.068	0.018	0.000193
VMO1	0.11	0.018	2.38e-09		0.067	0.018	0.000203
ODAM	-0.124	0.019	4.53e-11		-0.069	0.018	0.000204
CA6	-0.147	0.019	3.59e-15		-0.071	0.019	0.000215
TPP1	0.128	0.016	4.22e-15		0.064	0.017	0.000216
LRRC25	0.125	0.016	1.56e-14		0.065	0.018	0.00022
CPQ	-0.046	0.019	0.0184		-0.071	0.019	0.000221
TFRC	0.081	0.018	4.18e-06		0.067	0.018	0.000226
PTN	0.101	0.018	3.42e-08		0.068	0.018	0.000229
SERPIND1	0.038	0.019	0.052		-0.075	0.02	0.000231
XPNPEP2	-0.079	0.017	2.76e-06		-0.062	0.017	0.000238
F2	-0.056	0.019	0.00293		-0.069	0.019	0.000245
PLAU	0.074	0.015	1.48e-06		0.059	0.016	0.000252
LYZL2	-0.085	0.022	0.000143		-0.081	0.022	0.000254
INSL5	0.117	0.019	8.93e-10		0.071	0.02	0.000264
CXCL8	0.078	0.016	1.42e-06		0.06	0.017	0.000265
DPT	0.174	0.02	5.47e-18		0.078	0.021	0.00027
CLEC7A	0.13	0.02	1.02e-10		0.07	0.019	0.000272
CRTAM	0.091	0.018	2.31e-07		0.065	0.018	0.000276
IL5RA	0.071	0.017	3.62e-05		0.063	0.017	0.000282
ICAM1	0.153	0.017	1.26e-18		0.066	0.018	0.000285
CXCL11	0.077	0.017	4.22e-06		0.062	0.017	0.000292
MMP9	0.134	0.018	6.67e-14		0.066	0.018	0.000303
SEMA4C	0.066	0.016	4.19e-05		0.059	0.016	0.00031
CLEC11A	0.087	0.018	6.32e-07		0.063	0.018	0.00031
CEACAM16	-0.053	0.02	0.00713		-0.072	0.02	0.000321
TGFBR1	0.069	0.017	6.21e-05		0.064	0.018	0.000323
SHBG	-0.021	0.022	0.332		0.082	0.023	0.00033
EFCAB14	0.107	0.016	8.34e-12		0.063	0.018	0.000333
CD34	-0.11	0.018	5.05e-10		-0.064	0.018	0.000342
LCN15	0.079	0.017	5.94e-06		0.063	0.018	0.000346
CA5A	0.139	0.018	2.08e-15		0.066	0.018	0.000347
CHMP6	-0.049	0.019	0.011		-0.068	0.019	0.00035
IGF1R	0.076	0.017	8.22e-06		0.061	0.017	0.000355
FAM20A	0.162	0.018	4.31e-19		0.072	0.02	0.000355
IGSF9	0.071	0.019	0.000212		-0.076	0.021	0.000377
IL6ST	0.083	0.018	2.08e-06		0.062	0.017	0.000378
DUSP13	-0.058	0.02	0.00314		-0.07	0.02	0.000383
INSR	0.074	0.019	7.34e-05		0.066	0.019	0.000391
CXCL14	0.077	0.018	1.29e-05		0.065	0.018	0.000398
NTRK2	-0.032	0.018	0.0787		-0.064	0.018	0.000404
JUN	0.072	0.016	7.59e-06		0.059	0.017	0.000405
ADGRD1	0.137	0.02	1.92e-11		0.074	0.021	0.000408
C1QTNF5	0.101	0.02	2.14e-07		0.07	0.02	0.000409
CCL7	0.125	0.016	1.24e-14		0.063	0.018	0.000424
MERTK	0.082	0.018	6.58e-06		0.065	0.018	0.000427
SMAD2	-0.053	0.019	0.0063		-0.068	0.019	0.000434
TGFB1	0.121	0.017	9.41e-13		0.062	0.018	0.000467
APOC1	-0.112	0.02	4.37e-08		-0.072	0.021	0.000479
GSN	-0.093	0.016	5.84e-09		-0.063	0.018	0.000482
GRPEL1	0.105	0.017	7.23e-10		0.061	0.018	0.000488
KIT	-0.087	0.018	1.14e-06		-0.063	0.018	0.000493
GAL	-0.126	0.018	3.78e-12		-0.064	0.018	0.000494
SELENOP	-0.09	0.019	2.5e-06		-0.067	0.019	0.0005
PAM	0.098	0.018	5.86e-08		0.063	0.018	0.000502
ZBTB17	0.094	0.016	1.87e-09		0.058	0.017	0.000502
RARRES2	0.171	0.017	6.19e-25		0.066	0.019	0.000521
ASGR2	0.122	0.019	5.48e-11		0.066	0.019	0.000533
PM20D1	-0.06	0.017	0.000419		-0.059	0.017	0.000539
CLEC10A	0.099	0.018	2.37e-08		0.062	0.018	0.00054
IL17RB	0.007	0.018	0.712		0.064	0.018	0.000541
ADH1B	0.029	0.02	0.145		-0.072	0.021	0.000561
MFAP5	0.165	0.018	6.09e-20		0.065	0.019	0.000566
CLSTN3	0.122	0.018	2.38e-11		0.066	0.019	0.000571
SCARA5	0.136	0.018	8.74e-14		0.064	0.019	0.000586
PTK7	0.08	0.018	5.9e-06		0.061	0.018	0.000588
FGFR2	0.149	0.018	2.7e-17		0.063	0.018	0.0006
MRC1	0.155	0.019	4.7e-16		0.069	0.02	0.000609
GSTA1	0.057	0.018	0.00138		-0.067	0.02	0.000612
MTHFSD	-0.042	0.019	0.0301		-0.066	0.019	0.000615
SCGB3A1	0.064	0.019	0.000987		0.069	0.02	0.00063
ORM1	0.14	0.018	4.28e-14		0.066	0.019	0.000673
ADAMTSL4	0.081	0.02	3.36e-05		0.066	0.019	0.000687
CRISP2	-0.117	0.02	2.42e-09		-0.067	0.02	0.000695
EDAR	-0.066	0.018	0.000216		-0.06	0.018	0.00071
PVR	0.095	0.017	3.26e-08		0.058	0.017	0.000764
CHCHD6	0.097	0.017	6.13e-09		0.06	0.018	0.000788
GFRAL	-0.052	0.02	0.0104		-0.069	0.021	0.000797
SPESP1	0.079	0.019	2.67e-05		0.063	0.019	0.000812
PAMR1	0.042	0.018	0.0215		-0.064	0.019	0.000838
LEG1	0.059	0.019	0.00208		0.065	0.019	0.000848
ITGA11	-0.14	0.018	1.75e-15		-0.06	0.018	0.000852
FCN2	-0.009	0.018	0.591		-0.058	0.017	0.000866
MMP8	0.118	0.017	1.23e-11		0.059	0.018	0.000896
SIGLEC6	0.096	0.017	1.83e-08		0.057	0.017	0.000931
CNDP1	-0.042	0.017	0.0158		-0.057	0.017	0.000949
PLA2G10	0.008	0.018	0.68		0.061	0.019	0.000967
CTRC	-0.099	0.017	6.14e-09		-0.056	0.017	0.000981
LRIG3	0.09	0.017	1.91e-07		0.06	0.018	0.00101
MME	0.12	0.017	7.91e-12		0.059	0.018	0.00107
NIT1	-0.052	0.019	0.00607		-0.063	0.019	0.00108
ITGAV	-0.135	0.018	4.75e-14		-0.06	0.019	0.00115
SCARF1	0.094	0.017	4.75e-08		0.057	0.018	0.00119
CFH	0.085	0.02	2.96e-05		-0.074	0.023	0.0012
MPO	0.111	0.016	1.48e-11		0.056	0.017	0.0013
PDIA3	0.088	0.017	2.05e-07		0.058	0.018	0.00134
TTR	-0.081	0.02	6.55e-05		-0.065	0.02	0.00134
CLIC5	0.062	0.018	0.000575		0.057	0.018	0.00136
CTSD	0.147	0.016	5.31e-20		0.057	0.018	0.00136
HYAL1	0.091	0.017	1.49e-07		0.056	0.018	0.00137
CST7	0.098	0.015	2.43e-10		0.053	0.017	0.00137
GOLM2	0.128	0.015	1.63e-17		0.057	0.018	0.00137
CILP	0.14	0.02	4.04e-12		0.065	0.02	0.00137
ANXA5	0.079	0.017	3.6e-06		0.056	0.018	0.00138
ITPA	-0.044	0.02	0.0257		-0.063	0.02	0.00139
SERPINB8	0.103	0.015	1.15e-11		0.053	0.017	0.0014
NUMB	-0.035	0.019	0.0674		-0.062	0.019	0.00142
IFNL1	0.078	0.017	5.19e-06		0.055	0.017	0.00142
IMMT	0.113	0.017	4.98e-11		0.06	0.019	0.00142
CDH3	0.075	0.017	1.1e-05		0.054	0.017	0.00147
GASK1A	-0.012	0.02	0.548		-0.063	0.02	0.00148
CES3	-0.012	0.018	0.488		-0.059	0.019	0.00149
THTPA	-0.05	0.019	0.00927		-0.061	0.019	0.00153
S100G	0.071	0.018	6.85e-05		0.056	0.018	0.00153
SUSD5	0.007	0.021	0.739		0.068	0.021	0.00154
HBEGF	-0.02	0.017	0.261		-0.056	0.018	0.00159
NDUFS6	0.077	0.016	2.76e-06		0.054	0.017	0.00161
ANGPTL3	0.077	0.019	6.3e-05		0.06	0.019	0.00162
TYRP1	0.074	0.019	0.000122		0.061	0.019	0.00166
MYOC	0.034	0.018	0.062		0.058	0.018	0.00167
ENAH	0.097	0.017	1.35e-08		0.056	0.018	0.00169
LAMP2	0.009	0.018	0.617		-0.056	0.018	0.00172
MUC13	0.096	0.017	2.45e-08		0.054	0.017	0.00173
IL17D	0.053	0.016	0.00121		0.052	0.017	0.00174
LTBP3	0.119	0.016	2.36e-13		0.056	0.018	0.00174
S100A12	0.085	0.018	1.1e-06		0.056	0.018	0.00176
LEPR	-0.036	0.018	0.0435		0.056	0.018	0.00179
CMIP	-0.048	0.019	0.0121		-0.059	0.019	0.0018
SNCA	-0.031	0.019	0.106		-0.06	0.019	0.00182
C9	0.079	0.019	4.84e-05		0.059	0.019	0.00185
PLXNA4	-0.039	0.017	0.0256		-0.054	0.017	0.00193
BTD	-0.029	0.019	0.131		-0.059	0.019	0.00195
GMPR	-0.056	0.018	0.0015		-0.054	0.018	0.00202
KAZALD1	0.047	0.018	0.00854		0.056	0.018	0.00203
PGA4	0.068	0.018	0.000158		0.055	0.018	0.00206
SERPINA5	-0.014	0.02	0.48		-0.065	0.021	0.00212
KLKB1	-0.044	0.02	0.0287		-0.062	0.02	0.00214
GET3	-0.05	0.02	0.0127		-0.062	0.02	0.00216
PTPRN2	0.027	0.017	0.123		0.053	0.017	0.00219
CEACAM1	0.087	0.02	1.17e-05		0.061	0.02	0.0022
ENPP6	-0.144	0.02	2.51e-13		-0.064	0.021	0.00223
FGF21	0.164	0.017	3.83e-21		0.057	0.019	0.00229
ITIH5	0.058	0.018	0.00117		0.054	0.018	0.00233
IMPG1	-0.068	0.021	0.00103		-0.062	0.02	0.00235
SEMA3G	0.06	0.019	0.00125		0.057	0.019	0.00237
IFNL2	-0.056	0.021	0.00909		-0.065	0.021	0.00238
ROR1	0.036	0.018	0.0408		0.054	0.018	0.00245
SERPINA9	0.077	0.018	1.23e-05		0.054	0.018	0.00251
VEGFB	0.123	0.019	1.23e-10		0.061	0.02	0.00256
EFNB2	0.061	0.018	0.00078		0.055	0.018	0.00263
MYBPC2	0.079	0.018	1.22e-05		0.055	0.018	0.00263
ASS1	-0.026	0.021	0.207		-0.063	0.021	0.00268
LEP	0.214	0.021	1.29e-23		-0.092	0.031	0.00269
ADGRE1	0.086	0.019	4.39e-06		0.058	0.019	0.00275
CDON	-0.011	0.018	0.53		-0.054	0.018	0.00279
CA4	0.109	0.017	2.49e-10		0.052	0.018	0.0028
SNRPB2	0.079	0.015	1.38e-07		0.05	0.017	0.00284
RTN4R	0.062	0.017	0.000366		-0.058	0.019	0.00286
GALNT5	0.055	0.019	0.00322		0.055	0.019	0.00287
BCAT1	0.08	0.018	9.34e-06		0.056	0.019	0.00288
BPIFB1	0.042	0.018	0.0187		0.055	0.019	0.00296
IL33	0.052	0.018	0.00348		0.053	0.018	0.00297
ADGRE5	0.077	0.017	8.63e-06		0.052	0.018	0.00297
SEPTIN3	0.077	0.018	2.2e-05		0.055	0.019	0.00299
TGOLN2	0.1	0.019	8.05e-08		0.056	0.019	0.00306
PON3	-0.13	0.013	1.2e-24		-0.053	0.018	0.00306
SPACA5	0.051	0.018	0.00395		0.052	0.018	0.00309
FAS	0.098	0.015	2.9e-11		0.05	0.017	0.0031
CEP43	-0.025	0.018	0.166		-0.053	0.018	0.00312
GGT1	0.138	0.018	4.73e-15		0.056	0.019	0.00314
DDR1	0.072	0.018	3.82e-05		0.051	0.017	0.00314
PSAPL1	0.08	0.019	3.13e-05		0.056	0.019	0.00322
MANEAL	-0.057	0.02	0.00376		-0.057	0.019	0.00326
NDUFB7	-0.049	0.019	0.0112		-0.056	0.019	0.00332
SMAD5	0.018	0.019	0.324		-0.055	0.019	0.00333
LGMN	0.105	0.017	1.09e-09		0.052	0.018	0.00338
IL20	0.055	0.016	0.00073		0.048	0.016	0.00339
MMP1	0.077	0.018	1.94e-05		0.053	0.018	0.00353
AMY2B	-0.127	0.018	1.19e-12		-0.053	0.018	0.00355
SNCG	0.153	0.019	2.3e-16		0.056	0.019	0.00355
ASRGL1	-0.053	0.019	0.0064		-0.056	0.019	0.00357
ANXA10	0.074	0.017	1.13e-05		0.05	0.017	0.00359
ADGRG1	0.127	0.014	8.65e-21		0.043	0.015	0.0036
CD46	0.102	0.017	1.83e-09		0.052	0.018	0.0036
C19orf12	0.031	0.017	0.0768		-0.054	0.019	0.00374
CA14	-0.156	0.018	1.95e-17		-0.056	0.019	0.00382
GDF2	-0.11	0.019	4.4e-09		-0.055	0.019	0.00382
MYH9	-0.03	0.019	0.108		-0.055	0.019	0.00383
CD55	0.082	0.017	1.85e-06		0.051	0.017	0.00385
GBP1	0.094	0.019	6.63e-07		0.056	0.019	0.004
GCHFR	0.12	0.018	5.48e-11		0.057	0.02	0.004
DDHD2	-0.043	0.019	0.0246		-0.055	0.019	0.00417
AMY1A	-0.134	0.02	5.82e-11		-0.059	0.02	0.00425
LILRB2	0.098	0.018	5.48e-08		0.051	0.018	0.00429
MEP1B	-0.024	0.017	0.169		-0.05	0.017	0.0043
CCL25	0.061	0.018	0.000767		0.052	0.018	0.00432
KLRD1	0.086	0.018	8.69e-07		0.051	0.018	0.00435
COL3A1	0.086	0.018	3.15e-06		0.054	0.019	0.00439
SCGN	0.038	0.017	0.0282		0.049	0.017	0.00441
TPMT	-0.054	0.018	0.00305		-0.052	0.018	0.00452
BNIP3L	0.084	0.019	8.41e-06		0.055	0.019	0.00457
SIGLEC5	0.09	0.019	2.13e-06		0.053	0.019	0.00465
DSG4	-0.071	0.018	6.83e-05		-0.051	0.018	0.0047
OLR1	0.09	0.017	1.24e-07		0.05	0.018	0.00471
TSNAX	-0.058	0.02	0.00352		-0.056	0.02	0.00476
KIF1C	0.082	0.017	1.34e-06		0.052	0.018	0.00478
FCRL2	0.062	0.016	0.000128		0.047	0.017	0.00478
STXBP1	-0.047	0.019	0.0139		-0.053	0.019	0.00487
ARG1	-0.056	0.018	0.00148		-0.05	0.018	0.00488
WARS	0.08	0.017	5.2e-06		0.05	0.018	0.00494
CD5L	0.078	0.019	3.08e-05		0.053	0.019	0.00495
RRM2	0.074	0.015	1.59e-06		0.046	0.016	0.00502
BAIAP2	0.13	0.017	1.85e-14		0.05	0.018	0.00506
DNM1	-0.055	0.019	0.00373		-0.053	0.019	0.00511
CHAC2	-0.034	0.018	0.061		-0.051	0.018	0.00513
ANXA11	-0.04	0.017	0.0184		-0.048	0.017	0.00513
TCN2	0.077	0.017	3.79e-06		0.048	0.017	0.00517
PDZK1	0.118	0.018	3e-11		0.053	0.019	0.00531
HMOX1	0.04	0.018	0.0227		0.049	0.018	0.00544
TRIM40	-0.05	0.02	0.0105		-0.055	0.02	0.00551
MLN	0.094	0.019	6.37e-07		0.053	0.019	0.00565
PNLIP	-0.074	0.019	7e-05		-0.051	0.018	0.00565
NAA80	-0.035	0.019	0.0679		-0.054	0.019	0.00567
PKD1	0.037	0.021	0.0732		0.057	0.02	0.00571
THBD	0.085	0.017	1.14e-06		0.049	0.018	0.00573
GRHPR	-0.023	0.019	0.227		-0.053	0.019	0.00583
SEMA7A	0.082	0.016	5.19e-07		0.046	0.017	0.00592
SFTPD	0.069	0.018	9.25e-05		0.049	0.018	0.00596
IL13RA1	0.022	0.018	0.208		-0.049	0.018	0.006
SCN3B	-0.055	0.02	0.00554		-0.054	0.02	0.00601
AMY2A	-0.125	0.018	1.01e-12		-0.049	0.018	0.00606
TFPI	-0.009	0.019	0.634		-0.052	0.019	0.00607
CST5	0.006	0.018	0.734		0.05	0.018	0.00607
SKAP1	0.027	0.017	0.125		-0.05	0.018	0.00609
CRLF1	0.132	0.018	7.32e-13		0.052	0.019	0.00614
FTCD	0.049	0.019	0.0118		-0.056	0.021	0.00622
SPARCL1	0.029	0.017	0.101		0.047	0.017	0.00626
BGLAP	0.063	0.02	0.0016		0.055	0.02	0.00633
SNAP23	-0.027	0.017	0.122		-0.047	0.017	0.00639
ITGA6	-0.058	0.018	0.00156		-0.05	0.018	0.00642
DMD	0.075	0.018	3.58e-05		0.051	0.019	0.00663
MXRA8	-0.053	0.02	0.00909		0.058	0.022	0.00677
GP2	-0.002	0.018	0.927		0.049	0.018	0.00691
BRAP	-0.039	0.019	0.0417		-0.051	0.019	0.00709
ALDH1A1	0.019	0.018	0.281		-0.05	0.018	0.00711
TOP1	-0.057	0.019	0.00312		-0.052	0.019	0.00712
COL4A4	-0.049	0.018	0.00767		-0.049	0.018	0.00726
DOK1	-0.044	0.019	0.0194		-0.05	0.019	0.00728
IDI2	0.072	0.017	1.9e-05		0.046	0.017	0.00734
RAB11FIP3	-0.039	0.019	0.0384		-0.05	0.019	0.00744
NFATC1	-0.031	0.018	0.0772		-0.047	0.018	0.00747
ZCCHC8	0.053	0.018	0.0028		0.048	0.018	0.00757
GH2	-0.047	0.018	0.0116		-0.049	0.019	0.00766
KIR2DL3	0.067	0.017	0.000112		0.046	0.017	0.00775
SOD2	0.052	0.017	0.00278		0.046	0.017	0.00778
MENT	-0.119	0.019	8e-10		-0.053	0.02	0.0078
CLGN	0.084	0.018	2.02e-06		0.049	0.018	0.00782
SIGLEC8	0.129	0.02	5.37e-11		0.054	0.02	0.00782
MYL1	0.056	0.018	0.00175		0.049	0.018	0.00788
DLK1	-0.006	0.018	0.734		-0.048	0.018	0.00792
ACADSB	-0.05	0.019	0.00937		-0.051	0.019	0.00814
WWP2	-0.028	0.018	0.113		-0.047	0.018	0.00817
MASP1	0	0.018	0.984		-0.047	0.018	0.00822
SEZ6L	-0.129	0.018	1.25e-12		-0.05	0.019	0.00822
NFKB1	-0.031	0.02	0.116		-0.052	0.02	0.00829
BCL7B	-0.058	0.02	0.00415		-0.054	0.021	0.00838
SETMAR	0.102	0.018	6.08e-09		0.049	0.019	0.00851
WFDC1	0.061	0.017	0.000392		0.047	0.018	0.00856
NFX1	-0.033	0.019	0.0872		-0.051	0.02	0.0087
CNP	-0.034	0.019	0.0799		-0.051	0.019	0.00871
CRELD1	0.148	0.019	2.93e-14		0.053	0.02	0.0088
TIGAR	0.068	0.017	8.35e-05		0.046	0.018	0.00888
GIT1	-0.04	0.019	0.0377		-0.05	0.019	0.0089
SCN4B	0.102	0.019	1.41e-07		0.051	0.02	0.00892
AHNAK	0.135	0.018	1.59e-13		0.053	0.02	0.00894
CEACAM21	0.065	0.017	0.000153		0.045	0.017	0.00897
MTSS2	-0.033	0.019	0.0832		-0.05	0.019	0.00898
YJU2	-0.036	0.02	0.0625		-0.051	0.02	0.00901
PLEKHO1	-0.028	0.019	0.146		-0.05	0.019	0.00905
CCL20	0.101	0.016	1.49e-10		0.044	0.017	0.00912
PYDC1	0.06	0.018	0.00105		0.048	0.019	0.00924
EIF4B	-0.029	0.018	0.104		-0.046	0.018	0.00926
NGFR	0.053	0.017	0.00226		0.046	0.018	0.00943
GSR	0.07	0.019	0.000297		0.051	0.02	0.0096
MARCO	0.101	0.018	1.88e-08		0.047	0.018	0.00968
PRG3	0.065	0.019	0.000706		0.051	0.02	0.00969
PSRC1	-0.015	0.018	0.389		-0.047	0.018	0.00978
RAB27B	-0.036	0.019	0.0551		-0.048	0.019	0.00981
CRIP2	0.119	0.016	2.03e-13		0.047	0.018	0.00983
ADAMTS15	0.198	0.019	1.94e-26		0.052	0.02	0.0101
DSG3	-0.022	0.018	0.221		-0.047	0.018	0.0103
TNFSF10	-0.023	0.018	0.19		-0.045	0.018	0.0103
PTPRM	-0.02	0.018	0.268		-0.046	0.018	0.0103
INSL3	-0.109	0.033	0.00109		-0.086	0.034	0.0104
CD40	0.078	0.017	5.71e-06		0.045	0.018	0.0104
PXN	0.087	0.017	2.17e-07		0.045	0.018	0.0104
FGFBP2	-0.044	0.019	0.0221		-0.049	0.019	0.0106
HDAC9	-0.051	0.02	0.0123		-0.052	0.02	0.0106
PON1	-0.084	0.018	1.82e-06		-0.046	0.018	0.0108
CPB2	-0.023	0.019	0.223		-0.049	0.019	0.0108
NRTN	0.058	0.017	0.000539		0.043	0.017	0.0108
GGCT	-0.04	0.019	0.039		-0.05	0.019	0.0108
ARID3A	-0.054	0.02	0.00655		-0.05	0.02	0.011
RGCC	-0.038	0.019	0.0456		-0.048	0.019	0.0111
ENOX2	-0.041	0.02	0.0387		-0.05	0.02	0.0112
CD5	0.118	0.016	3.17e-14		0.044	0.017	0.0112
EPHB6	0.062	0.017	0.000348		0.044	0.017	0.0113
FLI1	-0.026	0.018	0.145		-0.045	0.018	0.0115
GIMAP7	0.038	0.019	0.0417		0.046	0.018	0.0115
TLR1	0.037	0.019	0.0476		0.048	0.019	0.0116
PTS	0.039	0.018	0.0299		-0.047	0.019	0.0118
AMIGO2	0.058	0.017	0.000786		0.043	0.017	0.012
CNTN4	0.02	0.018	0.262		0.045	0.018	0.012
EDIL3	0.052	0.019	0.00512		0.048	0.019	0.0121
OTUD6B	-0.04	0.019	0.0396		-0.048	0.019	0.0121
SSH3	-0.043	0.02	0.031		-0.051	0.02	0.0122
GTPBP2	-0.043	0.019	0.0272		-0.049	0.019	0.0123
SDCCAG8	-0.03	0.019	0.118		-0.048	0.019	0.0124
S100A11	0.083	0.016	2.2e-07		0.042	0.017	0.0126
FYB1	-0.018	0.017	0.288		-0.043	0.017	0.0129
LRIG1	0.088	0.018	5.08e-07		0.044	0.018	0.0129
MAPK13	0.062	0.018	0.000658		0.046	0.019	0.013
IST1	-0.036	0.019	0.0608		-0.048	0.019	0.0131
HGFAC	-0.029	0.019	0.127		-0.047	0.019	0.0131
STAT5B	-0.034	0.017	0.0549		-0.043	0.018	0.0132
CRHBP	0.143	0.018	6.01e-15		0.047	0.019	0.0132
IGF2R	0.104	0.018	6.2e-09		0.045	0.018	0.0134
VPS4B	-0.04	0.019	0.0346		-0.047	0.019	0.0135
LPP	-0.038	0.02	0.0517		-0.048	0.02	0.0137
SUSD1	-0.034	0.017	0.0481		-0.043	0.017	0.0138
DPY30	0.111	0.017	2.21e-11		0.044	0.018	0.0138
PREB	0.065	0.017	0.000105		0.042	0.017	0.0139
MINK1	-0.036	0.019	0.0566		-0.047	0.019	0.014
KAZN	-0.033	0.019	0.0805		-0.046	0.019	0.014
LRP1	0.006	0.018	0.755		0.044	0.018	0.0141
F13B	-0.015	0.019	0.425		-0.047	0.019	0.0141
TNXB	-0.046	0.018	0.00963		-0.044	0.018	0.0143
ADAMTS4	0.081	0.019	2.36e-05		0.048	0.02	0.0143
IL1RN	0.182	0.016	9.61e-30		0.048	0.019	0.0144
CCS	-0.037	0.018	0.038		-0.044	0.018	0.0145
TMOD4	0.044	0.019	0.0217		0.046	0.019	0.0146
FCGR2B	-0.023	0.018	0.205		-0.044	0.018	0.0146
TADA3	-0.034	0.019	0.0776		-0.046	0.019	0.0148
TMSB10	0.104	0.018	5.37e-09		0.045	0.018	0.015
BCL2L11	0.069	0.019	0.000229		0.045	0.019	0.0151
GAS2	-0.011	0.02	0.564		-0.05	0.021	0.0152
IMPA1	-0.042	0.018	0.0185		-0.043	0.018	0.0152
ERMAP	0.1	0.02	4.41e-07		0.049	0.02	0.0153
THPO	-0.039	0.018	0.0271		-0.043	0.018	0.0154
PXDNL	0.047	0.018	0.00784		0.043	0.018	0.0154
BANK1	-0.025	0.017	0.154		-0.042	0.017	0.0156
LMNB1	0.069	0.018	0.000103		0.044	0.018	0.0158
SLA2	-0.037	0.019	0.0511		-0.046	0.019	0.016
MAG	-0.053	0.019	0.00449		-0.045	0.019	0.0161
ERI1	-0.024	0.02	0.221		-0.048	0.02	0.0161
PPP1CC	-0.04	0.019	0.0374		-0.046	0.019	0.0162
PTH	0.09	0.019	2.99e-06		0.047	0.02	0.0162
USP28	0.069	0.017	4.51e-05		0.043	0.018	0.0163
OPHN1	-0.038	0.019	0.0425		-0.045	0.019	0.0163
COL1A1	0.033	0.018	0.0632		0.043	0.018	0.0165
LDLRAP1	-0.033	0.019	0.0836		-0.045	0.019	0.0168
GIMAP8	0.073	0.018	3.11e-05		0.044	0.018	0.0169
TCOF1	0.085	0.017	5.33e-07		0.044	0.018	0.017
AZU1	0.076	0.017	6.42e-06		0.042	0.017	0.0172
UFD1	-0.03	0.019	0.119		-0.045	0.019	0.0173
SYAP1	-0.026	0.019	0.178		-0.046	0.019	0.0174
ERBIN	-0.028	0.017	0.112		-0.042	0.018	0.0174
CA9	0.009	0.017	0.592		0.04	0.017	0.0175
SMAD1	-0.012	0.018	0.503		-0.042	0.018	0.0175
FCRL5	0.073	0.018	4.31e-05		0.043	0.018	0.0176
IL13	0.041	0.016	0.0114		0.038	0.016	0.0177
ADAM22	-0.009	0.018	0.592		-0.042	0.018	0.0178
EPHX2	-0.027	0.018	0.136		-0.044	0.018	0.0179
TMEM106A	-0.032	0.019	0.0929		-0.046	0.019	0.018
DNAJC21	-0.044	0.019	0.022		-0.046	0.02	0.0181
BDNF	-0.021	0.019	0.275		-0.045	0.019	0.0181
REST	0.041	0.019	0.0313		0.044	0.019	0.0185
PPM1A	-0.042	0.018	0.022		-0.043	0.018	0.0187
ZFYVE19	-0.029	0.019	0.128		-0.045	0.019	0.0188
MAPKAPK2	-0.041	0.019	0.0348		-0.045	0.019	0.0188
CXCL5	-0.019	0.018	0.291		-0.042	0.018	0.0189
PCARE	-0.052	0.021	0.0129		-0.049	0.021	0.0189
DNAJC6	-0.023	0.019	0.24		-0.046	0.019	0.0191
HSPA2	0.063	0.018	0.000544		0.044	0.019	0.0194
DTYMK	-0.012	0.019	0.535		-0.045	0.019	0.0197
TSPAN8	0.062	0.02	0.00152		0.046	0.02	0.0198
MNAT1	-0.037	0.02	0.0621		-0.047	0.02	0.0198
NAGPA	-0.003	0.019	0.863		-0.045	0.019	0.0199
GGA1	-0.048	0.019	0.013		-0.045	0.019	0.0199
LBP	0.106	0.018	1.35e-09		0.042	0.018	0.0205
GAGE2A	0.033	0.018	0.062		0.041	0.018	0.0207
ASPSCR1	-0.029	0.019	0.134		-0.045	0.019	0.0208
GGH	0.068	0.018	0.000116		-0.045	0.019	0.0208
GRP	0.04	0.019	0.0354		0.044	0.019	0.021
SEC31A	-0.025	0.019	0.187		-0.044	0.019	0.021
GRSF1	-0.043	0.02	0.0274		-0.046	0.02	0.0211
TTN	0.033	0.019	0.0836		0.044	0.019	0.0212
GUSB	0.081	0.018	4.83e-06		-0.044	0.019	0.0213
SPINK6	0.104	0.019	2.18e-08		0.044	0.019	0.0216
CD226	-0.042	0.019	0.0273		-0.044	0.019	0.0219
KITLG	-0.103	0.017	2.85e-09		-0.04	0.018	0.0221
COL28A1	-0.043	0.019	0.0285		-0.044	0.019	0.0221
CRADD	-0.034	0.018	0.052		-0.041	0.018	0.0221
ROBO2	0.072	0.019	9.59e-05		0.042	0.019	0.0222
ADD1	-0.045	0.019	0.0196		-0.044	0.019	0.0222
IL18	0.1	0.018	1.53e-08		0.042	0.018	0.0224
PTEN	-0.037	0.018	0.0357		-0.04	0.018	0.0225
DCC	-0.058	0.021	0.00636		-0.048	0.021	0.0227
HLA-DRA	0.049	0.017	0.00418		0.039	0.017	0.0227
IFNLR1	0.1	0.016	6.94e-10		0.041	0.018	0.0228
TGM2	-0.033	0.018	0.058		-0.04	0.018	0.023
VNN1	0.029	0.019	0.138		-0.044	0.019	0.0231
PCBP2	-0.031	0.019	0.11		-0.043	0.019	0.0233
ZNF830	-0.05	0.021	0.0154		-0.047	0.021	0.0233
TNFSF8	0.067	0.019	0.000278		0.042	0.019	0.0234
DEFB4A	0.104	0.018	1.37e-08		0.042	0.019	0.0236
GIPC3	-0.037	0.019	0.0483		-0.043	0.019	0.0237
C1QL2	-0.04	0.02	0.0478		-0.045	0.02	0.0237
NT5C3A	-0.049	0.018	0.00556		-0.04	0.018	0.0238
SERPINA7	0.006	0.019	0.748		-0.044	0.02	0.0239
TNFAIP8L2	-0.035	0.02	0.0729		-0.044	0.02	0.024
ZBP1	0.047	0.018	0.0101		0.043	0.019	0.024
ADGRE2	0.054	0.018	0.00244		0.041	0.018	0.0241
PODXL	-0.047	0.017	0.0067		-0.039	0.017	0.0242
KYNU	0.031	0.018	0.0818		-0.042	0.019	0.0244
TTF2	-0.041	0.02	0.038		-0.044	0.02	0.0247
NAGK	-0.025	0.02	0.205		-0.045	0.02	0.0249
MAP4K5	-0.028	0.018	0.109		-0.039	0.018	0.025
GPD1	0.081	0.019	1.67e-05		-0.047	0.021	0.0251
ECM1	-0.031	0.019	0.0938		-0.042	0.019	0.0252
TRIM25	-0.032	0.019	0.0905		-0.042	0.019	0.0255
SYNGAP1	-0.043	0.02	0.0329		-0.045	0.02	0.0255
IDO1	0.072	0.019	0.000185		0.044	0.02	0.0255
CEACAM20	0.054	0.018	0.00225		0.04	0.018	0.0256
LTA4H	0.077	0.017	7.28e-06		0.039	0.018	0.0257
BCL2L15	0.064	0.018	0.000437		0.042	0.019	0.0257
YOD1	-0.024	0.02	0.215		-0.044	0.02	0.0258
ST13	-0.031	0.019	0.111		-0.043	0.019	0.0258
HEPH	0.122	0.02	7.88e-10		0.044	0.02	0.0259
HSD11B1	-0.045	0.018	0.0097		0.04	0.018	0.026
LACRT	-0.098	0.022	5.68e-06		-0.047	0.021	0.0261
ELAC1	-0.033	0.019	0.0822		-0.042	0.019	0.0263
DYNLT3	-0.039	0.019	0.044		-0.043	0.019	0.0263
PITHD1	-0.048	0.021	0.02		-0.046	0.021	0.0265
ACRBP	-0.034	0.019	0.0757		-0.043	0.019	0.0266
MTSS1	-0.031	0.019	0.096		-0.042	0.019	0.0267
GCLM	-0.037	0.02	0.0668		-0.045	0.02	0.0269
SLITRK6	0.022	0.018	0.204		0.038	0.017	0.027
OSM	0.134	0.018	8.69e-14		0.041	0.019	0.0271
ACTN4	0.04	0.016	0.0128		0.036	0.016	0.0272
TRIM21	-0.029	0.018	0.102		-0.039	0.018	0.0273
FCER2	0.086	0.016	9.23e-08		0.038	0.017	0.0273
VWF	0.082	0.017	2.98e-06		0.039	0.018	0.0274
PAFAH2	-0.043	0.02	0.0291		-0.043	0.02	0.0279
QDPR	-0.001	0.018	0.963		-0.04	0.018	0.028
SIGLEC9	0.078	0.018	1.43e-05		0.039	0.018	0.0281
CDH5	0.042	0.017	0.016		0.038	0.017	0.0281
ENO3	0.006	0.021	0.759		-0.047	0.022	0.0285
QSOX1	0.061	0.016	8.5e-05		0.039	0.018	0.0285
ARL2BP	-0.041	0.02	0.0369		-0.043	0.02	0.0286
FAM171B	-0.058	0.021	0.00478		-0.044	0.02	0.0288
TMPRSS5	-0.102	0.018	5.04e-09		-0.039	0.018	0.0289
SFRP4	0.031	0.02	0.12		-0.045	0.021	0.0291
GABRA4	-0.046	0.021	0.0251		-0.045	0.02	0.0292
ITM2A	0.038	0.017	0.0283		0.038	0.017	0.0292
CASP4	0.038	0.019	0.0414		0.04	0.019	0.0294
FOS	0.05	0.019	0.00922		0.042	0.019	0.0294
MCTS1	-0.047	0.02	0.0201		-0.043	0.02	0.0295
CLPP	-0.022	0.018	0.212		-0.039	0.018	0.0296
LGALS3	0.074	0.018	4.98e-05		0.04	0.018	0.0297
HMBS	-0.029	0.018	0.103		-0.039	0.018	0.0297
CEACAM19	0.068	0.019	0.00035		0.042	0.019	0.0302
EVI5	-0.028	0.019	0.151		-0.042	0.019	0.0303
GFRA2	0.05	0.017	0.00419		0.038	0.017	0.0304
AXIN1	-0.022	0.017	0.208		-0.038	0.017	0.0305
USP8	-0.019	0.018	0.301		-0.039	0.018	0.0307
DNAJB1	-0.018	0.018	0.322		-0.038	0.018	0.0308
BECN1	-0.014	0.02	0.463		-0.043	0.02	0.0308
CHIT1	0.048	0.018	0.00932		0.039	0.018	0.0309
AKT3	-0.041	0.018	0.0228		-0.039	0.018	0.031
ACP5	0	0.018	0.983		-0.04	0.019	0.0312
RBKS	0.007	0.018	0.683		-0.039	0.018	0.0312
VNN2	0.098	0.018	8.04e-08		0.039	0.018	0.0313
SARG	-0.024	0.019	0.209		-0.041	0.019	0.0317
TNFRSF13C	0.058	0.017	0.000943		0.038	0.018	0.0317
POSTN	0.011	0.019	0.576		0.041	0.019	0.0319
L1CAM	-0.032	0.018	0.0744		-0.038	0.018	0.032
DAAM1	-0.021	0.019	0.274		-0.041	0.019	0.0323
TBL1X	-0.034	0.018	0.0516		-0.038	0.018	0.0324
IL16	0.106	0.016	9.29e-11		0.038	0.018	0.0326
IL1R2	0.001	0.018	0.937		-0.038	0.018	0.0328
CAMLG	-0.042	0.02	0.0376		-0.043	0.02	0.033
SNAP25	-0.058	0.02	0.00319		-0.042	0.02	0.0331
PPP1R14A	-0.024	0.019	0.199		-0.041	0.019	0.0334
ARHGAP45	-0.028	0.019	0.144		-0.041	0.019	0.0337
RAB2B	-0.038	0.019	0.0478		-0.041	0.019	0.0338
EGLN1	0.087	0.015	1.62e-08		0.036	0.017	0.0338
SNX18	-0.042	0.02	0.0389		-0.043	0.02	0.0338
CRELD2	0.084	0.017	1.53e-06		0.037	0.018	0.034
PRCP	0.064	0.018	0.000299		-0.04	0.019	0.0343
PCNA	0.038	0.018	0.0397		0.038	0.018	0.0345
MEGF9	0.024	0.018	0.193		-0.039	0.019	0.035
ICOSLG	-0.078	0.018	8.82e-06		-0.037	0.018	0.0354
PADI2	0.041	0.016	0.0114		0.035	0.017	0.0356
PALM	0.131	0.019	1.6e-12		0.042	0.02	0.0356
SCN2A	-0.037	0.02	0.0642		-0.042	0.02	0.036
PGD	0.065	0.019	0.0006		0.04	0.019	0.036
IL7	-0.03	0.018	0.0929		-0.037	0.018	0.0362
AHSG	-0.002	0.019	0.909		-0.04	0.019	0.0363
TJAP1	-0.023	0.018	0.191		-0.037	0.018	0.0363
JCHAIN	0.045	0.018	0.0106		0.037	0.018	0.0363
CIRBP	-0.028	0.019	0.137		-0.04	0.019	0.0364
ARHGEF12	-0.021	0.017	0.227		-0.036	0.017	0.0368
RRM2B	-0.023	0.018	0.199		-0.037	0.018	0.037
CORO6	0.048	0.018	0.00996		0.038	0.018	0.037
CASP7	-0.027	0.019	0.155		-0.04	0.019	0.0373
IGSF21	-0.072	0.021	0.000666		-0.043	0.021	0.0373
TNFAIP8	-0.034	0.018	0.0518		-0.037	0.018	0.0374
TPBGL	-0.049	0.02	0.0151		-0.042	0.02	0.0374
PTPN9	0.038	0.018	0.0399		0.038	0.018	0.0376
PHACTR2	-0.024	0.019	0.206		-0.04	0.019	0.0376
CD163	0.111	0.017	1.5e-10		0.038	0.018	0.0377
NHLRC3	0.143	0.02	1.17e-12		0.044	0.021	0.0377
PSMD9	-0.022	0.018	0.21		-0.037	0.018	0.038
YTHDF3	-0.011	0.018	0.534		-0.036	0.018	0.0386
SART1	0.067	0.017	5.12e-05		0.037	0.018	0.0388
PYY	0.066	0.019	0.000381		0.038	0.019	0.0389
CHL1	-0.082	0.018	7.82e-06		-0.038	0.018	0.0391
NEB	0.049	0.018	0.00575		0.037	0.018	0.0393
RGL2	-0.04	0.02	0.0479		-0.042	0.02	0.0397
MKI67	0.04	0.018	0.0288		0.038	0.018	0.0398
PIK3AP1	-0.026	0.018	0.136		-0.036	0.018	0.0399
DEFB104A	-0.049	0.021	0.0217		-0.044	0.021	0.0399
FCAR	0.086	0.017	5.44e-07		0.036	0.018	0.04
NARS1	-0.031	0.019	0.103		-0.039	0.019	0.04
SYTL4	-0.025	0.019	0.202		-0.039	0.019	0.0405
TNFRSF10C	0.085	0.018	1.46e-06		0.036	0.018	0.0406
PLXNB3	-0.026	0.018	0.137		-0.036	0.018	0.0406
STK11	-0.012	0.018	0.488		-0.036	0.018	0.0407
CANT1	0.098	0.018	2.32e-08		0.037	0.018	0.0411
OLFM4	0.074	0.02	0.000225		0.041	0.02	0.0413
ARHGEF1	-0.015	0.019	0.441		-0.039	0.019	0.0414
FGD3	-0.026	0.019	0.18		-0.039	0.019	0.0416
RABEPK	-0.027	0.019	0.139		-0.038	0.019	0.0416
ADAMTS1	0.059	0.018	0.0012		0.039	0.019	0.0417
ERBB3	-0.024	0.018	0.187		-0.037	0.018	0.0418
PRAP1	0.193	0.021	1.92e-20		0.046	0.023	0.0425
EGF	-0.022	0.017	0.197		-0.035	0.017	0.0425
DCLRE1C	0.037	0.019	0.0491		0.038	0.019	0.0426
AP3S2	-0.018	0.019	0.337		-0.039	0.019	0.043
FKBPL	-0.026	0.019	0.181		-0.039	0.019	0.0431
C1GALT1C1	0.042	0.018	0.022		0.037	0.018	0.0431
HDAC8	0.025	0.019	0.181		0.038	0.019	0.0435
BID	0	0.018	0.987		-0.036	0.018	0.0435
FCAMR	0.062	0.019	0.00153		-0.042	0.021	0.0438
DSCAM	-0.02	0.019	0.3		-0.039	0.019	0.0438
FAM13A	-0.019	0.019	0.313		-0.039	0.02	0.0441
STAMBP	-0.023	0.018	0.194		-0.036	0.018	0.0443
SEZ6	-0.097	0.02	2.11e-06		-0.041	0.02	0.0444
KLF4	0.079	0.018	1.01e-05		0.038	0.019	0.0444
MSRA	-0.017	0.018	0.332		-0.035	0.018	0.0448
INPP5D	0.004	0.02	0.82		-0.04	0.02	0.0449
EPHA1	0.138	0.019	1.1e-12		0.04	0.02	0.0451
SHMT1	-0.008	0.018	0.663		-0.036	0.018	0.0451
ADAMTSL5	0.02	0.019	0.288		0.038	0.019	0.0451
DPEP1	-0.066	0.018	0.000205		-0.036	0.018	0.0452
SESTD1	-0.034	0.018	0.0529		-0.036	0.018	0.0455
SERPINA1	0.053	0.018	0.00263		0.037	0.018	0.0455
RGMB	0.038	0.017	0.028		0.034	0.017	0.0457
ITGAM	-0.058	0.018	0.00128		-0.036	0.018	0.0457
GART	-0.031	0.02	0.12		-0.04	0.02	0.0459
APBB1IP	0.092	0.016	2.3e-08		0.036	0.018	0.046
GAPDH	-0.004	0.019	0.829		-0.038	0.019	0.0461
PTRHD1	-0.03	0.019	0.125		-0.039	0.019	0.0465
PRSS53	-0.048	0.019	0.0131		-0.039	0.019	0.0466
DKK1	-0.008	0.018	0.661		-0.035	0.018	0.0471
TGFBI	0.001	0.018	0.952		-0.035	0.018	0.0471
TNIP1	-0.018	0.019	0.347		-0.038	0.019	0.0472
NEDD4L	-0.031	0.019	0.0984		-0.037	0.019	0.0474
PODXL2	-0.025	0.018	0.16		0.035	0.018	0.0475
HAO1	0.031	0.018	0.0958		-0.038	0.019	0.0475
CMC1	-0.026	0.019	0.166		-0.038	0.019	0.0476
SNED1	0.05	0.019	0.00786		0.037	0.019	0.0478
FHIT	-0.024	0.018	0.178		-0.035	0.018	0.0478
TACC3	-0.03	0.017	0.0834		-0.035	0.017	0.0479
FARSA	-0.028	0.02	0.155		-0.039	0.02	0.048
HTR1B	-0.052	0.02	0.00893		-0.039	0.02	0.048
CRISP3	-0.043	0.019	0.0232		-0.038	0.019	0.0483
ACY3	0.069	0.019	0.000366		0.039	0.02	0.0484
USO1	-0.015	0.017	0.404		-0.035	0.018	0.0486
BLOC1S3	-0.029	0.02	0.138		-0.039	0.02	0.0489
AHNAK2	0.073	0.018	6.54e-05		0.037	0.019	0.0489
CD84	-0.033	0.017	0.0579		-0.034	0.017	0.049
ADGRB3	0.019	0.018	0.274		0.034	0.018	0.0492
SUGT1	-0.031	0.018	0.0817		-0.035	0.018	0.0493
ACY1	0.08	0.018	1.39e-05		-0.038	0.02	0.0495
PRTG	0.024	0.018	0.177		0.035	0.018	0.0496
VPS37A	-0.016	0.018	0.361		-0.034	0.018	0.0501
SKAP2	-0.022	0.017	0.21		-0.034	0.017	0.0505
ITGB7	0.046	0.017	0.00731		0.034	0.017	0.051
MSMB	0.055	0.018	0.00293		0.037	0.019	0.051
CRHR1	-0.035	0.018	0.0539		-0.036	0.018	0.0518
IKBKG	-0.02	0.017	0.255		-0.034	0.018	0.0523
RABGAP1L	-0.018	0.018	0.317		-0.035	0.018	0.0523
CCDC134	-0.023	0.019	0.231		-0.038	0.019	0.0523
ARF6	-0.023	0.019	0.22		-0.037	0.019	0.0525
TMPRSS11D	0.046	0.019	0.0129		0.036	0.019	0.0527
CD6	0.028	0.018	0.11		-0.035	0.018	0.0529
GNPDA2	-0.057	0.019	0.00365		-0.037	0.019	0.053
IGBP1	-0.023	0.019	0.23		-0.037	0.019	0.0534
SERPINB9	-0.024	0.017	0.174		-0.034	0.018	0.0539
VPS28	-0.029	0.02	0.134		-0.038	0.02	0.0541
NDST1	-0.029	0.02	0.136		-0.038	0.02	0.0544
EHD3	-0.031	0.019	0.108		-0.037	0.019	0.0547
CST6	0.02	0.018	0.267		0.035	0.018	0.0548
ISLR2	-0.033	0.018	0.0642		-0.034	0.018	0.0548
INHBC	0.088	0.018	1.98e-06		-0.038	0.02	0.0548
MCFD2	0.057	0.018	0.00112		0.034	0.018	0.0548
CDH17	0.027	0.017	0.113		0.033	0.017	0.0548
MEGF10	-0.009	0.018	0.606		0.034	0.018	0.0551
ALCAM	0.068	0.019	0.000262		0.035	0.018	0.0552
SGSH	0.09	0.018	8.71e-07		0.036	0.019	0.0553
TG	0.022	0.019	0.253		0.036	0.019	0.0556
DNAJB8	-0.033	0.018	0.0713		-0.036	0.019	0.0558
CCL11	0.039	0.019	0.0358		0.036	0.019	0.0558
TXNDC5	0.064	0.017	0.000223		0.033	0.017	0.0558
RLN1	-0.053	0.029	0.0714		-0.056	0.029	0.0559
ARFIP1	-0.034	0.019	0.0785		-0.037	0.019	0.0559
IL22RA1	0.03	0.017	0.0707		0.032	0.017	0.0561
DUSP29	0.051	0.018	0.00507		0.035	0.019	0.0567
NECAP2	-0.023	0.019	0.23		-0.038	0.02	0.0567
C1QTNF1	0.094	0.017	3.45e-08		0.033	0.018	0.0567
PRTFDC1	-0.031	0.017	0.0788		-0.033	0.018	0.0568
INPPL1	-0.017	0.017	0.328		-0.033	0.017	0.057
CD209	0.028	0.017	0.114		0.033	0.018	0.0572
TMCO5A	-0.033	0.02	0.0937		-0.038	0.02	0.0573
ARHGEF5	0.048	0.019	0.0104		0.036	0.019	0.0573
PINLYP	-0.021	0.019	0.261		-0.035	0.019	0.0574
RAPGEF2	-0.032	0.02	0.103		-0.037	0.02	0.0582
PPIF	-0.032	0.019	0.1		-0.036	0.019	0.0582
SERPINA6	0.009	0.022	0.683		0.042	0.022	0.0583
BCL2	0.058	0.017	0.000507		0.033	0.018	0.0584
ZP3	0.027	0.019	0.157		0.036	0.019	0.0584
CD63	0.004	0.018	0.821		-0.034	0.018	0.0586
ERP44	0.014	0.018	0.416		-0.034	0.018	0.0587
LMOD2	-0.05	0.02	0.0156		-0.039	0.021	0.0589
HSD17B14	0.053	0.019	0.00566		0.036	0.019	0.0589
VSIG10	-0.032	0.02	0.112		-0.039	0.02	0.059
MTHFD2	0.026	0.018	0.154		0.034	0.018	0.059
GAD2	-0.045	0.02	0.0269		-0.037	0.02	0.0592
BRSK2	-0.042	0.02	0.0374		-0.037	0.02	0.0592
HSD17B3	-0.023	0.02	0.242		-0.037	0.02	0.0595
ITGA2	-0.076	0.02	0.000108		-0.037	0.02	0.0595
NT5C	-0.035	0.019	0.0664		-0.036	0.019	0.0596
DLG4	-0.037	0.019	0.0538		-0.036	0.019	0.0596
CSF2RA	0.07	0.017	4.14e-05		0.033	0.017	0.0596
GORASP2	-0.025	0.019	0.201		-0.036	0.019	0.0596
PSME1	-0.008	0.018	0.661		-0.034	0.018	0.0599
JPT2	-0.02	0.019	0.295		-0.036	0.019	0.0603
ABRAXAS2	-0.023	0.02	0.244		-0.037	0.02	0.0605
LATS1	-0.008	0.019	0.668		-0.037	0.02	0.0606
FUT1	0.033	0.018	0.072		0.034	0.018	0.0607
ROBO1	0.088	0.017	2.78e-07		0.033	0.017	0.061
GP5	-0.025	0.019	0.181		-0.035	0.019	0.0611
FUT8	-0.023	0.018	0.185		-0.033	0.018	0.0614
IL17A	0.041	0.017	0.0149		0.031	0.017	0.0614
BIRC2	-0.027	0.018	0.123		-0.033	0.018	0.0616
LIF	0.058	0.016	0.000384		0.032	0.017	0.0617
PLIN3	0.065	0.017	0.000192		0.033	0.018	0.0619
IL36G	0.061	0.018	0.000596		0.035	0.018	0.0619
MRI1	-0.031	0.019	0.113		-0.036	0.02	0.062
ANXA4	-0.032	0.018	0.0749		-0.033	0.018	0.062
MPHOSPH8	-0.014	0.018	0.428		-0.033	0.018	0.0624
SHD	0.043	0.018	0.0184		0.034	0.018	0.0626
TYRO3	0.067	0.017	0.000125		0.033	0.018	0.0626
PPCDC	-0.017	0.018	0.329		-0.033	0.018	0.0627
GPNMB	0.05	0.018	0.00466		0.033	0.018	0.0629
CDHR2	0.109	0.022	6.36e-07		-0.044	0.024	0.0629
VTA1	-0.03	0.017	0.0842		-0.032	0.017	0.0635
F11	-0.009	0.02	0.647		-0.039	0.021	0.0641
SIL1	0.059	0.017	0.000405		0.033	0.018	0.0642
CA8	0.03	0.017	0.0851		0.032	0.017	0.0644
DPP7	0.067	0.018	0.00013		0.032	0.018	0.0648
DECR1	-0.019	0.018	0.272		-0.032	0.018	0.065
KYAT1	-0.019	0.018	0.276		-0.033	0.018	0.0655
ANGPT1	-0.016	0.018	0.374		-0.032	0.018	0.0659
PLPBP	-0.026	0.018	0.137		-0.032	0.018	0.0664
PDGFRB	0.047	0.018	0.00811		0.032	0.018	0.0666
S100A16	0.032	0.017	0.0651		0.032	0.017	0.067
MINDY1	-0.031	0.019	0.103		-0.035	0.019	0.067
VAV3	-0.029	0.019	0.128		-0.036	0.019	0.0671
GKN1	0.04	0.018	0.0267		0.033	0.018	0.0673
STC1	0.113	0.017	1.72e-11		0.033	0.018	0.0674
HCG22	-0.051	0.022	0.0191		-0.038	0.021	0.0676
DLGAP5	0.03	0.018	0.0886		0.033	0.018	0.0676
GPKOW	0.07	0.015	3.54e-06		0.03	0.016	0.0678
IGSF3	0.127	0.016	1.17e-15		0.033	0.018	0.0679
HGS	-0.017	0.018	0.334		-0.033	0.018	0.0679
CALCB	0.028	0.018	0.119		0.033	0.018	0.0681
ARSA	0.085	0.017	6.85e-07		0.033	0.018	0.0684
IPCEF1	0	0.018	0.981		-0.032	0.018	0.0687
PCSK7	-0.011	0.019	0.568		-0.036	0.02	0.0689
KLK10	0.049	0.017	0.00384		0.031	0.017	0.069
TPM3	0.034	0.019	0.07		0.034	0.019	0.0693
NXPH1	-0.066	0.018	0.000279		-0.033	0.018	0.0694
NAP1L4	-0.036	0.019	0.0551		-0.034	0.019	0.0694
LPA	0.028	0.019	0.142		0.034	0.019	0.0695
TRIM5	-0.023	0.017	0.197		-0.032	0.017	0.0698
CCL8	0.063	0.018	0.000409		0.032	0.018	0.0701
CTSS	0.099	0.02	5.95e-07		0.037	0.021	0.0704
IL25	-0.035	0.019	0.0695		-0.035	0.019	0.0705
TIGIT	0.054	0.018	0.00217		0.033	0.018	0.0705
SMPD3	0.015	0.019	0.42		0.035	0.019	0.0706
TMPRSS15	0	0.018	0.979		-0.032	0.018	0.0708
FOSB	0.037	0.017	0.0267		0.031	0.017	0.0708
FUS	0.074	0.017	1.27e-05		0.032	0.018	0.0713
CTF1	-0.017	0.018	0.33		-0.032	0.018	0.0717
CERT	-0.017	0.018	0.343		-0.032	0.018	0.0718
ATG16L1	-0.013	0.019	0.496		-0.035	0.019	0.0719
PARK7	-0.014	0.018	0.445		-0.032	0.018	0.0726
GFRA3	-0.076	0.018	3.13e-05		-0.033	0.018	0.0727
RABEP1	-0.019	0.019	0.314		-0.035	0.019	0.0737
FGF20	-0.039	0.02	0.0558		-0.036	0.02	0.0739
TREH	0.029	0.019	0.133		-0.034	0.019	0.0741
CXCL13	0.071	0.016	5.46e-06		0.03	0.017	0.0748
GFAP	-0.073	0.019	9.77e-05		-0.034	0.019	0.0752
CALB1	0.001	0.018	0.952		0.032	0.018	0.0754
NIT2	0.003	0.019	0.858		-0.035	0.02	0.0755
CDH22	-0.047	0.02	0.0181		-0.035	0.02	0.0757
PDIA2	-0.037	0.02	0.0633		-0.035	0.02	0.0758
CFHR5	0.082	0.02	3.08e-05		0.035	0.02	0.076
ANGPTL7	0.047	0.018	0.00919		0.031	0.018	0.0762
CHMP1A	-0.021	0.018	0.238		-0.031	0.018	0.0764
VSNL1	-0.012	0.021	0.581		-0.037	0.021	0.0765
APPL2	-0.034	0.019	0.0719		-0.034	0.019	0.077
TNN	0.047	0.019	0.0145		0.034	0.019	0.0773
RGS10	-0.031	0.019	0.114		-0.034	0.019	0.0775
MIF	-0.02	0.017	0.261		-0.031	0.018	0.0776
KLK7	-0.031	0.02	0.119		-0.036	0.02	0.0777
CES2	0.039	0.017	0.0252		-0.032	0.018	0.0778
RAB37	-0.034	0.019	0.0663		-0.033	0.019	0.078
RGMA	-0.081	0.017	3.65e-06		-0.031	0.018	0.0786
NCS1	0.035	0.019	0.0668		0.034	0.019	0.0791
UROD	-0.024	0.019	0.215		-0.034	0.02	0.0795
ITGB1	-0.001	0.018	0.935		0.032	0.018	0.0795
IMPACT	-0.014	0.019	0.466		-0.034	0.019	0.0795
LRTM1	-0.038	0.02	0.0586		-0.035	0.02	0.0796
CHP1	-0.036	0.02	0.0729		-0.035	0.02	0.08
TSPAN1	-0.023	0.015	0.135		-0.027	0.015	0.08
CCT5	-0.023	0.018	0.203		-0.032	0.018	0.0808
CRTAP	-0.036	0.02	0.0726		-0.036	0.021	0.0811
TWF2	-0.019	0.019	0.308		-0.033	0.019	0.0812
CPLX2	0.026	0.018	0.161		0.032	0.018	0.0815
SMPDL3B	0.027	0.018	0.128		0.031	0.018	0.0817
CACNB3	-0.008	0.019	0.666		-0.033	0.019	0.0818
CDC42BPB	-0.018	0.019	0.353		-0.033	0.019	0.0821
MPRIP	-0.011	0.019	0.558		-0.034	0.02	0.0822
LSM1	-0.031	0.018	0.0907		-0.031	0.018	0.0824
KEL	0.046	0.018	0.0113		0.032	0.018	0.0824
NPHS1	-0.044	0.02	0.0273		-0.034	0.02	0.0826
TRIAP1	0.064	0.018	0.000252		0.031	0.018	0.0826
CRYBB2	0.016	0.017	0.337		0.028	0.016	0.083
PTPRF	0.055	0.018	0.00221		0.031	0.018	0.0832
SNAP29	-0.006	0.017	0.729		-0.03	0.017	0.0836
BCR	-0.008	0.017	0.634		-0.03	0.017	0.0836
CRH	-0.086	0.018	2.24e-06		-0.032	0.018	0.0839
USP25	-0.011	0.019	0.561		-0.033	0.019	0.084
CDKN2D	-0.026	0.017	0.128		-0.03	0.017	0.0847
CLU	-0.029	0.022	0.18		-0.04	0.023	0.0848
AKT2	-0.028	0.019	0.147		-0.033	0.019	0.0848
AGER	-0.016	0.018	0.354		0.031	0.018	0.0867
AKT1S1	-0.012	0.018	0.495		-0.031	0.018	0.0867
TRAF2	-0.026	0.018	0.144		-0.03	0.018	0.0876
ENSA	-0.028	0.019	0.147		-0.033	0.019	0.0877
CA3	0.05	0.018	0.00502		0.031	0.018	0.0879
STIP1	-0.009	0.018	0.627		-0.03	0.018	0.0884
DDAH1	0.092	0.017	7.48e-08		0.03	0.018	0.0884
BCL2L1	-0.025	0.019	0.191		-0.033	0.019	0.0886
FUOM	0.052	0.02	0.00766		-0.035	0.02	0.0887
CD248	0.015	0.02	0.46		0.034	0.02	0.0891
DAND5	0.03	0.018	0.104		0.03	0.018	0.0895
TARBP2	-0.01	0.018	0.593		-0.03	0.018	0.0897
TYMP	0.05	0.018	0.0043		0.03	0.018	0.0898
CPVL	0.052	0.018	0.00311		0.03	0.018	0.0902
CALCOCO1	-0.024	0.017	0.17		-0.029	0.017	0.0909
DCTN1	-0.019	0.018	0.273		-0.03	0.018	0.091
NT5E	0.07	0.017	4.52e-05		0.03	0.018	0.0918
CELA3A	-0.062	0.017	0.000251		-0.028	0.017	0.0925
SEZ6L2	0.001	0.02	0.979		0.032	0.019	0.0926
TNR	-0.069	0.018	0.00016		-0.031	0.019	0.0928
DOCK9	-0.031	0.02	0.123		-0.033	0.02	0.0936
PBK	0.022	0.019	0.239		0.032	0.019	0.0937
CD70	0.065	0.018	0.000291		0.03	0.018	0.0939
EPPK1	0.053	0.019	0.00601		0.033	0.02	0.0943
IL10RA	0.041	0.016	0.0125		0.028	0.017	0.0952
KHK	0.04	0.02	0.0438		-0.034	0.02	0.0959
TMED8	-0.02	0.019	0.297		-0.032	0.019	0.096
EZR	0.104	0.017	1.12e-09		0.03	0.018	0.0961
PTTG1	-0.029	0.02	0.139		-0.033	0.02	0.0964
THSD1	-0.049	0.02	0.0128		-0.033	0.02	0.0965
HDGF	-0.009	0.017	0.588		-0.029	0.018	0.0971
SERPINE2	-0.008	0.019	0.67		-0.032	0.019	0.0973
GPC1	-0.032	0.018	0.0667		-0.029	0.018	0.0974
CDK5RAP3	-0.029	0.02	0.139		-0.032	0.02	0.0976
FKBP14	-0.016	0.019	0.399		-0.032	0.019	0.0977
CXCL3	-0.024	0.017	0.177		-0.029	0.017	0.098
NRXN3	-0.042	0.02	0.0401		-0.033	0.02	0.0981
EPHA4	-0.033	0.019	0.0802		-0.031	0.019	0.0984
RRP15	0.026	0.019	0.168		0.032	0.019	0.0985
AFP	-0.047	0.018	0.0105		-0.031	0.019	0.0988
IL1B	0.053	0.017	0.00198		0.028	0.017	0.0989
KRT6C	-0.044	0.021	0.0377		-0.034	0.021	0.0998
GMFG	-0.019	0.019	0.325		-0.031	0.019	0.0998
TPSG1	0.028	0.019	0.147		0.031	0.019	0.0999
EHBP1	-0.013	0.019	0.496		-0.031	0.019	0.101
ATG4A	-0.019	0.018	0.295		-0.03	0.018	0.101
CLEC12A	0.053	0.018	0.00433		0.031	0.019	0.101
SELP	0.003	0.018	0.861		-0.029	0.018	0.102
NAAA	-0.054	0.018	0.00279		-0.029	0.018	0.102
METAP2	-0.009	0.018	0.623		-0.029	0.018	0.102
NSFL1C	-0.01	0.018	0.574		-0.029	0.018	0.102
DIABLO	-0.026	0.017	0.144		-0.028	0.017	0.102
CSF2	0.058	0.018	0.00162		0.031	0.019	0.102
DKK4	0.05	0.018	0.00442		0.029	0.018	0.102
PRKAR2A	-0.007	0.019	0.701		-0.032	0.02	0.103
MAP2K6	-0.026	0.017	0.142		-0.029	0.018	0.103
HMOX2	0.048	0.017	0.00505		0.029	0.018	0.103
PDE5A	-0.019	0.019	0.325		-0.031	0.019	0.103
NUDT16	-0.011	0.019	0.575		-0.032	0.019	0.104
FNDC1	0.045	0.019	0.0182		-0.032	0.02	0.104
RNF4	-0.041	0.02	0.0373		-0.032	0.02	0.105
NPTX2	-0.013	0.022	0.567		0.037	0.023	0.105
GLB1	0.019	0.018	0.285		-0.03	0.019	0.107
EIF5A	-0.03	0.018	0.0916		-0.029	0.018	0.107
NPTN	0.009	0.018	0.627		0.029	0.018	0.107
LAT2	-0.004	0.017	0.837		-0.028	0.018	0.107
PAGR1	-0.009	0.02	0.656		-0.032	0.02	0.107
PCDH1	0.051	0.017	0.00205		0.027	0.017	0.108
MGLL	-0.026	0.017	0.124		-0.028	0.017	0.108
OGA	-0.018	0.019	0.341		-0.031	0.019	0.109
ARTN	-0.016	0.018	0.388		-0.03	0.018	0.109
RAB10	-0.024	0.019	0.219		-0.031	0.019	0.109
TP53	-0.009	0.018	0.606		-0.029	0.018	0.11
TPD52L2	-0.014	0.019	0.449		-0.031	0.019	0.11
GRK5	-0.026	0.018	0.156		-0.029	0.018	0.11
VPS53	-0.01	0.018	0.553		-0.028	0.018	0.11
SUSD4	-0.037	0.02	0.0715		-0.032	0.02	0.111
CHEK2	-0.03	0.018	0.0945		-0.029	0.018	0.111
NFAT5	-0.028	0.02	0.154		-0.032	0.02	0.111
GRIK2	-0.033	0.019	0.0826		-0.03	0.019	0.111
BPIFB2	0.076	0.018	4.15e-05		-0.032	0.02	0.112
CALB2	0.102	0.014	8.66e-14		0.029	0.018	0.113
CDA	0.056	0.019	0.00282		0.031	0.019	0.114
SPINK5	-0.026	0.018	0.142		-0.028	0.018	0.114
SIRT2	-0.013	0.018	0.444		-0.028	0.018	0.115
ASAH1	0.063	0.018	0.000336		0.029	0.019	0.115
ARSB	0.01	0.018	0.582		-0.028	0.018	0.115
GLOD4	-0.009	0.018	0.595		-0.028	0.018	0.115
CTNNA1	-0.034	0.021	0.096		-0.032	0.02	0.116
SERPING1	0.06	0.02	0.00207		0.031	0.02	0.116
C1R	0.015	0.019	0.411		-0.033	0.021	0.116
OTOA	0.027	0.018	0.138		0.029	0.018	0.116
NRN1	-0.039	0.02	0.0548		-0.032	0.02	0.116
PRKAR1A	-0.013	0.017	0.466		-0.028	0.018	0.117
MITD1	-0.014	0.018	0.412		-0.028	0.018	0.117
PRKAB1	0.044	0.018	0.0118		0.028	0.018	0.117
DRG2	-0.021	0.018	0.24		-0.028	0.018	0.118
SCP2	-0.023	0.019	0.228		-0.03	0.019	0.118
OMP	-0.029	0.02	0.149		-0.031	0.02	0.118
PNMA1	-0.023	0.019	0.246		-0.03	0.019	0.119
SOWAHA	-0.031	0.02	0.119		-0.031	0.02	0.119
BAP18	0.073	0.018	3.11e-05		0.03	0.019	0.119
DTD1	-0.027	0.019	0.161		-0.03	0.019	0.119
GCC1	-0.011	0.019	0.547		-0.03	0.019	0.119
YARS1	-0.011	0.019	0.58		-0.03	0.019	0.119
HEXIM1	-0.003	0.018	0.863		-0.028	0.018	0.119
GDNF	0.062	0.018	0.000514		0.028	0.018	0.119
KIR3DL1	-0.022	0.017	0.196		-0.027	0.017	0.12
FOXO1	-0.016	0.018	0.348		-0.027	0.018	0.12
BPIFA2	-0.114	0.02	1.1e-08		-0.032	0.02	0.12
TXLNA	0.003	0.018	0.858		-0.028	0.018	0.121
TAB2	-0.039	0.019	0.0452		-0.03	0.019	0.121
PIBF1	-0.011	0.019	0.559		-0.03	0.019	0.121
SH2B3	-0.018	0.018	0.304		-0.027	0.018	0.121
DGKA	-0.008	0.019	0.685		-0.03	0.019	0.122
RNASE3	0.063	0.017	0.000161		0.027	0.017	0.122
LPCAT2	0.053	0.015	0.000355		0.025	0.016	0.122
KLK1	0.007	0.017	0.686		0.026	0.017	0.123
MBL2	0.026	0.019	0.174		0.03	0.019	0.123
ATXN3	-0.017	0.019	0.366		-0.03	0.019	0.123
ATP6AP2	0.048	0.017	0.00396		0.027	0.018	0.124
DGKZ	-0.026	0.018	0.15		-0.028	0.018	0.124
DDA1	-0.027	0.02	0.17		-0.031	0.02	0.124
SMPDL3A	0.013	0.017	0.459		0.027	0.018	0.124
HHEX	0.026	0.019	0.18		-0.03	0.02	0.125
AGRP	0.056	0.018	0.00198		0.028	0.018	0.125
ACP1	-0.041	0.02	0.0344		-0.03	0.019	0.126
TCL1A	0.004	0.017	0.828		-0.027	0.018	0.126
AMN	0.016	0.018	0.378		-0.027	0.018	0.126
EPN1	-0.041	0.02	0.0442		-0.031	0.02	0.127
UNG	-0.03	0.019	0.117		-0.029	0.019	0.127
STX3	-0.034	0.02	0.0852		-0.03	0.02	0.127
DOK2	-0.011	0.017	0.513		-0.027	0.018	0.127
IGHMBP2	-0.036	0.02	0.0776		-0.031	0.02	0.127
AARSD1	-0.015	0.018	0.401		-0.027	0.018	0.127
DDX1	-0.034	0.02	0.0932		-0.031	0.02	0.127
RRAS	-0.017	0.02	0.398		-0.03	0.02	0.128
ARID4B	-0.013	0.018	0.474		-0.028	0.018	0.128
GIP	0.03	0.018	0.094		0.027	0.018	0.128
CRYZL1	-0.019	0.019	0.331		-0.029	0.019	0.129
AP2B1	-0.024	0.02	0.22		-0.03	0.02	0.129
LRRC59	-0.012	0.019	0.534		-0.029	0.019	0.129
LAMP1	-0.005	0.019	0.795		-0.031	0.021	0.13
RTN4IP1	-0.016	0.019	0.41		-0.029	0.019	0.13
AGBL2	-0.034	0.019	0.068		-0.029	0.019	0.13
UBQLN3	0.036	0.017	0.0328		0.025	0.017	0.13
WFIKKN2	-0.143	0.017	2.4e-16		-0.028	0.019	0.131
CNST	-0.011	0.017	0.52		-0.026	0.017	0.131
NGRN	0.058	0.017	0.00089		0.028	0.019	0.132
RTBDN	-0.016	0.018	0.377		0.027	0.018	0.132
GMPR2	-0.013	0.019	0.514		-0.029	0.019	0.133
CC2D1A	0	0.018	0.996		-0.027	0.018	0.133
SUMF1	0.03	0.019	0.114		0.028	0.019	0.133
GABARAP	0.039	0.018	0.0351		0.028	0.019	0.133
TREML1	-0.019	0.019	0.321		-0.029	0.019	0.133
SUMF2	0.027	0.018	0.123		-0.027	0.018	0.133
WASF1	-0.015	0.018	0.407		-0.027	0.018	0.133
CTSO	0.111	0.017	9.01e-11		0.027	0.018	0.133
ANKRD54	-0.018	0.018	0.318		-0.027	0.018	0.134
RWDD1	-0.012	0.018	0.485		-0.026	0.018	0.134
CD2	0.043	0.018	0.015		0.027	0.018	0.134
PPME1	-0.019	0.018	0.281		-0.027	0.018	0.134
ADAMTS8	-0.081	0.017	3.67e-06		-0.027	0.018	0.135
STEAP4	-0.034	0.02	0.0919		-0.03	0.02	0.135
POMC	-0.021	0.02	0.293		-0.03	0.02	0.135
VIM	0.042	0.018	0.0196		0.027	0.018	0.135
MZT1	-0.023	0.018	0.2		-0.028	0.018	0.135
DCTD	-0.021	0.019	0.279		-0.028	0.019	0.136
PPM1F	-0.018	0.019	0.335		-0.028	0.019	0.137
CD3E	-0.026	0.02	0.195		-0.03	0.02	0.137
BIN2	-0.019	0.018	0.274		-0.026	0.018	0.137
FAM172A	-0.029	0.02	0.144		-0.029	0.02	0.138
PF4	-0.004	0.019	0.846		-0.029	0.019	0.138
ICA1	-0.015	0.018	0.401		-0.026	0.018	0.138
TNFSF11	-0.014	0.018	0.442		-0.027	0.018	0.139
AAMDC	-0.005	0.019	0.814		-0.029	0.019	0.139
UBE2B	-0.032	0.019	0.102		-0.029	0.019	0.139
IZUMO1	-0.032	0.02	0.114		-0.03	0.02	0.139
NRGN	-0.014	0.019	0.463		-0.028	0.019	0.139
CA1	-0.015	0.018	0.417		-0.027	0.018	0.14
SCLY	0.054	0.018	0.00343		-0.028	0.019	0.141
CAMSAP1	-0.019	0.019	0.319		-0.028	0.019	0.141
CNTN2	-0.05	0.018	0.00563		-0.026	0.018	0.141
CFC1	0.07	0.017	4.12e-05		0.026	0.018	0.142
AHCY	0.052	0.018	0.00314		0.026	0.018	0.142
EPGN	0.025	0.019	0.178		0.027	0.019	0.142
RP2	-0.014	0.018	0.442		-0.026	0.018	0.143
PCYT2	-0.003	0.019	0.861		-0.028	0.019	0.144
PHLDB1	0.093	0.019	1.65e-06		0.029	0.02	0.144
LILRB1	0.079	0.018	7.28e-06		0.026	0.018	0.144
DARS1	-0.028	0.018	0.105		-0.026	0.018	0.144
TPR	0.058	0.017	0.000751		0.027	0.019	0.144
B3GAT3	-0.035	0.02	0.0782		-0.029	0.02	0.144
ATP5IF1	-0.012	0.017	0.482		-0.025	0.017	0.145
CD3D	-0.034	0.02	0.0905		-0.03	0.02	0.145
MDH1	-0.008	0.019	0.692		-0.029	0.02	0.145
SH3BGRL2	-0.029	0.02	0.143		-0.029	0.02	0.145
TARS1	-0.033	0.019	0.0841		-0.028	0.019	0.146
ZPR1	-0.021	0.02	0.275		-0.029	0.02	0.146
PI16	-0.029	0.019	0.133		-0.028	0.019	0.147
CD22	0.04	0.017	0.019		-0.026	0.018	0.147
RAB33A	-0.023	0.02	0.236		-0.029	0.02	0.147
CSF1R	0.074	0.019	8.42e-05		0.028	0.019	0.147
CEP350	0.029	0.019	0.122		0.027	0.018	0.148
TCL1B	-0.023	0.018	0.207		-0.026	0.018	0.148
PAPPA	0.022	0.019	0.228		0.027	0.019	0.148
AZI2	-0.011	0.019	0.561		-0.028	0.019	0.148
VEGFC	-0.002	0.017	0.902		-0.025	0.017	0.148
CASP2	-0.011	0.018	0.533		-0.025	0.018	0.149
HEG1	0.048	0.02	0.0159		-0.029	0.02	0.149
MANSC4	0.028	0.019	0.127		0.027	0.018	0.149
VWC2L	-0.101	0.023	1.07e-05		-0.03	0.021	0.149
BCAT2	0.02	0.019	0.279		0.027	0.018	0.15
OPTC	-0.113	0.019	3.97e-09		-0.027	0.019	0.15
L3HYPDH	-0.013	0.019	0.493		-0.027	0.019	0.15
SUGP1	-0.009	0.019	0.645		-0.028	0.02	0.15
EREG	0	0.018	0.988		-0.026	0.018	0.151
UXS1	0.039	0.018	0.0256		0.025	0.018	0.151
PSMG3	0.001	0.018	0.974		-0.026	0.018	0.152
DNAJB2	-0.007	0.019	0.714		-0.028	0.02	0.153
SRC	-0.023	0.017	0.188		-0.025	0.017	0.153
EIF4E	-0.015	0.019	0.449		-0.028	0.019	0.153
KLRF1	0.05	0.017	0.00435		0.027	0.019	0.153
GNAS	-0.012	0.02	0.562		-0.029	0.02	0.154
LY75	-0.014	0.018	0.424		-0.025	0.018	0.154
LZTFL1	-0.015	0.019	0.435		-0.028	0.019	0.154
CHRDL2	0.007	0.02	0.705		-0.028	0.02	0.155
CARHSP1	-0.017	0.018	0.354		-0.026	0.018	0.155
SOD3	0.006	0.019	0.759		0.026	0.018	0.156
TOMM20	0.005	0.019	0.791		-0.027	0.019	0.156
ANKRA2	0.02	0.019	0.28		0.027	0.019	0.156
KIAA0319	-0.087	0.02	1.66e-05		-0.028	0.02	0.156
CWC15	0.047	0.018	0.00807		0.027	0.019	0.156
FOXJ3	-0.014	0.02	0.469		-0.028	0.02	0.156
STX8	0.051	0.017	0.00318		0.025	0.018	0.156
IRAK4	-0.009	0.017	0.616		-0.025	0.017	0.157
DAPP1	-0.022	0.017	0.196		-0.024	0.017	0.157
EIF2AK2	-0.01	0.019	0.589		-0.027	0.019	0.157
MTDH	0.005	0.019	0.79		-0.027	0.019	0.157
PACS2	-0.015	0.019	0.439		-0.028	0.02	0.158
ITGB2	-0.017	0.018	0.365		-0.026	0.019	0.159
RBM17	-0.015	0.019	0.431		-0.027	0.019	0.159
RASSF2	0.064	0.016	7.39e-05		0.024	0.017	0.16
CAPN3	0.018	0.018	0.329		0.026	0.018	0.161
TMED1	0.024	0.019	0.203		0.026	0.019	0.161
DDX53	-0.036	0.019	0.0594		-0.027	0.019	0.162
OSTN	0.03	0.018	0.104		0.026	0.018	0.162
PRKD2	-0.028	0.021	0.17		-0.029	0.021	0.162
CLIP2	-0.014	0.017	0.421		-0.024	0.017	0.162
CTSH	0.048	0.018	0.00632		0.025	0.018	0.163
DFFA	-0.003	0.018	0.862		-0.025	0.018	0.163
LPO	0.022	0.018	0.211		0.026	0.018	0.163
THAP12	-0.021	0.02	0.289		-0.028	0.02	0.164
HNRNPK	-0.007	0.018	0.701		-0.025	0.018	0.164
PTPRR	-0.083	0.019	1.66e-05		-0.027	0.019	0.165
LAT	0	0.017	0.989		-0.024	0.017	0.165
PTPRB	0.031	0.019	0.114		-0.027	0.02	0.166
SULT2A1	0.095	0.016	5.2e-09		0.024	0.017	0.166
ARHGAP25	-0.009	0.018	0.611		-0.025	0.018	0.166
KIR3DL2	0.024	0.019	0.201		0.026	0.019	0.166
TACSTD2	-0.022	0.019	0.239		0.026	0.019	0.167
EFCAB2	-0.021	0.019	0.283		-0.027	0.02	0.167
COL2A1	-0.021	0.019	0.277		-0.027	0.019	0.167
GRAP2	-0.013	0.017	0.456		-0.024	0.017	0.168
GNLY	0.055	0.017	0.00145		0.024	0.017	0.168
AK2	-0.019	0.019	0.327		-0.026	0.019	0.168
GBP6	-0.028	0.02	0.165		-0.028	0.02	0.168
ACHE	-0.01	0.02	0.617		0.027	0.02	0.168
CYTH3	-0.029	0.02	0.151		-0.027	0.02	0.17
CRTAC1	-0.049	0.018	0.00705		-0.025	0.018	0.17
HAGH	-0.014	0.018	0.447		-0.025	0.018	0.172
NUDT2	-0.035	0.018	0.0497		-0.024	0.018	0.173
PEPD	-0.034	0.019	0.0737		-0.026	0.019	0.174
CHM	-0.025	0.02	0.196		-0.027	0.02	0.174
SEMA4D	0	0.017	0.989		-0.024	0.017	0.174
ADCYAP1R1	-0.029	0.019	0.125		-0.026	0.019	0.176
SERPINC1	-0.062	0.019	0.00119		-0.026	0.019	0.177
SAT1	-0.03	0.02	0.139		-0.027	0.02	0.177
PER3	-0.016	0.019	0.41		-0.026	0.019	0.177
PPP3R1	0.049	0.018	0.00597		0.025	0.018	0.178
ITGAX	0.029	0.018	0.123		0.025	0.019	0.178
MTR	-0.033	0.02	0.0942		-0.027	0.02	0.178
NMRK2	-0.034	0.021	0.104		-0.028	0.021	0.178
PRKRA	0.012	0.018	0.503		-0.024	0.018	0.179
AP1G2	-0.003	0.019	0.88		-0.026	0.019	0.179
FGFBP3	-0.017	0.02	0.386		-0.026	0.02	0.179
UBXN1	-0.005	0.019	0.798		-0.026	0.02	0.18
RAD23B	-0.022	0.018	0.209		-0.024	0.018	0.18
NGF	0.023	0.017	0.188		0.023	0.017	0.18
CACNA1C	-0.028	0.02	0.153		-0.026	0.02	0.181
RANBP1	-0.021	0.019	0.287		-0.026	0.019	0.181
ADAM23	0.023	0.018	0.195		0.024	0.018	0.181
RNF41	-0.004	0.018	0.814		-0.024	0.018	0.181
CDHR1	0.014	0.017	0.407		-0.024	0.018	0.182
LRRC37A2	0.023	0.019	0.224		0.025	0.019	0.182
SIRPA	0.046	0.018	0.00954		0.023	0.018	0.183
CSF2RB	0.037	0.02	0.058		0.026	0.02	0.184
ATP6V1G1	-0.011	0.019	0.576		-0.026	0.019	0.184
MED18	-0.013	0.018	0.459		-0.024	0.018	0.184
ECSCR	-0.033	0.02	0.102		-0.027	0.02	0.186
ITPRIP	-0.036	0.021	0.08		-0.027	0.021	0.186
STK24	-0.014	0.018	0.418		-0.023	0.018	0.187
NME3	0.009	0.017	0.605		0.022	0.017	0.187
RILPL2	-0.015	0.019	0.425		-0.025	0.019	0.189
RILP	-0.009	0.018	0.619		-0.023	0.018	0.191
CPA2	-0.027	0.017	0.126		-0.022	0.017	0.193
KRT5	-0.014	0.018	0.445		-0.024	0.019	0.193
ERBB4	-0.077	0.018	1.67e-05		-0.024	0.018	0.194
PKD2	0.061	0.019	0.00138		0.026	0.02	0.194
RPGR	-0.026	0.02	0.188		-0.026	0.02	0.194
PSPN	0.162	0.024	2.78e-11		0.033	0.025	0.194
SLAMF6	0.053	0.017	0.00243		0.023	0.018	0.194
HNF1A	-0.024	0.021	0.238		-0.026	0.02	0.195
LBR	0.067	0.017	4.73e-05		0.022	0.017	0.195
HIP1	-0.027	0.02	0.185		-0.026	0.02	0.196
CR1	0.087	0.019	5.26e-06		0.025	0.02	0.197
DPP10	-0.032	0.018	0.0759		-0.023	0.018	0.197
FCRL1	0.017	0.017	0.315		-0.023	0.018	0.197
CCL13	0.007	0.018	0.698		-0.023	0.018	0.198
TBCC	-0.008	0.018	0.644		-0.023	0.018	0.198
PRRT3	-0.073	0.02	0.000195		-0.026	0.02	0.198
ACOT13	-0.01	0.019	0.604		-0.024	0.019	0.199
SNU13	-0.024	0.02	0.24		-0.027	0.021	0.199
DNPH1	-0.007	0.018	0.698		-0.023	0.018	0.2
CXCL12	0.006	0.018	0.716		0.023	0.018	0.201
PSTPIP2	-0.015	0.019	0.43		-0.025	0.019	0.201
KLK3	-0.057	0.029	0.0494		-0.037	0.029	0.201
DMP1	-0.049	0.019	0.0119		0.027	0.021	0.201
ERP29	-0.008	0.019	0.678		-0.024	0.019	0.202
PMS1	0.037	0.018	0.0435		0.024	0.019	0.203
NEK7	-0.023	0.02	0.244		-0.025	0.02	0.203
DDC	-0.031	0.018	0.0895		0.023	0.018	0.203
GSTT2B	-0.024	0.019	0.199		-0.024	0.019	0.203
AKR1B1	-0.01	0.018	0.584		-0.023	0.018	0.204
SF3B4	-0.022	0.018	0.209		-0.022	0.018	0.204
F12	-0.001	0.019	0.96		-0.024	0.019	0.205
RAP1A	0.015	0.019	0.413		0.023	0.018	0.206
ANXA3	-0.002	0.017	0.917		-0.022	0.018	0.206
ERBB2	0.06	0.019	0.00163		-0.024	0.019	0.206
NUB1	-0.012	0.018	0.481		-0.022	0.018	0.206
NXPE4	-0.027	0.021	0.19		-0.026	0.021	0.207
GC	-0.026	0.019	0.167		-0.024	0.019	0.207
LILRA6	0.044	0.019	0.0195		0.024	0.019	0.207
MPI	-0.002	0.018	0.913		-0.022	0.018	0.208
CELA2A	-0.043	0.018	0.0204		-0.023	0.018	0.208
TSPAN7	-0.039	0.02	0.0483		-0.025	0.02	0.209
IFNGR2	0.013	0.018	0.468		-0.023	0.018	0.209
H2AP	-0.023	0.02	0.256		-0.026	0.021	0.21
RECK	0.016	0.02	0.434		0.026	0.02	0.21
CLEC4M	0.01	0.019	0.602		0.024	0.019	0.211
PRSS22	0.05	0.017	0.00429		0.023	0.018	0.211
CDC27	-0.003	0.018	0.863		-0.022	0.018	0.213
LRRFIP1	-0.003	0.019	0.896		-0.024	0.019	0.213
TRIM24	0.007	0.019	0.732		-0.024	0.02	0.213
CD3G	-0.026	0.02	0.191		-0.025	0.02	0.213
PSMD1	0.032	0.019	0.085		0.023	0.019	0.214
GRIN2B	-0.032	0.021	0.121		-0.026	0.021	0.214
SNX5	-0.023	0.02	0.255		-0.025	0.02	0.214
C2orf69	-0.015	0.02	0.453		-0.025	0.02	0.214
DTX2	-0.035	0.021	0.0881		-0.026	0.021	0.215
IL36A	-0.024	0.02	0.243		-0.025	0.02	0.215
LETM1	0.058	0.018	0.00177		0.024	0.019	0.215
CDC37	-0.013	0.017	0.466		-0.022	0.018	0.216
BRME1	-0.024	0.02	0.238		-0.025	0.02	0.216
KLRK1	0.052	0.018	0.00487		0.023	0.019	0.216
COX6B1	-0.009	0.019	0.642		-0.023	0.019	0.218
MAN1A2	0.035	0.02	0.081		0.025	0.02	0.218
NEO1	0.006	0.019	0.757		0.023	0.019	0.218
IL1RAP	-0.073	0.018	3.78e-05		-0.022	0.018	0.219
AK1	-0.005	0.018	0.795		-0.022	0.018	0.219
GPR158	-0.069	0.021	0.00115		-0.025	0.02	0.22
CRNN	-0.024	0.018	0.185		-0.022	0.018	0.22
PLTP	-0.068	0.018	0.000104		0.022	0.018	0.22
GLA	0.064	0.019	0.000981		-0.025	0.02	0.221
CCL26	0.001	0.017	0.959		-0.022	0.018	0.221
NAA10	-0.016	0.019	0.399		-0.023	0.019	0.222
PDLIM5	-0.017	0.019	0.358		-0.023	0.019	0.223
CLEC4C	-0.003	0.017	0.872		-0.021	0.017	0.223
IL6R	0.047	0.018	0.00716		0.021	0.018	0.225
CFI	0.108	0.02	8.16e-08		-0.026	0.022	0.225
THBS4	0.093	0.018	1.41e-07		0.022	0.018	0.226
FRMD4B	-0.033	0.02	0.0929		-0.024	0.02	0.226
STX4	0.05	0.017	0.0036		0.022	0.018	0.226
RARRES1	0.031	0.017	0.0643		0.021	0.017	0.227
NOTCH2	-0.005	0.02	0.787		0.024	0.02	0.227
BLVRB	-0.009	0.018	0.609		-0.022	0.018	0.227
RPE	-0.025	0.019	0.19		-0.024	0.02	0.227
DDI2	-0.025	0.019	0.199		-0.023	0.019	0.227
SOD1	0.002	0.018	0.897		-0.022	0.018	0.228
VASP	-0.008	0.019	0.658		-0.023	0.019	0.228
HSDL2	0.011	0.019	0.582		-0.024	0.02	0.228
PGLYRP4	-0.017	0.02	0.394		-0.025	0.021	0.229
RBPMS	0.021	0.019	0.255		0.023	0.019	0.229
SDHB	-0.024	0.02	0.223		-0.024	0.02	0.229
TLR2	0.038	0.019	0.045		0.023	0.019	0.23
CASP3	-0.013	0.017	0.47		-0.021	0.017	0.23
KRT17	-0.025	0.02	0.211		-0.024	0.02	0.231
IL18R1	0.12	0.017	5.25e-12		0.022	0.019	0.233
S100A13	0.058	0.019	0.00216		0.023	0.019	0.233
SMNDC1	0.067	0.018	0.000134		0.023	0.019	0.234
PDGFB	0.009	0.017	0.624		-0.021	0.018	0.234
IL9	-0.022	0.02	0.262		-0.023	0.02	0.234
RAB44	0.041	0.017	0.0183		0.022	0.018	0.234
RAB44	0.041	0.017	0.0183		0.022	0.018	0.234
DCUN1D1	-0.036	0.02	0.0705		-0.024	0.02	0.235
AMOTL2	-0.012	0.019	0.535		-0.024	0.02	0.236
PDAP1	-0.007	0.019	0.711		-0.023	0.019	0.236
DUT	0.011	0.019	0.578		-0.023	0.019	0.237
CCL24	0.038	0.018	0.0307		0.021	0.018	0.237
CACNB1	-0.024	0.019	0.207		-0.023	0.019	0.238
KLHL41	0.021	0.02	0.295		0.023	0.02	0.239
COMT	-0.002	0.018	0.927		-0.021	0.018	0.239
HS1BP3	0.001	0.019	0.949		-0.023	0.02	0.24
DNAJB14	0.001	0.019	0.957		-0.023	0.02	0.241
ANKMY2	-0.017	0.019	0.373		-0.022	0.019	0.241
CD2AP	0.006	0.018	0.715		-0.021	0.018	0.242
FABP9	-0.04	0.018	0.0246		-0.021	0.018	0.243
SERPINB1	-0.005	0.018	0.788		-0.021	0.018	0.243
ATP5F1D	-0.024	0.02	0.237		-0.023	0.02	0.244
FGA	0.1	0.02	4.49e-07		0.024	0.021	0.244
HDDC2	-0.023	0.019	0.233		-0.022	0.019	0.245
DENR	-0.017	0.02	0.386		-0.023	0.02	0.245
SCG3	-0.085	0.018	1.45e-06		-0.021	0.018	0.245
HS6ST1	0.043	0.017	0.0102		0.02	0.017	0.245
CD36	0.021	0.019	0.269		-0.023	0.02	0.245
PNLIPRP2	0.02	0.017	0.255		0.02	0.018	0.246
CYTL1	0.008	0.019	0.686		0.023	0.019	0.246
RUVBL1	0.025	0.017	0.146		0.02	0.017	0.246
AHSP	0.001	0.018	0.94		-0.022	0.019	0.247
HMGCL	-0.007	0.02	0.734		-0.023	0.02	0.247
TXK	-0.034	0.02	0.0823		-0.023	0.02	0.247
HMCN2	0.038	0.019	0.0511		0.023	0.02	0.247
PNPT1	-0.026	0.019	0.17		-0.022	0.019	0.248
BTC	-0.015	0.018	0.413		-0.021	0.018	0.248
MTIF3	-0.004	0.019	0.85		-0.022	0.019	0.248
ACYP1	-0.004	0.019	0.834		-0.022	0.019	0.249
HPCAL1	-0.009	0.017	0.603		-0.02	0.017	0.249
FGR	0.051	0.016	0.00165		0.02	0.017	0.25
ACE	0.037	0.019	0.0464		0.021	0.019	0.25
VAMP8	-0.002	0.019	0.909		-0.022	0.02	0.251
HRG	0.004	0.019	0.819		-0.022	0.019	0.252
FCGR3B	0.048	0.018	0.00688		0.02	0.018	0.252
ACAA1	0.075	0.018	2.33e-05		0.021	0.018	0.252
GOPC	-0.007	0.017	0.681		-0.02	0.017	0.253
EIF4EBP1	0.056	0.017	0.00138		0.02	0.018	0.253
MAMDC4	0.052	0.019	0.00728		0.022	0.02	0.253
GPR101	-0.02	0.021	0.336		-0.023	0.021	0.254
ALMS1	0.023	0.019	0.222		0.021	0.019	0.254
PMVK	-0.012	0.018	0.49		-0.02	0.018	0.254
TP53BP1	-0.001	0.019	0.949		0.022	0.02	0.254
GOLGA3	0.003	0.019	0.871		-0.022	0.019	0.255
RCC1	0.043	0.018	0.015		0.021	0.019	0.256
MRPL52	-0.02	0.019	0.286		-0.022	0.019	0.257
ANXA1	0.048	0.019	0.0114		0.022	0.02	0.258
NINJ1	0.021	0.018	0.227		0.02	0.018	0.259
SHC1	-0.025	0.02	0.203		-0.022	0.02	0.259
LIPF	-0.014	0.019	0.455		-0.022	0.019	0.26
ELOA	0.068	0.016	2.02e-05		0.019	0.017	0.261
SERPINI1	-0.015	0.02	0.462		-0.023	0.02	0.262
DNAJA1	-0.021	0.02	0.29		-0.022	0.02	0.262
IKZF2	0.006	0.018	0.743		0.02	0.018	0.264
LILRA4	0.023	0.019	0.229		0.021	0.019	0.264
PCDH12	0.022	0.019	0.257		0.021	0.019	0.264
CTLA4	0.021	0.018	0.234		0.02	0.018	0.264
SMS	-0.022	0.02	0.259		-0.022	0.02	0.265
C2CD2L	0.038	0.017	0.0305		0.02	0.018	0.266
CD101	0.024	0.019	0.204		-0.021	0.019	0.266
ROBO4	0.017	0.019	0.388		0.021	0.019	0.267
BMP4	0.005	0.018	0.78		0.02	0.018	0.267
TBC1D17	-0.006	0.018	0.723		-0.02	0.018	0.267
BATF	-0.017	0.02	0.393		-0.022	0.02	0.268
FABP5	0.086	0.017	7.31e-07		0.02	0.018	0.269
HS3ST3B1	0.039	0.018	0.028		0.02	0.018	0.269
PLXDC2	0.02	0.019	0.292		0.021	0.019	0.269
SLC13A1	-0.027	0.02	0.174		-0.022	0.02	0.271
PLCB2	-0.009	0.019	0.63		-0.021	0.019	0.271
ABCA2	0.049	0.019	0.0107		0.022	0.02	0.271
SLC1A4	-0.018	0.02	0.374		-0.022	0.02	0.271
ATOX1	0.056	0.018	0.00156		0.02	0.018	0.271
HARS1	-0.006	0.018	0.738		-0.019	0.018	0.271
F9	0.136	0.018	5.79e-14		0.021	0.019	0.271
TPSD1	0.037	0.017	0.0339		0.02	0.018	0.272
CLEC1B	0.007	0.017	0.699		-0.019	0.018	0.273
TXNDC9	-0.009	0.019	0.629		-0.021	0.019	0.274
VAT1	0.02	0.018	0.258		0.019	0.018	0.275
NPTXR	-0.089	0.018	1.24e-06		-0.02	0.018	0.276
CASC3	0	0.019	0.98		-0.021	0.02	0.276
EIF5	-0.017	0.02	0.38		-0.022	0.02	0.276
DENND2B	-0.023	0.02	0.246		-0.022	0.02	0.276
PRND	0.031	0.019	0.104		-0.021	0.019	0.277
GHRL	-0.029	0.018	0.0987		0.02	0.018	0.277
SFTPA1	0.037	0.017	0.031		0.019	0.018	0.278
EBAG9	-0.002	0.018	0.928		-0.019	0.018	0.278
ECE1	-0.027	0.018	0.13		-0.019	0.018	0.278
NCF2	0.051	0.017	0.00277		0.019	0.017	0.278
CASQ2	0.022	0.019	0.232		0.02	0.019	0.278
RCOR1	0.036	0.017	0.0343		0.019	0.018	0.279
PTPRZ1	-0.085	0.021	5.12e-05		-0.023	0.021	0.279
ENO1	-0.012	0.017	0.488		-0.019	0.017	0.28
MAEA	-0.018	0.018	0.318		-0.02	0.018	0.28
CIAPIN1	0.002	0.018	0.931		-0.019	0.018	0.28
MAP3K5	-0.02	0.018	0.268		-0.019	0.018	0.28
GP6	-0.009	0.017	0.597		-0.019	0.018	0.281
CDAN1	-0.022	0.02	0.26		-0.021	0.02	0.281
OGT	-0.034	0.02	0.0851		-0.021	0.02	0.281
BOLA2	0.001	0.02	0.944		-0.021	0.02	0.281
AIDA	0.007	0.019	0.7		0.02	0.019	0.282
CDKN1A	0.011	0.018	0.532		-0.019	0.018	0.282
TOP2B	0.021	0.019	0.282		-0.021	0.02	0.283
EIF4G3	-0.01	0.019	0.614		-0.021	0.019	0.283
LELP1	0.022	0.019	0.253		0.02	0.019	0.283
CPPED1	0.002	0.018	0.9		-0.019	0.018	0.284
BLNK	0.056	0.018	0.00166		0.02	0.019	0.284
F2R	0.048	0.018	0.00697		0.019	0.018	0.284
TBCB	-0.006	0.018	0.715		-0.019	0.018	0.286
PEAR1	0.012	0.017	0.496		0.019	0.017	0.286
NFE2	-0.006	0.019	0.771		-0.021	0.019	0.286
SH3GLB2	-0.002	0.019	0.936		-0.02	0.019	0.287
FDX1	0.052	0.018	0.00391		0.02	0.019	0.288
PSMA1	-0.027	0.018	0.136		-0.019	0.018	0.289
NCK2	-0.006	0.017	0.746		-0.018	0.017	0.289
NTF3	-0.006	0.018	0.751		0.019	0.017	0.289
CNTNAP4	0.005	0.019	0.785		0.02	0.019	0.289
STX7	0.002	0.02	0.908		-0.021	0.02	0.291
PEBP1	0.009	0.018	0.594		-0.019	0.018	0.291
RNASEH2A	-0.021	0.02	0.296		-0.021	0.02	0.292
FADD	-0.007	0.018	0.678		-0.019	0.018	0.292
NACC1	0.005	0.019	0.808		-0.02	0.019	0.292
GALNT2	-0.014	0.017	0.431		-0.018	0.017	0.292
TPSAB1	0.049	0.018	0.00555		0.019	0.018	0.293
PCDHB15	0.031	0.019	0.102		0.02	0.019	0.293
PCBD1	0.07	0.019	0.000261		-0.022	0.021	0.293
DLL4	-0.016	0.02	0.411		-0.021	0.02	0.294
OGFR	0.049	0.018	0.00662		0.019	0.018	0.294
NFKBIE	0.015	0.018	0.393		-0.019	0.018	0.295
SPRY2	-0.011	0.018	0.535		-0.019	0.018	0.296
EVI2B	0.025	0.018	0.172		0.019	0.019	0.297
EDEM2	-0.022	0.02	0.267		-0.021	0.02	0.298
UBAC1	-0.019	0.018	0.276		-0.019	0.018	0.298
HS6ST2	-0.036	0.02	0.0688		-0.021	0.02	0.298
CEP164	-0.009	0.018	0.596		-0.018	0.018	0.298
MMP15	0.024	0.018	0.195		0.019	0.018	0.299
MST1	0.041	0.02	0.0419		0.02	0.019	0.299
WASHC3	0.003	0.019	0.893		-0.02	0.02	0.301
CTRL	-0.064	0.019	0.000592		-0.019	0.019	0.302
OTUD7B	0.008	0.019	0.671		-0.02	0.019	0.302
LYSMD3	-0.013	0.019	0.506		-0.02	0.019	0.303
GTF2IRD1	-0.017	0.02	0.411		-0.021	0.02	0.303
KLRC1	-0.028	0.02	0.159		-0.02	0.02	0.305
CELSR2	0.029	0.019	0.123		0.02	0.019	0.305
APOB	-0.021	0.019	0.264		-0.019	0.019	0.306
PKN3	-0.01	0.019	0.597		-0.02	0.02	0.307
NBN	0.043	0.016	0.00768		0.017	0.017	0.31
ERN1	0.055	0.019	0.00318		0.02	0.019	0.311
ATP1B4	0.019	0.019	0.302		0.019	0.019	0.311
DNAJC9	-0.002	0.019	0.933		-0.02	0.019	0.312
MARS1	-0.003	0.019	0.865		-0.02	0.019	0.312
ELOB	0.03	0.019	0.104		0.019	0.019	0.312
PLA2G1B	-0.048	0.017	0.00491		0.017	0.017	0.312
SNAPIN	-0.015	0.019	0.443		-0.019	0.019	0.313
STAT2	0.004	0.019	0.841		-0.02	0.02	0.313
CALCOCO2	-0.002	0.019	0.916		-0.02	0.019	0.313
CEACAM18	0.023	0.018	0.217		0.018	0.018	0.313
CETN3	0.001	0.019	0.975		-0.019	0.019	0.313
FUCA1	-0.005	0.017	0.766		-0.017	0.017	0.314
A1BG	0.065	0.021	0.00154		0.021	0.021	0.314
KIRREL2	-0.009	0.018	0.619		0.018	0.018	0.314
ZBTB16	-0.009	0.018	0.603		-0.018	0.018	0.316
EXTL1	-0.057	0.021	0.00606		-0.02	0.02	0.316
CCND2	0.014	0.019	0.455		0.019	0.019	0.316
IFNAR1	-0.004	0.019	0.847		-0.019	0.019	0.317
PARD3	-0.017	0.019	0.366		-0.019	0.019	0.317
PAK4	-0.002	0.018	0.906		-0.018	0.018	0.318
GABARAPL1	-0.031	0.02	0.119		-0.02	0.02	0.318
DBNL	-0.005	0.017	0.781		-0.017	0.017	0.319
UGDH	-0.034	0.02	0.0973		-0.02	0.02	0.319
ABO	0.016	0.019	0.383		0.019	0.019	0.319
VWA5A	-0.009	0.02	0.648		-0.02	0.02	0.319
SNX2	0.013	0.018	0.469		0.018	0.018	0.32
AP3B1	0.007	0.019	0.697		-0.019	0.019	0.321
TSC22D1	-0.013	0.019	0.488		-0.019	0.019	0.322
CEMIP2	0.02	0.018	0.281		-0.02	0.02	0.322
TXNRD1	0.015	0.018	0.402		-0.018	0.018	0.322
COMMD9	-0.019	0.019	0.33		-0.019	0.019	0.322
NUDT10	0.012	0.019	0.534		0.018	0.019	0.323
PTP4A3	0.031	0.019	0.0909		-0.02	0.02	0.324
VASH1	-0.007	0.018	0.686		-0.017	0.018	0.324
LYN	-0.004	0.017	0.834		-0.017	0.018	0.324
ELAVL4	-0.013	0.02	0.496		-0.02	0.02	0.325
CAT	-0.011	0.02	0.566		-0.019	0.02	0.326
STAU1	0.017	0.019	0.377		0.019	0.019	0.326
MESD	-0.002	0.017	0.892		-0.017	0.017	0.326
CD177	-0.014	0.017	0.42		-0.017	0.017	0.327
NAGA	-0.024	0.02	0.237		-0.02	0.021	0.327
CSF3	0.03	0.018	0.0909		-0.018	0.018	0.327
VIPR1	0.007	0.02	0.736		0.019	0.02	0.328
AMFR	0.005	0.018	0.798		-0.018	0.018	0.328
CLSTN1	-0.017	0.018	0.352		-0.017	0.018	0.329
ENPP7	0.075	0.018	3.06e-05		0.018	0.018	0.329
DIPK1C	-0.026	0.02	0.188		-0.019	0.02	0.329
SLC39A5	0.088	0.017	4.85e-07		0.019	0.019	0.329
BRD3	0.017	0.019	0.368		0.018	0.019	0.33
GBA	0.037	0.019	0.0522		0.019	0.019	0.33
CEBPB	0.053	0.017	0.00232		0.017	0.018	0.33
MVK	0.087	0.017	5.87e-07		0.018	0.018	0.331
MEPE	0.025	0.019	0.178		0.018	0.019	0.331
KIAA1549L	0.006	0.019	0.745		0.018	0.019	0.331
AIF1L	0.035	0.019	0.0616		0.019	0.019	0.331
UPK3A	0.013	0.019	0.487		0.018	0.019	0.331
FZD10	-0.022	0.02	0.282		-0.02	0.02	0.332
KRT8	0.041	0.016	0.0115		-0.016	0.017	0.332
FGF19	-0.011	0.017	0.538		0.017	0.017	0.332
SLIT2	0.051	0.017	0.00222		0.017	0.017	0.332
ANPEP	0.035	0.018	0.0469		0.017	0.018	0.333
PLA2G4A	-0.009	0.017	0.602		-0.017	0.017	0.333
ACSL1	0.012	0.019	0.541		0.018	0.019	0.333
CUZD1	-0.031	0.02	0.114		-0.019	0.02	0.334
PTPRC	0.06	0.018	0.000917		0.018	0.019	0.334
GID8	0.016	0.019	0.398		0.018	0.018	0.335
ARHGAP1	-0.037	0.018	0.0384		-0.017	0.018	0.335
SEPTIN9	0.028	0.017	0.102		0.017	0.017	0.337
UHRF2	-0.024	0.02	0.238		-0.019	0.02	0.337
TRIM26	-0.008	0.019	0.666		-0.019	0.02	0.337
BLOC1S2	-0.021	0.02	0.275		-0.019	0.02	0.337
C8B	0.014	0.019	0.459		-0.019	0.019	0.338
ZHX2	0.048	0.017	0.0041		0.018	0.019	0.338
FXYD5	-0.008	0.018	0.637		-0.017	0.018	0.339
PDP1	-0.019	0.018	0.308		-0.018	0.018	0.339
SAG	-0.024	0.02	0.214		-0.019	0.02	0.339
PRDX1	-0.03	0.018	0.0974		-0.017	0.018	0.341
TBC1D23	-0.01	0.018	0.575		-0.017	0.018	0.344
BABAM1	-0.024	0.02	0.218		-0.019	0.02	0.344
TANK	-0.001	0.018	0.96		-0.017	0.018	0.345
PMM2	-0.019	0.02	0.323		-0.019	0.02	0.345
ESR1	-0.033	0.021	0.105		-0.019	0.021	0.346
COL24A1	0.03	0.019	0.119		0.018	0.02	0.346
PPP1R12A	0.004	0.017	0.831		-0.016	0.017	0.346
AGT	0.009	0.019	0.656		0.018	0.019	0.347
TRDMT1	-0.01	0.019	0.582		-0.018	0.019	0.347
RASA1	0.017	0.018	0.344		0.017	0.018	0.348
FKBP4	0.05	0.018	0.00468		0.017	0.018	0.349
CD244	0.039	0.017	0.0242		0.016	0.017	0.349
PADI4	0.034	0.017	0.0419		0.016	0.017	0.35
RLN2	-0.014	0.034	0.675		-0.034	0.036	0.351
MELTF	-0.027	0.019	0.158		-0.018	0.019	0.352
LACTB2	0.002	0.018	0.912		-0.016	0.018	0.353
RALB	0.015	0.019	0.43		0.018	0.019	0.353
PTPRH	0.025	0.019	0.199		0.018	0.019	0.354
LGALS8	0.005	0.018	0.776		-0.016	0.018	0.354
PNMA2	0.02	0.019	0.27		0.017	0.019	0.354
VGF	-0.065	0.019	0.000865		-0.018	0.019	0.356
RBM19	0.021	0.019	0.272		0.018	0.019	0.356
PPP1R2	0.004	0.018	0.835		-0.016	0.018	0.356
CAPS	0.001	0.018	0.947		-0.017	0.019	0.356
SCIN	-0.022	0.02	0.256		-0.018	0.02	0.356
C2	0.079	0.019	4.04e-05		0.017	0.018	0.358
SIAE	0.063	0.018	0.000399		0.017	0.018	0.358
ERCC1	-0.026	0.02	0.195		-0.018	0.02	0.358
GZMB	-0.018	0.018	0.31		-0.017	0.018	0.359
SPART	0	0.019	0.986		-0.018	0.019	0.359
STX6	0.022	0.018	0.226		0.017	0.018	0.361
LGALS3BP	0.1	0.017	7.04e-09		0.017	0.019	0.363
PPBP	0.009	0.019	0.639		-0.017	0.019	0.363
DNAJB6	-0.004	0.019	0.851		-0.018	0.019	0.363
AMBN	0.007	0.017	0.677		0.015	0.017	0.363
ITGAL	0.059	0.02	0.00263		0.018	0.02	0.364
ARAF	-0.017	0.019	0.383		-0.017	0.019	0.364
GLYR1	-0.003	0.02	0.893		-0.018	0.02	0.364
KLK13	0.036	0.018	0.0396		0.016	0.018	0.364
YWHAQ	0	0.019	0.988		-0.017	0.019	0.367
SRP14	0.067	0.017	0.00011		0.016	0.018	0.368
GPA33	-0.017	0.017	0.316		-0.016	0.017	0.369
CD40LG	0	0.017	0.979		-0.015	0.017	0.369
C1S	0.047	0.019	0.0149		-0.018	0.02	0.37
APOF	-0.072	0.019	0.000124		0.022	0.024	0.37
TIE1	0.036	0.018	0.044		0.016	0.018	0.37
CBS	0.032	0.019	0.0896		-0.018	0.02	0.37
YES1	0.004	0.017	0.823		-0.016	0.017	0.37
OFD1	-0.016	0.02	0.411		-0.018	0.02	0.371
ATXN2L	0	0.019	0.994		-0.018	0.02	0.371
[truncated: 928 more rows]
