# Supplementary material for: Cross-population GWAS and proteomics improve risk prediction and reveal mechanisms in atrial fibrillation
Source: Nat Commun. 2025 Jul 11;16:6426. doi: 10.1038/s41467-025-61720-2 (PMC12254421; doi:10.1038/s41467-025-61720-2)
Supplement: Supplementary file 26 — Source Data [file 41467_2025_61720_MOESM26_ESM.xlsx]

## Sheet: figure2b
Locus marker	Novelty	Minor allele frequency	Exp(absolute value of beta)	Gene
10:100144149:G:T	TRUE	0.3944	1.01939	CWF19L1
10:103582915:G:A	FALSE	0.1494	1.15627	NEURL1
10:104876083:T:C	TRUE	0.0014	5.70932	SORCS3
10:105920482:A:C	FALSE	0.0117	1.16428
10:110816801:G:C	FALSE	0.3732	1.02891	RBM20
10:112746619:CA:C	FALSE	0.161	1.04519	VTI1A
10:114649106:A:G	FALSE	0.4026	1.02778	ABLIM1
10:118666396:A:G	FALSE	0.3169	1.02337	CACUL1
10:121592889:C:T	FALSE	0.0168	1.13519	FGFR2
10:125025145:G:GAA	TRUE	0.3934	1.02388	CTBP2
10:126677806:T:A	TRUE	0.4589	1.02071	C10orf90
10:13688293:G:C	TRUE	0.2309	1.03056	FRMD4A
10:20868692:T:G	FALSE	0.0759	1.14935	NEBL
10:22208580:T:G	FALSE	0.2551	1.0248	EBLN1
10:24574091:C:T	TRUE	0.3213	1.0199	ARHGAP21
10:32451091:A:G	FALSE	0.1534	1.04123	CCDC7
10:43339097:T:C	FALSE	0.4779	1.02153	FXYD4
10:49224617:G:C	FALSE	0.1809	1.05802	C10orf71,VSTM4
10:52350312:T:TA	TRUE	0.4043	1.02132	DKK1
10:60644276:A:C	TRUE	0.193	1.02316	ANK3
10:63229171:T:A	FALSE	0.4974	1.04875	JMJD1C
10:67854979:G:A	FALSE	0.1273	1.06812	DNAJC12
10:68866180:A:T	TRUE	0.0505	1.07691	STOX1
10:72467562:T:C	TRUE	0.0371	1.06418	MICU1
10:73655919:T:C	FALSE	0.1477	1.12423	SYNPO2L
10:75113669:C:T	FALSE	0.2195	1.02727	SAMD8
10:76172644:C:T	FALSE	0.2	1.0577	LRMDA
10:77824098:T:C	TRUE	0.2871	1.02143	DLG5
10:79022080:T:C	FALSE	0.4477	1.03231	ZMIZ1
10:80441895:G:A	TRUE	0.4761	1.01918	PRXL2A
10:86684463:C:T	FALSE	0.3445	1.02973	LDB3
10:89508044:C:T	FALSE	0.0528	1.07079	SLC16A12
10:92685099:A:G	TRUE	0.2762	1.02357	HHEX
10:95327302:T:C	TRUE	0.4692	1.02245	SORBS1
10:98263602:C:T	TRUE	0.4476	1.02255	LOXL4
11:10154155:T:TC	TRUE	0.1387	1.03987	SBF2
11:113879428:T:C	FALSE	0.181	1.03624	USP28
11:12068542:T:C	TRUE	0.1298	1.03149	MICAL2
11:121783619:A:G	FALSE	0.296	1.03283	SORL1
11:128899492:A:C	FALSE	0.0883	1.10241	KCNJ5
11:134141756:T:C	TRUE	0.1769	1.02932	JAM3
11:14045002:T:A	FALSE	0.4551	1.03593	SPON1
11:16352118:C:T	TRUE	0.1951	1.02963	SOX6
11:1871700:A:G	FALSE	0.3592	1.03179	LSP1
11:19989899:C:T	FALSE	0.261	1.06769	NAV2
11:22199694:A:C	FALSE	0.4873	1.03252	ANO5
11:28711999:T:TG	FALSE	0.289	1.02542	METTL15
11:30515959:T:C	FALSE	0.2725	1.03634	MPPED2
11:32637649:TA:T	TRUE	0.0556	1.05792	CCDC73
11:3868993:A:G	FALSE	0.4738	1.02994	STIM1
11:48102109:T:C	FALSE	0.0361	1.05855	PTPRJ
11:49170540:A:G	TRUE	0.306	1.02378	FOLH1
11:50240216:C:T	FALSE	0.2869	1.02398
11:56351617:C:T	FALSE	0.0765	1.0431	OR8J3,OR5T2,OR8H3
11:65222570:C:G	TRUE	0.2607	1.02316	SAC3D1
11:69501252:T:A	FALSE	0.3456	1.02276	CCND1
11:74682095:T:C	TRUE	0.3359	1.02265	POLD3
11:92195669:T:C	TRUE	0.1992	1.02542	FAT3
11:95307078:G:A	FALSE	0.1936	1.03946	SESN3
12:104099301:T:C	FALSE	0.1713	1.04456	HCFC2
12:106750550:G:A	FALSE	0.3598	1.03634	RFX4
12:109906096:G:A	FALSE	0.1219	1.23602	TCHP
12:110976657:G:T	FALSE	0.2068	1.28544	MYL2
12:114355435:T:C	FALSE	0.3083	1.09779	TBX5
12:115789444:T:C	FALSE	0.0683	1.0558	MED13L
12:120230731:A:G	FALSE	0.0213	1.11472	PXN
12:121511474:T:C	TRUE	0.3641	1.02593	KDM2B
12:122863933:A:G	FALSE	0.1396	1.05201	HIP1R
12:124322887:G:A	FALSE	0.1636	1.05117	NCOR2
12:12733093:A:G	FALSE	0.1179	1.04886	APOLD1
12:132573624:C:T	FALSE	0.1977	1.04498	FBRSL1
12:20707159:A:G	TRUE	0.4103	1.02439	SLCO1C1
12:24607522:G:A	FALSE	0.1416	1.11182	SOX5
12:26192593:T:C	FALSE	0.3029	1.04645	SSPN
12:27587060:A:G	TRUE	0.2654	1.02092	PPFIBP1
12:32827227:T:G	FALSE	0.1342	1.06003	PKP2
12:4055649:G:T	FALSE	0.4929	1.03303	CCND2
12:45906317:T:C	FALSE	0.0305	1.07552	ARID2
12:51059899:A:G	FALSE	0.4714	1.02994	LETMD1
12:54049306:C:A	TRUE	0.349	1.02245	HOXC4
12:55698884:T:C	FALSE	0.0522	1.06492	ITGA7
12:56716008:G:A	FALSE	0.266	1.05643	NACA
12:65950030:T:C	TRUE	0.4896	1.02511	HMGA2
12:6611629:G:A	TRUE	0.2224	1.02368	CHD4
12:69620934:C:T	FALSE	0.4066	1.04509	LRRC10
12:71000888:C:T	TRUE	0.2621	1.02501	PTPRR
12:75845075:T:C	FALSE	0.4981	1.04321	NAP1L1
12:89595822:A:G	FALSE	0.3938	1.02542	ATP2B1
12:92181666:G:A	TRUE	0.1674	1.02603	BTG1
12:93786851:G:A	FALSE	0.4961	1.02112	CRADD
13:102290788:T:C	FALSE	0.2725	1.03821	FGF14
13:106995444:A:G	FALSE	0.3704	1.01898	NALF1
13:110728354:G:T	TRUE	0.1981	1.03169	ING1
13:113419635:T:C	FALSE	0.0531	1.06088	ADPRHL1
13:21537382:A:C	FALSE	0.3849	1.03407	MICU2
13:22794804:T:C	FALSE	0.2606	1.04404
13:29563691:C:T	TRUE	0.3178	1.02112	SLC7A1
13:31617271:C:A	FALSE	0.4714	1.02327	FRY
13:40566345:T:C	TRUE	0.1481	1.02727	FOXO1
13:46676769:G:A	FALSE	0.279	1.0287	LRCH1
13:50148759:A:C	FALSE	0.024	1.09046	DLEU1
13:71142759:C:A	FALSE	0.3828	1.0203
13:73944073:A:G	FALSE	0.3479	1.03821	KLF12
13:97366782:T:C	TRUE	0.2562	1.02327	MBNL2
14:102209013:C:G	TRUE	0.2391	1.02768	WDR20
14:21096700:A:G	TRUE	0.1671	1.02798	ZNF219
14:23394593:T:G	FALSE	0.2311	1.0558	MYH6
14:29635804:C:T	TRUE	0.364	1.02194	PRKD1
14:32514611:A:G	FALSE	0.2926	1.06684	AKAP6
14:34711940:G:A	FALSE	0.1744	1.04436	CFL2
14:52856493:A:G	TRUE	0.3157	1.02409	FERMT2
14:54694180:G:GT	TRUE	0.3074	1.02737	SAMD4A
14:58657414:A:G	TRUE	0.2796	1.02265	DACT1
14:60414015:A:G	TRUE	0.2162	1.02501	SIX6
14:64214130:G:A	FALSE	0.4766	1.08253	SYNE2
14:70015716:C:T	TRUE	0.2985	1.02532	SMOC1
14:72894313:C:A	FALSE	0.3739	1.04081	DPF3
14:74348967:T:C	TRUE	0.176	1.0287	VRTN
14:76960182:T:C	FALSE	0.3853	1.05148	IRF2BPL
14:79424113:A:G	TRUE	0.2158	1.02696	NRXN3
14:85343567:C:T	FALSE	0.2658	1.02809	FLRT2
14:93316830:C:T	TRUE	0.2993	1.02112	BTBD7
14:95516117:T:C	FALSE	0.2574	1.02891	GLRX5
14:99737084:A:C	TRUE	0.3828	1.02163	EML1
15:32717373:G:C	TRUE	0.4869	1.0203	GREM1
15:34717935:C:T	TRUE	0.1835	1.02737	GJD2
15:36886324:A:G	TRUE	0.4475	1.02071	MEIS2
15:41825925:C:G	TRUE	0.3407	1.02644	MAPKBP1
15:57632516:C:A	FALSE	0.0078	1.27532	GCOM1
15:63718905:C:T	FALSE	0.3259	1.02994	HERC1
15:65211870:A:C	TRUE	0.0037	1.229	CILP
15:67165360:G:A	TRUE	0.0512	1.05253	SMAD3
15:70166237:C:T	FALSE	0.2364	1.03645	TLE3
15:73374914:G:T	FALSE	0.1825	1.11494	HCN4
15:80384583:G:A	FALSE	0.1685	1.06194	ARNT2
15:89585735:T:C	TRUE	0.494	1.0199	TICRR
15:95588381:C:T	FALSE	0.4114	1.02634
15:98740845:T:C	FALSE	0.3957	1.03759	IGF1R
16:14301301:C:T	TRUE	0.4107	1.02296	MRTFB
16:15818687:C:T	FALSE	0.3305	1.03056	MYH11
16:1953015:A:G	FALSE	0.0347	1.17105	RPL3L
16:24820406:T:C	FALSE	0.1818	1.02891	SLC5A11
16:28826752:G:A	FALSE	0.3389	1.035	ATXN2L
16:3697041:T:G	FALSE	0.2919	1.02963	TRAP1
16:50068309:G:T	TRUE	0.2002	1.02665	HEATR3
16:53794154:T:C	FALSE	0.3835	1.03925	FTO
16:66898759:A:AAAAC	TRUE	0.0495	1.11762	CA7
16:69103848:G:T	TRUE	0.0471	1.11739	HAS3
16:70111916:C:G	TRUE	0.0485	1.15073	PDPR
16:704288:T:C	FALSE	0.2795	1.03842	FBXL16
16:72005073:A:T	FALSE	0.0472	1.15546	DHODH
16:73017721:T:C	FALSE	0.1948	1.19184	ZFHX3
16:82717755:T:C	TRUE	0.0664	1.04446	CDH13
16:84098535:GGGA:G	TRUE	0.2404	1.03686	MBTPS1
16:86373131:G:C	FALSE	0.4396	1.02419	FOXF1
16:88468933:A:G	FALSE	0.2859	1.02265	ZFPM1
17:12715363:C:G	FALSE	0.1133	1.07961	MYOCD
17:2302425:C:A	FALSE	0.387	1.03842	SMG6
17:39893336:T:C	FALSE	0.4941	1.04425	GSDMB
17:4077854:C:G	FALSE	0.3193	1.02143	ZZEF1
17:44109500:T:C	TRUE	0.2795	1.02419	HDAC5
17:45761354:T:C	FALSE	0.2052	1.05432	MAPT
17:46935905:C:T	FALSE	0.1426	1.07251	GOSR2
17:48116861:T:C	TRUE	0.4422	1.02347	SNX11
17:49376082:G:A	TRUE	0.3796	1.0202	ZNF652
17:51199051:C:G	TRUE	0.4604	1.02398	MBTD1
17:57874296:T:G	TRUE	0.0379	1.06545	CUEDC1
17:59388543:A:C	TRUE	0.4955	1.02409	YPEL2
17:61358136:C:A	TRUE	0.3275	1.02051	BCAS3
17:63685825:C:T	TRUE	0.3537	1.0246	MAP3K3
17:66212167:G:C	FALSE	0.0631	1.06279	CEP112
17:67624704:G:A	FALSE	0.3028	1.02973	PITPNC1
17:70351774:G:A	FALSE	0.4887	1.03345	KCNJ2
17:7516977:G:C	FALSE	0.3902	1.03448	POLR2A
17:78802280:T:C	FALSE	0.4697	1.02501	USP36
17:79804428:C:T	TRUE	0.4824	1.02143	CBX8
17:81105828:A:G	TRUE	0.2678	1.02235	BAIAP2
18:1840657:G:A	FALSE	0.1575	1.03376
18:31524751:G:A	FALSE	0.0975	1.04938	DSG2
18:34838301:A:G	FALSE	0.2687	1.02778	DTNA
18:48947822:C:T	FALSE	0.3483	1.04561	SMAD7
18:51153152:C:T	FALSE	0.1208	1.03987	MEX3C
18:55776892:T:C	FALSE	0.3346	1.02235	TCF4
18:58304006:C:A	TRUE	0.3847	1.02798	NEDD4L
18:60161902:C:T	FALSE	0.2247	1.02245	MC4R
18:76429371:A:G	TRUE	0.0198	1.09428	ZNF516
18:79396537:G:C	FALSE	0.4598	1.02942	NFATC1
19:10281094:C:T	TRUE	0.4023	1.02112	ICAM1
19:11416089:G:T	TRUE	0.4599	1.03241	RGL3
19:12766150:C:G	TRUE	0.3854	1.0245	HOOK2
19:17330062:T:G	TRUE	0.0994	1.04133	USHBP1
19:18338428:A:G	TRUE	0.2634	1.02327	PGPEP1
19:19364660:C:T	TRUE	0.1969	1.02603	MAU2
19:2232050:A:G	FALSE	0.1222	1.05961	DOT1L
19:35068720:C:T	TRUE	0.1088	1.03655	HPN
19:36080003:T:C	FALSE	0.1165	1.04949	WDR62
19:3951295:A:T	TRUE	0.0175	1.12378	DAPK3
19:41394219:A:G	TRUE	0.3997	1.02429	EXOSC5
19:44844654:A:C	FALSE	0.4339	1.02337	NECTIN2
19:46370708:G:A	TRUE	0.0579	1.05813	PPP5C
19:47643471:G:A	FALSE	0.3201	1.03345	BICRA
19:50399948:A:G	FALSE	0.0181	1.38542	POLD1
19:5119411:A:G	FALSE	0.2711	1.03035	KDM4B
19:57889974:A:G	TRUE	0.2184	1.02644	AC010326.2
19:7208871:T:C	TRUE	0.2354	1.02347	INSR
19:8605262:T:C	TRUE	0.0329	1.08752	ADAMTS10
1:1063015:G:A	FALSE	0.26	1.02675	RNF223
1:10736809:C:T	FALSE	0.3689	1.04718	CASZ1
1:111908825:T:C	FALSE	0.2952	1.05222	KCND3
1:115755137:A:C	FALSE	0.457	1.05043	CASQ2
1:147826432:T:C	FALSE	0.0583	1.12908	GJA5
1:150781119:A:G	TRUE	0.4787	1.02511	CTSK
1:151910827:G:A	TRUE	0.1438	1.02798	THEM4
1:154839804:T:C	FALSE	0.301	1.13667	KCNN3
1:155846294:A:G	FALSE	0.1121	1.05887	GON4L
1:15937769:A:G	FALSE	0.1407	1.03894	SPEN
1:167125926:C:G	TRUE	0.4768	1.02368	STYXL2
1:169498416:A:G	FALSE	0.0359	1.10274	SLC19A2
1:170622169:T:A	FALSE	0.4295	1.09494	PRRX1
1:171625448:A:G	TRUE	0.2654	1.02071	MYOCOS
1:175168625:A:AC	TRUE	0.4363	1.02357	KIAA0040
1:183204237:T:C	TRUE	0.1404	1.03252	LAMC2
1:19404433:G:A	FALSE	0.2392	1.02881	CAPZB
1:201938746:G:A	TRUE	0.1121	1.03873	LMOD1
1:203065181:A:G	FALSE	0.4626	1.06812	PPFIA4
1:204506385:A:T	FALSE	0.3263	1.02051	MDM4
1:205753830:T:C	FALSE	0.387	1.03624	NUCKS1
1:207069797:G:C	FALSE	0.4734	1.02768	PFKFB2
1:214111956:C:G	FALSE	0.0436	1.06194	PROX1
1:217183138:T:C	FALSE	0.2748	1.02675	ESRRG
1:218461445:G:A	FALSE	0.3036	1.04164	TGFB2
1:21956126:C:T	FALSE	0.1947	1.06024	HSPG2
1:227066304:T:C	FALSE	0.1565	1.03448	CDC42BPA
1:228227142:G:A	FALSE	0.3959	1.03376	OBSCN
1:230714053:G:A	TRUE	0.4376	1.02061	AGT
1:23383982:T:C	FALSE	0.4989	1.02296	TCEA3
1:234619308:C:G	TRUE	0.3224	1.02276	IRF2BP2
1:244477914:A:C	TRUE	0.0329	1.07197	CATSPERE
1:26234454:G:C	TRUE	0.1619	1.03365	CEP85
1:2997724:C:G	TRUE	0.1249	1.03666	ACTRT2
1:33320377:C:A	TRUE	0.3267	1.02061	A3GALT2
1:36233260:T:C	FALSE	0.3676	1.02112	THRAP3
1:38943566:A:G	FALSE	0.1101	1.04666	RHBDL2
1:40063357:C:T	TRUE	0.3845	1.0203	CAP1
1:41078607:T:G	FALSE	0.3349	1.03738	SCMH1
1:48827336:G:T	FALSE	0.0132	1.17821	AGBL4
1:49948085:T:A	FALSE	0.0035	1.46375	AGBL4
1:50951380:T:A	FALSE	0.0203	1.20298	FAF1
1:52284804:T:TG	FALSE	0.0243	1.12367	ZFYVE9
1:56526218:T:G	TRUE	0.0943	1.03386	PLPP3
1:6219310:C:G	FALSE	0.2653	1.02984	RNF207
1:74473886:A:C	TRUE	0.4255	1.01908	FPGT-TNNI3K
1:9656183:T:C	FALSE	0.0076	1.18388	PIK3CD
1:99584229:A:C	FALSE	0.4854	1.03169	PALMD
20:10911580:G:A	FALSE	0.2317	1.02511	JAG1
20:18375909:A:C	TRUE	0.1398	1.03015	DZANK1
20:21356187:A:G	FALSE	0.3793	1.02644	XRN2
20:36124388:C:T	TRUE	0.2854	1.02368	EPB41L1
20:38214481:G:A	FALSE	0.4477	1.02603	KIAA1755
20:44167334:T:A	FALSE	0.4566	1.02819	JPH2
20:46093017:C:T	FALSE	0.2641	1.02347	NCOA5
20:49356023:T:C	FALSE	0.0758	1.04196	KCNB1
20:52215488:G:C	TRUE	0.4153	1.0203	ZFP64
20:59136043:G:C	TRUE	0.1203	1.04404	ZNF831
20:62568465:T:C	FALSE	0.2388	1.03987	ADRM1
20:6591367:C:A	FALSE	0.0785	1.07993	BMP2
21:17568161:C:G	TRUE	0.3331	1.02316	CXADR
21:32298829:C:T	TRUE	0.0621	1.06014	MRAP
21:34746814:G:T	FALSE	0.1037	1.10076	CLIC6
21:39243417:G:A	FALSE	0.4589	1.04655	BRWD1
21:41738494:T:C	TRUE	0.0851	1.03821	RIPK4
21:44447091:C:A	FALSE	0.1989	1.02655	C21orf2
22:18114637:A:G	FALSE	0.4223	1.05222	PEX26
22:21596116:G:A	FALSE	0.224	1.02644	UBE2L3
22:23833396:C:A	FALSE	0.1574	1.03977	SMARCB1
22:25764138:C:G	FALSE	0.4596	1.04112	MYO18B
22:28834803:G:A	TRUE	0.4705	1.02347	XBP1
22:30647779:A:G	FALSE	0.4726	1.0286	SLC35E4
22:38870446:A:C	FALSE	0.2141	1.03832	CBX6
22:41730297:G:C	FALSE	0.4156	1.02235	MEI1
22:50543513:T:C	TRUE	0.4534	1.01928	KLHDC7B
2:10075395:T:C	FALSE	0.2671	1.03004	CYS1
2:111980402:A:G	TRUE	0.0489	1.05686	MERTK
2:11446093:G:A	TRUE	0.3694	1.02583	E2F6
2:126679788:T:C	FALSE	0.0968	1.06226	GYPC
2:12727378:T:C	TRUE	0.3442	1.02041	TRIB2
2:136049204:A:G	TRUE	0.3316	1.02716	MCM6
2:144917391:A:G	FALSE	0.1712	1.03676
2:146083018:T:G	FALSE	0.4981	1.02235
2:147824809:A:T	FALSE	0.3235	1.02614	MBD5
2:160678140:C:G	FALSE	0.3791	1.02316	RBMS1
2:163560391:C:T	TRUE	0.0304	1.08491	FIGN
2:174679054:G:A	FALSE	0.2552	1.06205	WIPF1
2:178566270:A:G	FALSE	0.2086	1.0897	TTN
2:180697015:C:T	FALSE	0.3724	1.02378
2:18798029:A:G	FALSE	0.2431	1.02768	RDH14
2:197414110:A:T	FALSE	0.3439	1.02655	SF3B1
2:200298731:T:A	FALSE	0.409	1.05285	SPATS2L
2:205108844:G:A	TRUE	0.2785	1.02327	PARD3B
2:207329334:C:T	FALSE	0.3351	1.02696	CREB1
2:212401279:T:A	FALSE	0.1879	1.04886	ERBB4
2:217894951:C:G	TRUE	0.1128	1.03728	TNS1
2:219434819:T:G	TRUE	0.4273	1.03231	SPEG
2:237625604:G:A	FALSE	0.238	1.02901	LRRFIP1
2:24626891:T:C	TRUE	0.0852	1.03603	NCOA1
2:25937071:C:T	FALSE	0.2531	1.05317	KIF3C
2:36392466:G:C	FALSE	0.1554	1.04185	CRIM1
2:37829287:A:G	FALSE	0.3682	1.03015	CDC42EP3
2:417167:C:T	FALSE	0.0438	1.08296	TMEM18
2:46314037:C:T	FALSE	0.4448	1.02798	EPAS1
2:47890994:A:T	FALSE	0.062	1.086	FBXO11
2:55869757:G:A	TRUE	0.2554	1.02552	EFEMP1
2:59084776:T:G	FALSE	0.2884	1.0248
2:60414407:C:T	TRUE	0.0513	1.04509	BCL11A
2:61535249:T:G	FALSE	0.3994	1.03531	XPO1
2:65052671:C:T	FALSE	0.3764	1.07176	CEP68
2:67505965:G:T	TRUE	0.1563	1.02716	ETAA1
2:69879700:C:T	FALSE	0.4832	1.04352	GMCL1
2:71402911:C:A	FALSE	0.3913	1.02398	ZNF638
2:86367364:A:G	FALSE	0.1241	1.06705	REEP1
3:101234368:G:T	TRUE	0.3468	1.02163	IMPG2
3:108103398:C:A	TRUE	0.3859	1.02153	CD47
3:111811826:T:C	FALSE	0.3908	1.04833	PLCXD2
3:122533533:G:A	FALSE	0.2784	1.03469	PARP9
3:125351901:G:A	TRUE	0.283	1.0247	ZNF148
3:12800305:G:A	FALSE	0.3781	1.07896	CAND2
3:128378653:C:A	TRUE	0.1282	1.03884	EEFSEC
3:136215057:A:G	FALSE	0.4592	1.02942	MSL2
3:141399186:G:A	FALSE	0.4436	1.02706	ZBTB38
3:142419452:T:C	TRUE	0.1325	1.03376	XRN1
3:14830259:A:G	FALSE	0.1519	1.04687	FGD5
3:149066822:T:G	FALSE	0.3013	1.03076	HLTF
3:172204265:A:G	FALSE	0.4728	1.0246	FNDC3B
3:179455191:T:G	FALSE	0.191	1.0519	GNB4
3:184302754:T:G	FALSE	0.1623	1.04071	PSMD2
3:185830874:C:T	TRUE	0.3811	1.02901	IGF2BP2
3:195080124:T:C	FALSE	0.2499	1.04216	XXYLT1
3:196828611:A:G	FALSE	0.1343	1.03118	PAK2
3:21943888:T:C	FALSE	0.4012	1.02	ZNF385D
3:24433671:C:T	FALSE	0.2819	1.04749	THRB
3:25632993:T:C	TRUE	0.2833	1.02624	TOP2B
3:27521497:T:C	TRUE	0.4446	1.03427	SLC4A7
3:38725824:C:T	FALSE	0.3988	1.07369	SCN10A
3:42723346:T:C	TRUE	0.4748	1.02194	CCDC13
3:44059525:C:A	FALSE	0.2113	1.02716	TOPAZ1
3:46739661:A:G	TRUE	0.2262	1.02491	AC109583.1
3:48949113:C:CATTTATTT	TRUE	0.3513	1.02757	ARIH2
3:53511595:C:T	TRUE	0.4794	1.02081	CACNA1D
3:57641773:C:T	TRUE	0.188	1.02778	DENND6A
3:66381178:G:A	FALSE	0.4104	1.0406	SLC25A26
3:69354767:C:T	FALSE	0.2806	1.03458	FRMD4B
3:73345905:T:C	TRUE	0.3575	1.02061	PDZRN3
3:84919466:A:G	TRUE	0.3588	1.02132	CADM2
3:89418207:G:A	FALSE	0.4153	1.03863	EPHA3
3:90434951:C:A	FALSE	0.2799	1.02316
3:94043781:T:C	TRUE	0.0563	1.0476	ARL13B
3:98521473:TA:T	TRUE	0.1347	1.038	CLDND1
3:99862218:T:A	TRUE	0.3307	1.0245	CMSS1
4:10080130:T:C	FALSE	0.2943	1.04269	WDR1
4:1016463:C:G	FALSE	0.3876	1.02655	FGFRL1
4:102821494:C:T	FALSE	0.4838	1.04144	UBE2D3
4:105990585:C:G	TRUE	0.2544	1.02429	NPNT
4:109738763:T:C	FALSE	0.0172	1.33576	AC126283.1
4:110789386:T:C	FALSE	0.184	1.51135	PITX2
4:112093836:G:A	FALSE	0.0173	1.36084	FAM241A
4:113527500:G:A	FALSE	0.2522	1.04791	CAMK2D
4:115260980:C:CT	FALSE	0.2502	1.03707	NDST4
4:121839813:A:G	TRUE	0.3979	1.02265	BBS7
4:122917603:G:A	TRUE	0.2734	1.02429	NUDT6
4:128545263:G:A	FALSE	0.3347	1.02306
4:129810129:C:T	FALSE	0.3898	1.01928
4:137547849:C:T	TRUE	0.4328	1.02102	PCDH18
4:139184534:G:T	TRUE	0.2258	1.02798	ELF2
4:144811123:A:C	TRUE	0.1267	1.04133	AC098588.2
4:146206835:C:T	TRUE	0.3249	1.02521	LSM6
4:148029042:A:G	FALSE	0.0912	1.07283	ARHGAP10
4:16890406:A:G	TRUE	0.343	1.01959	LDB2
4:173730451:G:A	FALSE	0.0999	1.08524	HAND2
4:187477579:C:G	FALSE	0.4164	1.01918
4:25407216:A:G	TRUE	0.2224	1.02552	ANAPC4
4:38373226:G:T	FALSE	0.3188	1.02061	TBC1D1
4:45177866:T:C	FALSE	0.4237	1.01949
4:56908677:T:C	FALSE	0.2109	1.03655	REST
4:71261766:C:T	FALSE	0.1985	1.03624	SLC4A4
4:73097580:T:G	TRUE	0.1114	1.04164	ANKRD17
4:74179776:A:C	TRUE	0.0125	1.10076	MTHFD2L
4:76501018:G:A	FALSE	0.4861	1.02706	SHROOM3
4:80253438:A:G	FALSE	0.3027	1.04802	FGF5
4:81256064:C:T	TRUE	0.2721	1.03231	PRKG2
4:82951522:T:C	FALSE	0.3943	1.03324	SEC31A
4:85529850:G:A	FALSE	0.2864	1.02675	ARHGAP24
4:94178456:A:C	FALSE	0.4792	1.03314	SMARCAD1
4:99318162:C:T	TRUE	0.2295	1.05855	ADH1B
5:107095446:C:T	FALSE	0.4918	1.03149
5:111549300:T:C	TRUE	0.2905	1.02583	STARD4
5:114423738:A:G	FALSE	0.3847	1.04269	KCNN2
5:123317705:A:G	FALSE	0.4846	1.02778	CEP120
5:128922759:T:C	FALSE	0.2066	1.05117	SLC27A6
5:134513024:G:GT	TRUE	0.4108	1.03076	JADE2
5:138084300:T:C	FALSE	0.1749	1.1203	WNT8A
5:139172589:T:C	FALSE	0.0301	1.08015	SIL1
5:140325181:G:A	FALSE	0.2449	1.03396	ANKHD1
5:141636721:G:T	TRUE	0.3973	1.02665	HDAC3
5:143452776:A:T	FALSE	0.2281	1.06652	NR3C1
5:150980673:G:A	TRUE	0.0307	1.06162	GPX3
5:158457152:A:AC	FALSE	0.4005	1.03221	EBF1
5:168964657:G:A	FALSE	0.0541	1.06184	SLIT3
5:173235021:C:T	FALSE	0.3509	1.06919	NKX2-5
5:174364373:G:T	FALSE	0.4829	1.02061	CPEB4
5:174825:A:G	FALSE	0.471	1.03396	PLEKHG4B
5:32831564:C:T	TRUE	0.4057	1.02953	NPR3
5:42597377:C:T	FALSE	0.1731	1.03759	GHR
5:72848178:T:C	FALSE	0.0931	1.06109	TNPO1
5:75741695:CG:C	TRUE	0.4155	1.02624	POC5
5:77272467:A:C	TRUE	0.4222	1.02439	PDE8B
5:89042805:C:T	FALSE	0.395	1.0203	MEF2C
5:91068284:G:A	TRUE	0.3453	1.02573	ADGRV1
6:100152221:C:T	FALSE	0.2343	1.03956	SIM1
6:105165138:A:G	FALSE	0.0708	1.06599	POPDC3
6:117150788:G:A	FALSE	0.36	1.03531	RFX6
6:118491240:C:T	FALSE	0.2326	1.07939	CEP85L
6:121043051:T:C	TRUE	0.0448	1.05022	TBC1D32
6:12131429:CT:C	TRUE	0.3358	1.03365	HIVEP1
6:122082413:A:G	FALSE	0.3326	1.0662
6:125724414:C:G	TRUE	0.4643	1.02439	HEY2
6:133135945:A:G	FALSE	0.1978	1.04123	EYA4
6:134797951:T:C	FALSE	0.4195	1.02994	HBS1L
6:140163429:G:T	FALSE	0.2527	1.03056
6:141203766:C:A	FALSE	0.2564	1.02265
6:143661050:G:A	TRUE	0.4581	1.01939	PHACTR2
6:149077964:T:G	FALSE	0.0971	1.10385	UST
6:151571000:T:C	TRUE	0.2937	1.02224	CCDC170
6:160589086:G:A	FALSE	0.0683	1.07724	LPA
6:16415520:A:G	FALSE	0.1352	1.11807	ATXN1
6:18209878:A:G	FALSE	0.3054	1.06386	KDM1B
6:19377102:G:A	FALSE	0.4425	1.02286	RNF144B
6:22598030:T:C	FALSE	0.2828	1.03832	HDGFL1
6:26181863:T:C	TRUE	0.0926	1.03355	H2BC6
6:28769188:G:A	FALSE	0.0992	1.04175	HCG4
6:31773713:C:G	FALSE	0.1942	1.04216	VWA7
6:34217972:T:C	FALSE	0.1186	1.06407	SMIM29
6:3450580:G:C	TRUE	0.4336	1.01908	SLC22A23
6:36679512:A:G	FALSE	0.1929	1.07735	CDKN1A
6:41896944:A:AGGT	TRUE	0.1959	1.02685	USP49
6:43325892:C:T	TRUE	0.3144	1.02429	ZNF318
6:51018173:T:C	FALSE	0.2839	1.0248	TFAP2D
6:56838950:G:A	TRUE	0.0293	1.07337	DST
6:7108864:T:C	FALSE	0.4592	1.02603	RREB1
6:75506797:C:A	FALSE	0.1159	1.06046	FILIP1
6:78762844:G:C	FALSE	0.3905	1.02932	PHIP
6:87292639:G:A	FALSE	0.492	1.03479	SMIM8
7:102014959:T:C	TRUE	0.4032	1.02665	CUX1
7:105960357:T:G	FALSE	0.2745	1.02922	CDHR3
7:107324564:G:A	FALSE	0.2365	1.03634	COG5
7:111887768:T:A	TRUE	0.0061	1.18128	DOCK4
7:113471796:C:T	FALSE	0.3773	1.02984
7:116546187:G:A	FALSE	0.4201	1.10263	CAV1
7:122339413:A:G	TRUE	0.2185	1.02316	CADPS2
7:123986953:A:G	TRUE	0.1095	1.04498	SPAM1
7:128776990:G:T	FALSE	0.0598	1.09286	FLNC
7:14332384:A:G	FALSE	0.2544	1.04519	DGKB
7:150972888:G:C	FALSE	0.1918	1.05876	KCNH2
7:158735153:C:T	TRUE	0.1999	1.03066	ESYT2
7:19110468:G:T	TRUE	0.055	1.05222	TWIST1
7:22750170:C:A	TRUE	0.4386	1.02337	IL6
7:25578314:G:A	FALSE	0.4895	1.01949
7:27216845:C:T	FALSE	0.1421	1.0538	HOXA4
7:2742258:C:T	FALSE	0.2953	1.03025	AMZ1
7:28372030:T:G	FALSE	0.2411	1.04676	CREB5
7:35262867:C:A	TRUE	0.3783	1.02194	TBX20
7:41021120:A:G	FALSE	0.1359	1.03004	SUGCT
7:44737957:G:A	TRUE	0.4429	1.01969	ZMIZ2
7:4683522:C:T	FALSE	0.1094	1.05696	FOXK1
7:50668965:T:C	TRUE	0.3703	1.02276	GRB10
7:72580380:T:C	TRUE	0.0179	1.09035	TYW1B
7:74784878:A:G	FALSE	0.2055	1.05559	NCF1
7:77002936:G:A	TRUE	0.1903	1.03376	SPDYE17
7:80941555:C:G	FALSE	0.4318	1.02614	SEMA3C
7:845106:T:C	FALSE	0.432	1.04144	SUN1
7:92658792:C:T	FALSE	0.2765	1.05159	CDK6
8:102289327:C:T	TRUE	0.2732	1.02593	UBR5
8:104946995:C:CT	FALSE	0.1948	1.04477	ZFPM2
8:107279650:G:C	TRUE	0.2685	1.02378	ANGPT1
8:117847887:A:ATCTTG	FALSE	0.1757	1.05675	EXT1
8:11927416:C:A	FALSE	0.3923	1.03572	DEFB136
8:123533862:T:C	FALSE	0.0598	1.12131	FBXO32
8:124847575:A:C	FALSE	0.3207	1.03221	MTSS1
8:129705774:A:G	TRUE	0.2557	1.02593	GSDMC
8:134785981:G:A	FALSE	0.0909	1.04248	ZFAT
8:13514611:A:G	FALSE	0.0635	1.05327	DLC1
8:140736225:A:G	FALSE	0.4725	1.04718	PTK2
8:142425416:T:C	TRUE	0.0052	1.29512	TSNARE1
8:143944186:T:C	FALSE	0.0469	1.07026	PLEC
8:18056461:A:G	FALSE	0.2894	1.05866	ASAH1
8:21972784:G:A	FALSE	0.1471	1.07853	XPO7
8:23531806:T:C	TRUE	0.211	1.02316	SLC25A37
8:25495317:A:T	TRUE	0.3392	1.0202	CDCA2
8:28655105:C:A	TRUE	0.3947	1.02102	EXTL3
8:30497996:T:G	TRUE	0.2275	1.02737	RBPMS
8:70427597:G:C	FALSE	0.2259	1.03811	NCOA2
8:73294347:A:G	TRUE	0.185	1.03045	RPL7
8:77247833:C:T	FALSE	0.3628	1.02296	PEX2
8:9152396:A:G	TRUE	0.3343	1.02051	PPP1R3B
9:100580350:G:C	TRUE	0.3997	1.02778	CAVIN4
9:107075534:G:A	FALSE	0.2752	1.02665	ZNF462
9:109015104:A:C	TRUE	0.1282	1.03676	TMEM245
9:113515960:A:G	TRUE	0.1093	1.03035	RGS3
9:124325461:T:C	FALSE	0.3308	1.02583	NEK6
9:130288649:C:T	TRUE	0.4616	1.01949	HMCN2
9:133274295:T:A	TRUE	0.1831	1.04687	ABO
9:136202927:G:A	FALSE	0.3124	1.03552	LHX3
9:137843591:T:C	TRUE	0.2851	1.02316	EHMT1
9:15789656:G:A	TRUE	0.4736	1.02102	CCDC171
9:16890519:T:C	FALSE	0.2363	1.03252	BNC2
9:20215707:A:G	FALSE	0.4402	1.03479	MLLT3
9:22124141:T:A	TRUE	0.494	1.02881	AL359922.1
9:34045016:G:T	TRUE	0.4411	1.02122	UBAP2
9:35909521:A:G	TRUE	0.3394	1.02204	SPAAR
9:37954916:A:G	TRUE	0.457	1.01949	SHB
9:79660676:G:T	TRUE	0.3575	1.02644	TLE4
9:86358616:C:T	TRUE	0.349	1.02255	ISCA1
9:8895340:G:A	FALSE	0.4357	1.03179	PTPRD
9:94960984:A:G	FALSE	0.3927	1.07509	AOPEP
9:97772985:T:C	FALSE	0.3327	1.0285	XPA
9:98876927:C:T	FALSE	0.3903	1.0247	GALNT12

## Sheet: figure2c
Group	Frequency
ALL	525
EUR	483
EAS	29
AFR	5
AMR	2
SAS	0

## Sheet: figure2d
Population	Loci list
EUR	1:1063015, 1:10736809, 1:111908825, 1:115755137, 1:147826432, 1:150781119, 1:151910827, 1:154839804, 1:155846294, 1:15937769, 1:167125926, 1:169498416, 1:170622169, 1:171625448, 1:175168625, 1:183204237, 1:19404433, 1:201938746, 1:203065181, 1:205753830, 1:207069797, 1:214111956, 1:217183138, 1:218461445, 1:21956126, 1:227066304, 1:228227142, 1:230714053, 1:23383982, 1:234619308, 1:244477914, 1:2…
AFR	16:73017721, 3:38725824, 4:110789386, 5:173235021, 8:21972784
AMR	16:73017721, 4:110789386
EAS	1:111908825, 1:147826432, 1:170622169, 1:203065181, 10:103582915, 10:104876083, 10:105920482, 10:20868692, 10:67854979, 10:76172644, 12:104099301, 12:109906096, 12:110976657, 12:114355435, 12:24607522, 14:32514611, 14:64214130, 16:73017721, 2:200298731, 2:65052671, 3:12800305, 4:110789386, 4:148029042, 4:173730451, 5:114423738, 6:133135945, 7:116546187, 8:123533862, 9:94960984

## Sheet: figure3a
Term	P-value	Significant after Bonferroni correction	Odds Ratio
Muscle Contraction	4.29e-07	YES	4.17764
Cardiogenesis	4.47e-06	YES	13.2239
RHOQ GTPase Cycle	2.06e-05	YES	6.81684
Signal Transduction	2.74e-05	YES	1.62031
Developmental Biology	4.13e-05	YES	1.81432
FOXO-mediated Transcription of Cell Cycle Genes	5.67e-05	NO	15.6883
Diseases of Signal Transduction by Growth Factor Receptors and Second Messengers	6.03e-05	NO	2.4512
RHO GTPase Cycle	0.000146	NO	2.35566
Cardiac Conduction	0.000156	NO	3.86042
Drug-mediated Inhibition of CDK4 CDK6 Activity	0.00017	NO	56.289
Chromatin Modifying Enzymes	0.000182	NO	2.93328
Chromatin Organization	0.000182	NO	2.93328
Generic Transcription Pathway	0.000233	NO	1.75712
Signaling by Nuclear Receptors	0.00028	NO	2.72477
RAC1 GTPase Cycle	0.000351	NO	3.13006
PIP3 Activates AKT Signaling	0.000451	NO	2.60932
Transcriptional Regulation by RUNX2	0.000456	NO	3.94328
Downregulation of TGF-beta Receptor Signaling	0.000496	NO	8.96058
ESR-mediated Signaling	0.000539	NO	2.98814
RUNX3 Regulates CDKN1A Transcription	0.000572	NO	28.1416
Signaling by NOTCH1	0.000679	NO	4.57776
Intracellular Signaling by Second Messengers	0.00083	NO	2.39848
Aberrant Regulation of Mitotic G1 S Transition in Cancer Due to RB1 Defects	0.000833	NO	11.5622
Defective Binding of RB1 Mutants to E2F1,(E2F2, E2F3)	0.000833	NO	11.5622
Cellular Responses to Stress	0.00084	NO	1.84712
Cell-Cell Communication	0.000874	NO	3.1372
Regulation of PTEN Gene Transcription	0.001022	NO	4.88918
Cellular Responses to Stimuli	0.001084	NO	1.77392
Cell Junction Organization	0.001128	NO	3.47065
Downregulation of SMAD2 3 SMAD4 Transcriptional Activity	0.001151	NO	7.23553
Heme Signaling	0.00133	NO	5.51248
TGF-beta Receptor Signaling Activates SMADs	0.00133	NO	5.51248
RNA Polymerase II Transcription	0.00138	NO	1.60549
NOTCH1 Intracellular Domain Regulates Transcription	0.001487	NO	5.38095
Potassium Channels	0.0015	NO	3.61777
Transcriptional Regulation of White Adipocyte Differentiation	0.001566	NO	3.97338
FOXO-mediated Transcription	0.001782	NO	4.3989
Signaling by Receptor Tyrosine Kinases	0.001947	NO	1.94959
Aberrant Regulation of Mitotic Cell Cycle Due to RB1 Defects	0.002295	NO	6.06695
Circadian Clock	0.002298	NO	4.18878
Adipogenesis	0.002366	NO	3.36582
Type I Hemidesmosome Assembly	0.002494	NO	14.0679
CDC42 GTPase Cycle	0.002549	NO	2.89022
Transcriptional Regulation by RUNX1	0.002582	NO	2.60659
RUNX1 Interacts With Co-Factors Whose Precise Effect on RUNX1 Targets Is Not Known	0.002598	NO	5.87706
Diseases of Mitotic Cell Cycle	0.002929	NO	5.69867
RHOJ GTPase Cycle	0.003014	NO	4.61058
Signaling by Rho GTPases	0.003178	NO	1.789
RAC3 GTPase Cycle	0.003191	NO	3.50955
Signaling by TGF-beta Receptor Complex	0.003191	NO	3.50955
Estrogen-dependent Nuclear Events Downstream of ESR-membrane Signaling	0.003219	NO	7.51274
Extra-nuclear Estrogen Signaling	0.003404	NO	3.87978
Signaling by NOTCH	0.003461	NO	2.51259
Signaling by WNT	0.003753	NO	2.24109
Constitutive Signaling by NOTCH1 HD+PEST Domain Mutants	0.003942	NO	4.34392
Constitutive Signaling by NOTCH1 PEST Domain Mutants	0.003942	NO	4.34392
Signaling by NOTCH1 HD+PEST Domain Mutants in Cancer	0.003942	NO	4.34392
Signaling by NOTCH1 PEST Domain Mutants in Cancer	0.003942	NO	4.34392
Signaling by NOTCH1 in Cancer	0.003942	NO	4.34392
TCF Dependent Signaling in Response to WNT	0.004141	NO	2.56577
Mitochondrial Iron-Sulfur Cluster Biogenesis	0.004159	NO	11.2532
VEGFA-VEGFR2 Pathway	0.004385	NO	3.31586
Signaling by Rho GTPases, Miro GTPases and RHOBTB3	0.004445	NO	1.74401
Deactivation of the Beta-Catenin Transactivating Complex	0.004558	NO	5.08155
Repression of WNT Target Genes	0.005191	NO	10.2296
Gene Expression (Transcription)	0.005389	NO	1.46774
SUMOylation of Transcription Cofactors	0.005577	NO	4.82046
Smooth Muscle Contraction	0.005577	NO	4.82046
Neuronal System	0.005963	NO	1.94486
IRS Activation	0.006453	NO	24.9679
MECP2 Regulates Transcription Factors	0.006453	NO	24.9679
Regulation of NPAS4 Gene Transcription	0.006453	NO	24.9679
Transcriptional Regulation by RUNX3	0.007223	NO	3.33767
Signaling by VEGF	0.007369	NO	3.01603
FOXO-mediated Transcription of Oxidative Stress, Metabolic and Neuronal Genes	0.008256	NO	5.56299
MAPK Family Signaling Cascades	0.008693	NO	2.03518
Tristetraprolin (TTP, ZFP36) Binds and Destabilizes mRNA	0.009152	NO	8.03633
Regulation of MECP2 Expression and Activity	0.009245	NO	5.36404
SMAD2 3 Phosphorylation Motif Mutants in Cancer	0.009512	NO	18.725
TGFBR1 KD Mutants in Cancer	0.009512	NO	18.725
Signaling by TGFB Family Members	0.009819	NO	2.49987
Transcriptional Activity of SMAD2 SMAD3 SMAD4 Heterotrimer	0.0104	NO	4.08544
Cell-extracellular Matrix Interactions	0.010772	NO	7.50019
Degradation of Beta-Catenin by the Destruction Complex	0.011227	NO	3.42001
Apoptotic Execution Phase	0.011266	NO	3.99831
PPARA Activates Gene Expression	0.011674	NO	2.76572
RHOD GTPase Cycle	0.01218	NO	3.91481
Cellular Senescence	0.012479	NO	2.40359
Transcriptional Regulation by NPAS4	0.012662	NO	4.84419
Regulation of Lipid Metabolism by PPARalpha	0.01284	NO	2.7156
Loss of Function of SMAD2 3 in Cancer	0.013088	NO	14.9792
Loss of Function of TGFBR1 in Cancer	0.013088	NO	14.9792
Loss of MECP2 Binding Ability to the NCoR SMRT Complex	0.013088	NO	14.9792
Insulin Receptor Signalling Cascade	0.013143	NO	3.83472
Ion Homeostasis	0.013143	NO	3.83472
Signaling by Type 1 Insulin-like Growth Factor 1 Receptor (IGF1R)	0.013143	NO	3.83472
PTEN Regulation	0.013978	NO	2.4951
Regulation of mRNA Stability by Proteins That Bind AU-rich Elements	0.014409	NO	3.22392
Receptor-type Tyrosine-Protein Phosphatases	0.014481	NO	6.61714
Transcriptional Activation of Mitochondrial Biogenesis	0.01522	NO	3.68396
Sensory Processing of Sound	0.015293	NO	3.17835
Apoptotic Cleavage of Cellular Proteins	0.016794	NO	4.41608
Signaling by TGF-beta Receptor Complex in Cancer	0.017152	NO	12.482
Cellular Response to Chemical Stress	0.017367	NO	2.17372
MAPK6 MAPK4 Signaling	0.01817	NO	3.04903
Regulation of RUNX2 Expression and Activity	0.018728	NO	3.47876
Regulation of Apoptosis	0.019967	NO	4.17031
UCH Proteinases	0.020281	NO	2.96848
Ca2+ Activated K+ Channels	0.021675	NO	10.6983
NR1H2 & NR1H3 Regulate Gene Expression to Control Bile Acid Homeostasis	0.021675	NO	10.6983
Transcriptional Regulation by VENTX	0.021682	NO	4.05739
RHOF GTPase Cycle	0.023484	NO	3.95042
RND3 GTPase Cycle	0.023484	NO	3.95042
Antigen Processing Ubiquitination & Proteasome Degradation	0.024102	NO	1.87597
Signaling by FGFR in Disease	0.024179	NO	3.23818
Transcriptional Regulation by MECP2	0.024179	NO	3.23818
PI3K AKT Signaling in Cancer	0.025251	NO	2.55679
MITF-M-regulated Melanocyte Development	0.026415	NO	2.35287
AKT Phosphorylates Targets in the Nucleus	0.026631	NO	9.36058
Bicarbonate Transporters	0.026631	NO	9.36058
CaMK IV-mediated Phosphorylation of CREB	0.026631	NO	9.36058
POU5F1 (OCT4), SOX2, NANOG Repress Genes Related to Differentiation	0.026631	NO	9.36058
Signal Attenuation	0.026631	NO	9.36058
Elastic Fibre Formation	0.027355	NO	3.75251
Intra-Golgi Traffic	0.027355	NO	3.75251
NR1H3 & NR1H2 Regulate Gene Expression Linked to Cholesterol Transport and Efflux	0.027355	NO	3.75251
Protein-protein Interactions at Synapses	0.027598	NO	2.75042
RAC2 GTPase Cycle	0.027598	NO	2.75042
Constitutive Signaling by AKT1 E17K in Cancer	0.029444	NO	4.88942
Endogenous Sterols	0.029444	NO	4.88942
HDMs Demethylate Histones	0.029444	NO	4.88942
Mitotic G1 Phase and G1 S Transition	0.02957	NO	2.29863
Regulation of RUNX1 Expression and Activity	0.0325	NO	4.68545
Apoptosis	0.032533	NO	2.13163
Cyclin D Associated Events in G1	0.033835	NO	3.49017
G1 Phase	0.033835	NO	3.49017
Sensory Processing of Sound by Inner Hair Cells of the Cochlea	0.034108	NO	2.93369
Notch-HLH Transcription Pathway	0.035714	NO	4.4978
MITF-M-dependent Gene Expression	0.036474	NO	2.5621
Class I MHC Mediated Antigen Processing & Presentation	0.036614	NO	1.6936
ATF6 (ATF6-alpha) Activates Chaperones	0.037742	NO	7.48769
Caspase-mediated Cleavage of Cytoskeletal Proteins	0.037742	NO	7.48769
Unfolded Protein Response (UPR)	0.038112	NO	2.53319
XBP1(S) Activates Chaperone Genes	0.03861	NO	3.33471
Activation of G Protein Gated Potassium Channels	0.039086	NO	4.32459
G Protein Gated Potassium Channels	0.039086	NO	4.32459
Inhibition of Voltage Gated Ca2+ Channels via Gbeta Gamma Subunits	0.039086	NO	4.32459
VEGFR2 Mediated Vascular Permeability	0.039086	NO	4.32459
Estrogen-dependent Gene Expression	0.039437	NO	2.30877
Programmed Cell Death	0.03981	NO	1.96187
Signaling by NOTCH4	0.039895	NO	2.8019
SCF(Skp2)-mediated Degradation of P27 P21	0.041134	NO	3.26205
Laminin Interactions	0.042613	NO	4.1642
S Phase	0.043337	NO	2.11936
Cargo Trafficking to the Periciliary Membrane	0.043749	NO	3.19247
IRE1alpha Activates Chaperones	0.043749	NO	3.19247
Disorders of Developmental Biology	0.043848	NO	6.80664
Disorders of Nervous System Development	0.043848	NO	6.80664
FGFR2c Ligand Binding and Activation	0.043848	NO	6.80664
FGFRL1 Modulation of FGFR1 Signaling	0.043848	NO	6.80664
Loss of Function of MECP2 in Rett Syndrome	0.043848	NO	6.80664
Pervasive Developmental Disorders	0.043848	NO	6.80664
RHOG GTPase Cycle	0.044064	NO	2.7204
FGFR1 Mutant Receptor Activation	0.046294	NO	4.01528
HS-GAG Biosynthesis	0.046294	NO	4.01528
Signaling by BMP	0.046294	NO	4.01528
IRS-related Events Triggered by IGF1R	0.046456	NO	3.1258
p53-Dependent G1 DNA Damage Response	0.049254	NO	3.06185
p53-Dependent G1 S DNA Damage Checkpoint	0.049254	NO	3.06185
IGF1R Signaling Cascade	0.049254	NO	3.06185
Nuclear Receptor Transcription Pathway	0.049254	NO	3.06185
DNA Strand Elongation	0.050127	NO	3.87662
Phase 0 - Rapid Depolarisation	0.050127	NO	3.87662
DCC Mediated Attractive Signaling	0.05029	NO	6.2391
Defective EXT1 Causes Exostoses 1, TRPS2 and CHDS	0.05029	NO	6.2391
Defective EXT2 Causes Exostoses 2	0.05029	NO	6.2391
Leading Strand Synthesis	0.05029	NO	6.2391
Mismatch Repair (MMR) Directed by MSH2 MSH3 (MutSbeta)	0.05029	NO	6.2391
Mismatch Repair (MMR) Directed by MSH2 MSH6 (MutSalpha)	0.05029	NO	6.2391
Physiological Factors	0.05029	NO	6.2391
Polymerase Switching	0.05029	NO	6.2391
Regulation of NPAS4 Gene Expression	0.05029	NO	6.2391
Removal of the Flap Intermediate	0.05029	NO	6.2391
Synthesis of Bile Acids and Bile Salts via 27-Hydroxycholesterol	0.05029	NO	6.2391
NR1H2 and NR1H3-mediated Signaling	0.052143	NO	3.00046
Extracellular Matrix Organization	0.052182	NO	1.70782
MAPK1 MAPK3 Signaling	0.053052	NO	1.74599
FGFR2 Mutant Receptor Activation	0.054109	NO	3.74721
G1 S DNA Damage Checkpoints	0.055123	NO	2.94148
Signaling by Non-Receptor Tyrosine Kinases	0.055123	NO	2.94148
Signaling by PTK6	0.055123	NO	2.94148
YAP1- and WWTR1 (TAZ)-stimulated Gene Expression	0.057048	NO	5.75888
mRNA Decay by 5' to 3' Exoribonuclease	0.057048	NO	5.75888
Constitutive Signaling by NOTCH1 HD Domain Mutants	0.057048	NO	5.75888
Mismatch Repair	0.057048	NO	5.75888
Processive Synthesis on the Lagging Strand	0.057048	NO	5.75888
Prolactin Receptor Signaling	0.057048	NO	5.75888
Signaling by NOTCH1 HD Domain Mutants in Cancer	0.057048	NO	5.75888
Deadenylation-dependent mRNA Decay	0.058192	NO	2.88476
Senescence-Associated Secretory Phenotype (SASP)	0.060642	NO	2.46895
E3 Ubiquitin Ligases Ubiquitinate Target Proteins	0.061351	NO	2.83019
Inwardly Rectifying K+ Channels	0.062511	NO	3.51265
Signaling by Insulin Receptor	0.063263	NO	2.43676
Synthesis of DNA	0.063689	NO	2.20885
mRNA Decay by 3' to 5' Exoribonuclease	0.0641	NO	5.34725
Processing of SMDT1	0.0641	NO	5.34725
SUMOylation of DNA Methylation Proteins	0.0641	NO	5.34725
Signal Regulatory Protein Family Interactions	0.0641	NO	5.34725
RHO GTPases Activate WASPs and WAVEs	0.066924	NO	3.40603
Signaling by NOTCH2	0.066924	NO	3.40603
Striated Muscle Contraction	0.066924	NO	3.40603
Transcriptional Regulation by the AP-2 (TFAP2) Family of Transcription Factors	0.066924	NO	3.40603
Adherens Junctions Interactions	0.067935	NO	2.72699
Cytoprotection by HMOX1	0.067935	NO	2.72699
HDACs Deacetylate Histones	0.071359	NO	2.67816
Activated Point Mutants of FGFR2	0.071427	NO	4.99051
Butyrate Response Factor 1 (BRF1) Binds and Destabilizes mRNA	0.071427	NO	4.99051
Formation of Senescence-Associated Heterochromatin Foci (SAHF)	0.071427	NO	4.99051
Regulation of MITF-M-dependent Genes Involved in Cell Cycle and Proliferation	0.071427	NO	4.99051
Removal of the Flap Intermediate From the C-strand	0.071427	NO	4.99051
Molecules Associated With Elastic Fibres	0.071476	NO	3.30568
RHOH GTPase Cycle	0.071476	NO	3.30568
RHOV GTPase Cycle	0.071476	NO	3.30568
Regulation of Activated PAK-2p34 by Proteasome Mediated Degradation	0.071476	NO	3.30568
Integrin Cell Surface Interactions	0.071501	NO	2.34502
Interleukin-4 and Interleukin-13 Signaling	0.073187	NO	2.12506
Assembly of Collagen Fibrils and Other Multimeric Structures	0.074869	NO	2.63104
Nuclear Events (Kinase and Transcription Factor Activation)	0.074869	NO	2.63104
Signaling by FGFR1 in Disease	0.076163	NO	3.21107
SUMO E3 Ligases SUMOylate Target Proteins	0.077927	NO	1.85579
Phospholipase C-mediated Cascade; FGFR2	0.079008	NO	4.67837
RORA Activates Gene Expression	0.079008	NO	4.67837
Recycling of Bile Acids and Salts	0.079008	NO	4.67837
Signaling by Cytosolic FGFR1 Fusion Mutants	0.079008	NO	4.67837
NGF-stimulated Transcription	0.080982	NO	3.12171
Ubiquitin-dependent Degradation of Cyclin D	0.080982	NO	3.12171
Dual Incision in TC-NER	0.082145	NO	2.54159
RHOU GTPase Cycle	0.085929	NO	3.03718
Vpu Mediated Degradation of CD4	0.085929	NO	3.03718
Processive Synthesis on the C-strand of the Telomere	0.086827	NO	4.40294
Regulation of TP53 Activity Through Methylation	0.086827	NO	4.40294
SARS-CoV-1 Targets Host Intracellular Signalling and Regulatory Pathways	0.086827	NO	4.40294
Signaling by FGFR2 IIIa TM	0.086827	NO	4.40294
RAF MAP Kinase Cascade	0.088504	NO	1.62923
Negative Regulation of the PI3K AKT Network	0.088866	NO	2.01059
Signaling by FGFR	0.089648	NO	2.18074
SUMOylation	0.090811	NO	1.78896
Dual Incision in GG-NER	0.091002	NO	2.9571
Deubiquitination	0.0939	NO	1.60996
Class I Peroxisomal Membrane Protein Import	0.094866	NO	4.15812
FGFR2 Ligand Binding and Activation	0.094866	NO	4.15812
Lagging Strand Synthesis	0.094866	NO	4.15812
NOTCH4 Intracellular Domain Regulates Transcription	0.094866	NO	4.15812
Signaling by ALK Fusions and Activated Point Mutants	0.09618	NO	2.13096
Signaling by ALK in Cancer	0.09618	NO	2.13096
GSK3B and BTRC CUL1-mediated-degradation of NFE2L2	0.096195	NO	2.88113
RND1 GTPase Cycle	0.096195	NO	2.88113
Regulation of MITF-M-dependent Genes Involved in Pigmentation	0.096195	NO	2.88113
SCF-beta-TrCP Mediated Degradation of Emi1	0.096195	NO	2.88113
G1 S Transition	0.09734	NO	1.95784
Oxidative Stress Induced Senescence	0.099534	NO	2.1069
ADORA2B Mediated Anti-Inflammatory Cytokines Production	0.101507	NO	2.80896
Activation of GABAB Receptors	0.101507	NO	2.80896
GABA B Receptor Activation	0.101507	NO	2.80896
RND2 GTPase Cycle	0.101507	NO	2.80896
Signaling by FGFR2 in Disease	0.101507	NO	2.80896
Voltage Gated Potassium Channels	0.101507	NO	2.80896
Downstream Signaling Events of B Cell Receptor (BCR)	0.101778	NO	2.34242
Regulation of APC C Activators Between G1 S and Early Anaphase	0.101778	NO	2.34242
Formation of the Ureteric Bud	0.103107	NO	3.93907
PCNA-Dependent Long Patch Base Excision Repair	0.103107	NO	3.93907
RHO GTPases Activate PAKs	0.103107	NO	3.93907
Regulation of Gene Expression in Beta Cells	0.103107	NO	3.93907
Degradation of DVL	0.106933	NO	2.74031
Netrin-1 Signaling	0.106933	NO	2.74031
PI3K Cascade	0.106933	NO	2.74031
Stabilization of P53	0.106933	NO	2.74031
Nervous System Development	0.107743	NO	1.37884
Mitochondrial Biogenesis	0.109943	NO	2.03789
NPAS4 Regulates Expression of Target Genes	0.111535	NO	3.74192
Hemostasis	0.115178	NO	1.32618
Kidney Development	0.118112	NO	2.61258
NIK-->noncanonical NF-kB Signaling	0.118112	NO	2.61258
Axon Guidance	0.118123	NO	1.37171
Long-term Potentiation	0.120135	NO	3.56355
Mitochondrial Calcium Ion Transport	0.120135	NO	3.56355
PI-3K Cascade FGFR2	0.120135	NO	3.56355
SHC-mediated Cascade FGFR2	0.120135	NO	3.56355
Synthesis of Bile Acids and Bile Salts via 7Alpha-Hydroxycholesterol	0.120135	NO	3.56355
Cyclin E Associated Events During G1 S Transition	0.123346	NO	2.17212
Degradation of GLI1 by the Proteasome	0.123858	NO	2.55307
Degradation of GLI2 by the Proteasome	0.123858	NO	2.55307
GLI3 Is Processed to GLI3R by the Proteasome	0.123858	NO	2.55307
Acetylcholine Inhibits Contraction of Outer Hair Cells	0.123875	NO	9.34453
Electric Transmission Across Gap Junctions	0.123875	NO	9.34453
Formation of Lateral Plate Mesoderm	0.123875	NO	9.34453
Hyaluronan Biosynthesis and Export	0.123875	NO	9.34453
LRR FLII-interacting Protein 1 (LRRFIP1) Activates Type I IFN Production	0.123875	NO	9.34453
NOSTRIN Mediated eNOS Trafficking	0.123875	NO	9.34453
PTK6 Expression	0.123875	NO	9.34453
RUNX3 Regulates BCL2L11 (BIM) Transcription	0.123875	NO	9.34453
Signaling by MST1	0.123875	NO	9.34453
TFAP2 (AP-2) Family Regulates Transcription of Cell Cycle Factors	0.123875	NO	9.34453
Trafficking of Myristoylated Proteins to the Cilium	0.123875	NO	9.34453
Transmission Across Electrical Synapses	0.123875	NO	9.34453
Vitamin B1 (Thiamin) Metabolism	0.123875	NO	9.34453
COPI-mediated Anterograde Transport	0.124604	NO	1.95257
Ub-specific Processing Proteases	0.125327	NO	1.65015
Adaptive Immune System	0.12802	NO	1.2799
RUNX2 Regulates Osteoblast Differentiation	0.128892	NO	3.4014
IRS-mediated Signalling	0.129703	NO	2.49621
RMTs Methylate Histone Arginines	0.129703	NO	2.49621
APC C-mediated Degradation of Cell Cycle Proteins	0.132476	NO	2.11072
Cyclin A Cdk2-associated Events at S Phase Entry	0.132476	NO	2.11072
Regulation of Mitotic Cell Cycle	0.132476	NO	2.11072
Dectin-1 Mediated Noncanonical NF-kB Signaling	0.135644	NO	2.44182
Signaling by NOTCH3	0.135644	NO	2.44182
Signaling by TGFBR3	0.135644	NO	2.44182
Signaling by Interleukins	0.135827	NO	1.38101
Transcription-Coupled Nucleotide Excision Repair (TC-NER)	0.137142	NO	2.0813
FRS-mediated FGFR2 Signaling	0.137791	NO	3.25334
Gap-filling DNA Repair Synthesis and Ligation in GG-NER	0.137791	NO	3.25334
NOTCH2 Activation and Transmission of Signal to the Nucleus	0.137791	NO	3.25334
NOTCH3 Activation and Transmission of Signal to the Nucleus	0.137791	NO	3.25334
Resolution of AP Sites via the Multiple-Nucleotide Patch Replacement Pathway	0.137791	NO	3.25334
Protein Ubiquitination	0.141874	NO	2.05268
p75NTR Negatively Regulates Cell Cycle via SC1	0.146747	NO	7.47524
LDL Remodeling	0.146747	NO	7.47524
MET Receptor Activation	0.146747	NO	7.47524
PTK6 Regulates Cell Cycle	0.146747	NO	7.47524
RUNX1 Regulates Transcription of Genes Involved in BCR Signaling	0.146747	NO	7.47524
Signaling by LRP5 Mutants	0.146747	NO	7.47524
Polymerase Switching on the C-strand of the Telomere	0.14682	NO	3.11763
Transcriptional and Post-Translational Regulation of MITF-M Expression and Activity	0.147797	NO	2.33984
Signaling by MET	0.151527	NO	1.99774
Switching of Origins to a Post-Replicative State	0.151527	NO	1.99774
Signaling by FGFR1	0.154002	NO	2.29197
Organelle Biogenesis and Maintenance	0.155895	NO	1.44453
Post NMDA Receptor Activation Events	0.156445	NO	1.97135
Neddylation	0.160144	NO	1.50121
Oxygen-dependent Proline Hydroxylation of Hypoxia-inducible Factor Alpha	0.160287	NO	2.24601
PI5P, PP2A and IER3 Regulate PI3K AKT Signaling	0.164855	NO	1.76745
Adrenaline,noradrenaline Inhibits Insulin Secretion	0.165216	NO	2.87751
BMAL1 CLOCK,NPAS2 Activates Circadian Gene Expression	0.165216	NO	2.87751
CREB1 Phosphorylation Through NMDA Receptor-Mediated Activation of RAS Signaling	0.165216	NO	2.87751
Platelet Calcium Homeostasis	0.165216	NO	2.87751
TGFBR3 Expression	0.165216	NO	2.87751
Neurotransmitter Receptors and Postsynaptic Signal Transmission	0.165728	NO	1.53117
Activation of NF-kappaB in B Cells	0.166648	NO	2.20186
Autodegradation of Cdh1 by Cdh1 APC C	0.166648	NO	2.20186
Activation of NIMA Kinases NEK9, NEK6, NEK7	0.169024	NO	6.22905
Aryl Hydrocarbon Receptor Signalling	0.169024	NO	6.22905
CREB Phosphorylation	0.169024	NO	6.22905
Constitutive Signaling by NOTCH1 t(7;9)(NOTCH1 M1580 K2555) Translocation Mutant	0.169024	NO	6.22905
Nectin Necl Trans Heterodimerization	0.169024	NO	6.22905
Phase 1 - Inactivation of Fast Na+ Channels	0.169024	NO	6.22905
Reversal of Alkylation Damage by DNA Dioxygenases	0.169024	NO	6.22905
Signaling by NOTCH1 t(7;9)(NOTCH1 M1580 K2555) Translocation Mutant	0.169024	NO	6.22905
DNA Replication	0.171433	NO	1.64157
Constitutive Signaling by Aberrant PI3K in Cancer	0.171545	NO	1.89619
APC C Cdc20 Mediated Degradation of Securin	0.173082	NO	2.1594
Ion Transport by P-type ATPases	0.173082	NO	2.1594
TCR Signaling	0.173465	NO	1.73454
EPHA-mediated Growth Cone Collapse	0.174559	NO	2.7708
Myogenesis	0.174559	NO	2.7708
Regulation of Cholesterol Biosynthesis by SREBP (SREBF)	0.179586	NO	2.11855
Downstream Signaling of Activated FGFR2	0.183983	NO	2.6717
MET Activates PTK2 Signaling	0.183983	NO	2.6717
Recognition of DNA Damage by PCNA-containing Replication Complex	0.183983	NO	2.6717
SUMOylation of Intracellular Receptors	0.183983	NO	2.6717
Signaling by ROBO Receptors	0.184679	NO	1.48523
Heparan Sulfate Heparin (HS-GAG) Metabolism	0.186154	NO	2.07921
Neurexins and Neuroligins	0.186154	NO	2.07921
CREB1 Phosphorylation Through the Activation of CaMKII CaMKK CaMKIV Cascasde	0.19072	NO	5.33891
Cross-presentation of Particulate Exogenous Antigens (Phagosomes)	0.19072	NO	5.33891
DNA Damage Reversal	0.19072	NO	5.33891
Glycosphingolipid Transport	0.19072	NO	5.33891
Insulin-like Growth Factor-2 mRNA Binding Proteins (IGF2BPs IMPs VICKZs) Bind RNA	0.19072	NO	5.33891
MECP2 Regulates Transcription of Neuronal Ligands	0.19072	NO	5.33891
RUNX1 Regulates Transcription of Genes Involved in Differentiation of Keratinocytes	0.19072	NO	5.33891
RUNX3 Regulates WNT Signaling	0.19072	NO	5.33891
Regulation of Cytoskeletal Remodeling and Cell Spreading by IPP Complex Components	0.19072	NO	5.33891
Role of ABL in ROBO-SLIT Signaling	0.19072	NO	5.33891
TGFBR3 Regulates TGF-beta Signaling	0.19072	NO	5.33891
Transport of Fatty Acids	0.19072	NO	5.33891
CLEC7A (Dectin-1) Signaling	0.192418	NO	1.80444
Platelet Homeostasis	0.192418	NO	1.80444
Orc1 Removal From Chromatin	0.192784	NO	2.0413
Activated NOTCH1 Transmits Signal to the Nucleus	0.193479	NO	2.57944
Disassembly of the Destruction Complex and Recruitment of AXIN to the Membrane	0.193479	NO	2.57944
Downstream Signaling of Activated FGFR1	0.193479	NO	2.57944
Glutamate Binding, Activation of AMPA Receptors and Synaptic Plasticity	0.193479	NO	2.57944
Interaction Between L1 and Ankyrins	0.193479	NO	2.57944
MAPK Targets Nuclear Events Mediated by MAP Kinases	0.193479	NO	2.57944
RUNX2 Regulates Bone Development	0.193479	NO	2.57944
Trafficking of AMPA Receptors	0.193479	NO	2.57944
Transcriptional Regulation of Brown and Beige Adipocyte Differentiation	0.193479	NO	2.57944
Transcriptional Regulation of Brown and Beige Adipocyte Differentiation by EBF2	0.193479	NO	2.57944
RHOA GTPase Cycle	0.194853	NO	1.57221
KEAP1-NFE2L2 Pathway	0.200275	NO	1.64274
PINK1-PRKN Mediated Mitophagy	0.203036	NO	2.49333
Respiratory Syncytial Virus (RSV) Attachment and Entry	0.203036	NO	2.49333
Termination of Translesion DNA Synthesis	0.203036	NO	2.49333
Transcriptional Regulation of Pluripotent Stem Cells	0.203036	NO	2.49333
CDK-mediated Phosphorylation and Removal of Cdc6	0.206216	NO	1.96948
Cdc20 Phospho-APC C Mediated Degradation of Cyclin A	0.206216	NO	1.96948
Formation of the Beta-Catenin TCF Transactivating Complex	0.206216	NO	1.96948
GABA Receptor Activation	0.206216	NO	1.96948
Recruitment and ATM-med Phosphorylation of Repair and Signaling Proteins at DNA Double Strand Breaks	0.206216	NO	1.96948
Ion Channel Transport	0.206495	NO	1.48217
Collagen Formation	0.208567	NO	1.74122
CD163 Mediating an Anti-Inflammatory Response	0.211851	NO	4.67131
CHL1 Interactions	0.211851	NO	4.67131
CREB3 Factors Activate Genes	0.211851	NO	4.67131
Calcineurin Activates NFAT	0.211851	NO	4.67131
Downregulation of ERBB4 Signaling	0.211851	NO	4.67131
MAPK1 (ERK2) Activation	0.211851	NO	4.67131
Nef and Signal Transduction	0.211851	NO	4.67131
Phase 3 - Rapid Repolarisation	0.211851	NO	4.67131
SHC-related Events Triggered by IGF1R	0.211851	NO	4.67131
Synthesis of Bile Acids and Bile Salts	0.212644	NO	2.41278
APC C Cdh1 Mediated Degradation of Cdc20 and Other APC C Cdh1 Targets in Late Mitosis Early G1	0.213009	NO	1.93542
APC Cdc20 Mediated Degradation of Cell Cycle Proteins Prior to Satisfation of the Checkpoint	0.213009	NO	1.93542
DNA Double Strand Break Response	0.213009	NO	1.93542
Activation of HOX Genes During Differentiation	0.214035	NO	1.72112
Activation of Anterior HOX Genes in Hindbrain Development During Early Embryogenesis	0.214035	NO	1.72112
ER to Golgi Anterograde Transport	0.219394	NO	1.50843
Cell-cell Junction Organization	0.219542	NO	1.70147
EPH-Ephrin Signaling	0.219542	NO	1.70147
Cellular Response to Hypoxia	0.219851	NO	1.90252
Gap-filling DNA Repair Synthesis and Ligation in TC-NER	0.219851	NO	1.90252
Citric Acid Cycle (TCA Cycle)	0.222294	NO	2.33726
Negative Regulation of FGFR2 Signaling	0.222294	NO	2.33726
Plasma Lipoprotein Remodeling	0.222294	NO	2.33726
Signaling by WNT in Cancer	0.222294	NO	2.33726
Telomere C-strand (Lagging Strand) Synthesis	0.222294	NO	2.33726
Transcriptional Regulation by E2F6	0.222294	NO	2.33726
Cytokine Signaling in Immune System	0.223386	NO	1.20008
Activation of NMDA Receptors and Postsynaptic Events	0.225086	NO	1.68227
APC C Cdc20 Mediated Degradation of Mitotic Proteins	0.226736	NO	1.87071
Ca2+ Pathway	0.226736	NO	1.87071
MAP Kinase Activation	0.226736	NO	1.87071
NCAM Signaling for Neurite Out-Growth	0.226736	NO	1.87071
Peroxisomal Protein Import	0.226736	NO	1.87071
Epigenetic Regulation of Gene Expression	0.231154	NO	1.33431
CD28 Co-Stimulation	0.231978	NO	2.26632
CaM Pathway	0.231978	NO	2.26632
Calmodulin Induced Events	0.231978	NO	2.26632
Oncogene Induced Senescence	0.231978	NO	2.26632
RHOBTB GTPase Cycle	0.231978	NO	2.26632
Factors Involved in Megakaryocyte Development and Platelet Production	0.232037	NO	1.47843
ATF6 (ATF6-alpha) Activates Chaperone Genes	0.23243	NO	4.15206
Caspase Activation via Dependence Receptors in the Absence of Ligand	0.23243	NO	4.15206
Cohesin Loading Onto Chromatin	0.23243	NO	4.15206
FGFR2b Ligand Binding and Activation	0.23243	NO	4.15206
HuR (ELAVL1) Binds and Stabilizes mRNA	0.23243	NO	4.15206
MAPK3 (ERK1) Activation	0.23243	NO	4.15206
Negative Regulation of Activity of TFAP2 (AP-2) Family Transcription Factors	0.23243	NO	4.15206
PI3K Events in ERBB4 Signaling	0.23243	NO	4.15206
RUNX3 Regulates p14-ARF	0.23243	NO	4.15206
Regulation of CDH11 Gene Transcription	0.23243	NO	4.15206
Regulation of FOXO Transcriptional Activity by Acetylation	0.23243	NO	4.15206
Regulation of Commissural Axon Pathfinding by SLIT and ROBO	0.23243	NO	4.15206
STAT5 Activation Downstream of FLT3 ITD Mutants	0.23243	NO	4.15206
Tetrahydrobiopterin (BH4) Synthesis, Recycling, Salvage and Regulation	0.23243	NO	4.15206
Host Interactions of HIV Factors	0.233171	NO	1.54715
Activation of APC C and APC C Cdc20 Mediated Degradation of Mitotic Proteins	0.233662	NO	1.83995
Glycosaminoglycan Metabolism	0.237993	NO	1.53439
Cytochrome P450 - Arranged by Substrate Type	0.240625	NO	1.81018
The Role of GTSE1 in G2 M Progression After G2 Checkpoint	0.240625	NO	1.81018
Detoxification of Reactive Oxygen Species	0.241687	NO	2.19955
SMAD2 SMAD3 SMAD4 Heterotrimer Regulates Transcription	0.241687	NO	2.19955
Platelet Degranulation	0.242842	NO	1.52184
Regulation of Endogenous Retroelements by Piwi-interacting RNAs (piRNAs)	0.247622	NO	1.78136
Signaling by the B Cell Receptor (BCR)	0.249237	NO	1.44022
Ca-dependent Events	0.251414	NO	2.13659
Cross-presentation of Soluble Exogenous Antigens (Endosomes)	0.251414	NO	2.13659
Gap Junction Assembly	0.251414	NO	2.13659
Sphingolipid De Novo Biosynthesis	0.251414	NO	2.13659
Apoptotic Cleavage of Cell Adhesion Proteins	0.252474	NO	3.73666
CLEC7A (Dectin-1) Induces NFAT Activation	0.252474	NO	3.73666
Dermatan Sulfate Biosynthesis	0.252474	NO	3.73666
Interaction With Cumulus Cells And The Zona Pellucida	0.252474	NO	3.73666
Interleukin-6 Signaling	0.252474	NO	3.73666
NOTCH4 Activation and Transmission of Signal to the Nucleus	0.252474	NO	3.73666
STAT3 Nuclear Events Downstream of ALK Signaling	0.252474	NO	3.73666
Signaling by Activated Point Mutants of FGFR1	0.252474	NO	3.73666
Transport of Organic Anions	0.252474	NO	3.73666
Selenocysteine Synthesis	0.253309	NO	1.59238
Cell Cycle	0.253676	NO	1.19389
C-type Lectin Receptors (CLRs)	0.257542	NO	1.48537
Defective B3GALTL Causes PpS	0.26115	NO	2.07714
FLT3 Signaling	0.26115	NO	2.07714
Regulation of Ornithine Decarboxylase (ODC)	0.26115	NO	2.07714
Resolution of Abasic Sites (AP Sites)	0.26115	NO	2.07714
Transport of Small Molecules	0.261163	NO	1.17684
Response to Elevated Platelet Cytosolic Ca2+	0.267458	NO	1.46201
Assembly of the Pre-Replicative Complex	0.27058	NO	1.54289
p53-Independent DNA Damage Response	0.270889	NO	2.02089
p53-Independent G1 S DNA Damage Checkpoint	0.270889	NO	2.02089
Association of TriC CCT With Target Proteins During Biosynthesis	0.270889	NO	2.02089
Autodegradation of the E3 Ubiquitin Ligase COP1	0.270889	NO	2.02089
Mitophagy	0.270889	NO	2.02089
O-glycosylation of TSR Domain-Containing Proteins	0.270889	NO	2.02089
Translesion Synthesis by Y Family DNA Polymerases Bypasses Lesions on DNA Template	0.270889	NO	2.02089
Ubiquitin Mediated Degradation of Phosphorylated Cdc25A	0.270889	NO	2.02089
Transmission Across Chemical Synapses	0.271021	NO	1.29676
ALK Mutants Bind TKIs	0.271995	NO	3.39679
Activation of the TFAP2 (AP-2) Family of Transcription Factors	0.271995	NO	3.39679
Aspartate and Asparagine Metabolism	0.271995	NO	3.39679
CD28 Dependent Vav1 Pathway	0.271995	NO	3.39679
CREB1 Phosphorylation Through the Activation of Adenylate Cyclase	0.271995	NO	3.39679
Erythropoietin Activates Phosphoinositide-3-kinase (PI3K)	0.271995	NO	3.39679
Ethanol Oxidation	0.271995	NO	3.39679
FGFR3 Mutant Receptor Activation	0.271995	NO	3.39679
Maturation of Nucleoprotein 9683610	0.271995	NO	3.39679
NOTCH2 Intracellular Domain Regulates Transcription	0.271995	NO	3.39679
Pregnenolone Biosynthesis	0.271995	NO	3.39679
Reduction of Cytosolic Ca++ Levels	0.271995	NO	3.39679
Regulation of Glycolysis by Fructose 2,6-Bisphosphate Metabolism	0.271995	NO	3.39679
Regulation of Localization of FOXO Transcription Factors	0.271995	NO	3.39679
Reversible Hydration of Carbon Dioxide	0.271995	NO	3.39679
Signaling by Activated Point Mutants of FGFR3	0.271995	NO	3.39679
Sphingolipid Catabolism	0.271995	NO	3.39679
TP53 Regulates Transcription of Caspase Activators and Caspases	0.271995	NO	3.39679
Unwinding of DNA	0.271995	NO	3.39679
Beta-catenin Independent WNT Signaling	0.272448	NO	1.4506
Cell Cycle, Mitotic	0.275271	NO	1.20019
RHOB GTPase Cycle	0.275888	NO	1.67466
Interleukin-1 Signaling	0.276383	NO	1.52707
Epigenetic Regulation by WDR5-containing Histone Modifying Complexes	0.277457	NO	1.43937
Epigenetic Regulation of Adipogenesis Genes by MLL3 and MLL4 Complexes	0.282206	NO	1.51156
Epigenetic Regulation of Gene Expression by MLL3 and MLL4 Complexes	0.282206	NO	1.51156
MLL4 and MLL3 Complexes Regulate Expression of PPARG Targets in Adipogenesis and Hepatic Steatosis	0.282206	NO	1.51156
Diseases Associated With O-glycosylation of Proteins	0.283008	NO	1.64995
Intra-Golgi and Retrograde Golgi-to-ER Traffic	0.284661	NO	1.33031
Interleukin-17 Signaling	0.290144	NO	1.62595
DAG and IP3 Signaling	0.290348	NO	1.91706
Diseases Associated With Glycosaminoglycan Metabolism	0.290348	NO	1.91706
MET Promotes Cell Motility	0.290348	NO	1.91706
RET Signaling	0.290348	NO	1.91706
eNOS Activation	0.291007	NO	3.11356
Activation of RAC1	0.291007	NO	3.11356
Cytosolic Iron-Sulfur Cluster Assembly	0.291007	NO	3.11356
ERBB2 Activates PTK6 Signaling	0.291007	NO	3.11356
FGFR3 Ligand Binding and Activation	0.291007	NO	3.11356
FGFR3c Ligand Binding and Activation	0.291007	NO	3.11356
Mitotic Telophase Cytokinesis	0.291007	NO	3.11356
Nephron Development	0.291007	NO	3.11356
Phospholipase C-mediated Cascade; FGFR3	0.291007	NO	3.11356
Trafficking and Processing of Endosomal TLR	0.291007	NO	3.11356
Transcriptional Regulation of Testis Differentiation	0.291007	NO	3.11356
Phase I - Functionalization of Compounds	0.293907	NO	1.48148
Toll Like Receptor 3 (TLR3) Cascade	0.299781	NO	1.46688
AUF1 (hnRNP D0) Binds and Destabilizes mRNA	0.300055	NO	1.86904
Degradation of AXIN	0.300055	NO	1.86904
FBXL7 Down-Regulates AURKA During Mitotic Entry and in Early Mitosis	0.300055	NO	1.86904
Glucagon-like Peptide-1 (GLP1) Regulates Insulin Secretion	0.300055	NO	1.86904
Regulation of Beta-Cell Development	0.300055	NO	1.86904
Vif-mediated Degradation of APOBEC3G	0.300055	NO	1.86904
Interleukin-1 Family Signaling	0.302763	NO	1.3857
RHOC GTPase Cycle	0.304451	NO	1.57999
Sphingolipid Metabolism	0.305669	NO	1.45256
Stimuli-sensing Channels	0.305669	NO	1.45256
Transport of Inorganic Cations Anions and Amino Acids Oligopeptides	0.305669	NO	1.45256
AKT Phosphorylates Targets in the Cytosol	0.309524	NO	2.87391
FGFR1c Ligand Binding and Activation	0.309524	NO	2.87391
Formation of Axial Mesoderm	0.309524	NO	2.87391
Nucleotide Biosynthesis	0.309524	NO	2.87391
PTK6 Regulates RHO GTPases, RAS GTPase and MAP Kinases	0.309524	NO	2.87391
RUNX3 Regulates NOTCH Signaling	0.309524	NO	2.87391
SHC1 Events in ERBB4 Signaling	0.309524	NO	2.87391
TP53 Regulates Transcription of Genes Involved in G1 Cell Cycle Arrest	0.309524	NO	2.87391
Activation of Gene Expression by SREBF (SREBP)	0.30974	NO	1.82336
Hh Mutants Are Degraded by ERAD	0.30974	NO	1.82336
Transport of Vitamins, Nucleosides, and Related Molecules	0.30974	NO	1.82336
HATs Acetylate Histones	0.311569	NO	1.43852
Nucleotide Excision Repair	0.311569	NO	1.43852
Signaling by FGFR2	0.311616	NO	1.55796
ECM Proteoglycans	0.318786	NO	1.53654
Bile Acid and Bile Salt Metabolism	0.319398	NO	1.77985
Negative Regulation of NOTCH4 Signaling	0.319398	NO	1.77985
MyD88-independent TLR4 Cascade	0.323398	NO	1.41123
TRIF (TICAM1)-mediated TLR4 Signaling	0.323398	NO	1.41123
p130Cas Linkage to MAPK Signaling for Integrins	0.327558	NO	2.6685
Anchoring Fibril Formation	0.327558	NO	2.6685
ERBB2 Regulates Cell Motility	0.327558	NO	2.6685
GRB2 SOS Provides Linkage to MAPK Signaling for Integrins	0.327558	NO	2.6685
Negative Regulation of FLT3	0.327558	NO	2.6685
Negative Regulation of TCF-dependent Signaling by WNT Ligand Antagonists	0.327558	NO	2.6685
Regulation of Pyruvate Dehydrogenase (PDH) Complex	0.327558	NO	2.6685
Response of EIF2AK1 (HRI) to Heme Deficiency	0.327558	NO	2.6685
SARS-CoV-2 Targets Host Intracellular Signalling and Regulatory Pathways	0.327558	NO	2.6685
Regulation of RUNX3 Expression and Activity	0.329023	NO	1.73837
Somitogenesis	0.329023	NO	1.73837
Regulation of Endogenous Retroelements	0.329325	NO	1.39797
Post-translational Protein Modification	0.329705	NO	1.08728
Regulation of Insulin Secretion	0.33313	NO	1.49541
Diseases of Glycosylation	0.333557	NO	1.32632
Hh Mutants Abrogate Ligand Secretion	0.338609	NO	1.69878
Interleukin-10 Signaling	0.338609	NO	1.69878
M-decay Degradation of Maternal mRNAs by Maternally Stored Factors	0.338609	NO	1.69878
Metabolism of Polyamines	0.338609	NO	1.69878
PKMTs Methylate Histone Lysines	0.338609	NO	1.69878
cGMP Effects	0.345122	NO	2.49047
Elevation of Cytosolic Ca2+ Levels	0.345122	NO	2.49047
FOXO-mediated Transcription of Cell Death Genes	0.345122	NO	2.49047
GRB2 Events in ERBB2 Signaling	0.345122	NO	2.49047
MAP3K8 (TPL2)-dependent MAPK1 3 Activation	0.345122	NO	2.49047
Maturation of Nucleoprotein 9694631	0.345122	NO	2.49047
PI3K Events in ERBB2 Signaling	0.345122	NO	2.49047
Phospholipase C-mediated Cascade FGFR1	0.345122	NO	2.49047
Sema3A PAK Dependent Axon Repulsion	0.345122	NO	2.49047
Signaling by FLT3 ITD and TKD Mutants	0.345122	NO	2.49047
SUMOylation of RNA Binding Proteins	0.348154	NO	1.66094
Signaling by NTRK1 (TRKA)	0.353078	NO	1.34732
DNA Damage Bypass	0.357652	NO	1.62475
Defective CFTR Causes Cystic Fibrosis	0.357652	NO	1.62475
Gap Junction Trafficking	0.357652	NO	1.62475
Transport to the Golgi and Subsequent Modification	0.35805	NO	1.24664
Acetylcholine Neurotransmitter Release Cycle	0.362228	NO	2.33469
GAB1 Signalosome	0.362228	NO	2.33469
Germ Layer Formation at Gastrulation	0.362228	NO	2.33469
Hyaluronan Metabolism	0.362228	NO	2.33469
KSRP (KHSRP) Binds and Destabilizes mRNA	0.362228	NO	2.33469
Metabolism of Angiotensinogen to Angiotensins	0.362228	NO	2.33469
Metabolism of Folate and Pterines	0.362228	NO	2.33469
Metabolism of Nitric Oxide NOS3 Activation and Regulation	0.362228	NO	2.33469
Regulation of MITF-M-dependent Genes Involved in Lysosome Biogenesis and Autophagy	0.362228	NO	2.33469
Signaling by Activin	0.362228	NO	2.33469
DNA Double-Strand Break Repair	0.364612	NO	1.27179
PLC Beta Mediated Events	0.367099	NO	1.5901
Retrograde Transport at the Trans-Golgi-Network	0.367099	NO	1.5901
DNA Replication Pre-Initiation	0.3709	NO	1.31166
Global Genome Nucleotide Excision Repair (GG-NER)	0.376014	NO	1.38421
Chondroitin Sulfate Dermatan Sulfate Metabolism	0.376491	NO	1.55689
Regulation of TNFR1 Signaling	0.376491	NO	1.55689
Platelet Activation, Signaling and Aggregation	0.376673	NO	1.17798
Crosslinking of Collagen Fibrils	0.378888	NO	2.19725
FGFR1 Ligand Binding and Activation	0.378888	NO	2.19725
Formation of Definitive Endoderm	0.378888	NO	2.19725
Formation of the Nephric Duct	0.378888	NO	2.19725
G Beta Gamma Signalling Through BTK	0.378888	NO	2.19725
Gastrin-CREB Signalling Pathway via PKC and MAPK	0.378888	NO	2.19725
MECP2 Regulates Neuronal Receptors and Channels	0.378888	NO	2.19725
Norepinephrine Neurotransmitter Release Cycle	0.378888	NO	2.19725
PI-3K Cascade FGFR3	0.378888	NO	2.19725
SHC-mediated Cascade FGFR3	0.378888	NO	2.19725
Serotonin Neurotransmitter Release Cycle	0.378888	NO	2.19725
Tie2 Signaling	0.378888	NO	2.19725
HIV Infection	0.381336	NO	1.18982
Gastrulation	0.382764	NO	1.28891
Asymmetric Localization of PCP Proteins	0.385826	NO	1.52504
Extension of Telomeres	0.385826	NO	1.52504
Formation of TC-NER Pre-Incision Complex	0.385826	NO	1.52504
Gap Junction Trafficking and Regulation	0.385826	NO	1.52504
Disease	0.387107	NO	1.04951
Death Receptor Signaling	0.390539	NO	1.22964
Selenoamino Acid Metabolism	0.394603	NO	1.26693
Hedgehog Ligand Biogenesis	0.395099	NO	1.49446
Proteasome Assembly	0.395099	NO	1.49446
Assembly of Active LPL and LIPC Lipase Complexes	0.395114	NO	2.07507
Defective GALNT12 Causes CRCS1	0.395114	NO	2.07507
Ephrin Signaling	0.395114	NO	2.07507
Nicotinamide Salvaging	0.395114	NO	2.07507
Phase 4 - Resting Membrane Potential	0.395114	NO	2.07507
Prostacyclin Signalling Through Prostacyclin Receptor	0.395114	NO	2.07507
RHO GTPases Activate ROCKs	0.395114	NO	2.07507
RHO GTPases Activate CIT	0.395114	NO	2.07507
Signaling by FLT3 Fusion Proteins	0.395114	NO	2.07507
TICAM1, RIP1-mediated IKK Complex Recruitment	0.395114	NO	2.07507
Nuclear Events Mediated by NFE2L2	0.397265	NO	1.33457
TNFR2 Non-Canonical NF-kB Pathway	0.404306	NO	1.3188
mRNA Splicing - Minor Pathway	0.404307	NO	1.46508
Intraflagellar Transport	0.404307	NO	1.46508
Synthesis of PIPs at the Plasma Membrane	0.404307	NO	1.46508
Cell Surface Interactions at the Vascular Wall	0.406968	NO	1.15787
Aberrant Regulation of Mitotic Exit in Cancer Due to RB1 Defects	0.410916	NO	1.96575
Conversion From APC C Cdc20 to APC C Cdh1 in Late Anaphase	0.410916	NO	1.96575
Defective B3GALT6 Causes EDSP2 and SEMDJL1	0.410916	NO	1.96575
Defective B3GAT3 Causes JDSSDHD	0.410916	NO	1.96575
Defective B4GALT7 Causes EDS, Progeroid Type	0.410916	NO	1.96575
FRS-mediated FGFR3 Signaling	0.410916	NO	1.96575
G Beta Gamma Signalling Through CDC42	0.410916	NO	1.96575
G Beta Gamma Signalling Through PLC Beta	0.410916	NO	1.96575
Induction of Cell-Cell Fusion	0.410916	NO	1.96575
Maturation of TCA Enzymes and Regulation of TCA Cycle	0.410916	NO	1.96575
PKA-mediated Phosphorylation of CREB	0.410916	NO	1.96575
Phosphorylation of the APC C	0.410916	NO	1.96575
Ras Activation Upon Ca2+ Influx Through NMDA Receptor	0.410916	NO	1.96575
Sema4D Induced Cell Migration and Growth-Cone Collapse	0.410916	NO	1.96575
Selective Autophagy	0.411323	NO	1.3034
G-protein Mediated Events	0.413448	NO	1.43683
MHC Class II Antigen Presentation	0.418164	NO	1.22514
Opioid Signalling	0.418315	NO	1.28835
Regulation of RAS by GAPs	0.422518	NO	1.40965
Sensory Processing of Sound by Outer Hair Cells of the Cochlea	0.422518	NO	1.40965
Cilium Assembly	0.423253	NO	1.15584
Chaperonin-mediated Protein Folding	0.425279	NO	1.27365
Downstream TCR Signaling	0.425279	NO	1.27365
CD209 (DC-SIGN) Signaling	0.426307	NO	1.86737
Inactivation of APC C via Direct Inhibition of the APC C Complex	0.426307	NO	1.86737
Inhib of Proteolytic Activity of APC C Required for Onset of Anaphase by Mitotic Spindle Checkpoint	0.426307	NO	1.86737
Interleukin-37 Signaling	0.426307	NO	1.86737
Negative Regulation of MET Activity	0.426307	NO	1.86737
Negative Regulation of NMDA Receptor-Mediated Neuronal Transmission	0.426307	NO	1.86737
PI-3K Cascade FGFR1	0.426307	NO	1.86737
Presynaptic Function of Kainate Receptors	0.426307	NO	1.86737
SHC-mediated Cascade FGFR1	0.426307	NO	1.86737
Synaptic Adhesion-Like Molecules	0.426307	NO	1.86737
Unblocking of NMDA Receptors, Glutamate Binding and Activation	0.426307	NO	1.86737
VxPx Cargo-Targeting to Cilium	0.426307	NO	1.86737
Regulation of Expression of SLITs and ROBOs	0.426686	NO	1.17508
HSP90 Chaperone Cycle for Steroid Hormone Receptors (SHR) in the Presence of Ligand	0.431516	NO	1.38348
Regulation of PTEN Stability and Activity	0.431516	NO	1.38348
Telomere Maintenance	0.432214	NO	1.25927
Cellular Responses to Mechanical Stimuli	0.439118	NO	1.24521
Response of Endothelial Cells to Shear Stress	0.439118	NO	1.24521
ADP Signalling Through P2Y Purinoceptor 12	0.441296	NO	1.77836
Blood Group Systems Biosynthesis	0.441296	NO	1.77836
Chaperone Mediated Autophagy	0.441296	NO	1.77836
ERK MAPK Targets	0.441296	NO	1.77836
RA Biosynthesis Pathway	0.441296	NO	1.77836
Regulation of Signaling by CBL	0.441296	NO	1.77836
SHC1 Events in ERBB2 Signaling	0.441296	NO	1.77836
Signaling by ERBB2 TMD JMD Mutants	0.441296	NO	1.77836
Signaling by FGFR3 in Disease	0.441296	NO	1.77836
Formation of RNA Pol II Elongation Complex	0.449283	NO	1.33393
RNA Polymerase II Transcription Elongation	0.449283	NO	1.33393
SUMOylation of Chromatin Organization Proteins	0.449283	NO	1.33393
Transcriptional Regulation of Granulopoiesis	0.449283	NO	1.33393
Influenza Infection	0.452258	NO	1.13896
Abortive Elongation of HIV-1 Transcript in the Absence of Tat	0.455894	NO	1.69744
BBSome-mediated Cargo-Targeting to Cilium	0.455894	NO	1.69744
Dopamine Neurotransmitter Release Cycle	0.455894	NO	1.69744
FRS-mediated FGFR1 Signaling	0.455894	NO	1.69744
IKK Complex Recruitment Mediated by RIP1	0.455894	NO	1.69744
Nitric Oxide Stimulates Guanylate Cyclase	0.455894	NO	1.69744
RAF-independent MAPK1 3 Activation	0.455894	NO	1.69744
RHOBTB1 GTPase Cycle	0.455894	NO	1.69744
RHOBTB2 GTPase Cycle	0.455894	NO	1.69744
Signaling by NODAL	0.455894	NO	1.69744
Formation of Paraxial Mesoderm	0.458048	NO	1.31046
Meiotic Synapsis	0.458048	NO	1.31046
Non-integrin membrane-ECM Interactions	0.458048	NO	1.31046
TNF Signaling	0.458048	NO	1.31046
Respiratory Syncytial Virus Infection Pathway	0.458834	NO	1.15824
Antigen processing-Cross Presentation	0.459632	NO	1.20486
Signaling by NTRKs	0.464569	NO	1.14927
Protein Folding	0.466399	NO	1.19198
DNA Damage Telomere Stress Induced Senescence	0.466732	NO	1.2878
Xenobiotics	0.470111	NO	1.62355
APC C Cdc20 Mediated Degradation of Cyclin B	0.470111	NO	1.62355
CD28 Dependent PI3K Akt Signaling	0.470111	NO	1.62355
G-protein Activation	0.470111	NO	1.62355
Glutamate Neurotransmitter Release Cycle	0.470111	NO	1.62355
Growth Hormone Receptor Signaling	0.470111	NO	1.62355
HS-GAG Degradation	0.470111	NO	1.62355
Interleukin-6 Family Signaling	0.470111	NO	1.62355
Maturation of hRSV A Proteins	0.470111	NO	1.62355
RAS Processing	0.470111	NO	1.62355
RHO GTPases Activate NADPH Oxidases	0.470111	NO	1.62355
Sema4D in Semaphorin Signaling	0.470111	NO	1.62355
Thromboxane Signalling Through TP Receptor	0.470111	NO	1.62355
Triglyceride Catabolism	0.470111	NO	1.62355
P75 NTR Receptor-Mediated Signalling	0.473128	NO	1.17937
MyD88 Cascade Initiated on Plasma Membrane	0.473128	NO	1.17937
Toll Like Receptor 10 (TLR10) Cascade	0.473128	NO	1.17937
Toll Like Receptor 5 (TLR5) Cascade	0.473128	NO	1.17937
SLC-mediated Transmembrane Transport	0.474811	NO	1.08041
Toll-like Receptor Cascades	0.477516	NO	1.10498
Hedgehog 'Off' State	0.479818	NO	1.16703
Interferon Gamma Signaling	0.479818	NO	1.16703
RHO GTPases Activate PKNs	0.483849	NO	1.24474
ADP Signalling Through P2Y Purinoceptor 1	0.483958	NO	1.55582
Basigin Interactions	0.483958	NO	1.55582
Cyclin A B1 B2 Associated Events During G2 M Transition	0.483958	NO	1.55582
Downstream Signaling of Activated FGFR3	0.483958	NO	1.55582
G Beta Gamma Signalling Through PI3Kgamma	0.483958	NO	1.55582
Inactivation of CSF3 (G-CSF) Signaling	0.483958	NO	1.55582
Interleukin-7 Signaling	0.483958	NO	1.55582
Metabolism of Cofactors	0.483958	NO	1.55582
NOTCH3 Intracellular Domain Regulates Transcription	0.483958	NO	1.55582
Signaling by ERBB2 KD Mutants	0.483958	NO	1.55582
Signaling by Erythropoietin	0.483958	NO	1.55582
RHO GTPase Effectors	0.491003	NO	1.05567
A Tetrasaccharide Linker Sequence Is Required for GAG Synthesis	0.497444	NO	1.49351
APC-Cdc20 Mediated Degradation of Nek2A	0.497444	NO	1.49351
Attachment and Entry 9694614	0.497444	NO	1.49351
Fertilization	0.497444	NO	1.49351
MicroRNA (miRNA) Biogenesis	0.497444	NO	1.49351
Signaling by ERBB2 in Cancer	0.497444	NO	1.49351
WNT Ligand Biogenesis and Trafficking	0.497444	NO	1.49351
TRAF6 Mediated Induction of NFkB and MAP Kinases Upon TLR7 8 or 9 Activation	0.499644	NO	1.13149
Semaphorin Interactions	0.500621	NO	1.20447
MyD88 Dependent Cascade Initiated on Endosome	0.506167	NO	1.12012
ABC Transporter Disorders	0.508875	NO	1.18529
Effects of PIP2 Hydrolysis	0.510577	NO	1.436
Integrin Signaling	0.510577	NO	1.436
Interleukin Receptor SHC Signaling	0.510577	NO	1.436
Postmitotic Nuclear Pore Complex (NPC) Reformation	0.510577	NO	1.436
RNA Pol II CTD Phosphorylation and Interaction With CE	0.510577	NO	1.436
RNA Pol II CTD Phosphorylation and Interaction With CE During HIV Infection	0.510577	NO	1.436
ATF4 Activates Genes in Response to Endoplasmic Reticulum Stress	0.523369	NO	1.38274
Activation of AMPK Downstream of NMDARs	0.523369	NO	1.38274
Caspase Activation via Extrinsic Apoptotic Signalling Pathway	0.523369	NO	1.38274
FGFR2 Alternative Splicing	0.523369	NO	1.38274
FLT3 Signaling in Disease	0.523369	NO	1.38274
Cell Cycle Checkpoints	0.524373	NO	1.02873
G2 M Transition	0.526771	NO	1.0427
Toll Like Receptor 7 8 (TLR7 8) Cascade	0.531807	NO	1.07681
mRNA Capping	0.535826	NO	1.33329
Downregulation of ERBB2 Signaling	0.535826	NO	1.33329
EGR2 and SOX10-mediated Initiation of Schwann Cell Myelination	0.535826	NO	1.33329
G1 S-Specific Transcription	0.535826	NO	1.33329
Negative Regulation of FGFR3 Signaling	0.535826	NO	1.33329
PIWI-interacting RNA (piRNA) Biogenesis	0.535826	NO	1.33329
Phosphorylation of CD3 and TCR Zeta Chains	0.535826	NO	1.33329
The Role of Nef in HIV-1 Replication and Disease Pathogenesis	0.535826	NO	1.33329
Mitotic G2-G2 M Phases	0.53638	NO	1.03108
Integration of Energy Metabolism	0.538099	NO	1.0665
COPII-mediated Vesicle Transport	0.540984	NO	1.11429
HDR Through Homologous Recombination (HRR)	0.540984	NO	1.11429
High Laminar Flow Shear Stress Activates Signaling by PIEZO1 and PECAM1 CDH5 KDR in Endothelial Cell	0.540984	NO	1.11429
Toll Like Receptor 4 (TLR4) Cascade	0.542216	NO	1.03679
Activation of Kainate Receptors Upon Glutamate Binding	0.547959	NO	1.28725
Insulin Receptor Recycling	0.547959	NO	1.28725
Regulation of CDH11 Expression and Function	0.547959	NO	1.28725
Regulation of TP53 Activity Through Acetylation	0.547959	NO	1.28725
Respiratory Syncytial Virus (RSV) Genome Replication, Transcription and Translation	0.547959	NO	1.28725
Signaling by ALK	0.547959	NO	1.28725
Signaling by CSF3 (G-CSF)	0.547959	NO	1.28725
Synthesis of Active Ubiquitin Roles of E1 and E2 Enzymes	0.547959	NO	1.28725
Toll Like Receptor 9 (TLR9) Cascade	0.550538	NO	1.04646
Base Excision Repair	0.556485	NO	1.08188
Antigen Presentation Folding, Assembly and Peptide Loading of Class I MHC	0.559775	NO	1.24427
Nicotinate Metabolism	0.559775	NO	1.24427
Signaling by CSF1 (M-CSF) in Myeloid Cells	0.559775	NO	1.24427
Turbulent Flow Shear Stress Activates Signaling by PIEZO1 and Integrins in Endothelial Cells	0.559775	NO	1.24427
trans-Golgi Network Vesicle Budding	0.564095	NO	1.06637
DNA Repair	0.570135	NO	0.981671
G-protein Beta Gamma Signalling	0.571282	NO	1.20407
Nuclear Signaling by ERBB4	0.571282	NO	1.20407
Pausing and Recovery of Tat-mediated HIV Elongation	0.571282	NO	1.20407
Regulation of Necroptotic Cell Death	0.571282	NO	1.20407
Tat-mediated HIV Elongation Arrest and Recovery	0.571282	NO	1.20407
Thrombin Signalling Through Proteinase Activated Receptors (PARs)	0.571282	NO	1.20407
Hedgehog 'On' State	0.57161	NO	1.0513
O-linked Glycosylation	0.574811	NO	1.00854
Metabolism of Steroids	0.578816	NO	0.988366
MyD88 MAL(TIRAP) Cascade Initiated on Plasma Membrane	0.580751	NO	0.999484
Toll Like Receptor TLR6 TLR2 Cascade	0.580751	NO	0.999484
Activation of Matrix Metalloproteinases	0.58249	NO	1.16639
Activation of the Pre-Replicative Complex	0.58249	NO	1.16639
Amino Acid Transport Across the Plasma Membrane	0.58249	NO	1.16639
Cargo Concentration in the ER	0.58249	NO	1.16639
Formation of the Early Elongation Complex	0.58249	NO	1.16639
Formation of the HIV-1 Early Elongation Complex	0.58249	NO	1.16639
Glucagon Signaling in Metabolic Regulation	0.58249	NO	1.16639
Glucagon-type Ligand Receptors	0.58249	NO	1.16639
HIV Elongation Arrest and Recovery	0.58249	NO	1.16639
Negative Regulation of FGFR1 Signaling	0.58249	NO	1.16639
PERK Regulates Gene Expression	0.58249	NO	1.16639
Pausing and Recovery of HIV Elongation	0.58249	NO	1.16639
Regulation of Expression and Function of Type II Classical Cadherins	0.58249	NO	1.16639
Regulation of Homotypic Cell-Cell Adhesion	0.58249	NO	1.16639
Regulation of Pyruvate Metabolism	0.58249	NO	1.16639
Signal Amplification	0.58249	NO	1.16639
Plasma Lipoprotein Assembly, Remodeling, and Clearance	0.586358	NO	1.02239
Positive Epigenetic Regulation of rRNA Expression	0.586358	NO	1.02239
Fc Epsilon Receptor (FCERI) Signaling	0.587535	NO	0.97145
Metabolism of Vitamins and Cofactors	0.592031	NO	0.966366
Late Endosomal Microautophagy	0.593405	NO	1.13098
RAF Activation	0.593405	NO	1.13098
RIPK1-mediated Regulated Necrosis	0.593405	NO	1.13098
G Alpha (S) Signalling Events	0.593982	NO	0.968962
Toll Like Receptor 2 (TLR2) Cascade	0.598251	NO	0.97326
Toll Like Receptor TLR1 TLR2 Cascade	0.598251	NO	0.97326
SUMOylation of DNA Damage Response and Repair Proteins	0.600726	NO	0.995026
Chromosome Maintenance	0.603977	NO	0.96482
Activated PKN1 Stimulates Transcription of AR (Androgen Receptor) Regulated Genes KLK2 and KLK3	0.604035	NO	1.09766
Negative Regulators of DDX58 IFIH1 Signaling	0.604035	NO	1.09766
Nuclear Events Stimulated by ALK Signaling in Cancer	0.604035	NO	1.09766
Translation of Structural Proteins 9683701	0.604035	NO	1.09766
Costimulation by the CD28 Family	0.607768	NO	0.981883
L1CAM Interactions	0.609649	NO	0.956524
Nonsense Mediated Decay (NMD) Enhanced by the Exon Junction Complex (EJC)	0.609649	NO	0.956524
Nonsense-Mediated Decay (NMD)	0.609649	NO	0.956524
Budding and Maturation of HIV Virion	0.614388	NO	1.06625
Metabolism of Steroid Hormones	0.614388	NO	1.06625
Nuclear Pore Complex (NPC) Disassembly	0.614388	NO	1.06625
ROS and RNS Production in Phagocytes	0.614388	NO	1.06625
Regulation of TP53 Degradation	0.614388	NO	1.06625
Rev-mediated Nuclear Export of HIV RNA	0.614388	NO	1.06625
PCP CE Pathway	0.614715	NO	0.969081
Leishmania Infection	0.619457	NO	0.936022
Parasitic Infection Pathways	0.619457	NO	0.936022
Amyloid Fiber Formation	0.621568	NO	0.956607
ER-Phagosome Pathway	0.621568	NO	0.956607
G Alpha (12 13) Signalling Events	0.621568	NO	0.956607
Late SARS-CoV-2 Infection Events	0.621568	NO	0.956607
Potential Therapeutics for SARS	0.623321	NO	0.932336
Activation of ATR in Response to Replication Stress	0.62447	NO	1.03658
Gene and Protein Expression by JAK-STAT Signaling After Interleukin-12 Stimulation	0.62447	NO	1.03658
HSF1-dependent Transactivation	0.62447	NO	1.03658
Regulation of TP53 Expression and Degradation	0.62447	NO	1.03658
RNA Polymerase II Pre-transcription Events	0.628326	NO	0.94445
Cooperation of PDCL (PhLP1) and TRiC CCT in G-protein Beta Folding	0.63429	NO	1.00851
Interactions of Rev With Host Cellular Proteins	0.63429	NO	1.00851
Mitochondrial Fatty Acid Beta-Oxidation	0.63429	NO	1.00851
NEP NS2 Interacts With the Cellular Export Machinery	0.63429	NO	1.00851
Triglyceride Metabolism	0.63429	NO	1.00851
Metabolism of Carbohydrates	0.635552	NO	0.921918
Beta Defensins	0.643853	NO	0.981917
Export of Viral Ribonucleoproteins From Nucleus	0.643853	NO	0.981917
Glycosphingolipid Catabolism	0.643853	NO	0.981917
Platelet Aggregation (Plug Formation)	0.643853	NO	0.981917
Regulation of Endogenous Retroelements by the Human Silencing Hub (HUSH) Complex	0.643853	NO	0.981917
Metabolism of Water-Soluble Vitamins and Cofactors	0.647817	NO	0.9022
Reproduction	0.647817	NO	0.9022
PI Metabolism	0.648037	NO	0.909756
Signaling by FGFR3	0.653166	NO	0.956691
RUNX1 Regulates Transcription of Genes Involved in Differentiation of HSCs	0.654421	NO	0.898749
Generation of Second Messenger Molecules	0.662237	NO	0.932726
Signaling by RAF1 Mutants	0.662237	NO	0.932726
Signaling by Retinoic Acid	0.662237	NO	0.932726
EPHB-mediated Forward Signaling	0.671071	NO	0.909929
Formation of WDR5-containing Histone-Modifying Complexes	0.671071	NO	0.909929
NCAM1 Interactions	0.671071	NO	0.909929
NS1 Mediated Effects on Host Pathways	0.671071	NO	0.909929
Meiosis	0.679034	NO	0.85725
Aggrephagy	0.679674	NO	0.888219
Assembly and Cell Surface Presentation of NMDA Receptors	0.679674	NO	0.888219
Formation of Incision Complex in GG-NER	0.679674	NO	0.888219
Negative Regulation of MAPK Pathway	0.679674	NO	0.888219
Signaling by SCF-KIT	0.679674	NO	0.888219
Vasopressin Regulates Renal Water Homeostasis via Aquaporins	0.679674	NO	0.888219
G Alpha (Q) Signalling Events	0.679821	NO	0.870587
Separation of Sister Chromatids	0.682122	NO	0.861696
ABC-family Proteins Mediated Transport	0.684959	NO	0.847465
RAB GEFs Exchange GTP for GDP on RABs	0.684959	NO	0.847465
Membrane Trafficking	0.685709	NO	0.902893
Mitotic Anaphase	0.687486	NO	0.862436
Formation of HIV-1 Elongation Complex Containing HIV-1 Tat	0.688052	NO	0.867518
HIV Transcription Elongation	0.688052	NO	0.867518
Interleukin-2 Family Signaling	0.688052	NO	0.867518
Retinoid Metabolism and Transport	0.688052	NO	0.867518
TP53 Regulates Transcription of Cell Death Genes	0.688052	NO	0.867518
Tat-mediated Elongation of the HIV-1 Transcript	0.688052	NO	0.867518
Golgi-to-ER Retrograde Transport	0.688101	NO	0.847171
Mitotic Metaphase and Anaphase	0.691272	NO	0.858417
Signaling by Hedgehog	0.692886	NO	0.840758
Metabolism of Lipids	0.693408	NO	0.904344
Carboxyterminal Post-Translational Modifications of Tubulin	0.696212	NO	0.847758
ERCC6 (CSB) and EHMT2 (G9a) Positively Regulate rRNA Expression	0.696212	NO	0.847758
Formation of HIV Elongation Complex in the Absence of HIV Tat	0.696212	NO	0.847758
GPER1 Signaling	0.696212	NO	0.847758
Paradoxical Activation of RAF Signaling by Kinase Inactive BRAF	0.696212	NO	0.847758
Signaling by RAS Mutants	0.696212	NO	0.847758
Signaling by Moderate Kinase Activity BRAF Mutants	0.696212	NO	0.847758
Signaling Downstream of RAS Mutants	0.696212	NO	0.847758
G2 M Checkpoints	0.697615	NO	0.834441
Early SARS-CoV-2 Infection Events	0.704159	NO	0.828876
Interleukin-12 Signaling	0.704159	NO	0.828876
SUMOylation of DNA Replication Proteins	0.704159	NO	0.828876
Class B 2 (Secretin Family Receptors)	0.707768	NO	0.810452
Peptide Chain Elongation	0.707768	NO	0.810452
Degradation of the Extracellular Matrix	0.711472	NO	0.816042
HIV Transcription Initiation	0.711898	NO	0.810815
Inhibition of DNA Recombination at Telomere	0.711898	NO	0.810815
RNA Polymerase II HIV Promoter Escape	0.711898	NO	0.810815
RNA Polymerase II Promoter Escape	0.711898	NO	0.810815
RNA Polymerase II Transcription Initiation	0.711898	NO	0.810815
RNA Polymerase II Transcription Initiation And Promoter Clearance	0.711898	NO	0.810815
RNA Polymerase II Transcription Pre-Initiation And Promoter Opening	0.711898	NO	0.810815
Sensory Perception of Taste	0.711898	NO	0.810815
Antigen Activates B Cell Receptor (BCR) Leading to Generation of Second Messengers	0.713251	NO	0.801696
G Alpha (Z) Signalling Events	0.719435	NO	0.793523
Interleukin-3, Interleukin-5 and GM-CSF Signaling	0.719435	NO	0.793523
Metabolism of Fat-Soluble Vitamins	0.719435	NO	0.793523
RNA Polymerase I Transcription Initiation	0.719435	NO	0.793523
FCGR3A-mediated Phagocytosis	0.720435	NO	0.804217
Leishmania Phagocytosis	0.720435	NO	0.804217
Parasite Infection	0.720435	NO	0.804217
Macroautophagy	0.724835	NO	0.798431
Regulation of Actin Dynamics for Phagocytic Cup Formation	0.724835	NO	0.798431
Defensins	0.726775	NO	0.776951
Pyruvate Metabolism	0.726775	NO	0.776951
TP53 Regulates Transcription of Cell Cycle Genes	0.726775	NO	0.776951
Viral Messenger RNA Synthesis	0.726775	NO	0.776951
Eukaryotic Translation Termination	0.729183	NO	0.776522
Major Pathway of rRNA Processing in the Nucleolus and Cytosol	0.730424	NO	0.805301
Late Phase of HIV Life Cycle	0.733472	NO	0.787104
Signaling by ERBB2	0.733924	NO	0.761056
Eukaryotic Translation Elongation	0.734325	NO	0.768477
Metabolism of Proteins	0.738082	NO	0.917046
Nonsense Mediated Decay (NMD) Independent of the Exon Junction Complex (EJC)	0.739383	NO	0.760597
EPH-ephrin Mediated Repulsion of Cells	0.740886	NO	0.745797
Neurotransmitter Release Cycle	0.740886	NO	0.745797
FCERI Mediated NF-kB Activation	0.741895	NO	0.776092
Immune System	0.742378	NO	0.916537
COPI-dependent Golgi-to-ER Retrograde Traffic	0.744359	NO	0.752875
Viral Infection Pathways	0.744812	NO	0.885836
Aquaporin-mediated Transport	0.747666	NO	0.731135
COPI-independent Golgi-to-ER Retrograde Traffic	0.747666	NO	0.731135
Viral mRNA Translation	0.749253	NO	0.745308
Influenza Viral RNA Transcription and Replication	0.750105	NO	0.765381
Nuclear Envelope Breakdown	0.754269	NO	0.717038
Signaling by EGFR	0.754269	NO	0.717038
rRNA Processing in the Nucleus and Cytosol	0.76631	NO	0.763608
Formation of a Pool of Free 40S Subunits	0.768032	NO	0.716494
Response of EIF2AK4 (GCN2) to Amino Acid Deficiency	0.768032	NO	0.716494
Post-translational Protein Phosphorylation	0.772532	NO	0.709634
Golgi Associated Vesicle Biogenesis	0.773061	NO	0.677822
Interleukin-12 Family Signaling	0.773061	NO	0.677822
SARS-CoV-1 Infection	0.780866	NO	0.725321
Maternal to Zygotic Transition (MZT)	0.781303	NO	0.696298
RSV-host Interactions	0.781303	NO	0.696298
Autophagy	0.784483	NO	0.720604
HIV Life Cycle	0.784483	NO	0.720604
Glycosphingolipid Metabolism	0.784785	NO	0.653972
Signaling by ERBB4	0.784785	NO	0.653972
Anti-inflammatory Response Favouring Leishmania Parasite Infection	0.788051	NO	0.715948
Leishmania Parasite Growth and Survival	0.788051	NO	0.715948
Mitotic Spindle Checkpoint	0.789776	NO	0.683451
B-WICH Complex Positively Regulates rRNA Expression	0.790419	NO	0.642663
NRAGE Signals Death Through JNK	0.790419	NO	0.642663
Regulation of TP53 Activity	0.791569	NO	0.711351
SARS-CoV-1-host Interactions	0.793903	NO	0.677203
Regulated Necrosis	0.801248	NO	0.621177
Disorders of Transmembrane Transporters	0.805161	NO	0.693534
Protein Localization	0.805161	NO	0.693534
Kinesins	0.806451	NO	0.610963
TP53 Regulates Transcription of DNA Repair Genes	0.806451	NO	0.610963
EML4 and NUDC in Mitotic Spindle Formation	0.809704	NO	0.653306
HDR Through Homologous Recombination (HRR) or Single Strand Annealing (SSA)	0.809704	NO	0.653306
L13a-mediated Translational Silencing of Ceruloplasmin Expression	0.809704	NO	0.653306
Translation of Structural Proteins 9694635	0.811518	NO	0.601077
Asparagine N-linked Glycosylation	0.813263	NO	0.743333
GTP Hydrolysis and Joining of the 60S Ribosomal Subunit	0.813482	NO	0.647592
Collagen Degradation	0.816453	NO	0.591506
Cytosolic Sensors of Pathogen-Associated DNA	0.816453	NO	0.591506
Fcgamma Receptor (FCGR) Dependent Phagocytosis	0.818	NO	0.676581
SRP-dependent Cotranslational Protein Targeting to Membrane	0.820838	NO	0.636456
O-linked Glycosylation of Mucins	0.821259	NO	0.582234
RUNX1 Regulates Genes Involved in Megakaryocyte Differentiation and Platelet Function	0.821259	NO	0.582234
Signaling by BRAF and RAF1 Fusions	0.821259	NO	0.582234
Diseases of Metabolism	0.822232	NO	0.717646
Metabolism of Amino Acids and Derivatives	0.828754	NO	0.74068
Homology Directed Repair	0.831384	NO	0.620449
Biological Oxidations	0.834621	NO	0.682229
Rab Regulation of Trafficking	0.834773	NO	0.615289
Transcriptional Regulation by TP53	0.837023	NO	0.732181
Cap-dependent Translation Initiation	0.838101	NO	0.610214
Eukaryotic Translation Initiation	0.838101	NO	0.610214
Regulation of IGF Transport and Uptake by Insulin-like Growth Factor Binding Proteins (IGFBPs)	0.838101	NO	0.610214
Transcription of the HIV Genome	0.847569	NO	0.532163
Translocation of SLC2A4 (GLUT4) to the Plasma Membrane	0.847569	NO	0.532163
Infectious Disease	0.847731	NO	0.834909
Formation of the Cornified Envelope	0.853846	NO	0.586039
Pre-NOTCH Transcription and Translation	0.85545	NO	0.517328
M Phase	0.856311	NO	0.711749
Sensory Perception	0.856958	NO	0.767878
Interferon Signaling	0.858599	NO	0.67533
Glycolysis	0.859236	NO	0.510215
Nuclear Envelope (NE) Reassembly	0.862924	NO	0.503294
Transcriptional Regulation by Small RNAs	0.862924	NO	0.503294
Cell Death Signalling via NRAGE, NRIF and NADE	0.866515	NO	0.496558
ISG15 Antiviral Mechanism	0.866515	NO	0.496558
Regulation of Endogenous Retroelements by KRAB-ZFP Proteins	0.866515	NO	0.496558
rRNA Processing	0.869534	NO	0.637811
RNA Polymerase I Promoter Clearance	0.876734	NO	0.477386
PKR-mediated Signaling	0.879964	NO	0.471319
RNA Polymerase I Transcription	0.88311	NO	0.465403
RNA Polymerase II Transcribes snRNA Genes	0.88311	NO	0.465403
Oncogenic MAPK Signaling	0.886173	NO	0.459634
Vesicle-mediated Transport	0.887645	NO	0.75233
Transport of Bile Salts and Organic Acids, Metal Ions and Amine Compounds	0.892061	NO	0.448512
Glucose Metabolism	0.89489	NO	0.44315
Metabolism of RNA	0.897288	NO	0.742897
DDX58 IFIH1-mediated Induction of Interferon-Alpha Beta	0.897645	NO	0.437914
Peptide Hormone Metabolism	0.897645	NO	0.437914
TP53 Regulates Metabolic Genes	0.897645	NO	0.437914
Regulation of PLK1 Activity at G2 M Transition	0.900328	NO	0.432799
mRNA Splicing - Major Pathway	0.904306	NO	0.554367
Pre-NOTCH Expression and Processing	0.905485	NO	0.422919
SARS-CoV Infections	0.905967	NO	0.681269
HCMV Early Events	0.906063	NO	0.551594
Metabolism	0.912562	NO	0.823467
Regulation of TP53 Activity Through Phosphorylation	0.912726	NO	0.408914
Amplification of Signal From Unattached Kinetochores via a MAD2 Inhibitory Signal	0.917243	NO	0.400078
Amplification of Signal From the Kinetochores	0.917243	NO	0.400078
G Alpha (I) Signalling Events	0.918171	NO	0.596037
Antimicrobial Peptides	0.919413	NO	0.395802
Antiviral Mechanism by IFN-stimulated Genes	0.920617	NO	0.476381
mRNA Splicing	0.922093	NO	0.525303
Mitochondrial Protein Degradation	0.923584	NO	0.387516
Cellular Response to Starvation	0.925582	NO	0.46732
Metabolism of Nucleotides	0.925588	NO	0.383501
SLC Transporter Disorders	0.92754	NO	0.379568
Visual Phototransduction	0.92754	NO	0.379568
Cellular Response to Heat Stress	0.931291	NO	0.371939
Immunoregulatory Interactions Between a Lymphoid and a non-Lymphoid Cell	0.933074	NO	0.505991
FCERI Mediated Ca+2 Mobilization	0.945913	NO	0.34107
FCERI Mediated MAPK Activation	0.947333	NO	0.337951
Mitotic Prophase	0.947333	NO	0.337951
FCGR3A-mediated IL10 Synthesis	0.959634	NO	0.309629
Resolution of Sister Chromatid Cohesion	0.964663	NO	0.297167
SARS-CoV-2 Infection	0.964956	NO	0.479039
HCMV Infection	0.966943	NO	0.434023
Peptide Ligand-Binding Receptors	0.967044	NO	0.378375
Aerobic Respiration and Respiratory Electron Transport	0.967599	NO	0.432311
GPCR Downstream Signalling	0.970207	NO	0.59111
Mitotic Prometaphase	0.970544	NO	0.368867
Gene Silencing by RNA	0.971441	NO	0.279177
RHO GTPases Activate Formins	0.975001	NO	0.268992
Phospholipid Metabolism	0.975412	NO	0.354601
Keratinization	0.978543	NO	0.344597
Signaling by GPCR	0.978555	NO	0.581771
Clathrin-mediated Endocytosis	0.978693	NO	0.257704
Processing of Capped Intron-Containing Pre-mRNA	0.980513	NO	0.393474
Expression and Translocation of Olfactory Receptors	0.984569	NO	0.450904
Respiratory Electron Transport	0.984931	NO	0.236207
Olfactory Signaling Pathway	0.98666	NO	0.442068
Innate Immune System	0.989688	NO	0.613332
Fatty Acid Metabolism	0.990676	NO	0.211714
Neutrophil Degranulation	0.995338	NO	0.388585
SARS-CoV-2-host Interactions	0.996962	NO	0.170365
Translation	0.99705	NO	0.245872
GPCR Ligand Binding	0.998345	NO	0.317136
Class A 1 (Rhodopsin-like Receptors)	0.998597	NO	0.222484

## Sheet: figure3b
ONTOLOGY	ID	Description	Count	GeneRatio	BgRatio	RichFactor	FoldEnrichment	zScore	pvalue	p.adjust	qvalue
BP	GO:0003007	heart morphogenesis	43	0.092077	274/18986	0.156934	6.3802	14.2452	1.84e-22	7.68e-19	6.24e-19
BP	GO:0048738	cardiac muscle tissue development	36	0.077088	252/18986	0.142857	5.80789	12.201	1.31e-17	5.48e-14	2.23e-14
BP	GO:0014706	striated muscle tissue development	46	0.098501	424/18986	0.108491	4.41071	11.279	2.44e-17	1.02e-13	2.77e-14
BP	GO:0035051	cardiocyte differentiation	29	0.062099	167/18986	0.173653	7.05989	12.4905	9.86e-17	4.13e-13	8.38e-14
BP	GO:0042692	muscle cell differentiation	42	0.089936	432/18986	0.097222	3.95259	9.85784	3.01e-14	1.26e-10	1.28e-11
BP	GO:0007517	muscle organ development	37	0.079229	369/18986	0.100271	4.07654	9.47712	4.29e-13	1.79e-09	1.46e-10
BP	GO:0060047	heart contraction	30	0.06424	253/18986	0.118577	4.82078	9.71547	1.06e-12	4.43e-09	2.6e-10
BP	GO:0055007	cardiac muscle cell differentiation	22	0.047109	131/18986	0.167939	6.8276	10.6284	1.07e-12	4.48e-09	2.6e-10
BP	GO:0003012	muscle system process	41	0.087794	465/18986	0.088172	3.58466	8.96091	1.56e-12	6.51e-09	3.53e-10
BP	GO:0061337	cardiac conduction	19	0.040685	97/18986	0.195876	7.9634	10.9184	2.21e-12	9.26e-09	4.7e-10
BP	GO:0030239	myofibril assembly	17	0.036403	77/18986	0.220779	8.97583	11.1363	4.18e-12	1.75e-08	7.16e-10
BP	GO:0031032	actomyosin structure organization	27	0.057816	216/18986	0.125	5.08191	9.58104	4.22e-12	1.76e-08	7.16e-10
BP	GO:0060485	mesenchyme development	34	0.072805	341/18986	0.099707	4.0536	9.03573	4.64e-12	1.94e-08	7.51e-10
BP	GO:0086001	cardiac muscle cell action potential	17	0.036403	85/18986	0.2	8.13105	10.4635	2.27e-11	9.49e-08	3.21e-09
BP	GO:0055008	cardiac muscle tissue morphogenesis	14	0.029979	60/18986	0.233333	9.48622	10.4548	1.51e-10	6.31e-07	1.77e-08
BP	GO:0086009	membrane repolarization	13	0.027837	58/18986	0.224138	9.11238	9.82573	1.18e-09	4.92e-06	1.14e-07
BP	GO:0090257	regulation of muscle system process	25	0.053533	254/18986	0.098425	4.0015	7.64748	4.34e-09	1.82e-05	3.35e-07
BP	GO:0002009	morphogenesis of an epithelium	36	0.077088	500/18986	0.072	2.92718	6.9349	9.43e-09	3.94e-05	7.12e-07
BP	GO:0010927	cellular component assembly involved in morphogenesis	18	0.038544	140/18986	0.128571	5.2271	7.97172	1.06e-08	4.41e-05	7.32e-07
BP	GO:0030048	actin filament-based movement	18	0.038544	140/18986	0.128571	5.2271	7.97172	1.06e-08	4.41e-05	7.32e-07
BP	GO:0051153	regulation of striated muscle cell differentiation	14	0.029979	97/18986	0.14433	5.86777	7.63249	1.06e-07	0.000443	5.38e-06
BP	GO:0060419	heart growth	14	0.029979	100/18986	0.14	5.69173	7.46996	1.57e-07	0.000655	7.71e-06
BP	GO:0061448	connective tissue development	24	0.051392	290/18986	0.082759	3.36457	6.44365	2.42e-07	0.001012	1.08e-05
BP	GO:0071559	response to transforming growth factor beta	25	0.053533	313/18986	0.079872	3.24722	6.366	2.67e-07	0.001115	1.16e-05
BP	GO:0048863	stem cell differentiation	22	0.047109	251/18986	0.087649	3.56341	6.49206	2.88e-07	0.001205	1.24e-05
BP	GO:0045667	regulation of osteoblast differentiation	17	0.036403	156/18986	0.108974	4.43038	6.83179	3.12e-07	0.001306	1.33e-05
BP	GO:0045216	cell-cell junction organization	20	0.042827	218/18986	0.091743	3.72984	6.43741	4.85e-07	0.002027	2.01e-05
BP	GO:0055117	regulation of cardiac muscle contraction	12	0.025696	79/18986	0.151899	6.17548	7.31995	4.9e-07	0.002051	2.01e-05
BP	GO:0032970	regulation of actin filament-based process	28	0.059957	395/18986	0.070886	2.88189	6.00201	5.95e-07	0.002488	2.38e-05
BP	GO:0071560	cellular response to transforming growth factor beta stimulus	24	0.051392	306/18986	0.078431	3.18865	6.12919	6.43e-07	0.002691	2.5e-05
BP	GO:0048844	artery morphogenesis	12	0.025696	83/18986	0.144578	5.87787	7.07227	8.48e-07	0.003548	3.17e-05
BP	GO:0010649	regulation of cell communication by electrical coupling	6	0.012848	16/18986	0.375	15.2457	9.05244	1.39e-06	0.005828	5.04e-05
BP	GO:0071375	cellular response to peptide hormone stimulus	24	0.051392	321/18986	0.074766	3.03965	5.85259	1.51e-06	0.006311	5.4e-05
BP	GO:0045927	positive regulation of growth	21	0.044968	259/18986	0.081081	3.29637	5.90899	1.9e-06	0.007959	6.53e-05
BP	GO:0060038	cardiac muscle cell proliferation	10	0.021413	61/18986	0.163934	6.66479	7.03698	2.16e-06	0.009036	7.2e-05
BP	GO:1902893	regulation of miRNA transcription	11	0.023555	76/18986	0.144737	5.88431	6.77516	2.4e-06	0.01006	7.93e-05
BP	GO:0007389	pattern specification process	30	0.06424	476/18986	0.063025	2.5623	5.48177	2.7e-06	0.011308	8.83e-05
BP	GO:0061614	miRNA transcription	11	0.023555	77/18986	0.142857	5.80789	6.71306	2.74e-06	0.01148	8.88e-05
BP	GO:0022604	regulation of cell morphogenesis	20	0.042827	248/18986	0.080645	3.27865	5.73583	3.62e-06	0.015156	0.000113
BP	GO:0048568	embryonic organ development	29	0.062099	458/18986	0.063319	2.57424	5.41557	3.63e-06	0.015172	0.000113
BP	GO:0007044	cell-substrate junction assembly	12	0.025696	96/18986	0.125	5.08191	6.36704	4.1e-06	0.017148	0.000127
BP	GO:0051216	cartilage development	18	0.038544	209/18986	0.086124	3.50141	5.77431	4.44e-06	0.018578	0.000135
BP	GO:0061309	cardiac neural crest cell development involved in outflow tract morphogenesis	5	0.010707	12/18986	0.416667	16.9397	8.77093	6.05e-06	0.025319	0.000173
BP	GO:0032332	positive regulation of chondrocyte differentiation	6	0.012848	20/18986	0.3	12.1966	7.9555	6.2e-06	0.025944	0.000174
BP	GO:0043434	response to peptide hormone	28	0.059957	446/18986	0.06278	2.55235	5.26813	6.27e-06	0.026239	0.000175
BP	GO:0014855	striated muscle cell proliferation	11	0.023555	85/18986	0.129412	5.26127	6.2526	7.34e-06	0.030723	0.000203
BP	GO:0001570	vasculogenesis	11	0.023555	86/18986	0.127907	5.20009	6.19915	8.24e-06	0.034461	0.000226
BP	GO:0007595	lactation	8	0.017131	43/18986	0.186047	7.56377	6.84255	8.59e-06	0.035935	0.00023
BP	GO:0016202	regulation of striated muscle tissue development	8	0.017131	43/18986	0.186047	7.56377	6.84255	8.59e-06	0.035935	0.00023
BP	GO:0150115	cell-substrate junction organization	12	0.025696	103/18986	0.116505	4.73653	6.03819	8.59e-06	0.035942	0.00023
BP	GO:0010644	cell communication by electrical coupling	7	0.014989	32/18986	0.21875	8.89334	7.09643	1.03e-05	0.043039	0.000265
BP	GO:0035265	organ growth	16	0.034261	181/18986	0.088398	3.59383	5.56801	1.08e-05	0.045223	0.000276
CC	GO:0043292	contractile muscle fiber	31	0.06499	253/19960	0.12253	5.12724	10.3374	8.65e-14	3.85e-11	2.04e-11
CC	GO:0042383	sarcolemma	17	0.035639	144/19960	0.118056	4.94002	7.42459	6.48e-08	2.88e-05	4.16e-06
CC	GO:0005912	adherens junction	18	0.037736	189/19960	0.095238	3.98522	6.452	7.01e-07	0.000312	3.86e-05
CC	GO:0016528	sarcoplasm	12	0.025157	97/19960	0.123711	5.17668	6.45202	3.42e-06	0.001523	0.000165
CC	GO:0005938	cell cortex	22	0.046122	325/19960	0.067692	2.83257	5.21181	1.28e-05	0.005704	0.000496
CC	GO:0044291	cell-cell contact zone	10	0.020964	76/19960	0.131579	5.5059	6.15797	1.29e-05	0.005727	0.000496
CC	GO:0042641	actomyosin	10	0.020964	91/19960	0.10989	4.59834	5.38313	6.3e-05	0.028031	0.002206
CC	GO:0017053	transcription repressor complex	9	0.018868	79/19960	0.113924	4.76714	5.24936	0.00011	0.049033	0.003538
MF	GO:0140297	DNA-binding transcription factor binding	48	0.10084	488/18737	0.098361	3.87181	10.3783	8.57e-16	6.22e-13	5.44e-13
MF	GO:0003779	actin binding	32	0.067227	441/18737	0.072562	2.8563	6.36898	1.12e-07	8.13e-05	2.37e-05
MF	GO:0001221	transcription coregulator binding	14	0.029412	117/18737	0.119658	4.71016	6.49942	1.63e-06	0.00118	0.000258
MF	GO:0001217	DNA-binding transcription repressor activity	21	0.044118	278/18737	0.07554	2.9735	5.35223	9.46e-06	0.00687	0.001201
MF	GO:0004714	transmembrane receptor protein tyrosine kinase activity	9	0.018908	60/18737	0.15	5.90452	6.14325	1.91e-05	0.013881	0.002023

## Sheet: figure4
phecode	Description	Q	Q_pval	I2	Q_pval_bon	rg.x	rg_se.x	rg_p.x	rg.y	rg_se.y	rg_p.y
Phe_394	Rheumatic disease of the heart valves	2.39488	0.121733	58.2443	1	0.434033	0.0657776	4.15334e-11	0.808109	0.232601	0.000512318
Phe_395_2	Nonrheumatic aortic valve disorders	0.0772423	0.78107	0	1	0.169867	0.0320885	1.1987e-07	0.0660302	0.372234	0.859203
Phe_395_6	Heart valve replaced	4.23918e-05	0.994805	0	1	0.219901	0.0430795	3.316e-07	0.221862	0.298144	0.456789
Phe_396	Abnormal heart sounds	4.05151	0.0441318	75.3179	1	0.0518094	0.0470883	0.271219	0.655095	0.295997	0.0268851
Phe_401	Hypertension	0.00158217	0.968271	0	1	0.370149	0.0224262	3.36588e-61	0.366809	0.0809327	5.83531e-06
Phe_401_1	Essential hypertension	3.96593e-06	0.998411	0	1	0.367524	0.022586	1.55578e-59	0.367355	0.0815554	6.6572e-06
Phe_401_2	Hypertensive heart and/or renal disease	3.60747	0.0575205	72.2797	1	0.417651	0.0276071	1.05213e-51	0.217204	0.101861	0.0329765
Phe_401_21	Hypertensive heart disease	0.0176374	0.894347	0	1	0.488533	0.0385625	8.82759e-37	0.46407	0.180122	0.00998283
Phe_401_22	Hypertensive chronic kidney disease	3.9328	0.047353	74.5728	1	0.271992	0.0253773	8.38843e-27	0.0659807	0.100735	0.512471
Phe_401_3	Other hypertensive complications	0.953555	0.328816	0	1	0.325642	0.0842069	0.00011011	0.505135	0.16339	0.00199086
Phe_402	Elevated blood pressure reading without diagnosis of hypertension	1.02756	0.310732	2.68233	1	-0.138709	0.0448013	0.00196091	0.396977	0.52655	0.450897
Phe_411	Ischemic Heart Disease	0.59068	0.442156	0	1	0.363484	0.0230864	7.49244e-56	0.45136	0.111985	5.56466e-05
Phe_411_1	Unstable angina (intermediate coronary syndrome)	1.44717	0.228983	30.8994	1	0.181411	0.0279791	8.94437e-11	0.345124	0.133182	0.00955951
Phe_411_2	Myocardial infarction	0.188582	0.6641	0	1	0.266813	0.0263258	3.86282e-24	0.325195	0.131837	0.0136389
Phe_411_3	Angina pectoris	3.32615	0.0681865	69.9352	1	0.262022	0.0248047	4.40306e-26	0.514204	0.136032	0.00015681
Phe_411_4	Coronary atherosclerosis	0.855402	0.355029	0	1	0.333639	0.022	5.99326e-52	0.435192	0.107575	5.22199e-05
Phe_411_8	Other chronic ischemic heart disease, unspecified	2.57358	0.108661	61.1436	1	0.293705	0.0248477	3.06992e-32	0.495477	0.123296	5.85412e-05
Phe_414	Other forms of chronic heart disease	0.00714238	0.932649	0	1	0.391722	0.0446667	1.78834e-18	0.602481	2.49342	0.809068
Phe_415	Pulmonary heart disease	0.821358	0.364783	0	1	0.324183	0.0335799	4.72348e-22	0.470328	0.157722	0.00286361
Phe_415_1	Acute pulmonary heart disease	0.617793	0.431869	0	1	0.1402	0.0342314	4.20997e-05	0.0193002	0.149959	0.897592
Phe_415_11	Pulmonary embolism and infarction, acute	0.427833	0.513054	0	1	0.139275	0.0340718	4.35674e-05	0.0352033	0.155419	0.820808
Phe_415_2	Chronic pulmonary heart disease	1.35236	0.244867	26.055	1	0.431068	0.0448401	7.01535e-22	0.662058	0.193504	0.000622939
Phe_416	Cardiomegaly	3.06083	0.0802005	67.3292	1	0.552022	0.0527924	1.36857e-25	0.305932	0.130379	0.0189517
Phe_418	Nonspecific chest pain	1.27183	0.259424	21.3731	1	0.273868	0.0221886	5.33135e-35	0.157514	0.100759	0.117989
Phe_418_1	Precordial pain	1.09218	0.295989	8.44006	1	0.225432	0.0848362	0.00787796	-0.208053	0.406019	0.608357
Phe_420	Carditis	0.230986	0.630794	0	1	0.39925	0.0695869	9.61209e-09	0.65616	0.53	0.215702
Phe_420_2	Pericarditis	0.267413	0.605072	0	1	0.337502	0.081828	3.71497e-05	0.164157	0.325071	0.613569
Phe_425	Cardiomyopathy	0.101496	0.750042	0	1	0.453924	0.0379491	5.65991e-33	0.500729	0.141927	0.000418616
Phe_425_1	Primary/intrinsic cardiomyopathies	0.0494499	0.824023	0	1	0.453733	0.0394123	1.14146e-30	0.486934	0.144005	0.000721239
Phe_425_2	Secondary/extrinsic cardiomyopathies	0.316387	0.573787	0	1	0.714694	0.120727	3.22142e-09	0.504225	0.354166	0.154534
Phe_426	Cardiac conduction disorders	0.0314262	0.859293	0	1	0.558076	0.0441085	1.08565e-36	0.53463	0.124687	1.80479e-05
Phe_426_2	Atrioventricular [AV] block	1.94113	0.163546	48.4835	1	0.425437	0.0540841	3.65542e-15	0.170927	0.174485	0.32728
Phe_426_21	First degree AV block	6.24471	0.0124565	83.9864	1	0.322779	0.0557594	7.09028e-09	-0.13021	0.172483	0.450301
Phe_426_23	Second degree AV block	0.0925991	0.760899	0	1	0.158293	0.0630646	0.0120724	0.211942	0.164634	0.197972
Phe_426_3	Bundle branch block	0.152658	0.696008	0	1	0.182813	0.0463024	7.8726e-05	0.0901191	0.23268	0.698527
Phe_426_31	Right bundle branch block	0.239815	0.62434	0	1	0.125228	0.050129	0.0124857	0.224855	0.197169	0.254112
Phe_426_7	Abnormal electrocardiogram [ECG] [EKG]	0.0634569	0.801113	0	1	0.522784	0.0521816	1.26329e-23	0.565719	0.162253	0.000489128
Phe_426_9	Cardiac pacemaker/device in situ	0.406417	0.523794	0	1	0.54205	0.0477418	7.10354e-30	0.662655	0.18306	0.00029473
Phe_426_91	Cardiac pacemaker in situ	1.83626	0.17539	45.5416	1	0.52109	0.0554559	5.64213e-21	0.95155	0.312784	0.00234857
Phe_426_92	Cardiac defibrillator in situ	0.843581	0.358375	0	1	0.345085	0.0369704	1.01867e-20	0.495312	0.15933	0.00187897
Phe_427_1	Paroxysmal tachycardia, unspecified	0.178302	0.672836	0	1	0.570869	0.0485183	5.83793e-32	0.655528	0.194531	0.000752257
Phe_427_11	Paroxysmal supraventricular tachycardia	0.321384	0.570777	0	1	0.513111	0.0602279	1.60266e-17	0.624011	0.186121	0.000800211
Phe_427_12	Paroxysmal ventricular tachycardia	0.153848	0.694885	0	1	0.487042	0.048564	1.13804e-23	0.568896	0.202956	0.00506228
Phe_427_3	Other specified cardiac dysrhythmias	0.572165	0.4494	0	1	0.465223	0.0441825	6.31137e-26	0.348396	0.147993	0.0185658
Phe_427_4	Cardiac arrest and ventricular	0.114372	0.735221	0	1	0.409611	0.0699011	4.63235e-09	0.340668	0.191502	0.0752516
Phe_427_42	Cardiac arrest	0.00156977	0.968396	0	1	0.292787	0.0741796	7.91371e-05	0.283806	0.214189	0.185162
Phe_427_5	Arrhythmia (cardiac) NOS	1.05108	0.305259	4.8595	1	0.651979	0.0571989	4.25627e-30	0.458333	0.180013	0.0108928
Phe_427_7	Tachycardia NOS	4.43291	0.0352524	77.4414	1	0.196762	0.0429696	4.66969e-06	0.580301	0.177025	0.00104515
Phe_427_9	Palpitations	0.0374363	0.84658	0	1	0.394858	0.0414832	1.7569e-21	0.359995	0.175349	0.040071
Phe_428	Congestive heart failure; nonhypertensive	0.0131341	0.908759	0	1	0.567424	0.0372517	2.16403e-52	0.553457	0.116034	1.84424e-06
Phe_428_1	Congestive heart failure (CHF) NOS	0.00569896	0.939824	0	1	0.557222	0.0373332	2.24416e-50	0.566908	0.122759	3.87371e-06
Phe_428_2	Heart failure NOS	0.21054	0.646344	0	1	0.589228	0.063268	1.2403e-20	0.678035	0.182912	0.000209821
Phe_428_3	Heart failure with reduced EF [Systolic or combined heart failure]	0.0802945	0.776899	0	1	0.499903	0.0354447	3.60172e-45	0.533915	0.114679	3.22835e-06
Phe_428_4	Heart failure with preserved EF [Diastolic heart failure]	0.954559	0.328562	0	1	0.515861	0.0382274	1.68409e-41	0.67411	0.157396	1.84488e-05
Phe_429	Ill-defined descriptions and complications of heart disease	0.0559024	0.813094	0	1	0.325672	0.0422954	1.3612e-14	0.267691	0.241556	0.267779
Phe_429_1	Heart transplant/surgery	0.204272	0.651294	0	1	0.46447	0.115754	6.00636e-05	0.617457	0.318084	0.0522371
Phe_429_2	Abnormal function study of cardiovascular system	2.27576	0.131411	56.0586	1	0.371586	0.0616613	1.67824e-09	0.985102	0.401988	0.0142628
Phe_429_3	Symptoms involving cardiovascular system	4.71371	0.0299231	78.7853	1	0.107003	0.0560748	0.0563632	-0.793633	0.41102	0.0534973
Phe_430_2	Intracerebral hemorrhage	0.480345	0.488266	0	1	0.208117	0.167488	0.214025	0.0200811	0.213439	0.925043
Phe_433	Cerebrovascular disease	0.255244	0.613407	0	1	0.259284	0.0265697	1.6942e-22	0.319183	0.115546	0.00573786
Phe_433_1	Occlusion and stenosis of precerebral arteries	0.380631	0.537266	0	1	0.139908	0.0249221	1.97926e-08	0.0439606	0.153508	0.774592
Phe_433_2	Occlusion of cerebral arteries	0.0229957	0.879468	0	1	0.329236	0.0391976	4.48852e-17	0.352049	0.145246	0.0153581
Phe_433_21	Cerebral artery occlusion, with cerebral infarction	0.00428824	0.947788	0	1	0.324692	0.0399155	4.13686e-16	0.314697	0.147327	0.032676
Phe_433_3	Cerebral ischemia	3.37662	0.0661277	70.3846	1	0.274461	0.030716	4.05608e-19	0.52916	0.135161	9.03928e-05
Phe_433_31	Transient cerebral ischemia	4.20659	0.0402672	76.2278	1	0.272614	0.0308256	9.25514e-19	0.582636	0.14798	8.24186e-05
Phe_433_6	Acute, but ill-defined cerebrovascular disease	1.19206	0.274915	16.1114	1	0.300373	0.0438895	7.70962e-12	0.118459	0.160732	0.461123
Phe_433_8	Late effects of cerebrovascular disease	0.336407	0.561911	0	1	0.291848	0.0398999	2.58355e-13	0.416198	0.21065	0.0481791
Phe_440	Atherosclerosis	0.470381	0.492812	0	1	0.258793	0.0286054	1.46979e-19	0.178377	0.113708	0.116711
Phe_440_2	Atherosclerosis of the extremities	0.0688975	0.792949	0	1	0.214221	0.0297105	5.58431e-13	0.182553	0.116932	0.118478
Phe_440_21	Atherosclerosis of native arteries of the extremities with ulceration or gangrene	0.143719	0.704611	0	1	0.370368	0.0706376	1.57798e-07	0.286807	0.208794	0.169555
Phe_440_22	Atherosclerosis of native arteries of the extremities with intermittent claudication	2.97992	0.0843032	66.4421	1	0.16122	0.0305508	1.31224e-07	-0.0446387	0.115273	0.698575
Phe_442	Other aneurysm	0.531059	0.466162	0	1	0.231579	0.0270124	1.00765e-17	0.143031	0.118469	0.227306
Phe_442_1	Aortic aneurysm	2.93085	0.0869019	65.8802	1	0.206447	0.0262191	3.43754e-15	-0.00554462	0.121021	0.963457
Phe_442_11	Abdominal aortic aneurysm	5.76535	0.0163452	82.655	1	0.172194	0.0265721	9.156e-11	-0.129992	0.123015	0.290642
Phe_443	Peripheral vascular disease	0.557235	0.455376	0	1	0.240197	0.0238765	8.29948e-24	0.323482	0.108985	0.00299615
Phe_443_8	Other specified peripheral vascular disease	0.0307238	0.860858	0	1	0.269966	0.0642888	2.67779e-05	0.305604	0.19289	0.113116
Phe_443_9	Peripheral vascular disease, unspecified	0.131644	0.716734	0	1	0.251026	0.0240782	1.89826e-25	0.293196	0.113705	0.00992111
Phe_444	Arterial embolism and thrombosis	1.68279	0.194554	40.575	1	0.176279	0.0550254	0.00135722	-0.0516406	0.166859	0.756952
Phe_450	Noninfectious disorders of lymphatic channels	0.591085	0.442	0	1	0.311776	0.0457345	9.2913e-12	0.504981	0.247104	0.0409932
Phe_451	Phlebitis and thrombophlebitis	0.262767	0.608226	0	1	0.190098	0.0533637	0.000367608	0.291133	0.189738	0.124933
Phe_452	Other venous embolism and thrombosis	0.584844	0.44442	0	1	0.172834	0.0261961	4.17604e-11	0.274358	0.130145	0.035022
Phe_452_2	Deep vein thrombosis [DVT]	4.4768	0.0343581	77.6626	1	0.136362	0.0282198	1.3508e-06	0.468782	0.154555	0.00242047
Phe_454	Varicose veins	1.74659	0.186306	42.7455	1	0.203878	0.0302835	1.66991e-11	0.0113439	0.142502	0.936551
Phe_454_1	Varicose veins of lower extremity	4.11319	0.0425499	75.688	1	0.251201	0.0338699	1.20132e-13	-0.0581694	0.148734	0.695726
Phe_454_11	Varicose veins of lower extremity, symptomtic	1.34988	0.245299	25.9193	1	0.266858	0.0354469	5.13678e-14	0.0230003	0.206874	0.911473
Phe_455	Hemorrhoids	0.0800916	0.777173	0	1	0.104689	0.0331359	0.00158098	0.0635694	0.141469	0.653178
Phe_456	Chronic venous insufficiency [CVI]	2.18984	0.138923	54.3346	1	0.292309	0.0291393	1.10917e-23	0.599959	0.205846	0.00356143
Phe_458	Hypotension	0.456975	0.499041	0	1	0.400307	0.0343079	1.85644e-31	0.308546	0.131333	0.0188069
Phe_458_1	Orthostatic hypotension	2.80872	0.0937534	64.3965	1	0.291171	0.0401597	4.15809e-13	0.0569573	0.133857	0.670467
Phe_458_9	Hypotension NOS	0.216223	0.641933	0	1	0.375658	0.0371805	5.32445e-24	0.312714	0.130157	0.0162793
Phe_459	Other disorders of circulatory system	0.00798255	0.928808	0	1	0.490372	0.051086	8.07525e-22	0.449648	0.452941	0.320842
Phe_459_7	Blood vessel replaced	0.00297455	0.956505	0	1	0.175057	0.0675644	0.00957059	0.192746	0.317219	0.543444
Phe_459_9	Circulatory disease NEC	1.44751	0.228928	30.9159	1	0.654072	0.0688366	2.06275e-21	0.153188	0.410588	0.709078
Phe_793_2	Nonspecific abnormal findings on radiologic imaging of heart and coronary circulation	2.90856	0.0881103	65.6188	1	0.312322	0.0781384	6.4141e-05	-0.0442132	0.193904	0.819634

## Sheet: figure5
Group	Exposure	BETA	SE	Estimate	LowerCI	UpperCI	Pvalue	Pvalue_adj
Lipids	Apolipoprotein A-I	-0.0564999	0.0169162	0.945067	0.914246	0.976926	0.000938479	0.0356622
Lipids	HDLC	-0.0345714	0.0150604	0.966019	0.937921	0.99496	0.0222123	0.844068
Lipids	Apolipoprotein B	0.0785596	0.0160563	1.08173	1.04822	1.11631	2.04851e-06	7.78432e-05
Lipids	LDLC	0.109678	0.0188321	1.11592	1.07548	1.15788	2.71632e-08	1.0322e-06
Lipids	Triglycerides	-0.0277872	0.0157358	0.972595	0.943056	1.00306	0.0783647	1
Glycemic	Type 2 diabetes	0.0585289	0.0102763	1.06028	1.03913	1.08185	2.37139e-08	9.01128e-07
Glycemic	Fasting glucose	-0.054029	0.0386241	0.947405	0.878331	1.02191	0.167185	1
Glycemic	Fasting insulin	-0.137861	0.0835982	0.87122	0.73955	1.02633	0.11216	1
Glycemic	Hemoglobin A1c	-0.0233586	0.0648077	0.976912	0.86038	1.10923	0.719813	1
Adiposity	Body mass index	0.496697	0.0201822	1.64328	1.57955	1.70959	8.66602e-73	3.29309e-71
Adiposity	Waist-to-hip ratio	0.166933	0.0237434	1.18168	1.12794	1.23797	7.13508e-12	2.71133e-10
Adiposity	Visceral adiposity	0.481589	0.0205392	1.61864	1.55478	1.68513	1.88671e-67	7.16949e-66
Adiposity	Childhood BMI	0.228236	0.0350301	1.25638	1.17301	1.34567	6.762e-05	0.00256956
Other metabolic	Systolic blood pressure	0.285914	0.0279023	1.33098	1.26014	1.40579	4.14233e-20	1.57408e-18
Other metabolic	Diastolic blood pressure	0.329118	0.0419875	1.38974	1.27995	1.50895	1.73345e-13	6.58713e-12
Other metabolic	Thyroid-stimulating hormone	-0.129079	0.0138711	0.878905	0.855331	0.903128	9.19524e-12	3.49419e-10
Other metabolic	eGFR	0.0105837	0.165056	1.01064	0.731304	1.39667	0.948931	1
Lifestyle	Smoking initiation	0.196948	0.0195393	1.21768	1.17193	1.26522	1.31606e-20	5.00103e-19
Lifestyle	Cigarettes per day	0.0662896	0.0354883	1.06854	0.996738	1.14551	0.082845	1
Lifestyle	Lifetime smoking index	0.276091	0.0437084	1.31797	1.20976	1.43585	5.95728e-09	2.26377e-07
Lifestyle	Alcohol consumption	0.230374	0.0657333	1.25907	1.10687	1.4322	0.000801732	0.0304658
Lifestyle	Coffee consumption	0.0926988	0.0644914	1.09713	0.966857	1.24496	0.200644	1
Lifestyle	MVPA	-0.191363	0.0576156	0.825833	0.737647	0.924561	0.00681465	0.258957
Lifestyle	Leisure screen time	0.0882293	0.0236026	1.09224	1.04286	1.14395	0.000293713	0.0111611
Sleep	Sleep duration	-0.166876	0.0554822	0.846305	0.759101	0.943527	0.003779	0.143602
Sleep	Short sleep	0.122571	0.0502108	1.1304	1.02445	1.2473	0.0246017	0.934863
Sleep	Long sleep	-0.0104228	0.037126	0.989631	0.920176	1.06433	0.797157	1
Sleep	Insomnia	0.0535062	0.0115504	1.05496	1.03135	1.07912	6.65491e-06	0.000252887
Vitamin	Homocysteine	-0.00488062	0.0193383	0.995131	0.958119	1.03357	0.805858	1
Vitamin	Vitamin B9	0.0139118	0.0379381	1.01401	0.941344	1.09228	0.713845	1
Vitamin	Vitamin B12	0.00120436	0.0143804	1.00121	0.973379	1.02983	0.93476	1
Vitamin	Vitamin C	0.0427	0.0266067	1.04362	0.990595	1.09949	0.152559	1
Vitamin	25-hydroxy vitamin D	0.00794155	0.019306	1.00797	0.970544	1.04685	0.7019	1
Mineral	Calcium	0.0870125	0.0329411	1.09091	1.0227	1.16367	0.0384654	1
Mineral	Iron	0.034648	0.0239649	1.03526	0.987753	1.08504	0.221765	1
Mineral	Magnesium	-0.02231	0.028326	0.977937	0.925123	1.03377	0.430922	1
Mineral	Zinc	0.0188878	0.0134167	1.01907	0.992618	1.04622	0.159196	1

## Sheet: figure6a
probeID	Gene	b_SMR	se_SMR	p_SMR	p_HEIDI	padj	padj_heidi	log_p_SMR	Significance
A2RU67	KIAA1467	-0.00688205	0.0237077	0.771596	0.44566	1	1	0.11261	Not significant
A6NDG6	PGP	-0.00482484	0.0209787	0.818101	0.000536535	1	1	0.0871929	Not significant
A6NGN9	IGLON5	-0.0820313	0.0402204	0.041396	0.0571799	1	1	1.38304	Not significant
A6NH11	GLTPD2	-0.0041301	0.024265	0.864847	0.24774	1	1	0.0630609	Not significant
A8K2U0	A2ML1	-0.0258621	0.0185011	0.162153	0.599964	1	1	0.790074	Not significant
O00151	PDLIM1	-0.13341	0.0834774	0.110008	0.490123	1	1	0.958576	Not significant
O00189	AP4M1	-0.064877	0.0880235	0.461097	0.101965	1	1	0.336207	Not significant
O00330	PDHX	-0.0282276	0.0584688	0.629252	0.752259	1	1	0.201176	Not significant
O00462	MANBA	0.0762655	0.00840086	1.10296e-19	3.45083e-08	3.14012e-16	9.82453e-05	18.9574	Significant & padj_heidi < 0.05
O00469	PLOD2	-0.167676	0.0853151	0.0493707	0.5	1	1	1.30653	Not significant
O00478	BTN3A3	0.000956938	0.00582863	0.86959	0.016734	1	1	0.0606853	Not significant
O00481	BTN3A1	0.13715	0.107982	0.20404	0.0132615	1	1	0.690285	Not significant
O00499	BIN1	-0.0107198	0.0306356	0.726405	0.0706374	1	1	0.138821	Not significant
O00560	SDCBP	0.0129771	0.194925	0.94692	0.683619	1	1	0.0236867	Not significant
O00587	MFNG	0.00543568	0.0235559	0.817504	0.073294	1	1	0.08751	Not significant
O00602	FCN1	0.0168142	0.0126928	0.185271	0.8987	1	1	0.732193	Not significant
O00746	NME4	0.150154	0.0257089	5.20332e-09	0.00255886	1.48139e-05	1	8.28372	Significant & padj_heidi > 0.05
O00757	FBP2	-0.265931	0.0416799	1.76731e-10	0.00273149	5.03154e-07	1	9.75269	Significant & padj_heidi > 0.05
O00762	UBE2C	-0.00600601	0.0292816	0.837484	0.293214	1	1	0.0770233	Not significant
O00764	PDXK	0.00922125	0.0230861	0.689577	0.136088	1	1	0.161417	Not significant
O14556	GAPDHS	-0.267399	0.182692	0.143287	0.885986	1	1	0.843793	Not significant
O14610	GNGT2	-0.0119171	0.104678	0.909361	0.365163	1	1	0.0412639	Not significant
O14641	DVL2	-0.0801514	0.107465	0.455765	0.638512	1	1	0.341259	Not significant
O14810	CPLX1	-0.102113	0.07188	0.155433	0.083136	1	1	0.808456	Not significant
O14907	TAX1BP3	0.0112233	0.0471492	0.811851	0.679469	1	1	0.0905237	Not significant
O14931	NCR3	0.0076365	0.0316946	0.809601	0.00121712	1	1	0.0917287	Not significant
O15041	SEMA3E	0	0.00568613	1	0.0845736	1	1	0	Not significant
O15068	MCF2L	-0.0167544	0.0182019	0.357325	0.780313	1	1	0.446937	Not significant
O15075	DCLK1	0.0340386	0.0212153	0.108618	0.1153	1	1	0.964099	Not significant
O15079	SNPH	0.0299625	0.0675351	0.657289	0.277853	1	1	0.182244	Not significant
O15143	ARPC1B	0.0383868	0.0458362	0.402325	0.192123	1	1	0.395423	Not significant
O15146	MUSK	-0.0810398	0.0619812	0.191047	0.0245537	1	1	0.718861	Not significant
O15205	UBD	-0.152778	0.088538	0.0844264	0.152047	1	1	1.07352	Not significant
O15263	DEFB4A	0.221922	0.147749	0.133092	0.731193	1	1	0.875849	Not significant
O15296	ALOX15B	-0.056526	0.0754701	0.453866	0.480701	1	1	0.343072	Not significant
O15382	BCAT2	0.00853659	0.029882	0.775126	0.56937	1	1	0.110628	Not significant
O15533	TAPBP	-0.0115353	0.00945032	0.222228	0.689322	1	1	0.653201	Not significant
O43300	LRRTM2	-0.162954	0.0522401	0.00181262	0.0593129	1	1	2.74169	Not significant
O43353	RIPK2	-0.0402844	0.0642289	0.530528	0.203456	1	1	0.275291	Not significant
O43447	PPIH	-0.00136347	0.0245427	0.955696	0.610157	1	1	0.0196801	Not significant
O43488	AKR7A2	-0.0482166	0.0252501	0.0561893	2.94791e-06	1	0.00839271	1.25035	Not significant
O43524	FOXO3	-0.0100167	0.0801518	0.900546	0.277127	1	1	0.0454941	Not significant
O43555	GNRH2	-0.0306779	0.025778	0.234015	0.0899343	1	1	0.630756	Not significant
O43633	CHMP2A	0.561163	0.697235	0.420912	0.25993	1	1	0.375809	Not significant
O43708	GSTZ1	0.00755274	0.00347264	0.0296357	0.182853	1	1	1.52818	Not significant
O43813	LANCL1	0.0338001	0.0215994	0.117614	0.87003	1	1	0.92954	Not significant
O43819	SCO2	-0.0212899	0.0426198	0.617405	0.427241	1	1	0.20943	Not significant
O43897	TLL1	0.0136519	0.0717006	0.848995	0.385949	1	1	0.0710949	Not significant
O60256	PRPSAP2	-0.0847458	0.0688079	0.218088	0.326678	1	1	0.661369	Not significant
O60486	PLXNC1	0.0158544	0.00758723	0.0366526	0.764073	1	1	1.4359	Not significant
O60507	TPST1	0.0108859	0.0157698	0.490005	0.0316721	1	1	0.309799	Not significant
O60551	NMT2	-0.0820106	0.0644473	0.203188	0.81345	1	1	0.692102	Not significant
O60565	GREM1	0.0324165	0.0157457	0.039518	5.61328e-05	1	0.15981	1.40321	Not significant
O60568	PLOD3	0.0418306	0.0342025	0.221319	0.938281	1	1	0.654982	Not significant
O60603	TLR2	-0.123716	0.0957714	0.196432	0.847549	1	1	0.706787	Not significant
O60667	FAIM3	0.0447667	0.0385993	0.246139	0.000207625	1	0.591109	0.60882	Not significant
O60671	RAD1	-0.0370241	0.0759985	0.626139	0.77172	1	1	0.203329	Not significant
O60684	KPNA6	0.100279	0.070377	0.154193	0.563556	1	1	0.811935	Not significant
O60701	UGDH	0	0.0125979	1	0.467552	1	1	0	Not significant
O60704	TPST2	0.0555928	0.0263169	0.0346492	0.895362	1	1	1.46031	Not significant
O60909	B4GALT2	-0.0274995	0.0171572	0.108978	0.0934306	1	1	0.96266	Not significant
O75022	LILRB3	-0.0159696	0.00741636	0.0312958	0.221502	1	1	1.50451	Not significant
O75063	FAM20B	-0.0907563	0.107422	0.398192	0.0342141	1	1	0.399908	Not significant
O75096	LRP4	0.00578313	0.009639	0.548524	3.67065e-06	1	0.0104503	0.260804	Not significant
O75106	AOC2	0.118724	0.0752927	0.114834	0.511261	1	1	0.939931	Not significant
O75381	PEX14	-0.341847	0.0841758	4.88414e-05	0.0143269	0.139051	1	4.31121	Not significant
O75382	TRIM3	0.0646552	0.0383929	0.0921738	0.127841	1	1	1.03539	Not significant
O75436	VPS26A	-0.0396524	0.024528	0.105962	0.00229075	1	1	0.974851	Not significant
O75462	CRLF1	0.0234848	0.0182022	0.196974	0.00250791	1	1	0.705592	Not significant
O75473	LGR5	-0.0665236	0.0728519	0.361171	0.0873167	1	1	0.442287	Not significant
O75503	CLN5	0.0325581	0.0413604	0.431176	0.433073	1	1	0.365346	Not significant
O75636	FCN3	0.00455421	0.0120869	0.70633	0.260778	1	1	0.150992	Not significant
O75771	RAD51L3	-0.0656716	0.0813442	0.419476	0.00740359	1	1	0.377292	Not significant
O75828	CBR3	0.0221402	0.0105511	0.0358723	0.020476	1	1	1.44524	Not significant
O75874	IDH1	0.0103564	0.014935	0.48804	0.0323311	1	1	0.311545	Not significant
O75882	ATRN	-0.0255451	0.00808823	0.00158691	0.133111	1	1	2.79945	Not significant
O75962	TRIO	0.250569	0.0993262	0.011646	0.374559	1	1	1.93382	Not significant
O75973	C1QL1	0.0227723	0.0188342	0.226627	0.00148803	1	1	0.644689	Not significant
O76003	GLRX3	-0.0644753	0.0522711	0.217397	0.278329	1	1	0.662746	Not significant
O94766	B3GAT3	0.0010985	0.017576	0.950165	5.21877e-05	1	0.148578	0.0222011	Not significant
O94923	GLCE	-0.0187369	0.00743311	0.0117111	0.00456112	1	1	1.9314	Not significant
O94929	ABLIM3	0.0161409	0.0411015	0.694536	0.111061	1	1	0.158305	Not significant
O94933	SLITRK3	-0.0114827	0.0116861	0.325809	0.125567	1	1	0.487037	Not significant
O94973	AP2A2	0.163498	0.0763875	0.0323243	0.175456	1	1	1.49047	Not significant
O94985	CLSTN1	0.00432405	0.00767334	0.573084	2.02453e-06	1	0.00576383	0.241782	Not significant
O94991	SLITRK5	0.00516605	0.0317363	0.870691	0.19603	1	1	0.0601358	Not significant
O95149	SNUPN	0.0480579	0.0285152	0.0919222	0.0783162	1	1	1.03658	Not significant
O95150	TNFSF15	-0.051532	0.081218	0.525761	0.57588	1	1	0.279212	Not significant
O95154	AKR7A3	0.0198675	0.0331207	0.548605	0.726538	1	1	0.260741	Not significant
O95185	UNC5C	-0.0238949	0.0281016	0.395157	0.0484341	1	1	0.403231	Not significant
O95236	APOL3	0.0073051	0.00593585	0.218445	0.306453	1	1	0.660658	Not significant
O95238	SPDEF	-0.255319	0.0685862	0.000197182	0.591448	0.561376	1	3.70513	Not significant
O95256	IL18RAP	-0.0355828	0.0504439	0.480565	0.394814	1	1	0.318248	Not significant
O95336	PGLS	-0.066475	0.0450257	0.139842	0.55119	1	1	0.854362	Not significant
O95460	MATN4	-0.0116326	0.0176547	0.509963	0.106474	1	1	0.292461	Not significant
O95461	LARGE	-0.0247788	0.0310299	0.424555	0.00013377	1	0.380843	0.372066	Not significant
O95479	H6PD	-0.0025974	0.00887452	0.769766	0.0132874	1	1	0.113641	Not significant
O95619	YEATS4	-0.122622	0.0828885	0.139045	0.111495	1	1	0.856844	Not significant
O95631	NTN1	0.0038249	0.0125374	0.760306	0.144737	1	1	0.119012	Not significant
O95749	GGPS1	0.111801	0.0476744	0.019022	0.359712	1	1	1.72074	Not significant
O95861	BPNT1	-0.116103	0.141833	0.413022	0.5	1	1	0.384027	Not significant
O95866	G6B	-0.23589	0.137552	0.0863612	0.0893336	1	1	1.06368	Not significant
O95868	LY6G6D	-0.420719	0.119289	0.00042048	0.0760891	1	1	3.37625	Not significant
O95881	TXNDC12	-0.101088	0.0475996	0.0336945	3.13042e-08	1	8.9123e-05	1.47244	Not significant
O95897	OLFM2	0.00524476	0.00667536	0.43205	0.0993268	1	1	0.364466	Not significant
O95999	BCL10	0.0763766	0.0737439	0.300342	0.501716	1	1	0.522383	Not significant
O96013	PAK4	0.131356	0.08806	0.135787	0.528324	1	1	0.867141	Not significant
P00167	CYB5A	-0.0946746	0.046329	0.0410002	0.749884	1	1	1.38721	Not significant
P00326	ADH1C	-0.0516028	0.0306699	0.0924677	0.218253	1	1	1.03401	Not significant
P00338	LDHA	0.0410903	0.073346	0.575326	0.499879	1	1	0.240086	Not significant
P00352	ALDH1A1	-0.0357488	0.0426388	0.4018	0.981218	1	1	0.39599	Not significant
P00450	CP	0.0512893	0.0779241	0.510413	0.963822	1	1	0.292079	Not significant
P00491	PNP	-0.0138568	0.0283047	0.624447	0.515194	1	1	0.204505	Not significant
P00568	AK1	0.148087	0.0912091	0.104463	0.449666	1	1	0.981039	Not significant
P00738	HP	-0.0118887	0.00662073	0.0725462	0.0294359	1	1	1.13939	Not significant
P01023	A2M	-0.0120254	0.0407442	0.767884	0.713368	1	1	0.114704	Not significant
P01024	C3	-0.0111789	0.0559114	0.841528	0.766496	1	1	0.0749312	Not significant
P01031	C5	0.0827957	0.0316961	0.0089968	0.123224	1	1	2.04591	Not significant
P01036	CST4	-0.0228216	0.0140807	0.105068	0.875737	1	1	0.97853	Not significant
P01042	KNG1	0.0207297	0.0110634	0.0609704	0.136108	1	1	1.21488	Not significant
P01160	NPPA	-0.00612557	0.0612621	0.920353	0.587176	1	1	0.0360458	Not significant
P01906	HLA-DQA2	-0.0359542	0.0213666	0.0924271	0.417695	1	1	1.0342	Not significant
P02655	APOC2	0.0294906	0.0550447	0.592126	0.418096	1	1	0.227586	Not significant
P02656	APOC3	-0.0625284	0.0322662	0.0526365	0.178041	1	1	1.27871	Not significant
P02679	FGG	-0.0633843	0.02859	0.0266228	0.602063	1	1	1.57475	Not significant
P02741	CRP	0.00425015	0.0248948	0.86444	0.302619	1	1	0.063265	Not significant
P02747	C1QC	-0.0142221	0.0109347	0.193382	0.089149	1	1	0.713584	Not significant
P02753	RBP4	0.0353466	0.0194621	0.0693425	0.5	1	1	1.159	Not significant
P02760	AMBP	0.0532491	0.0399576	0.18265	0.170944	1	1	0.73838	Not significant
P02768	ALB	0.0189215	0.13224	0.886224	0.5	1	1	0.0524566	Not significant
P02788	LTF	0.0216961	0.0212643	0.307585	0.943962	1	1	0.512035	Not significant
P02792	FTL	0.0060423	0.0842178	0.942804	0.619589	1	1	0.0255786	Not significant
P03973	SLPI	-0.00834106	0.0380034	0.826275	0.0469795	1	1	0.0828755	Not significant
P04003	C4BPA	0.00670595	0.0121936	0.582348	0.00659197	1	1	0.234818	Not significant
P04004	VTN	0.00537132	0.003036	0.0768588	0.709577	1	1	1.11431	Not significant
P04083	ANXA1	-0.0243685	0.0300708	0.417727	0.43524	1	1	0.379108	Not significant
P04114	APOB	-0.0482456	0.0649223	0.457404	0.0178626	1	1	0.339701	Not significant
P04264	KRT1	-0.038961	0.0871281	0.654752	0.295636	1	1	0.183923	Not significant
P04406	GAPDH	0.0607187	0.0774577	0.433102	0.0278304	1	1	0.36341	Not significant
P04424	ASL	-0.0420268	0.0470641	0.371873	0.262352	1	1	0.429605	Not significant
P04745	AMY1A	-0.000106428	0.0105364	0.991941	0.609873	1	1	0.00351429	Not significant
P04843	RPN1	-0.025641	0.0352941	0.467535	0.281079	1	1	0.330186	Not significant
P05019	IGF1	-0.0797546	0.0811211	0.325531	0.674769	1	1	0.487407	Not significant
P05062	ALDOB	0.0646552	0.0994536	0.515625	0.5	1	1	0.287666	Not significant
P05091	ALDH2	-0.0138118	0.0794586	0.862004	0.5	1	1	0.0644906	Not significant
P05161	ISG15	-0.0422764	0.0114225	0.000214621	0.00173396	0.611025	1	3.66833	Not significant
P05162	LGALS2	0.0260996	0.0193592	0.177602	0.0002005	1	0.570824	0.750551	Not significant
P05771	PRKCB	-0.0850144	0.0585255	0.146333	0.611786	1	1	0.834657	Not significant
P06702	S100A9	0.108007	0.0858964	0.208603	0.794489	1	1	0.680679	Not significant
P06703	S100A6	0.169017	0.100211	0.0916788	0.789973	1	1	1.03773	Not significant
P06737	PYGL	-0.0532893	0.0342976	0.120248	0.630771	1	1	0.919922	Not significant
P07195	LDHB	-0.0372671	0.0690047	0.589152	0.302868	1	1	0.229773	Not significant
P07203	GPX1	0.158012	0.126586	0.211937	0.5	1	1	0.673794	Not significant
P07327	ADH1A	0.0654329	0.0274388	0.0170939	0.113341	1	1	1.76716	Not significant
P07360	C8G	-0.0180606	0.00774409	0.0196911	0.614875	1	1	1.70573	Not significant
P07477	PRSS1	0.0255418	0.06742	0.704802	0.858391	1	1	0.151933	Not significant
P07686	HEXB	0.00956234	0.0150825	0.526078	0.0372059	1	1	0.27895	Not significant
P07738	BPGM	0.0186335	0.0808056	0.817628	0.979758	1	1	0.0874443	Not significant
P07864	LDHC	-0.00966851	0.0828901	0.907143	0.473776	1	1	0.0423241	Not significant
P07954	FH	0.0370651	0.0356445	0.298407	0.00056006	1	1	0.52519	Not significant
P07988	SFTPB	0.00379459	0.00986613	0.700528	0.648229	1	1	0.154574	Not significant
P07996	THBS1	-0.0142405	0.0854779	0.867686	0.35576	1	1	0.0616375	Not significant
P08237	PFKM	-0.0461894	0.0309278	0.135317	0.233074	1	1	0.868648	Not significant
P08246	ELANE	0.0204756	0.0149819	0.171723	0.0449973	1	1	0.765171	Not significant
P08253	MMP2	-0.0951338	0.0794632	0.231226	0.5	1	1	0.635963	Not significant
P08476	INHBA	-0.00740741	0.0560894	0.894933	0.223614	1	1	0.0482093	Not significant
P08493	MGP	-0.0174513	0.0162444	0.28269	0.334354	1	1	0.548689	Not significant
P08567	PLEK	-0.124346	0.0683041	0.068686	0.125757	1	1	1.16313	Not significant
P08637	FCGR3A	-0.00116261	0.00325531	0.720985	0.00180672	1	1	0.142074	Not significant
P08670	VIM	-0.0396476	0.058922	0.501022	0.00374742	1	1	0.300143	Not significant
P08949	NMB	-0.085592	0.0268963	0.00146111	0.0328778	1	1	2.83532	Not significant
P09228	CST2	0.000182249	0.00801895	0.981868	0.0884996	1	1	0.00794698	Not significant
P09488	GSTM1	0.00984572	0.0127895	0.441403	0.0890969	1	1	0.355165	Not significant
P09622	DLD	-0.36726	0.196253	0.0612952	0.5	1	1	1.21257	Not significant
P09848	LCT	0.0220412	0.00460061	1.6602e-06	0.173147	0.0047266	1	5.77984	Significant & padj_heidi > 0.05
P09972	ALDOC	-0.0402739	0.0354747	0.256255	0.0732653	1	1	0.591327	Not significant
P0C8F1	PATE4	0.0367816	0.0673466	0.58496	0.140509	1	1	0.232874	Not significant
P0CAP1	MYZAP	-0.0921788	0.0595948	0.121921	0.0060369	1	1	0.91392	Not significant
P0DJI8	SAA1	0.00509452	0.00898286	0.570621	0.0262776	1	1	0.243652	Not significant
P0DJI9	SAA2	0.0063737	0.0112387	0.570633	0.0351116	1	1	0.243643	Not significant
P0DMM9	SULT1A3	0.038835	0.0317702	0.221567	0.00381166	1	1	0.654495	Not significant
P0DMV9	HSPA1B	-0.301003	0.0840749	0.000343359	0.134351	0.977544	1	3.46425	Not significant
P10124	SRGN	-0.00694301	0.0173084	0.688322	0.932268	1	1	0.162209	Not significant
P10153	RNASE2	-0.0153739	0.0286637	0.591714	0.379023	1	1	0.227888	Not significant
P10253	GAA	-0.0118005	0.0176415	0.503556	0.0127532	1	1	0.297952	Not significant
P10696	ALPPL2	-0.170498	0.0810495	0.0354107	0.562322	1	1	1.45087	Not significant
P10720	PF4V1	0.027532	0.0141172	0.0511472	0.150193	1	1	1.29118	Not significant
P10768	ESD	0.00781032	0.0189703	0.68055	0.0576872	1	1	0.16714	Not significant
P10915	HAPLN1	-0.0619308	0.0385526	0.108187	0.0124204	1	1	0.965827	Not significant
P11171	EPB41	0.0357143	0.06852	0.60221	0.179732	1	1	0.220252	Not significant
P11362	FGFR1	0.0288462	0.0417457	0.489567	0.144805	1	1	0.310188	Not significant
P11586	MTHFD1	-0.00453157	0.0661025	0.945345	0.00435362	1	1	0.0244098	Not significant
P11766	ADH5	-0.0951848	0.0259825	0.000248868	0.249792	0.708527	1	3.60403	Not significant
P12109	COL6A1	-0.00332684	0.003408	0.328972	0.504298	1	1	0.482841	Not significant
P12110	COL6A2	-0.0103332	0.0183452	0.573254	0.15529	1	1	0.241653	Not significant
P12259	F5	-0.012359	0.0140606	0.379411	0.000157152	1	0.447413	0.42089	Not significant
P12272	PTHLH	0.0555102	0.0361454	0.1246	0.333383	1	1	0.904483	Not significant
P12273	PIP	0.0120301	0.0100267	0.230216	0.113478	1	1	0.637864	Not significant
P12532	CKMT1A	0.113366	0.0356207	0.00145962	0.0829695	1	1	2.83576	Not significant
P12814	ACTN1	-0.107326	0.192073	0.576312	0.5	1	1	0.239342	Not significant
P12931	SRC	-0.295652	0.135831	0.0295091	0.0163038	1	1	1.53004	Not significant
P13497	BMP1	-0.0243056	0.0567855	0.668634	0.563113	1	1	0.174812	Not significant
P13671	C6	0.0187101	0.0216929	0.388414	0.412634	1	1	0.410706	Not significant
P13716	ALAD	-0.0594439	0.0173828	0.000626893	0.0901225	1	1	3.20281	Not significant
P13804	ETFA	0.0472895	0.0752883	0.52993	0.403582	1	1	0.275781	Not significant
P13942	COL11A2	-0.012252	0.0233446	0.599698	0.0163155	1	1	0.222067	Not significant
P14314	PRKCSH	0.0212014	0.0415591	0.609946	0.0084145	1	1	0.214709	Not significant
P14316	IRF2	-0.160796	0.092952	0.0836508	0.432978	1	1	1.07753	Not significant
P14415	ATP1B2	0.0595897	0.0124807	1.80097e-06	5.3399e-09	0.00512735	1.52027e-05	5.74449	Significant & padj_heidi < 0.05
P14550	AKR1A1	-0.0254375	0.00772646	0.000993839	0.143884	1	1	3.00268	Not significant
P14598	NCF1	0.11885	0.014362	1.28143e-16	3.51531e-06	3.64824e-13	0.0100081	15.8923	Significant & padj_heidi < 0.05
P14618	PKM2	0.257202	0.197241	0.192235	0.651146	1	1	0.716168	Not significant
P14621	ACYP2	-0.0482257	0.0178302	0.00683626	0.177512	1	1	2.16518	Not significant
P14625	HSP90B1	0.00914888	0.00540673	0.0906215	0.0802447	1	1	1.04277	Not significant
P14784	IL2RB	0.00413223	0.0402908	0.918312	0.808605	1	1	0.0370097	Not significant
P15248	IL9	-0.0724299	0.0542478	0.181822	0.187101	1	1	0.740354	Not significant
P15498	VAV1	0.00267142	0.0623339	0.965816	0.0214009	1	1	0.0151056	Not significant
P15516	HTN3	0.0294118	0.0332944	0.377029	0.0710748	1	1	0.423626	Not significant
P15559	NQO1	0.00917112	0.00580506	0.114142	0.046655	1	1	0.942556	Not significant
P15586	GNS	0.100223	0.0843289	0.234647	0.304515	1	1	0.629585	Not significant
P15814	IGLL1	0.00843672	0.0127386	0.507782	0.468771	1	1	0.294322	Not significant
P16083	NQO2	-0.00267523	0.00575178	0.64185	0.0344534	1	1	0.192566	Not significant
P16152	CBR1	-0.0456842	0.0149851	0.00229882	0.588178	1	1	2.6385	Not significant
P16233	PNLIP	0.0438227	0.0959376	0.647827	0.026586	1	1	0.188541	Not significant
P16435	POR	-0.00984456	0.0253946	0.698265	0.0154393	1	1	0.15598	Not significant
P16519	PCSK2	-0.0757021	0.045778	0.0981927	0.185924	1	1	1.00792	Not significant
P16591	FER	0.145669	0.0523997	0.00543649	0.0012813	1	1	2.26468	Not significant
P16619	CCL3L1	0.111111	0.0773798	0.151026	0.908054	1	1	0.820949	Not significant
P16885	PLCG2	0.0584732	0.0311484	0.0604845	0.856525	1	1	1.21836	Not significant
P16930	FAH	-0.00806342	0.00928387	0.385098	0.00085507	1	1	0.414429	Not significant
P17096	HMGA1	-0.427039	0.1213	0.000430729	0.00519449	1	1	3.3658	Not significant
P17213	BPI	-0.0303942	0.00964274	0.00162138	0.0117436	1	1	2.79011	Not significant
P17252	PRKCA	-0.207921	0.052971	8.66649e-05	0.000108282	0.246735	0.308279	4.06216	Not significant
P17535	JUND	0.085676	0.0788082	0.276972	0.0281907	1	1	0.557564	Not significant
P17540	CKMT2	0.090216	0.0841945	0.283936	0.731623	1	1	0.546779	Not significant
P17655	CAPN2	-0.0300858	0.0251344	0.231308	0.146883	1	1	0.63581	Not significant
P17693	HLA-G	-0.549451	0.120053	4.72318e-06	0.0535426	0.0134469	1	5.32577	Significant & padj_heidi > 0.05
P18075	BMP7	-0.105096	0.0750029	0.161149	0.360606	1	1	0.792773	Not significant
P18085	ARF4	0	0.0595238	1	0.515409	1	1	0	Not significant
P18850	ATF6	0.00589102	0.068322	0.931288	0.5	1	1	0.0309159	Not significant
P19174	PLCG1	-0.171898	0.0618084	0.00541671	0.0897534	1	1	2.26626	Not significant
P19224	UGT1A6	0.0155106	0.0172432	0.368377	0.159659	1	1	0.433708	Not significant
P19823	ITIH2	-0.000197531	0.00760494	0.979278	0.153496	1	1	0.00909396	Not significant
P19835	CEL	-0.0193794	0.0232001	0.403539	0.725749	1	1	0.394115	Not significant
P20073	ANXA7	0.238154	0.0676643	0.000432142	0.0062418	1	1	3.36437	Not significant
P20231	TPSB2	0.00188129	0.00376259	0.617076	0.0442916	1	1	0.209662	Not significant
P20366	TAC1	0.00651303	0.0250525	0.794883	0.0141732	1	1	0.099697	Not significant
P20591	MX1	-0.00520674	0.0113328	0.64592	0.577362	1	1	0.189821	Not significant
P20618	PSMB1	-0.025008	0.0125165	0.0457154	0.219998	1	1	1.33994	Not significant
P21217	FUT3	0.0134157	0.00573032	0.0192226	0.589913	1	1	1.71619	Not significant
P21266	GSTM3	-0.00577478	0.0089832	0.520326	0.943237	1	1	0.283724	Not significant
P21291	CSRP1	0.0900409	0.0556095	0.105412	0.44512	1	1	0.977111	Not significant
P21580	TNFAIP3	0.0270541	0.0281092	0.335816	0.561853	1	1	0.473899	Not significant
P21815	IBSP	-0.00529661	0.0402568	0.895324	0.509944	1	1	0.0480198	Not significant
P22234	PAICS	-0.00207684	0.0560753	0.970456	0.26531	1	1	0.0130243	Not significant
P22309	UGT1A1	0.0152809	0.0184361	0.407186	0.13181	1	1	0.390207	Not significant
P22392	NME2	-0.0337684	0.0281649	0.230546	4.69291e-05	1	0.133607	0.637243	Not significant
P22607	FGFR3	0.00809717	0.025452	0.750382	0.000209648	1	0.596868	0.124717	Not significant
P22681	CBL	-0.0184894	0.0318923	0.562088	0.029164	1	1	0.250196	Not significant
P22792	CPN2	-0.0104125	0.0084114	0.215752	0.0242825	1	1	0.666045	Not significant
P23142	FBLN1	0.0421394	0.0260441	0.105662	0.006023	1	1	0.976081	Not significant
P23435	CBLN1	-0.0731497	0.0537925	0.173878	0.864642	1	1	0.759756	Not significant
P23677	ITPKA	0.0293706	0.0560465	0.60025	0.138806	1	1	0.221668	Not significant
P23921	RRM1	0.252727	0.0753254	0.000793246	0.0243155	1	1	3.10059	Not significant
P24298	GPT	-0.321357	0.0892074	0.000315339	0.0726962	0.89777	1	3.50122	Not significant
P24592	IGFBP6	-0.101338	0.0615792	0.0998339	0.855286	1	1	1.00072	Not significant
P24593	IGFBP5	-0.196429	0.0797076	0.0137257	0.029598	1	1	1.86247	Not significant
P24752	ACAT1	-0.167986	0.0431115	9.75762e-05	0.134327	0.277799	1	4.01066	Not significant
P24821	TNC	-0.00548292	0.00455513	0.228714	0.530413	1	1	0.640708	Not significant
P25311	AZGP1	-0.0336417	0.018965	0.0760817	0.758743	1	1	1.11872	Not significant
P25325	MPST	-0.0150693	0.047383	0.750461	0.86762	1	1	0.124672	Not significant
P25440	BRD2	-0.314451	0.0970816	0.00119935	0.304406	1	1	2.92106	Not significant
P26440	IVD	-0.079638	0.0366804	0.0299211	0.000374728	1	1	1.52402	Not significant
P26640	VARS	-0.112933	0.0390633	0.00383996	0.0156807	1	1	2.41567	Not significant
P26885	FKBP2	-0.0117096	0.0843313	0.889567	0.096984	1	1	0.0508215	Not significant
P26992	CNTFR	-0.0129009	0.0220457	0.558421	0.635159	1	1	0.253038	Not significant
P27361	MAPK3	-0.0871923	0.0169521	2.69751e-07	0.0803043	0.000767981	1	6.56904	Significant & padj_heidi > 0.05
P27448	MARK3	-0.0162524	0.0784387	0.835855	0.154536	1	1	0.0778692	Not significant
P27815	PDE4A	-0.0398003	0.0233919	0.0888565	0.0904831	1	1	1.05131	Not significant
P28065	PSMB9	-0.29108	0.111461	0.00901458	0.0216066	1	1	2.04505	Not significant
P28070	PSMB4	-0.0040746	0.00814943	0.617085	0.0158702	1	1	0.209655	Not significant
P28332	ADH6	-0.0922182	0.0251293	0.000242794	0.409704	0.691234	1	3.61476	Not significant
P28676	GCA	0.013398	0.0131737	0.309141	0.0158896	1	1	0.509843	Not significant
P29034	S100A2	0.0980676	0.0596311	0.100058	0.12431	1	1	0.999746	Not significant
P29120	PCSK1	-0.014861	0.00487911	0.00232023	0.016317	1	1	2.63447	Not significant
P29323	EPHB2	-0.0298115	0.0144997	0.0397821	0.000752173	1	1	1.40031	Not significant
P29372	MPG	0.016726	0.0580325	0.77318	0.713394	1	1	0.111719	Not significant
P29373	CRABP2	-0.00578625	0.013956	0.678431	0.0715032	1	1	0.168495	Not significant
P30050	RPL12	-0.188854	0.202797	0.351725	0.0342188	1	1	0.453796	Not significant
P30085	CMPK1	0.014988	0.0527773	0.776421	0.688296	1	1	0.109903	Not significant
P30419	NMT1	0.110629	0.0868423	0.202696	0.0693167	1	1	0.693154	Not significant
P30626	SRI	-0.0237213	0.0363675	0.51423	0.525919	1	1	0.288843	Not significant
P30711	GSTT1	-0.00501294	0.00792384	0.526969	0.0184156	1	1	0.278215	Not significant
P30990	NTS	-0.0836376	0.103613	0.419543	0.295297	1	1	0.377223	Not significant
P31025	LCN1	-0.0687023	0.0583855	0.239314	0.736112	1	1	0.621031	Not significant
P31151	S100A7	-0.0133316	0.00647404	0.0394713	0.126475	1	1	1.40372	Not significant
P31946	YWHAB	0.00607735	0.0237589	0.798111	0.192922	1	1	0.0979367	Not significant
P32019	INPP5B	0.047916	0.0175022	0.00618686	0.0159053	1	1	2.20853	Not significant
P32971	TNFSF8	-0.0240525	0.0299178	0.421425	0.793389	1	1	0.37528	Not significant
P33316	DUT	-0.0198582	0.0809213	0.806146	0.0823718	1	1	0.0935862	Not significant
P34810	CD68	-0.299218	0.16644	0.0722157	0.214948	1	1	1.14137	Not significant
P34897	SHMT2	-0.06505	0.0862042	0.450487	0.262818	1	1	0.346318	Not significant
P34931	HSPA1L	-0.101362	0.0349294	0.00370881	0.00680462	1	1	2.43077	Not significant
P35030	PRSS3	-0.0462736	0.00780959	3.11853e-09	0.0102706	8.87847e-06	1	8.50605	Significant & padj_heidi > 0.05
P35219	CA8	0.00881792	0.00929563	0.342819	0.658442	1	1	0.464934	Not significant
P35236	PTPN7	-0.171071	0.0650703	0.00856317	0.15809	1	1	2.06737	Not significant
P35858	IGFALS	-0.0299816	0.0850917	0.72458	0.634573	1	1	0.139914	Not significant
P35900	KRT20	0.0342466	0.068666	0.617962	0.945727	1	1	0.209038	Not significant
P36405	ARL3	-0.0689076	0.0255008	0.00688871	4.99692e-13	1	1.42262e-09	2.16186	Not significant
P36639	NUDT1	0.023675	0.0385835	0.539477	0.908998	1	1	0.268027	Not significant
P36871	PGM1	0.107945	0.0358632	0.00261329	0.286242	1	1	2.58281	Not significant
P36952	SERPINB5	0.0320856	0.0348367	0.357035	0.873514	1	1	0.447289	Not significant
P37802	TAGLN2	-0.03125	0.0421175	0.458104	0.0664236	1	1	0.339036	Not significant
P39059	COL15A1	0.0965732	0.0242694	6.91435e-05	0.0198405	0.196851	1	4.16025	Not significant
P39656	DDOST	0.0762823	0.076955	0.321559	0.604113	1	1	0.492739	Not significant
P40261	NNMT	-0.079465	0.0717182	0.267854	0.916135	1	1	0.572102	Not significant
P40394	ADH7	0.0122844	0.0146535	0.401847	0.0187127	1	1	0.395939	Not significant
P40763	STAT3	-0.0305592	0.0260594	0.240927	0.0090602	1	1	0.618114	Not significant
P40967	PMEL	-0.00865385	0.0173102	0.617126	0.190867	1	1	0.209626	Not significant
P41159	LEP	-0.045949	0.0952499	0.629518	0.548081	1	1	0.200992	Not significant
P41240	CSK	0.0580022	0.0638574	0.363716	0.0246713	1	1	0.439238	Not significant
P42126	DCI	0.0633766	0.0277644	0.0224505	0.0467232	1	1	1.64877	Not significant
P42127	ASIP	0.00561134	0.0118138	0.6348	0.701377	1	1	0.197363	Not significant
P42226	STAT6	0.0663688	0.0450995	0.141127	0.00871184	1	1	0.85039	Not significant
P42330	AKR1C3	0.033551	0.0588053	0.568309	0.5	1	1	0.245416	Not significant
P42680	TEC	-0.0164835	0.0348202	0.635935	0.000542033	1	1	0.196587	Not significant
P43155	CRAT	-0.00115207	0.0426269	0.978438	0.0639023	1	1	0.00946656	Not significant
P43353	ALDH3B1	-0.000740741	0.0340741	0.982656	0.269199	1	1	0.00759845	Not significant
P43378	PTPN9	0.0156695	0.0627089	0.802682	0.0462328	1	1	0.0954562	Not significant
P43405	SYK	-0.0433412	0.0482393	0.368938	0.0935751	1	1	0.433046	Not significant
P43631	KIR2DS2	-0.0168948	0.019485	0.385905	0.5	1	1	0.413519	Not significant
P45877	PPIC	0.00661939	0.00945678	0.483951	0.0360876	1	1	0.315198	Not significant
P46063	RECQL	-0.0907123	0.0635676	0.153574	0.5	1	1	0.813683	Not significant
P46109	CRKL	0.0278044	0.109366	0.799317	0.815149	1	1	0.0972812	Not significant
P46459	NSF	0.190909	0.0543688	0.000445803	0.00134763	1	1	3.35086	Not significant
P46527	CDKN1B	0.048053	0.0466988	0.30348	0.182236	1	1	0.51787	Not significant
P46695	IER3	-0.157773	0.0436292	0.000298937	0.0579503	0.851074	1	3.52442	Not significant
P46734	MAP2K3	0.0973085	0.0886568	0.272386	0.294212	1	1	0.564816	Not significant
P46783	RPS10	-0.0516129	0.0591975	0.383276	0.0143459	1	1	0.416488	Not significant
P48060	GLIPR1	-0.150175	0.0442325	0.000685993	0.346568	1	1	3.16368	Not significant
P48147	PREP	0.0254357	0.0235915	0.280956	5.49284e-05	1	0.156381	0.551361	Not significant
P48426	PIP4K2A	-0.00481541	0.0361172	0.893935	0.562709	1	1	0.0486943	Not significant
P48594	SERPINB4	0.00575889	0.0276433	0.834973	0.0172696	1	1	0.0783278	Not significant
P48637	GSS	0.0213523	0.0237475	0.368578	0.000151141	1	0.430298	0.43347	Not significant
P48643	CCT5	0.0818713	0.0898342	0.362105	0.111227	1	1	0.441165	Not significant
P48723	HSPA13	-0.0823271	0.0469701	0.0796437	0.629955	1	1	1.09885	Not significant
P48736	PIK3CG	0.00619835	0.0805853	0.93869	0.885681	1	1	0.0274779	Not significant
P49221	TGM4	0.0313112	0.0667193	0.638858	0.520938	1	1	0.194596	Not significant
P49247	RPIA	0.0432069	0.0289289	0.135291	0.0001256	1	0.357585	0.86873	Not significant
P49327	FASN	0.0469055	0.0235922	0.0467919	0.0172089	1	1	1.32983	Not significant
P49407	ARRB1	-0.114286	0.0560853	0.0415788	0.332239	1	1	1.38113	Not significant
P49591	SARS	-0.185104	0.0899701	0.0396487	0.5	1	1	1.40177	Not significant
P49703	ARL4D	-0.00922509	0.0756593	0.902955	0.0402356	1	1	0.0443339	Not significant
P49746	THBS3	-0.0514351	0.0448042	0.250969	0.0110961	1	1	0.60038	Not significant
P49748	ACADVL	0.0414938	0.0811996	0.609344	0.0930063	1	1	0.215137	Not significant
P49773	HINT1	-0.00824742	0.0474299	0.861955	0.00752974	1	1	0.0645156	Not significant
P49863	GZMK	-0.0334495	0.0272439	0.21953	0.150289	1	1	0.658506	Not significant
P49902	NT5C2	0.0698669	0.0205307	0.000666384	0.00236179	1	1	3.17628	Not significant
P49913	CAMP	0.0782243	0.0402525	0.0519753	0.608001	1	1	1.2842	Not significant
P49914	MTHFS	0.0143448	0.0113136	0.204823	0.00927864	1	1	0.688621	Not significant
P49959	MRE11A	0.0190476	0.105811	0.857141	0.938654	1	1	0.0669478	Not significant
P49961	ENTPD1	0.0186593	0.0311166	0.548734	0.693924	1	1	0.260638	Not significant
P50395	GDI2	-0.0531154	0.0421248	0.207343	0.983443	1	1	0.683311	Not significant
P50440	GATM	0.0430701	0.0210972	0.0412004	0.21708	1	1	1.3851	Not significant
P50479	PDLIM4	-0.00733874	0.0251099	0.770084	0.00243563	1	1	0.113462	Not significant
P50897	PPT1	-0.105384	0.0298303	0.00041122	0.127502	1	1	3.38593	Not significant
P51124	GZMM	0.0575626	0.122499	0.638424	0.5	1	1	0.194891	Not significant
P51512	MMP16	-0.0387374	0.0590454	0.511784	0.937989	1	1	0.290913	Not significant
P51693	APLP1	0.905055	0.49481	0.067385	0.0787965	1	1	1.17144	Not significant
P51884	LUM	0.0487115	0.0239305	0.041797	0.496256	1	1	1.37885	Not significant
P51911	CNN1	-0.0215517	0.0341346	0.527795	0.000778797	1	1	0.277535	Not significant
P51946	CCNH	0.00934579	0.0488152	0.848171	0.972847	1	1	0.0715166	Not significant
P52292	KPNA2	0.05	0.0713627	0.483524	0.625907	1	1	0.315582	Not significant
P52306	RAP1GDS1	-0.0444444	0.0818514	0.587137	0.204493	1	1	0.23126	Not significant
P52594	AGFG1	0.107588	0.0463461	0.0202654	0.273683	1	1	1.69324	Not significant
P52789	HK2	-0.115757	0.0865104	0.180874	0.858209	1	1	0.742624	Not significant
P52797	EFNA3	-0.147702	0.0852538	0.0831843	6.5828e-05	1	0.187412	1.07996	Not significant
P52799	EFNB2	0.0537281	0.0618209	0.384797	0.515744	1	1	0.414769	Not significant
P52803	EFNA5	0.0616493	0.028306	0.0294089	0.0288159	1	1	1.53152	Not significant
P52848	NDST1	0.08414	0.0265818	0.00154908	0.00867177	1	1	2.80993	Not significant
P53004	BLVRA	0.00104969	0.0633311	0.986776	0.344029	1	1	0.00578142	Not significant
P53582	METAP1	0.159259	0.0761703	0.0365433	0.0784993	1	1	1.43719	Not significant
P53602	MVD	-0.0159165	0.0943393	0.86602	0.966433	1	1	0.0624719	Not significant
P53778	MAPK12	-0.036591	0.0190409	0.0546427	0.00463075	1	1	1.26247	Not significant
P53805	RCAN1	-0.0675631	0.0987204	0.49373	0.506892	1	1	0.306511	Not significant
P53999	SUB1	-0.181957	0.0904119	0.0441634	0.361117	1	1	1.35494	Not significant
P54727	RAD23B	0.179936	0.0798614	0.0242523	0.577358	1	1	1.61525	Not significant
P54756	EPHA5	-0.0306178	0.0410947	0.456239	0.037466	1	1	0.340808	Not significant
P54762	EPHB1	-0.0194665	0.0144304	0.177339	0.417389	1	1	0.751195	Not significant
P54802	NAGLU	-0.00820482	0.00774931	0.2897	0.124088	1	1	0.538052	Not significant
P54826	GAS1	0.00355872	0.0462647	0.938686	0.600821	1	1	0.0274794	Not significant
P54868	HMGCS2	-0.0659341	0.0721045	0.360494	0.404216	1	1	0.443101	Not significant
P55001	MFAP2	0.0378895	0.0138538	0.00623881	0.501334	1	1	2.2049	Not significant
P55263	ADK	-0.0575949	0.101114	0.568948	0.866618	1	1	0.244928	Not significant
P55789	GFER	-0.096823	0.0726072	0.182362	0.00980578	1	1	0.739066	Not significant
P55854	SUMO3	-0.0324074	0.0696	0.641485	0.717419	1	1	0.192814	Not significant
P58062	SPINK7	-0.0310136	0.0341116	0.363254	0.49605	1	1	0.439789	Not significant
P58215	LOXL3	-0.062616	0.0452606	0.166526	0.74649	1	1	0.778518	Not significant
P58335	ANTXR2	-0.0222021	0.0199638	0.266088	0.544253	1	1	0.574975	Not significant
P58658	EVA1C	0.00864553	0.0576456	0.880783	0.33022	1	1	0.0551313	Not significant
P58753	TIRAP	-0.0428016	0.0225883	0.0581112	0.108915	1	1	1.23574	Not significant
P59901	LILRA4	0.0148745	0.0409273	0.716279	0.5	1	1	0.144918	Not significant
P60022	DEFB1	-0.0022779	0.0113896	0.841482	0.599066	1	1	0.0749554	Not significant
P60174	TPI1	-0.106762	0.0731331	0.144338	0.479945	1	1	0.84062	Not significant
P60484	PTEN	0.140508	0.10114	0.164757	0.575677	1	1	0.783155	Not significant
P60520	GABARAPL2	0.0267789	0.0490322	0.584964	0.213539	1	1	0.232871	Not significant
P61088	UBE2N	-0.162461	0.0883899	0.0660625	0.126343	1	1	1.18005	Not significant
P61278	SST	0.119293	0.078796	0.130039	0.587244	1	1	0.885926	Not significant
P61626	LYZ	-0.0208291	0.00735637	0.00463398	0.322309	1	1	2.33405	Not significant
P61647	ST8SIA6	0.0583658	0.0853692	0.494173	0.540826	1	1	0.306121	Not significant
P62070	RRAS2	-0.0274382	0.0201432	0.173149	0.15621	1	1	0.761579	Not significant
P62820	RAB1A	-0.410526	0.125155	0.00103753	0.0943347	1	1	2.984	Not significant
P63302	SEPW1	-0.0244254	0.0323322	0.449977	0.120569	1	1	0.346809	Not significant
P67936	TPM4	0.00696721	0.0639398	0.91323	0.284071	1	1	0.0394198	Not significant
P78314	SH3BP2	-0.00818076	0.0148054	0.580571	0.418703	1	1	0.236145	Not significant
P78417	GSTO1	-0.0246899	0.00474654	1.97525e-07	0.000117947	0.000562354	0.335796	6.70438	Significant & padj_heidi > 0.05
P78504	JAG1	0.0540707	0.0492093	0.27186	0.5	1	1	0.565655	Not significant
P80188	LCN2	-0.116807	0.0587242	0.046692	0.0330469	1	1	1.33076	Not significant
P81172	HAMP	0.049512	0.0722559	0.493198	0.5	1	1	0.306979	Not significant
P84157	MXRA7	0.0242701	0.0137351	0.0772262	0.798574	1	1	1.11224	Not significant
P98066	TNFAIP6	-0.018744	0.00753923	0.0129119	0.0857548	1	1	1.88901	Not significant
Q00613	HSF1	-0.0203443	0.062651	0.74539	0.0267737	1	1	0.127617	Not significant
Q00872	MYBPC1	-0.125	0.0516082	0.0154313	0.177399	1	1	1.8116	Not significant
Q00887	PSG9	-0.0453413	0.0603248	0.45228	0.0700715	1	1	0.344593	Not significant
Q00888	PSG4	-0.00664511	0.014368	0.643727	0.54868	1	1	0.191298	Not significant
Q01523	DEFA5	-0.0242833	0.066493	0.714962	0.650626	1	1	0.145717	Not significant
Q01974	ROR2	0.0398379	0.0277801	0.151559	0.452486	1	1	0.81942	Not significant
Q01995	TAGLN	0.0354132	0.0655071	0.588783	0.483083	1	1	0.230045	Not significant
Q02252	ALDH6A1	0.0248718	0.125141	0.842458	0.5	1	1	0.0744517	Not significant
Q02818	NUCB1	0.0262069	0.0297012	0.377587	0.0536444	1	1	0.422983	Not significant
Q02985	CFHR3	-0.0637007	0.0387574	0.100264	0.444192	1	1	0.998855	Not significant
Q03591	CFHR1	-0.00761905	0.00595274	0.200572	0.387961	1	1	0.697729	Not significant
Q03692	COL10A1	0.00119427	0.0210988	0.954861	0.186114	1	1	0.0200599	Not significant
Q06481	APLP2	0.0251256	0.032339	0.437191	0.0127225	1	1	0.359329	Not significant
Q06828	FMOD	-0.0302111	0.0468018	0.518596	0.588014	1	1	0.285171	Not significant
Q07820	MCL1	0.019561	0.0198134	0.323513	0.00330591	1	1	0.490108	Not significant
Q07866	KLC1	0.0474041	0.0453836	0.296245	0.777686	1	1	0.528349	Not significant
Q08117	AES	-0.39924	0.103445	0.000113655	0.0139675	0.323576	1	3.94441	Not significant
Q08188	TGM3	-0.01665	0.0139944	0.23414	0.815919	1	1	0.630525	Not significant
Q08257	CRYZ	0.00905923	0.00543594	0.0956053	0.0327042	1	1	1.01952	Not significant
Q08752	PPID	0.00376364	0.0165605	0.820217	0.251041	1	1	0.0860712	Not significant
Q08ET2	SIGLEC14	0.00591908	0.00486515	0.223745	0.588998	1	1	0.650246	Not significant
Q10469	MGAT2	-0.0145038	0.0290213	0.617241	0.408802	1	1	0.209545	Not significant
Q11128	FUT5	-0.00167056	0.00824149	0.839368	0.053322	1	1	0.0760475	Not significant
Q12797	ASPH	0.0466172	0.0463822	0.314865	0.793959	1	1	0.501875	Not significant
Q12907	LMAN2	0.0585774	0.0432043	0.175155	0.00100127	1	1	0.756577	Not significant
Q12913	PTPRJ	0.0699429	0.0440877	0.112637	0.693498	1	1	0.948317	Not significant
Q12974	PTP4A2	0.31978	0.175677	0.0687178	0.507677	1	1	1.16293	Not significant
Q13011	ECH1	0.0151854	0.0142997	0.288267	0.388353	1	1	0.540205	Not significant
Q13018	PLA2R1	0.00457756	0.00510079	0.369494	0.0466565	1	1	0.432393	Not significant
Q13045	FLII	-0.0769537	0.0544245	0.157375	0.342798	1	1	0.803063	Not significant
Q13046	PSG7	-0.00493305	0.0542649	0.927567	0.137398	1	1	0.0326549	Not significant
Q13253	NOG	-0.00301635	0.0158758	0.849311	0.408046	1	1	0.0709331	Not significant
Q13283	G3BP1	-0.156295	0.0598891	0.00906099	0.0538337	1	1	2.04282	Not significant
Q13303	KCNAB2	0.0718789	0.054929	0.190677	0.584066	1	1	0.719702	Not significant
Q13322	GRB10	-0.0622506	0.195066	0.749631	0.670144	1	1	0.125152	Not significant
Q13449	LSAMP	0.0365535	0.0235902	0.121256	0.186336	1	1	0.916297	Not significant
Q13522	PPP1R1A	-0.0354938	0.0742911	0.632816	0.00833345	1	1	0.198722	Not significant
Q13557	CAMK2D	-0.177677	0.0945136	0.0601211	0.898613	1	1	1.22097	Not significant
Q13586	STIM1	-0.241851	0.0454416	1.02506e-07	0.0459316	0.000291834	1	6.98925	Significant & padj_heidi > 0.05
Q13588	GRAP	-0.0189944	0.106192	0.85804	0.112497	1	1	0.0664923	Not significant
Q13591	SEMA5A	-0.00798587	0.00530063	0.131916	0.407889	1	1	0.879701	Not significant
Q13596	SNX1	-0.052535	0.0320859	0.101563	0.491568	1	1	0.993266	Not significant
Q13630	TSTA3	0.0888708	0.111374	0.424901	0.986313	1	1	0.371712	Not significant
Q13636	RAB31	0.0488574	0.0348391	0.160804	0.347188	1	1	0.793704	Not significant
Q13753	LAMC2	-0.0161603	0.00630528	0.0103778	0.016617	1	1	1.98389	Not significant
Q13907	IDI1	-0.086629	0.0700027	0.215898	0.0128759	1	1	0.665752	Not significant
Q14114	LRP8	0.0239863	0.0223013	0.282125	0.126582	1	1	0.549558	Not significant
Q14213	EBI3	-0.000444998	0.00382699	0.907431	0.596805	1	1	0.0421862	Not significant
Q14232	EIF2B1	0.00778816	0.0789277	0.921397	0.0465482	1	1	0.0355534	Not significant
Q14314	FGL2	0.0781032	0.0707516	0.269633	0.0350255	1	1	0.569227	Not significant
Q14392	LRRC32	-0.160028	0.0732721	0.0289605	0.5	1	1	1.53819	Not significant
Q14397	GCKR	-0.0188679	0.0566473	0.739076	0.325327	1	1	0.131311	Not significant
Q14558	PRPSAP1	0.0584158	0.0548977	0.28729	0.195598	1	1	0.541679	Not significant
Q14623	IHH	-0.0186845	0.0511549	0.714922	0.63525	1	1	0.145741	Not significant
Q14626	IL11RA	-0.00358144	0.0123017	0.770949	0.0520986	1	1	0.112975	Not significant
Q14653	IRF3	-0.111888	0.0588027	0.0570703	0.00324617	1	1	1.24359	Not significant
Q14677	CLINT1	-0.211842	0.0753658	0.00494106	0.217789	1	1	2.30618	Not significant
Q14749	GNMT	0.0374763	0.0180818	0.0382103	0.303205	1	1	1.41782	Not significant
Q14982	OPCML	-0.0226651	0.0129164	0.0793019	0.157089	1	1	1.10072	Not significant
Q14C87	TMEM132D	-0.00991326	0.0120834	0.411987	0.479727	1	1	0.385117	Not significant
Q14CS0	UBXN2B	-0.0215232	0.0646365	0.739143	0.445639	1	1	0.131271	Not significant
Q14DG7	TMEM132B	0.0107015	0.0231945	0.644524	0.402417	1	1	0.190761	Not significant
Q15057	ACAP2	-0.10274	0.0787871	0.192228	0.593625	1	1	0.716184	Not significant
Q15118	PDK1	-0.0394283	0.0222587	0.0764995	0.0983193	1	1	1.11634	Not significant
Q15181	PPA1	-0.0165431	0.0251115	0.510035	0.605951	1	1	0.2924	Not significant
Q15198	PDGFRL	-0.014822	0.0149641	0.321928	0.409159	1	1	0.492241	Not significant
Q15238	PSG5	-0.0133677	0.018763	0.476184	0.164872	1	1	0.322225	Not significant
Q15293	RCN1	-0.0270893	0.0306006	0.37602	0.168258	1	1	0.42479	Not significant
Q15418	RPS6KA1	0.0775681	0.0392757	0.0482723	0.00578866	1	1	1.3163	Not significant
Q15485	FCN2	-0.00166847	0.00598687	0.780485	0.470999	1	1	0.107636	Not significant
Q15555	MAPRE2	-0.0450572	0.0263445	0.087209	0.330432	1	1	1.05944	Not significant
Q15560	TCEA2	0.0185822	0.0289265	0.520617	7.91177e-05	1	0.225248	0.283482	Not significant
Q15691	MAPRE1	0.0986547	0.0641214	0.123911	0.0284518	1	1	0.906889	Not significant
Q15777	MPPED2	0.0494678	0.0314737	0.116016	0.00105182	1	1	0.935482	Not significant
Q15782	CHI3L2	-0.232122	0.0710477	0.00108644	0.381057	1	1	2.96399	Not significant
Q15797	SMAD1	-0.12	0.0824473	0.145538	0.271696	1	1	0.837025	Not significant
Q15813	TBCE	-0.0195402	0.0529053	0.711871	0.14618	1	1	0.147598	Not significant
Q15942	ZYX	0.107731	0.05337	0.0435316	0.754865	1	1	1.3612	Not significant
Q16222	UAP1	-0.139735	0.0795099	0.0788414	0.5	1	1	1.10325	Not significant
Q16557	PSG3	-0.00696429	0.00839318	0.406677	0.0480209	1	1	0.39075	Not significant
Q16620	NTRK2	-0.00443418	0.0947816	0.962686	0.553763	1	1	0.0165153	Not significant
Q16661	GUCA2B	-0.0123967	0.0354335	0.726446	0.15278	1	1	0.138797	Not significant
Q16666	IFI16	0.0648936	0.0558069	0.244901	0.114259	1	1	0.61101	Not significant
Q16774	GUK1	-0.100337	0.0265293	0.000155496	0.597884	0.442696	1	3.80828	Not significant
Q16831	UPP1	-0.0634024	0.0418882	0.130125	0.0643528	1	1	0.88564	Not significant
Q16851	UGP2	-0.0160461	0.0313842	0.609155	0.5	1	1	0.215272	Not significant
Q1L6U9	MSMP	0.227564	0.0639235	0.000370931	0.00143482	1	1	3.43071	Not significant
Q29980	MICB	-0.0127792	0.00692727	0.0650706	0.0359531	1	1	1.18662	Not significant
Q29983	MICA	0.0188922	0.00395753	1.80843e-06	0.511174	0.00514861	1	5.7427	Significant & padj_heidi > 0.05
Q2I0M5	RSPO4	0.0695652	0.0520285	0.181203	0.566355	1	1	0.741835	Not significant
Q3ZCW2	HSPC159	0.0539067	0.0566914	0.341665	0.690035	1	1	0.466399	Not significant
Q4G0W2	DUSP28	0.0297685	0.020741	0.151217	0.146922	1	1	0.820401	Not significant
Q4G148	GXYLT1	0.00406067	0.0102713	0.692592	0.146567	1	1	0.159523	Not significant
Q4LDE5	SVEP1	0.0239109	0.0141626	0.0913527	0.0765609	1	1	1.03928	Not significant
Q504Y2	PKDCC	0.0299921	0.065577	0.647415	0.0562138	1	1	0.188818	Not significant
Q53RT3	ASPRV1	-0.366383	0.190029	0.0538501	0.594718	1	1	1.26881	Not significant
Q53S33	BOLA3	-0.0943563	0.0298795	0.00158915	0.638572	1	1	2.79883	Not significant
Q5DT21	SPINK9	0.00838852	0.0522542	0.872461	0.69183	1	1	0.0592539	Not significant
Q5GFL6	VWA2	0.0177242	0.0234106	0.44899	0.000121482	1	0.34586	0.347764	Not significant
Q5JVS0	HABP4	-0.0179059	0.0133622	0.180231	0.0047625	1	1	0.74417	Not significant
Q5JXM2	METTL24	0.0634814	0.0726731	0.382379	0.0418753	1	1	0.417506	Not significant
Q5JZY3	EPHA10	0.0461538	0.0566523	0.415252	0.0830706	1	1	0.381688	Not significant
Q5SRI9	MANEA	-0.00782792	0.00467059	0.0937377	0.00186573	1	1	1.02809	Not significant
Q5VUB5	FAM171A1	0.00847591	0.10501	0.935668	0.343147	1	1	0.0288781	Not significant
Q5VWZ2	LYPLAL1	0.027684	0.0425952	0.515736	0.864006	1	1	0.287572	Not significant
Q5VXI9	LIPN	-0.00231601	0.00553271	0.675507	0.0467064	1	1	0.17037	Not significant
Q66K79	CPZ	0.22619	0.0640073	0.000409591	0.433997	1	1	3.38765	Not significant
Q6E0U4	DMKN	-0.493504	0.428645	0.249604	0.5	1	1	0.602748	Not significant
Q6GPI1	CTRB2	0.00333204	0.00542432	0.539031	0.176611	1	1	0.268386	Not significant
Q6IQ23	PLEKHA7	0.0272036	0.00988867	0.00594151	0.0889415	1	1	2.2261	Not significant
Q6MZW2	FSTL4	-0.00740741	0.0698499	0.915545	0.933987	1	1	0.0383204	Not significant
Q6NSJ0	KIAA1161	0.11811	0.049472	0.0169672	0.00392927	1	1	1.77039	Not significant
Q6NVY1	HIBCH	0.0176143	0.0120579	0.144065	0.384116	1	1	0.841441	Not significant
Q6P179	ERAP2	0.00943129	0.00367832	0.0103468	0.0505649	1	1	1.9852	Not significant
Q6P4F1	FUT10	-0.00308733	0.00573366	0.590262	0.00550795	1	1	0.228955	Not significant
Q6P587	FAHD1	0.0173833	0.0302052	0.564948	9.00814e-05	1	0.256462	0.247992	Not significant
Q6P988	NOTUM	-0.0269807	0.0394375	0.493887	0.826838	1	1	0.306372	Not significant
Q6PHR2	ULK3	-0.0647709	0.0763107	0.396004	0.144052	1	1	0.402301	Not significant
Q6PI48	DARS2	-0.0316056	0.0460338	0.492352	0.0156636	1	1	0.307724	Not significant
Q6PUV4	CPLX2	-0.110932	0.107538	0.302275	0.234088	1	1	0.519598	Not significant
Q6Q788	APOA5	7.92896e-05	0.00626388	0.9899	0.0505674	1	1	0.00440846	Not significant
Q6UW10	SFTA2	-0.180407	0.0642454	0.00498354	0.00447373	1	1	2.30246	Not significant
Q6UWB1	IL27RA	-0.003427	0.00499371	0.492546	0.146092	1	1	0.307553	Not significant
Q6UWY0	ARSK	0.0368548	0.0849066	0.664243	0.605572	1	1	0.177673	Not significant
Q6UWY2	PRSS57	-0.0142575	0.00987369	0.148742	0.072794	1	1	0.827567	Not significant
Q6UX41	BTNL8	-0.00738751	0.0261951	0.777929	0.431472	1	1	0.10906	Not significant
Q6UXG8	BTNL9	-0.0786397	0.0863604	0.362506	0.678977	1	1	0.440684	Not significant
Q6UXI9	NPNT	-0.00661914	0.0213872	0.756948	0.24494	1	1	0.120934	Not significant
Q6UY11	DLK2	0.0611472	0.0218695	0.00517388	0.000773564	1	1	2.28618	Not significant
Q6Y288	B3GALTL	-0.0249071	0.0156375	0.11121	0.497846	1	1	0.953858	Not significant
Q6YP21	CCBL2	-0.0468368	0.0136958	0.000626692	0.0164566	1	1	3.20295	Not significant
Q6ZRP7	QSOX2	-0.0672445	0.0105255	1.67286e-10	0.000130482	4.76263e-07	0.371481	9.77654	Significant & padj_heidi > 0.05
Q6ZVL6	KIAA1549L	-0.012955	0.0129579	0.31742	0.0698445	1	1	0.498365	Not significant
Q76LX8	ADAMTS13	-0.00340483	0.0078312	0.663723	0.00665731	1	1	0.178013	Not significant
Q7L0X0	TRIL	0.0829242	0.107667	0.441187	0.250548	1	1	0.355377	Not significant
Q7L1S5	CHST9	-0.000770416	0.0161788	0.96202	0.485322	1	1	0.0168159	Not significant
Q7LFX5	CHST15	-0.0130178	0.0509049	0.798162	0.830442	1	1	0.097909	Not significant
Q7Z3B1	NEGR1	-0.0930408	0.0300815	0.0019817	0.731362	1	1	2.70296	Not significant
Q7Z4F1	LRP10	-0.0660566	0.0597476	0.268902	0.5	1	1	0.570406	Not significant
Q7Z4H4	ADM2	0.132886	0.0349732	0.000144901	0.0301563	0.412532	1	3.83893	Not significant
Q7Z4H8	KDELC2	0.000686476	0.0131411	0.958338	0.006578	1	1	0.0184811	Not significant
Q7Z553	MDGA2	-0.0127922	0.0101089	0.205713	0.526829	1	1	0.686737	Not significant
Q7Z7M8	B3GNT8	-0.0262391	0.00449765	5.41304e-09	0.580492	1.54109e-05	1	8.26656	Significant & padj_heidi > 0.05
Q86TD4	SRL	0.155268	0.035273	1.07312e-05	0.00252459	0.0305518	1	4.96935	Significant & padj_heidi > 0.05
Q86TH1	ADAMTSL2	-0.153846	0.034362	7.56206e-06	0.00678975	0.0215292	1	5.12136	Significant & padj_heidi > 0.05
Q86UD1	OAF	-0.00141723	0.0110545	0.897987	0.137318	1	1	0.04673	Not significant
Q86UL8	MAGI2	-0.00158562	0.00951377	0.867633	0.589054	1	1	0.061664	Not significant
Q86UW8	HAPLN4	0.141333	0.0473636	0.00284498	4.77597e-06	1	0.0135972	2.54592	Not significant
Q86UY8	NT5DC3	0.0101553	0.0233025	0.662979	0.0197259	1	1	0.1785	Not significant
Q86VH4	LRRTM4	0.14794	0.0840129	0.0782519	0.656879	1	1	1.10651	Not significant
Q86VR8	FJX1	-0.0227525	0.0222226	0.305908	0.165774	1	1	0.514409	Not significant
Q86VW2	ARHGEF25	-0.00736278	0.0522142	0.887861	0.606428	1	1	0.051655	Not significant
Q86WA6	BPHL	-0.113691	0.0414914	0.00614173	0.0142443	1	1	2.21171	Not significant
Q86XP6	GKN2	-0.0336573	0.0111563	0.00255392	0.016394	1	1	2.59279	Not significant
Q86Y82	STX12	0.200293	0.167671	0.232259	0.885377	1	1	0.634027	Not significant
Q86YB8	ERO1LB	0.0108108	0.0234294	0.644496	0.201528	1	1	0.19078	Not significant
Q86YW5	TREML1	0.0928206	0.0475137	0.0507539	0.0466186	1	1	1.29453	Not significant
Q8IUC8	GALNT13	-0.0478431	0.0693801	0.490458	0.323337	1	1	0.309398	Not significant
Q8IUL8	CILP2	0.016433	0.0427162	0.700459	0.406221	1	1	0.154617	Not significant
Q8IV08	PLD3	-0.0773869	0.0933045	0.406877	0.965816	1	1	0.390537	Not significant
Q8IVD9	NUDCD3	0.217562	0.065367	0.000873716	0.894803	1	1	3.05863	Not significant
Q8IWY4	SCUBE1	-0.0143824	0.0338563	0.670977	0.561408	1	1	0.173292	Not significant
Q8IX30	SCUBE3	0.0648078	0.020562	0.00162256	0.0788177	1	1	2.7898	Not significant
Q8IXB1	DNAJC10	0.132845	0.0963702	0.168052	0.193853	1	1	0.774557	Not significant
Q8IYB5	SMAP1	0.0111697	0.0130353	0.39151	0.836296	1	1	0.407257	Not significant
Q8IYJ0	PIANP	-0.00898995	0.0327892	0.783951	0.0191253	1	1	0.105711	Not significant
Q8IYR6	TMEFF1	-0.121854	0.0790409	0.123156	0.106183	1	1	0.909545	Not significant
Q8IYS0	GRAMD1C	0.0556254	0.0844066	0.509885	0.5	1	1	0.292528	Not significant
Q8IZF2	ADGRF5	0.00362076	0.00677232	0.592898	0.313823	1	1	0.22702	Not significant
Q8IZI9	IFNL3	0.0516667	0.0837787	0.53743	0.184677	1	1	0.269678	Not significant
Q8IZJ1	UNC5B	-0.0465995	0.0655612	0.477222	0.216744	1	1	0.32128	Not significant
Q8IZP7	HS6ST3	-0.024109	0.0409339	0.555879	0.00227573	1	1	0.25502	Not significant
Q8IZS8	CACNA2D3	-0.00819672	0.0177623	0.644463	0.663855	1	1	0.190802	Not significant
Q8N0X7	SPG20	0.0726073	0.0834157	0.384067	0.144869	1	1	0.415593	Not significant
Q8N109	KIR2DL5A	0.00590053	0.00646282	0.361244	0.876601	1	1	0.442199	Not significant
Q8N126	CADM3	0.111732	0.0852501	0.189981	0.98778	1	1	0.721291	Not significant
Q8N128	FAM177A1	-0.00580739	0.0111313	0.601867	0.00155845	1	1	0.220499	Not significant
Q8N142	ADSSL1	-0.0288435	0.0163541	0.0777841	0.104081	1	1	1.10911	Not significant
Q8N2Q7	NLGN1	0.00225056	0.0315082	0.943057	0.287167	1	1	0.0254619	Not significant
Q8N2S1	LTBP4	0.179925	0.216495	0.405928	0.633154	1	1	0.391551	Not significant
Q8N3T6	TMEM132C	-0.00160772	0.0189482	0.932382	0.0311623	1	1	0.0304061	Not significant
Q8N428	GALNT16	-0.0285111	0.0285519	0.318003	0.156519	1	1	0.497568	Not significant
Q8N475	FSTL5	0.0514457	0.0429217	0.230686	0.971812	1	1	0.636979	Not significant
Q8N4Q0	ZADH2	-0.10032	0.0424955	0.0182392	0.0836188	1	1	1.73899	Not significant
Q8N6G5	CSGALNACT2	-0.127178	0.0335344	0.000149165	0.29921	0.424671	1	3.82633	Not significant
Q8N6G6	ADAMTSL1	0.0189462	0.0167945	0.259269	0.43898	1	1	0.58625	Not significant
Q8N6N7	ACBD7	0.0794702	0.0893809	0.37394	0.594425	1	1	0.427198	Not significant
Q8N729	NPW	0.00297287	0.00891873	0.738886	0.00816283	1	1	0.131423	Not significant
Q8N9N8	EIF1AD	-0.0519295	0.0179275	0.00377191	0.664984	1	1	2.42344	Not significant
Q8NAT1	POMGNT2	0.0117718	0.0114723	0.30484	0.475907	1	1	0.515928	Not significant
Q8NBI6	XXYLT1	-0.00460829	0.0204822	0.821987	0.378942	1	1	0.0851351	Not significant
Q8NBJ4	GOLM1	-0.0325697	0.017986	0.0701666	0.390625	1	1	1.15387	Not significant
Q8NBJ5	COLGALT1	0.0376471	0.0299034	0.208046	0.260458	1	1	0.681841	Not significant
Q8NBL1	POGLUT1	0.02332	0.0198318	0.23964	0.0328723	1	1	0.620442	Not significant
Q8NCG5	CHST4	0.0883055	0.0510426	0.0836238	4.03531e-05	1	0.114885	1.07767	Not significant
Q8NCW5	APOA1BP	0.0367743	0.0228575	0.107649	0.000633588	1	1	0.967988	Not significant
Q8NFI3	ENGASE	0.00294937	0.00983134	0.76418	0.927495	1	1	0.116805	Not significant
Q8NFM7	IL17RD	-0.0318401	0.00890353	0.000348738	0.130956	0.992856	1	3.4575	Not significant
Q8NFU3	TSTD1	0.00853485	0.0117885	0.469066	0.0280478	1	1	0.328766	Not significant
Q8NFZ4	NLGN2	-0.101711	0.0447242	0.0229551	8.40969e-05	1	0.239424	1.63912	Not significant
Q8NG68	TTL	0.215442	0.0781494	0.00583703	0.67738	1	1	2.23381	Not significant
Q8NHW4	CCL4L1	0.00244858	0.0323217	0.939613	0.203784	1	1	0.0270511	Not significant
Q8TAC1	RFESD	-0.148102	0.0694125	0.0328715	0.63265	1	1	1.48318	Not significant
Q8TB22	SPATA20	0.0395023	0.0124724	0.0015392	0.544533	1	1	2.8127	Not significant
Q8TCF1	ZFAND1	-0.0180319	0.0273237	0.509294	0.288776	1	1	0.293032	Not significant
Q8TCV5	WFDC5	0.0307692	0.070243	0.661358	0.566882	1	1	0.179564	Not significant
Q8TD06	AGR3	0.0611738	0.0869367	0.481645	0.685745	1	1	0.317273	Not significant
Q8TDB6	DTX3L	0.0357249	0.045784	0.435219	0.322568	1	1	0.361292	Not significant
Q8TDF5	NETO1	-0.0757801	0.0751888	0.313519	0.480511	1	1	0.503736	Not significant
Q8TDX7	NEK7	-0.0185159	0.0277548	0.504694	0.474575	1	1	0.296972	Not significant
Q8TEY5	CREB3L4	-0.0135542	0.0195859	0.488913	0.0322964	1	1	0.310769	Not significant
Q8TF42	UBASH3B	0.0541353	0.0340333	0.111686	0.588646	1	1	0.951999	Not significant
Q8TF66	LRRC15	0.0121528	0.0130253	0.350811	0.145757	1	1	0.454926	Not significant
Q8WTQ1	DEFB104A	0.0473758	0.125884	0.70666	0.0486399	1	1	0.15079	Not significant
Q8WUJ1	CYB5D2	0.030938	0.0180144	0.0859053	0.292866	1	1	1.06598	Not significant
Q8WUM4	PDCD6IP	0.00624442	0.0392539	0.873608	0.5162	1	1	0.0586835	Not significant
Q8WVF2	UCMA	-0.00680958	0.0148817	0.647253	0.177946	1	1	0.188926	Not significant
Q8WVN6	SECTM1	0.0221861	0.0211264	0.293643	0.62036	1	1	0.53218	Not significant
Q8WVY7	UBLCP1	0.0242843	0.0383189	0.526249	0.202577	1	1	0.278809	Not significant
Q8WW12	PCNP	0.0821078	0.0484911	0.0904071	0.0165591	1	1	1.0438	Not significant
Q8WW52	FAM151A	-0.0231118	0.0169427	0.172529	0.00851731	1	1	0.763138	Not significant
Q8WWA0	ITLN1	-0.0494672	0.0592504	0.403784	0.753175	1	1	0.393851	Not significant
Q8WWX9	SELM	-0.0420665	0.0601388	0.484246	0.5	1	1	0.314934	Not significant
Q8WY21	SORCS1	0.0156495	0.0610656	0.79774	0.313757	1	1	0.0981385	Not significant
Q8WZ59	TMEM190	0.00834824	0.00337934	0.0134972	0.857221	1	1	1.86976	Not significant
Q8WZ82	OVCA2	0.0115593	0.0403534	0.774533	0.0383571	1	1	0.11096	Not significant
Q8WZA0	LZIC	0.192633	0.0912077	0.0346844	0.219712	1	1	1.45987	Not significant
Q92556	ELMO1	0.0958254	0.0418319	0.0219792	0.0153346	1	1	1.65799	Not significant
Q92563	SPOCK2	-0.0100636	0.0206614	0.626209	0.000492079	1	1	0.203281	Not significant
Q92609	TBC1D5	-0.0864637	0.0952175	0.363843	0.738114	1	1	0.439085	Not significant
Q92626	PXDN	0.0204499	0.0320632	0.523605	0.232789	1	1	0.280997	Not significant
Q92729	PTPRU	0.0609756	0.0311089	0.0499874	0.704977	1	1	1.30114	Not significant
Q92743	HTRA1	0.0465753	0.0467854	0.319488	0.482054	1	1	0.495546	Not significant
Q92871	PMM1	-0.190397	0.0801986	0.0175931	0.124007	1	1	1.75466	Not significant
Q93070	ART4	0.0050882	0.00452293	0.260599	0.123628	1	1	0.584028	Not significant
Q93099	HGD	0.0394737	0.0350065	0.259485	0.266125	1	1	0.585888	Not significant
Q969E1	LEAP2	0.00649026	0.0122329	0.595726	0.399853	1	1	0.224954	Not significant
Q969G6	RFK	0.0442913	0.0444672	0.319228	0.141806	1	1	0.495899	Not significant
Q969J5	IL22RA2	0.0868157	0.115355	0.451694	0.723793	1	1	0.345156	Not significant
Q969M7	UBE2F	-0.156662	0.0600864	0.00912656	0.244611	1	1	2.03969	Not significant
Q969P0	IGSF8	-0.0847145	0.0287461	0.00320877	0.50334	1	1	2.49366	Not significant
Q969T7	NT5C3L	0.0190992	0.00812097	0.0186813	0.13512	1	1	1.72859	Not significant
Q969T9	WBP2	0.020979	0.0804854	0.794358	0.452713	1	1	0.0999839	Not significant
Q969X2	ST6GALNAC6	-0.124461	0.0665685	0.0615293	0.2421	1	1	1.21092	Not significant
Q96AW1	VOPP1	0.0764484	0.047268	0.105805	0.326067	1	1	0.975494	Not significant
Q96BR1	SGK3	0	0.086804	1	0.793783	1	1	0	Not significant
Q96BS2	TESC	-0.00225691	0.00771116	0.769766	0.288942	1	1	0.113641	Not significant
Q96C10	DHX58	-0.022493	0.0234529	0.337524	0.34519	1	1	0.471695	Not significant
Q96CM8	ACSF2	0.0165414	0.0947831	0.861458	0.963181	1	1	0.0647657	Not significant
Q96CN7	ISOC1	0.104709	0.0235354	8.62726e-06	3.99189e-11	0.0245618	1.13649e-07	5.06413	Significant & padj_heidi < 0.05
Q96DA0	ZG16B	-0.00305064	0.026236	0.907433	0.829155	1	1	0.0421853	Not significant
Q96DB5	RMDN1	-0.000337724	0.0138467	0.980541	0.0508168	1	1	0.00853411	Not significant
Q96DF8	DGCR14	-0.003367	0.0387219	0.930709	0.304717	1	1	0.0311863	Not significant
Q96DG6	CMBL	-0.000571755	0.0325901	0.986003	0.152678	1	1	0.00612185	Not significant
Q96DX8	RTP4	0.00767107	0.0122748	0.532009	0.251944	1	1	0.274081	Not significant
Q96DZ1	ERLEC1	-0.149551	0.0486722	0.00212188	0.120647	1	1	2.67328	Not significant
Q96EE4	CCDC126	0.0114193	0.014686	0.43683	0.378949	1	1	0.359688	Not significant
Q96EK6	GNPNAT1	0.116809	0.0652994	0.0736432	0.0705993	1	1	1.13287	Not significant
Q96EY8	MMAB	0.0426156	0.0126564	0.000759593	0.194686	1	1	3.11942	Not significant
Q96F85	CNRIP1	-0.00441736	0.008378	0.598015	0.981383	1	1	0.223288	Not significant
Q96FE5	LINGO1	-0.00810185	0.047461	0.864455	0.872059	1	1	0.0632575	Not significant
Q96FJ0	STAMBPL1	-0.0152818	0.0372677	0.681767	0.0140757	1	1	0.166364	Not significant
Q96FN9	DTD2	-0.0635728	0.0385014	0.0987014	0.792941	1	1	1.00568	Not significant
Q96G03	PGM2	-0.030656	0.0316783	0.33318	0.758343	1	1	0.477322	Not significant
Q96GA7	SDSL	-0.0158771	0.0171789	0.355372	0.56809	1	1	0.449317	Not significant
Q96IZ0	PAWR	0.0995935	0.0790791	0.20788	0.183931	1	1	0.682187	Not significant
Q96L58	B3GALT6	0.0765957	0.08037	0.34057	0.615396	1	1	0.467793	Not significant
Q96LB9	PGLYRP3	-0.0395543	0.0826791	0.63236	0.0745432	1	1	0.199036	Not significant
Q96LL9	DNAJC30	0.0784314	0.0286873	0.00625681	0.191692	1	1	2.20365	Not significant
Q96MH2	HEXIM2	-0.112459	0.0486364	0.0207648	0.0239415	1	1	1.68267	Not significant
Q96MU8	KREMEN1	-0.0121415	0.0133611	0.363496	0.600523	1	1	0.4395	Not significant
Q96N21	ENTHD2	0.0294118	0.0717809	0.681994	0.65352	1	1	0.166219	Not significant
Q96NW4	ANKRD27	-0.103448	0.0782998	0.186441	0.35317	1	1	0.729459	Not significant
Q96PJ5	FCRL4	-0.00309242	0.00450613	0.492543	0.487984	1	1	0.307556	Not significant
Q96PQ1	SIGLEC12	-0.00927855	0.00719633	0.197278	0.755791	1	1	0.70492	Not significant
Q96Q83	ALKBH3	-0.00955943	0.0174597	0.584025	0.214431	1	1	0.233568	Not significant
Q96QV1	HHIP	0.0871599	0.0259817	0.00079461	0.000923964	1	1	3.09985	Not significant
Q96SL4	GPX7	-0.000986054	0.00732499	0.892916	0.0511791	1	1	0.0491893	Not significant
Q96T60	PNKP	-0.203023	0.0839179	0.0155502	0.5	1	1	1.80826	Not significant
Q99470	SDF2	0.0293367	0.016611	0.0773791	0.622154	1	1	1.11138	Not significant
Q99519	NEU1	-0.108493	0.118494	0.359876	0.5	1	1	0.443847	Not significant
Q99542	MMP19	0.0249931	0.0792532	0.75249	0.5	1	1	0.123499	Not significant
Q99706	KIR2DL4	-0.0257186	0.0318097	0.418794	0.992124	1	1	0.377999	Not significant
Q99729	HNRNPAB	-0.0439955	0.218327	0.840298	0.954982	1	1	0.0755666	Not significant
Q99747	NAPG	0.0962861	0.0533798	0.0712635	0.794871	1	1	1.14713	Not significant
Q99759	MAP3K3	-0.237192	0.0924316	0.0102839	0.0441904	1	1	1.98784	Not significant
Q99784	OLFM1	0.0322377	0.0354785	0.363533	0.360277	1	1	0.439456	Not significant
Q99816	TSG101	-0.0142566	0.0271681	0.599753	0.186304	1	1	0.222028	Not significant
Q99829	CPNE1	-0.0185494	0.00556759	0.000863238	0.14597	1	1	3.06387	Not significant
Q99933	BAG1	0.0297791	0.153935	0.846605	0.5	1	1	0.0723192	Not significant
Q99941	ATF6B	-0.0294479	0.0394474	0.45536	0.465961	1	1	0.341645	Not significant
Q99959	PKP2	-0.0316872	0.0432832	0.464113	0.143854	1	1	0.333376	Not significant
Q99983	OMD	-0.0178094	0.0828558	0.82981	0.711681	1	1	0.0810212	Not significant
Q99985	SEMA3C	-0.232558	0.0371462	3.83448e-10	0.312231	1.09168e-06	1	9.41629	Significant & padj_heidi > 0.05
Q9BQ16	SPOCK3	0.00182541	0.0136369	0.893515	0.735708	1	1	0.0488982	Not significant
Q9BQG2	NUDT12	-0.0100196	0.0106107	0.345016	0.0618718	1	1	0.462161	Not significant
Q9BQI0	AIF1L	0.00179986	0.00863936	0.83497	0.14722	1	1	0.0783293	Not significant
Q9BR61	ACBD6	-0.0246653	0.0734046	0.736857	0.853809	1	1	0.132617	Not significant
Q9BRX2	PELO	-0.180157	0.100806	0.0739106	0.479657	1	1	1.13129	Not significant
Q9BRX8	FAM213A	0.195043	0.0431685	6.23717e-06	0.199789	0.0177572	1	5.20501	Significant & padj_heidi > 0.05
Q9BSH4	TACO1	-0.0251316	0.109889	0.819102	0.0815881	1	1	0.086662	Not significant
Q9BSH5	HDHD3	-0.0236827	0.0248958	0.341466	0.28487	1	1	0.466652	Not significant
Q9BSQ5	CCM2	0.137174	0.067554	0.0422969	0.330997	1	1	1.37369	Not significant
Q9BT09	CNPY3	0.0106686	0.0320131	0.738941	0.114282	1	1	0.13139	Not significant
Q9BT88	SYT11	0.0540723	0.165279	0.743549	0.0615929	1	1	0.12869	Not significant
Q9BUP3	HTATIP2	0.00219499	0.00713376	0.758318	0.320562	1	1	0.120149	Not significant
Q9BUT1	BDH2	0.0995025	0.0178618	2.53729e-08	1.03867e-07	7.22366e-05	0.00029571	7.59563	Significant & padj_heidi < 0.05
Q9BV57	ADI1	0.00364299	0.0482711	0.939841	0.143055	1	1	0.0269455	Not significant
Q9BW66	CINP	-0.0111111	0.0796493	0.889055	0.122463	1	1	0.0510715	Not significant
Q9BW91	NUDT9	0.0239304	0.0406532	0.556098	0.107452	1	1	0.254848	Not significant
Q9BWD1	ACAT2	0.00525526	0.017268	0.760873	0.275627	1	1	0.118688	Not significant
Q9BWP8	COLEC11	-0.00365746	0.00655834	0.577062	0.853431	1	1	0.238777	Not significant
Q9BX59	TAPBPL	-0.00746719	0.00316798	0.018419	0.050376	1	1	1.73473	Not significant
Q9BX93	PLA2G12B	0.297189	0.0502285	3.28393e-09	3.54673e-05	9.34935e-06	0.100975	8.48361	Significant & padj_heidi > 0.05
Q9BXB1	LGR4	-0.179074	0.0389621	4.3043e-06	0.639209	0.0122543	1	5.3661	Significant & padj_heidi > 0.05
Q9BXJ4	C1QTNF3	-0.01726	0.0307645	0.574774	0.0480616	1	1	0.240503	Not significant
Q9BY67	CADM1	-0.0408701	0.0290983	0.160155	0.928501	1	1	0.795461	Not significant
Q9BYB0	SHANK3	0.00466392	0.0106999	0.662922	0.228936	1	1	0.178538	Not significant
Q9C0C4	SEMA4C	0.0168784	0.0360628	0.639765	0.495031	1	1	0.19398	Not significant
Q9GZP0	PDGFD	0.00601202	0.0111659	0.590281	0.00229773	1	1	0.228941	Not significant
Q9GZX9	TWSG1	-0.136367	0.0901092	0.13019	0.5	1	1	0.885424	Not significant
Q9H0B8	CRISPLD2	-0.012931	0.0234424	0.581217	0.614525	1	1	0.235662	Not significant
Q9H0E2	TOLLIP	-0.0104822	0.0817804	0.898011	0.586275	1	1	0.0467184	Not significant
Q9H0N5	PCBD2	-0.103048	0.110233	0.349881	0.746734	1	1	0.45608	Not significant
Q9H0R4	HDHD2	0.0298866	0.0166135	0.0720288	0.328226	1	1	1.14249	Not significant
Q9H0V9	LMAN2L	-0.0396292	0.06306	0.529718	0.456781	1	1	0.275955	Not significant
Q9H190	SDCBP2	-0.118952	0.0873019	0.17303	0.563289	1	1	0.761878	Not significant
Q9H299	SH3BGRL3	-0.0778823	0.0146385	1.0356e-07	0.71995	0.000294834	1	6.98481	Significant & padj_heidi > 0.05
Q9H2E6	SEMA6A	-0.038599	0.0430329	0.369738	0.767146	1	1	0.432106	Not significant
Q9H2U2	PPA2	-0.0872865	0.0461568	0.0586127	0.031641	1	1	1.23201	Not significant
Q9H2X0	CHRD	0.0927505	0.0608512	0.127454	0.48462	1	1	0.894646	Not significant
Q9H3S1	SEMA4A	0.111578	0.0217886	3.04049e-07	0.00200488	0.000865629	1	6.51706	Significant & padj_heidi > 0.05
Q9H3T3	SEMA6B	0.102508	0.0563874	0.0690754	0.214256	1	1	1.16068	Not significant
Q9H3U1	UNC45A	0.0229899	0.0715491	0.747971	0.5	1	1	0.126115	Not significant
Q9H425	C1orf198	0.0445063	0.0363513	0.220826	0.0447134	1	1	0.655951	Not significant
Q9H488	POFUT1	0.0445785	0.0198275	0.024556	0.148206	1	1	1.60984	Not significant
Q9H492	MAP1LC3A	-0.177419	0.083875	0.0344058	0.0251551	1	1	1.46337	Not significant
Q9H4A4	RNPEP	0.000340832	0.0143149	0.981004	0.0212738	1	1	0.008329	Not significant
Q9H4E7	DEF6	-0.0825527	0.0201847	4.31621e-05	0.105075	0.122883	1	4.3649	Not significant
Q9H4G4	GLIPR2	-0.00506146	0.0155468	0.744755	0.753192	1	1	0.127987	Not significant
Q9H665	IGFLR1	0.00698634	0.0090511	0.440186	0.058956	1	1	0.356363	Not significant
Q9H6X2	ANTXR1	0.377637	0.100471	0.000170826	0.0184232	0.486341	1	3.76745	Not significant
Q9H772	GREM2	-0.0685871	0.0768216	0.371959	0.00286506	1	1	0.429505	Not significant
Q9H7Z7	PTGES2	0.0868233	0.0529085	0.100796	0.0390393	1	1	0.996557	Not significant
Q9H8J5	MANSC1	0.00078064	0.0137913	0.954861	0.211521	1	1	0.0200599	Not significant
Q9H8S9	MOB1A	-0.218512	0.102396	0.0328442	0.469864	1	1	1.48354	Not significant
Q9H9Q2	COPS7B	-0.0798226	0.08969	0.373475	0.076074	1	1	0.427739	Not significant
Q9H9Q4	NHEJ1	-0.0351165	0.0499774	0.482275	0.224791	1	1	0.316705	Not significant
Q9HAB8	PPCS	-0.062439	0.04808	0.194064	0.0287363	1	1	0.712055	Not significant
Q9HB07	C12orf10	0.203637	0.115683	0.078356	0.135115	1	1	1.10593	Not significant
Q9HB21	PLEKHA1	-0.0159574	0.0138372	0.248816	0.224128	1	1	0.604121	Not significant
Q9HB63	NTN4	0.0348759	0.0237518	0.14201	0.169704	1	1	0.847682	Not significant
Q9HBK9	AS3MT	-0.192593	0.0809098	0.0172968	0.00752927	1	1	1.76203	Not significant
Q9HBL8	NMRAL1	0.0190323	0.00722681	0.0084492	0.630697	1	1	2.07318	Not significant
Q9HC16	APOBEC3G	-0.0128755	0.0386395	0.738966	0.148271	1	1	0.131375	Not significant
Q9HC23	PROK2	-0.00209813	0.00984511	0.831238	0.00120007	1	1	0.0802745	Not significant
Q9HCJ2	LRRC4C	0.00467017	0.023352	0.841488	0.32726	1	1	0.074952	Not significant
Q9HCN4	GPN1	-0.00381679	0.0623427	0.951182	0.694165	1	1	0.0217365	Not significant
Q9HCN8	SDF2L1	-0.0756073	0.0618675	0.221675	0.328321	1	1	0.654283	Not significant
Q9HD15	SRA1	-0.102076	0.0370326	0.00584446	2.99917e-05	1	0.0853864	2.23326	Not significant
Q9HD40	SEPSECS	-0.131748	0.0653603	0.0438291	0.178021	1	1	1.35824	Not significant
Q9HDB5	NRXN3	0.0218887	0.0262931	0.405134	0.0919553	1	1	0.392401	Not significant
Q9HDC9	APMAP	0.0198973	0.041107	0.62836	0.060014	1	1	0.201791	Not significant
Q9NP79	VTA1	-0.0383065	0.0768648	0.618229	0.0694186	1	1	0.20885	Not significant
Q9NP81	SARS2	0.00481348	0.0469337	0.918313	0.3737	1	1	0.0370094	Not significant
Q9NP87	POLM	-0.000869187	0.0289005	0.976007	0.332684	1	1	0.010547	Not significant
Q9NP99	TREM1	0.014268	0.0133433	0.284934	0.270338	1	1	0.545255	Not significant
Q9NPB1	NT5M	0.0526316	0.0358254	0.141802	0.746168	1	1	0.848316	Not significant
Q9NPB8	GPCPD1	0.060241	0.0562255	0.283981	0.117422	1	1	0.54671	Not significant
Q9NPC4	A4GALT	0.0127226	0.0124074	0.305169	0.0942709	1	1	0.515459	Not significant
Q9NPF2	CHST11	0.0294331	0.0141981	0.0381696	0.560768	1	1	1.41828	Not significant
Q9NQ75	CASS4	0.0533333	0.0746677	0.475057	0.636645	1	1	0.323254	Not significant
Q9NQW7	XPNPEP1	0.0428241	0.0639148	0.502846	0.0329123	1	1	0.298565	Not significant
Q9NQX5	NPDC1	0.0599782	0.075825	0.428939	0.589212	1	1	0.367604	Not significant
Q9NR31	SAR1A	0.0140093	0.0273626	0.608658	0.101443	1	1	0.215626	Not significant
Q9NR34	MAN1C1	-0.0230971	0.0215457	0.283717	0.268924	1	1	0.547115	Not significant
Q9NR45	NANS	0.088783	0.0642927	0.167304	0.0850419	1	1	0.776494	Not significant
Q9NR46	SH3GLB2	0.0253054	0.0113551	0.0258434	0.00037702	1	1	1.58765	Not significant
Q9NR61	DLL4	0.0422845	0.0727459	0.561063	0.576126	1	1	0.250988	Not significant
Q9NRA0	SPHK2	0.0438472	0.0624957	0.482926	0.717998	1	1	0.31612	Not significant
Q9NRB3	CHST12	-0.0442478	0.0241863	0.0673317	0.319868	1	1	1.17178	Not significant
Q9NRN5	OLFML3	-0.0560666	0.114258	0.623638	0.619726	1	1	0.205067	Not significant
Q9NRN7	AASDHPPT	-0.0595238	0.0941431	0.527211	0.264389	1	1	0.278016	Not significant
Q9NRW1	RAB6B	0.0337036	0.0207267	0.103929	0.411288	1	1	0.983262	Not significant
Q9NRX4	PHPT1	-0.0277629	0.0262045	0.289384	0.128245	1	1	0.538525	Not significant
Q9NS18	GLRX2	-0.00703033	0.0197902	0.722407	0.0860525	1	1	0.141218	Not significant
Q9NS28	RGS18	-0.0967153	0.0725593	0.18256	0.629601	1	1	0.738594	Not significant
Q9NS85	CA10	-0.0102059	0.0197011	0.604433	0.242557	1	1	0.218652	Not significant
Q9NS86	LANCL2	-0.190932	0.201333	0.342957	0.5	1	1	0.464761	Not significant
Q9NS98	SEMA3G	-0.0131485	0.0216858	0.544301	0.00933045	1	1	0.264161	Not significant
Q9NSB8	HOMER2	0.19058	0.0605476	0.00164608	0.01751	1	1	2.78355	Not significant
Q9NSY2	STARD5	-0.0117647	0.0216531	0.586905	0.419267	1	1	0.231432	Not significant
Q9NT22	EMILIN3	0.0140048	0.0156501	0.370857	0.268901	1	1	0.430794	Not significant
Q9NT99	LRRC4B	0.00119332	0.0767702	0.987598	0.142079	1	1	0.00541971	Not significant
Q9NTK5	OLA1	-0.113219	0.0298367	0.000147875	1.1621e-05	0.420999	0.0330849	3.83011	Not significant
Q9NUI1	DECR2	0.0277058	0.00778217	0.000370623	0.000301571	1	0.858572	3.43107	Not significant
Q9NUJ1	ABHD10	-0.577963	0.123056	2.64334e-06	1.87206e-05	0.00752557	0.0532977	5.57785	Significant & padj_heidi > 0.05
Q9NUM4	TMEM106B	-0.116487	0.0324625	0.000332747	0.600311	0.94733	1	3.47789	Not significant
Q9NUQ9	FAM49B	0.319756	0.0897576	0.000367434	0.763157	1	1	3.43482	Not significant
Q9NUU7	DDX19A	-0.0391117	0.0619132	0.527571	0.850335	1	1	0.277719	Not significant
Q9NVA2	11-Sep	-0.144518	0.0691388	0.0365943	0.0225757	1	1	1.43659	Not significant
Q9NVD7	PARVA	0.0861399	0.0601864	0.152367	0.213762	1	1	0.817108	Not significant
Q9NVM6	DNAJC17	0.0490877	0.0356344	0.168346	0.599303	1	1	0.773796	Not significant
Q9NVQ4	FAIM	-0.00310684	0.0150332	0.836272	0.211887	1	1	0.0776525	Not significant
Q9NWW6	NRK1	0.0580271	0.0246929	0.0187762	0.45897	1	1	1.72639	Not significant
Q9NWW9	HRASLS2	-0.14751	0.0856665	0.0850869	0.894733	1	1	1.07014	Not significant
Q9NWX6	THG1L	-0.0271982	0.014181	0.05512	0.0223898	1	1	1.25869	Not significant
Q9NX01	TXNL4B	0.0927629	0.0305181	0.00236888	0.00326472	1	1	2.62546	Not significant
Q9NX46	ADPRHL2	-0.0042713	0.0454381	0.925107	0.0987651	1	1	0.033808	Not significant
Q9NX62	IMPAD1	0.00468384	0.0104532	0.654098	0.679503	1	1	0.184357	Not significant
Q9NXR1	NDE1	0.250318	0.0603092	3.3165e-05	0.199447	0.0944208	1	4.47932	Not significant
Q9NXS2	QPCTL	-0.0411425	0.0140003	0.00329611	0.00344434	1	1	2.482	Not significant
Q9NXW2	DNAJB12	0.0491591	0.0520501	0.344936	0.0129283	1	1	0.462262	Not significant
Q9NY97	B3GNT2	-0.00815047	0.0250818	0.745215	0.0880635	1	1	0.127719	Not significant
Q9NYA1	SPHK1	0.042136	0.0655961	0.520642	0.5	1	1	0.283461	Not significant
Q9NYM9	BET1L	-0.040131	0.0361594	0.267069	0.243521	1	1	0.573377	Not significant
Q9NZ08	ERAP1	-0.0158589	0.00366034	1.47336e-05	0.165139	0.0419466	1	4.83169	Significant & padj_heidi > 0.05
Q9NZC7	WWOX	0.0385906	0.0656375	0.556576	0.247465	1	1	0.254476	Not significant
Q9NZQ0	DNAJC27	-0.367407	0.107722	0.000647966	0.351668	1	1	3.18845	Not significant
Q9NZU0	FLRT3	0.0110351	0.00539814	0.0409288	0.222158	1	1	1.38797	Not significant
Q9P016	THYN1	0.194577	0.0897514	0.0301617	0.198281	1	1	1.52054	Not significant
Q9P0K8	FOXJ2	0.149123	0.0611514	0.0147449	0.187029	1	1	1.83136	Not significant
Q9P0T7	TMEM9	-0.10061	0.0637818	0.114702	0.12509	1	1	0.940427	Not significant
Q9P0W2	HMG20B	-0.295904	0.113205	0.0089519	0.111375	1	1	2.04808	Not significant
Q9P121	NTM	-0.015137	0.00841296	0.0719805	0.213563	1	1	1.14279	Not significant
Q9P1W8	SIRPG	-0.0614912	0.0402859	0.126918	0.186822	1	1	0.896476	Not significant
Q9P2B2	PTGFRN	0.0024735	0.0102474	0.809263	0.144043	1	1	0.0919105	Not significant
Q9P2E7	PCDH10	-0.0569527	0.0290465	0.0499094	0.0276691	1	1	1.30182	Not significant
Q9UBC7	GALP	-0.011889	0.0700293	0.865189	0.742294	1	1	0.0628889	Not significant
Q9UBD3	XCL2	0.0268817	0.141173	0.848983	0.0727812	1	1	0.0711011	Not significant
Q9UBG0	MRC2	0.00472879	0.0317113	0.881459	0.651437	1	1	0.054798	Not significant
Q9UBM8	MGAT4C	-0.152079	0.0770438	0.0483902	0.605483	1	1	1.31524	Not significant
Q9UBS3	DNAJB9	0.244674	0.121977	0.0448667	0.188535	1	1	1.34808	Not significant
Q9UBS4	DNAJB11	-0.0556973	0.0312565	0.0747587	0.839772	1	1	1.12634	Not significant
Q9UBV7	B4GALT7	0.0842076	0.0421484	0.0457294	0.0895967	1	1	1.3398	Not significant
Q9UBX5	FBLN5	0.0549199	0.0529789	0.299905	0.242068	1	1	0.523017	Not significant
Q9UBX8	B4GALT6	-0.00227128	0.00953945	0.811808	0.0091375	1	1	0.0905465	Not significant
Q9UDY4	DNAJB4	0.0104439	0.0250715	0.676998	0.1886	1	1	0.169412	Not significant
Q9UEF7	KL	0.010989	0.0241865	0.64958	0.0210231	1	1	0.187367	Not significant
Q9UEU0	VTI1B	-0.0204082	0.139186	0.883428	0.399937	1	1	0.0538287	Not significant
Q9UGC7	MTRF1L	-0.0232678	0.0253625	0.358927	0.40116	1	1	0.444994	Not significant
Q9UGI8	TES	-0.088736	0.0657864	0.177385	0.00013153	1	0.374465	0.751083	Not significant
Q9UGV2	NDRG3	0.0760468	0.0527978	0.149771	0.0314654	1	1	0.824572	Not significant
Q9UHB6	LIMA1	0.168067	0.0645897	0.00926618	0.0102192	1	1	2.0331	Not significant
Q9UHF5	IL17B	-0.141635	0.167623	0.398132	0.5	1	1	0.399973	Not significant
Q9UHG3	PCYOX1	-0.0213131	0.00698547	0.00228035	6.68188e-11	1	1.90233e-07	2.642	Not significant
Q9UHL4	DPP7	0.0126527	0.0111278	0.255522	0.19127	1	1	0.592571	Not significant
Q9UHN6	TMEM2	-0.014218	0.0379301	0.707774	0.16354	1	1	0.150106	Not significant
Q9UHY1	NRBP1	0.0411215	0.082579	0.618509	0.20964	1	1	0.208654	Not significant
Q9UI08	EVL	-0.0063015	0.0266616	0.81316	0.144072	1	1	0.0898238	Not significant
Q9UIV8	SERPINB13	0.0255055	0.0289748	0.378715	0.299348	1	1	0.421687	Not significant
Q9UIW2	PLXNA1	0.00747149	0.016518	0.651035	0.0239158	1	1	0.186396	Not significant
Q9UJC5	SH3BGRL2	-0.0559372	0.0346467	0.106418	0.0553295	1	1	0.972984	Not significant
Q9UJJ9	GNPTG	-0.0225833	0.0187465	0.228332	0.000207183	1	0.589849	0.641434	Not significant
Q9UK55	SERPINA10	-0.00123047	0.00553711	0.824141	0.0301618	1	1	0.0839984	Not significant
Q9UKG9	CROT	-0.0188268	0.0152705	0.217618	0.23468	1	1	0.662305	Not significant
Q9UKK6	NXT1	-0.115019	0.386497	0.766013	0.903923	1	1	0.115764	Not significant
Q9UKZ9	PCOLCE2	0.0129899	0.00918451	0.157265	0.026774	1	1	0.803368	Not significant
Q9UL25	RAB21	0.0760037	0.0432243	0.0786871	0.625625	1	1	1.1041	Not significant
Q9UL26	RAB22A	0.00925926	0.0709977	0.896237	0.303583	1	1	0.0475771	Not significant
Q9ULW5	RAB26	-0.314015	0.0783434	6.11874e-05	1.26573e-05	0.1742	0.0360354	4.21334	Not significant
Q9UM54	MYO6	-0.142671	0.114374	0.212247	0.363401	1	1	0.673159	Not significant
Q9UMR2	DDX19B	-0.0407459	0.0645219	0.527711	0.645747	1	1	0.277604	Not significant
Q9UNA0	ADAMTS5	0.0197896	0.00892191	0.0265485	0.66311	1	1	1.57596	Not significant
Q9UNA3	A4GNT	-0.0823723	0.0799596	0.302928	0.623785	1	1	0.518661	Not significant
Q9UNA4	POLI	-0.0354742	0.0502084	0.479852	0.725362	1	1	0.318892	Not significant
Q9UNE7	STUB1	0.286279	0.0997085	0.00408969	0.0259017	1	1	2.38831	Not significant
Q9UNW1	MINPP1	-0.0126582	0.047481	0.78978	0.0518707	1	1	0.102494	Not significant
Q9UQ53	MGAT4B	0.00373286	0.0124161	0.763683	0.19518	1	1	0.117087	Not significant
Q9UQ80	PA2G4	-0.177827	0.0964702	0.0652805	0.698325	1	1	1.18522	Not significant
Q9UQN3	CHMP2B	-0.00289376	0.0161227	0.857558	0.139321	1	1	0.0667365	Not significant
Q9Y259	CHKB	-0.042288	0.0676004	0.531605	0.199825	1	1	0.274411	Not significant
Q9Y274	ST3GAL6	-0.00587585	0.0050615	0.245687	0.00340165	1	1	0.609619	Not significant
Q9Y281	CFL2	0.272432	0.0374386	3.41908e-13	0.148142	9.73412e-10	1	12.4661	Significant & padj_heidi > 0.05
Q9Y294	ASF1A	-0.11035	0.0398388	0.00560707	0.103528	1	1	2.25126	Not significant
Q9Y2C2	UST	-0.0242619	0.0201118	0.227681	0.268117	1	1	0.642673	Not significant
Q9Y2I2	NTNG1	0.0129291	0.00680579	0.0574701	0.0779133	1	1	1.24056	Not significant
Q9Y3A5	SBDS	0.0234177	0.0383284	0.541216	0.845401	1	1	0.266629	Not significant
Q9Y3B8	REXO2	0.0186976	0.0374239	0.617345	0.415379	1	1	0.209472	Not significant
Q9Y3C6	PPIL1	0.0147671	0.00954353	0.12178	0.0969968	1	1	0.914423	Not significant
Q9Y3E1	HDGFRP3	-0.0213964	0.0417108	0.607972	0.119432	1	1	0.216116	Not significant
Q9Y4C0	NRXN3	0.0217122	0.0260803	0.405121	0.0887032	1	1	0.392416	Not significant
Q9Y4D7	PLXND1	-0.0230155	0.0188095	0.2211	0.0234381	1	1	0.655412	Not significant
Q9Y4E8	USP15	0.028028	0.0290918	0.33533	0.146984	1	1	0.474528	Not significant
Q9Y561	LRP12	0.282095	0.078614	0.000332779	0.00187769	0.947423	1	3.47784	Not significant
Q9Y5U2	TSSC4	0.0754717	0.107548	0.482837	0.5	1	1	0.316199	Not significant
Q9Y5X2	SNX8	0.0877381	0.0631245	0.164552	0.14781	1	1	0.783696	Not significant
Q9Y5X3	SNX5	0.269854	0.185615	0.145993	0.183802	1	1	0.835669	Not significant
Q9Y617	PSAT1	-0.00539957	0.0475189	0.909531	0.0612302	1	1	0.0411824	Not significant
Q9Y625	GPC6	-0.113293	0.0772891	0.142693	0.875635	1	1	0.845597	Not significant
Q9Y6F6	MRVI1	0.0294695	0.0383798	0.442582	0.0195413	1	1	0.354006	Not significant
Q9Y6U3	SCIN	-0.00888889	0.0466735	0.848958	0.453646	1	1	0.0711138	Not significant
Q9Y6Z7	COLEC10	0.177769	0.0894752	0.0469454	0.0983006	1	1	1.32841	Not significant
A0FGR8	ESYT2	-0.00858516	0.0309102	0.781208	2.79968e-05	1	0.0797069	0.107233	Not significant
A1E959	ODAM	-0.00607847	0.0188654	0.747299	0.00386782	1	1	0.126505	Not significant
A1KZ92	PXDNL	-0.0104224	0.0162164	0.520413	0.0438803	1	1	0.283652	Not significant
A1L4H1	SSC5D	-0.0257817	0.0105799	0.0148157	0.0925177	1	1	1.82928	Not significant
A2VDF0	FUOM	0.062809	0.0251771	0.012607	0.84306	1	1	1.89939	Not significant
A6BM72	MEGF11	0.0310247	0.0298612	0.298821	0.148452	1	1	0.524589	Not significant
A6NC86	PINLYP	-0.00469578	0.00495688	0.343473	0.159911	1	1	0.464107	Not significant
A6NHS7	MANSC4	-0.00127881	0.00500869	0.798477	0.686625	1	1	0.0977375	Not significant
A6NI73	LILRA5	0.0446897	0.0285322	0.117281	0.262185	1	1	0.930773	Not significant
A6NM11	LRRC37A2	0.0464059	0.0048962	2.59349e-21	7.94828e-05	7.38367e-18	0.226287	20.5861	Significant & padj_heidi > 0.05
A8MVW5	HEPACAM2	-0.101323	0.152908	0.50756	0.5	1	1	0.294512	Not significant
AMY1B	AMY1A_AMY1B_AMY1C	0.0304992	0.0124196	0.0140595	0.0127492	1	1	1.85203	Not significant
B1AKI9	ISM1	-0.00107072	0.0230204	0.962902	0.020478	1	1	0.0164177	Not significant
B2RUY7	VWC2L	-0.0272539	0.0444774	0.540036	0.396474	1	1	0.267577	Not significant
BOLA2B	BOLA2_BOLA2B	0.0906768	0.0736562	0.218292	0.788895	1	1	0.660962	Not significant
CGB5	CGB3_CGB5_CGB8	0.00702579	0.0702632	0.92035	0.146754	1	1	0.0360468	Not significant
CKMT1B	CKMT1A_CKMT1B	0.0783484	0.0308288	0.0110408	0.486011	1	1	1.957	Not significant
DEFA1B	DEFA1_DEFA1B	-0.0747303	0.0358317	0.0370153	0.0360987	1	1	1.43162	Not significant
DEFB104B	DEFB104A_DEFB104B	-0.0613204	0.0509109	0.22841	0.851117	1	1	0.641285	Not significant
DEFB4B	DEFB4A_DEFB4B	0.0309532	0.0555656	0.577488	0.673479	1	1	0.238457	Not significant
E2RYF7	HCG22	-0.0167245	0.0167322	0.317534	0.000133518	1	0.380127	0.49821	Not significant
FUT5	FUT3_FUT5	-0.00140492	0.00693094	0.839368	0.0086311	1	1	0.0760475	Not significant
I3L3R5	CCER2	-0.0171199	0.0235741	0.467705	0.952974	1	1	0.330028	Not significant
IL27	EBI3_IL27	-0.000726447	0.0101703	0.943057	0.559058	1	1	0.0254622	Not significant
LGALS7B	LGALS7_LGALS7B	0.0292995	0.0204424	0.151781	0.00801457	1	1	0.818784	Not significant
MICA	MICB_MICA	0.0173532	0.0036368	1.82796e-06	0.0265849	0.00520421	1	5.73803	Significant & padj_heidi > 0.05
NTproBNP	NTproBNP	0.0195235	0.0149393	0.19126	0.0359805	1	1	0.718376	Not significant
O00175	CCL24	-0.00952566	0.00697726	0.172176	0.0101307	1	1	0.764026	Not significant
O00182	LGALS9	-0.0184927	0.00993219	0.0626183	0.761295	1	1	1.2033	Not significant
O00203	AP3B1	-0.325564	0.0891865	0.000261862	0.00397492	0.745521	1	3.58193	Not significant
O00214	LGALS8	0.0290342	0.01504	0.0535493	0.0209204	1	1	1.27125	Not significant
O00220	TNFRSF10A	0.00930009	0.00822002	0.257889	0.959406	1	1	0.588568	Not significant
O00221	NFKBIE	0.0267881	0.0176294	0.128632	0.0089321	1	1	0.89065	Not significant
O00233	PSMD9	-0.0325311	0.0217292	0.134363	0.0175644	1	1	0.871719	Not significant
O00241	SIRPB1	-0.00620847	0.00589322	0.292115	0.751125	1	1	0.534446	Not significant
O00244	ATOX1	-0.0195057	0.0543767	0.719809	0.039908	1	1	0.142782	Not significant
O00253	AGRP	0.0415698	0.0691885	0.54796	0.327593	1	1	0.261251	Not significant
O00273	DFFA	-0.280708	0.0729999	0.000120392	0.0014915	0.342755	1	3.9194	Not significant
O00291	HIP1	-0.224744	0.107499	0.036558	0.5	1	1	1.43702	Not significant
O00292	LEFTY2	-0.00757582	0.00575255	0.187855	0.509827	1	1	0.726177	Not significant
O00300	TNFRSF11B	-0.0760721	0.021082	0.000308097	0.586844	0.877152	1	3.51131	Not significant
O00308	WWP2	0.0075638	0.0243381	0.755968	0.0659243	1	1	0.121497	Not significant
O00339	MATN2	0.0166651	0.0101053	0.0991193	0.565684	1	1	1.00384	Not significant
O00391	QSOX1	-0.0106793	0.00626169	0.0881004	0.21813	1	1	1.05502	Not significant
O00451	GFRA2	-0.017826	0.0126482	0.158726	0.000375422	1	1	0.799351	Not significant
O00468	AGRN	0.0278105	0.0111389	0.0125355	0.00306339	1	1	1.90186	Not significant
O00533	CHL1	0.0402634	0.0134586	0.00277476	0.241781	1	1	2.55677	Not significant
O00548	DLL1	-0.0184855	0.024875	0.457401	0.172202	1	1	0.339703	Not significant
O00559	EBAG9	0.0943942	0.0834697	0.258106	0.5	1	1	0.588202	Not significant
O00584	RNASET2	-0.0122948	0.00992495	0.215427	0.354613	1	1	0.666699	Not significant
O00585	CCL21	-0.0833543	0.0412108	0.043111	0.475091	1	1	1.36541	Not significant
O00592	PODXL	0.00424782	0.0194512	0.82713	0.447309	1	1	0.0824261	Not significant
O00622	CCN1	-0.0362976	0.0405989	0.371293	0.717441	1	1	0.430284	Not significant
O00626	CCL22	0.0067937	0.0275405	0.805156	0.653402	1	1	0.0941201	Not significant
O00748	CES2	-0.0418079	0.0484416	0.388106	0.0275886	1	1	0.41105	Not significant
O14523	C2CD2L	0.146383	0.076211	0.054762	0.346649	1	1	1.26152	Not significant
O14530	TXNDC9	-0.0792655	0.0872125	0.363414	0.166006	1	1	0.439598	Not significant
O14558	HSPB6	-0.322633	0.106301	0.00240466	0.5	1	1	2.61895	Not significant
O14578	CIT	0.00786194	0.0737142	0.915063	0.218021	1	1	0.038549	Not significant
O14594	NCAN	0.0390602	0.0249983	0.118166	0.00580441	1	1	0.927507	Not significant
O14618	CCS	0.00332497	0.00810476	0.681624	0.0452584	1	1	0.166455	Not significant
O14625	CXCL11	0.04546	0.0187802	0.0154935	0.00826587	1	1	1.80985	Not significant
O14662	STX16	0.0952014	0.0593393	0.108636	0.246854	1	1	0.964028	Not significant
O14717	TRDMT1	0.0388596	0.0225884	0.0853718	0.200128	1	1	1.06869	Not significant
O14737	PDCD5	-0.010689	0.0114734	0.351524	0.119438	1	1	0.454045	Not significant
O14745	SLC9A3R1	-0.134076	0.0462131	0.00371679	0.562263	1	1	2.42983	Not significant
O14763	TNFRSF10B	0.00223175	0.0124607	0.857857	0.623655	1	1	0.0665853	Not significant
O14773	TPP1	0.0130467	0.026615	0.62399	0.171733	1	1	0.204822	Not significant
O14786	NRP1	-0.00360982	0.0131269	0.783321	0.0558473	1	1	0.10606	Not significant
O14788	TNFSF11	0.101015	0.0416582	0.0153149	0.0497458	1	1	1.81488	Not significant
O14791	APOL1	0.0116435	0.0160523	0.468241	0.634254	1	1	0.329531	Not significant
O14793	MSTN	0.0254355	0.0424428	0.548981	0.48942	1	1	0.260443	Not significant
O14798	TNFRSF10C	-0.0167968	0.0245745	0.494288	0.889888	1	1	0.30602	Not significant
O14828	SCAMP3	-0.370615	0.0591862	3.80454e-10	2.59608e-05	1.08315e-06	0.0739105	9.4197	Significant & padj_heidi > 0.05
O14836	TNFRSF13B	0.0403121	0.0335251	0.229191	0.370164	1	1	0.639803	Not significant
O14841	OPLAH	-0.091334	0.0206386	9.62662e-06	0.000723537	0.027407	1	5.01653	Significant & padj_heidi > 0.05
O14867	BACH1	0.362541	0.115109	0.00163523	0.5	1	1	2.78642	Not significant
O14879	IFIT3	-0.00368919	0.0378153	0.922283	0.286154	1	1	0.0351357	Not significant
O14904	WNT9A	0.0784247	0.0298287	0.00855932	0.000223713	1	0.636911	2.06756	Not significant
O14917	PCDH17	-0.0268684	0.0467928	0.565833	0.151128	1	1	0.247312	Not significant
O14933	UBE2L6	0.0366277	0.0161934	0.0237042	0.701266	1	1	1.62517	Not significant
O14944	EREG	0.0607483	0.076612	0.427816	0.466007	1	1	0.368743	Not significant
O14960	LECT2	0.010874	0.00500041	0.0296584	0.120081	1	1	1.52785	Not significant
O14967	CLGN	-0.00187209	0.00578648	0.746296	0.460029	1	1	0.127089	Not significant
O15013	ARHGEF10	0.0107331	0.0142087	0.450013	0.299969	1	1	0.346775	Not significant
O15018	PDZD2	-0.0826531	0.0682594	0.225946	0.318523	1	1	0.645996	Not significant
O15031	PLXNB2	0.0149973	0.00532856	0.00488514	0.224454	1	1	2.31112	Not significant
O15083	ERC2	0.266698	0.0805194	0.000925587	0.529177	1	1	3.03358	Not significant
O15123	ANGPT2	0.0574394	0.0269573	0.0331094	0.378968	1	1	1.48005	Not significant
O15169	AXIN1	0.272291	0.0864179	0.00162788	0.363328	1	1	2.78838	Not significant
O15182	CETN3	0.0772294	0.0422028	0.067256	0.0360037	1	1	1.17227	Not significant
O15197	EPHB6	-0.00691324	0.0163415	0.672259	0.0131051	1	1	0.172463	Not significant
O15232	MATN3	0.0036265	0.00763492	0.634795	0.845538	1	1	0.197366	Not significant
O15240	VGF	-0.0426147	0.0587087	0.46792	0.389303	1	1	0.329828	Not significant
O15264	MAPK13	-0.167217	0.0674372	0.0131531	0.187114	1	1	1.88097	Not significant
O15305	PMM2	-0.0332413	0.0179837	0.0645437	0.66222	1	1	1.19015	Not significant
O15335	CHAD	0.0110457	0.0175534	0.529176	0.203255	1	1	0.2764	Not significant
O15354	GPR37	-0.00305884	0.00573542	0.593809	0.103258	1	1	0.226353	Not significant
O15389	SIGLEC5	0.0059044	0.00492068	0.230172	0.698493	1	1	0.637947	Not significant
O15394	NCAM2	-0.0120582	0.0076271	0.113885	0.0230869	1	1	0.943532	Not significant
O15400	STX7	0.00355801	0.00660788	0.590267	0.373762	1	1	0.228951	Not significant
O15444	CCL25	0.00168778	0.00584234	0.772667	0.573952	1	1	0.112007	Not significant
O15455	TLR3	-0.00312899	0.00391131	0.423718	0.200487	1	1	0.372923	Not significant
O15467	CCL16	-0.00495536	0.00533097	0.352608	0.872646	1	1	0.452708	Not significant
O15496	PLA2G10	-0.0567776	0.0532211	0.286051	0.391685	1	1	0.543556	Not significant
O43155	FLRT2	0.00701095	0.00772705	0.364235	0.793322	1	1	0.438619	Not significant
O43184	ADAM12	0.0942879	0.027641	0.000646869	0.0702808	1	1	3.18918	Not significant
O43240	KLK10	-0.00168494	0.00673978	0.802588	0.402584	1	1	0.0955071	Not significant
O43278	SPINT1	-0.0100618	0.0130234	0.439764	0.258442	1	1	0.356781	Not significant
O43280	TREH	0.00267114	0.00667793	0.68916	0.0557436	1	1	0.16168	Not significant
O43291	SPINT2	0.0220406	0.0220679	0.317908	0.810232	1	1	0.497699	Not significant
O43312	MTSS1	-0.0703181	0.0779903	0.367256	0.5	1	1	0.435031	Not significant
O43405	COCH	-0.000783982	0.0127397	0.95093	0.59704	1	1	0.0218513	Not significant
O43432	EIF4G3	0.127244	0.0670472	0.0577193	0.0102172	1	1	1.23868	Not significant
O43493	TGOLN2	0.000419705	0.00545617	0.938685	0.148177	1	1	0.0274802	Not significant
O43505	B4GAT1	0.0126766	0.0142654	0.374207	0.0042256	1	1	0.426888	Not significant
O43508	TNFSF12	-0.0958487	0.0109461	2.01552e-18	0.314453	5.73819e-15	1	17.6956	Significant & padj_heidi > 0.05
O43557	TNFSF14	-0.0622308	0.0804996	0.439488	0.471479	1	1	0.357053	Not significant
O43561	LAT	0.30236	0.100313	0.00257696	0.5	1	1	2.58889	Not significant
O43570	CA12	0.025318	0.0179753	0.158986	0.55758	1	1	0.798641	Not significant
O43597	SPRY2	-0.0487944	0.0490171	0.319514	0.577429	1	1	0.495509	Not significant
O43598	DNPH1	0.00152065	0.0141204	0.91424	0.00654968	1	1	0.0389397	Not significant
O43653	PSCA	-0.00723801	0.00327469	0.027085	0.174208	1	1	1.56727	Not significant
O43699	SIGLEC6	0.00727968	0.00995365	0.464561	0.287755	1	1	0.332957	Not significant
O43768	ENSA	-0.179452	0.075802	0.0179145	0.434112	1	1	1.7468	Not significant
O43827	ANGPTL7	0.0042732	0.0139119	0.758721	0.281116	1	1	0.119918	Not significant
O43854	EDIL3	-0.00513408	0.0472357	0.913448	0.675041	1	1	0.0393162	Not significant
O43866	CD5L	0.0175301	0.0195449	0.369765	0.223993	1	1	0.432074	Not significant
O43896	KIF1C	0.0156551	0.0514046	0.760712	0.401002	1	1	0.11878	Not significant
O43903	GAS2	0.0542053	0.0386753	0.16105	0.102733	1	1	0.793038	Not significant
O43927	CXCL13	-0.143088	0.0708238	0.0433487	0.373209	1	1	1.36302	Not significant
O60234	GMFG	0.0768034	0.060181	0.201882	0.315725	1	1	0.694901	Not significant
O60235	TMPRSS11D	0.0157758	0.0350696	0.652823	0.170464	1	1	0.185204	Not significant
O60238	BNIP3L	-0.119439	0.0834388	0.1523	0.922858	1	1	0.817301	Not significant
O60240	PLIN1	-0.0588504	0.077869	0.449792	0.156139	1	1	0.346988	Not significant
O60242	ADGRB3	-0.00534126	0.006185	0.387817	0.615077	1	1	0.411373	Not significant
O60243	HS6ST1	-0.0100052	0.0190609	0.599647	0.0361839	1	1	0.222104	Not significant
O60245	PCDH7	-0.0241234	0.0370865	0.515393	0.00333133	1	1	0.287861	Not significant
O60259	KLK8	0.00475565	0.0118894	0.689163	0.0822112	1	1	0.161678	Not significant
O60279	SUSD5	0.00885484	0.0107094	0.408335	0.516467	1	1	0.388984	Not significant
O60447	EVI5	-0.0468397	0.0283785	0.0988341	0.0440288	1	1	1.00509	Not significant
O60449	LY75	-0.00727745	0.00374622	0.0520631	0.328261	1	1	1.28347	Not significant
O60462	NRP2	-0.0939464	0.0196986	1.84975e-06	0.00681171	0.00526624	1	5.73289	Significant & padj_heidi > 0.05
O60469	DSCAM	-0.0013873	0.0270524	0.959101	0.102036	1	1	0.0181357	Not significant
O60476	MAN1A2	0.0253546	0.0191696	0.185953	0.0163201	1	1	0.730598	Not significant
O60496	DOK2	-0.0451539	0.0631324	0.474469	7.91796e-08	1	0.000225424	0.323792	Not significant
O60500	NPHS1	-0.0110208	0.0095201	0.247012	0.182979	1	1	0.607283	Not significant
O60502	OGA	0.204268	0.0326956	4.16891e-10	0.00678446	1.18689e-06	1	9.37998	Significant & padj_heidi > 0.05
O60575	SPINK4	-0.00251398	0.00493824	0.610692	0.604719	1	1	0.214177	Not significant
O60609	GFRA3	-0.151521	0.0860834	0.0783799	4.75869e-09	1	1.3548e-05	1.1058	Not significant
O60635	TSPAN1	-0.0698367	0.0855482	0.414304	0.410092	1	1	0.382681	Not significant
O60664	PLIN3	-0.0162416	0.0609376	0.789832	0.25988	1	1	0.102465	Not significant
O60749	SNX2	0.0699396	0.0390208	0.0730743	0.0410426	1	1	1.13624	Not significant
O60760	HPGDS	-0.00884771	0.00906477	0.329037	2.85456e-10	1	8.12694e-07	0.482755	Not significant
O60825	PFKFB2	-0.124789	0.0431238	0.00380676	0.755601	1	1	2.41945	Not significant
O60911	CTSV	0.103942	0.0880396	0.237752	0.5	1	1	0.623876	Not significant
O60934	NBN	-0.00625793	0.0579712	0.914036	0.903492	1	1	0.0390366	Not significant
O60941	DTNB	0.131562	0.0851575	0.122364	0.5	1	1	0.912345	Not significant
O75015	FCGR3B	-0.0286362	0.0121231	0.0181712	0.78	1	1	1.74062	Not significant
O75023	LILRB5	0.00607405	0.00345907	0.0790917	0.387776	1	1	1.10187	Not significant
O75054	IGSF3	0.0537507	0.0448595	0.230839	0.226595	1	1	0.63669	Not significant
O75061	DNAJC6	-0.0843124	0.0460129	0.0668975	0.46515	1	1	1.17459	Not significant
O75071	EFCAB14	0.0871479	0.0601609	0.147455	0.512811	1	1	0.831341	Not significant
O75077	ADAM23	0.000911322	0.00774624	0.906347	0.0988979	1	1	0.0427053	Not significant
O75144	ICOSLG	-0.0171446	0.0121806	0.159269	0.279615	1	1	0.79787	Not significant
O75146	HIP1R	-0.167695	0.0463383	0.000295818	3.99519e-08	0.842194	0.000113743	3.52898	Not significant
O75154	RAB11FIP3	0.149471	0.0632825	0.0181781	0.621903	1	1	1.74045	Not significant
O75167	PHACTR2	-0.0394747	0.0193911	0.0417792	0.000591686	1	1	1.37904	Not significant
O75173	ADAMTS4	0.0972327	0.0310824	0.00175869	0.0341644	1	1	2.75481	Not significant
O75190	DNAJB6	0.0376971	0.0209987	0.0726195	0.379641	1	1	1.13895	Not significant
O75223	GGCT	-0.0344067	0.0361672	0.341441	0.274054	1	1	0.466684	Not significant
O75312	ZPR1	0.0115891	0.076315	0.879299	0.418819	1	1	0.0558635	Not significant
O75326	SEMA7A	-0.0302408	0.0281239	0.282252	0.278287	1	1	0.549363	Not significant
O75339	CILP	0.0380686	0.0127277	0.00278054	8.60046e-05	1	0.244855	2.55587	Not significant
O75340	PDCD6	-0.0128899	0.00367458	0.000451742	0.241923	1	1	3.34511	Not significant
O75347	TBCA	-0.0400237	0.0308223	0.194105	0.231646	1	1	0.711964	Not significant
O75354	ENTPD6	0.0166271	0.00633185	0.00864093	0.733922	1	1	2.06344	Not significant
O75356	ENTPD5	-0.00256989	0.00842934	0.760462	4.38057e-05	1	0.124715	0.118922	Not significant
O75427	LRCH4	0.283181	0.104254	0.00660248	0.5	1	1	2.18029	Not significant
O75460	ERN1	0.181341	0.022579	9.63706e-16	0.0105859	2.74367e-12	1	15.0161	Significant & padj_heidi > 0.05
O75493	CA11	-0.00520791	0.0585926	0.929175	0.118732	1	1	0.0319027	Not significant
O75506	HSBP1	-0.0152217	0.00931944	0.1024	0.0420509	1	1	0.9897	Not significant
O75509	TNFRSF21	0.0430533	0.019516	0.0273807	0.279794	1	1	1.56256	Not significant
O75521	ECI2	-0.00964599	0.0257277	0.707716	0.553515	1	1	0.150141	Not significant
O75594	PGLYRP1	0.0104469	0.0144935	0.471035	0.484627	1	1	0.326947	Not significant
O75629	CREG1	-0.0275056	0.0220304	0.211837	0.976203	1	1	0.673998	Not significant
O75711	SCRG1	0.0245468	0.0354874	0.489123	0.117245	1	1	0.310582	Not significant
O75781	PALM	0.0209748	0.027882	0.451889	0.0172283	1	1	0.344968	Not significant
O75791	GRAP2	-0.0149001	0.0500022	0.765712	0.521231	1	1	0.115935	Not significant
O75792	RNASEH2A	-0.0146818	0.0391663	0.707767	0.0133468	1	1	0.15011	Not significant
O75830	SERPINI2	0.00746201	0.011783	0.526548	0.453381	1	1	0.278562	Not significant
O75843	AP1G2	0.0369693	0.0354974	0.297659	0.216046	1	1	0.526281	Not significant
O75882-2	ATRN	-0.0121462	0.00634574	0.055612	0.877048	1	1	1.25483	Not significant
O75888	TNFSF13	0.0332629	0.013888	0.0166163	3.16854e-09	1	9.02082e-06	1.77947	Not significant
O76036	NCR1	-0.0150197	0.024042	0.532149	0.695745	1	1	0.273967	Not significant
O76038	SCGN	-0.0270313	0.0476395	0.570433	0.332498	1	1	0.243795	Not significant
O76061	STC2	0.032169	0.0670774	0.631526	0.194957	1	1	0.199609	Not significant
O76070	SNCG	-0.0143006	0.00798426	0.0732771	9.76714e-06	1	0.027807	1.13503	Not significant
O76074	PDE5A	-0.0430568	0.0254167	0.090259	0.0128224	1	1	1.04451	Not significant
O76076	CCN5	-0.0632502	0.0182069	0.000512843	0.137527	1	1	3.29002	Not significant
O76096	CST7	-0.017587	0.0058654	0.00271373	0.09033	1	1	2.56643	Not significant
O77932	DXO	0.0658824	0.0115628	1.2139e-08	0.00243069	3.45597e-05	1	7.91582	Significant & padj_heidi > 0.05
O94760	DDAH1	0.0687296	0.024935	0.00584504	0.396334	1	1	2.23321	Not significant
O94779	CNTN5	0.00947221	0.0084633	0.263051	0.215622	1	1	0.57996	Not significant
O94813	SLIT2	0.27208	0.0736952	0.000222536	0.385647	0.633559	1	3.6526	Not significant
O94830	DDHD2	-0.120281	0.0432907	0.00546206	0.741026	1	1	2.26264	Not significant
O94856	NFASC	0.000336765	0.0117868	0.977206	0.626508	1	1	0.0100137	Not significant
O94907	DKK1	-0.124557	0.0343325	0.000285664	0.131583	0.813284	1	3.54415	Not significant
O94979	SEC31A	0.151531	0.0384977	8.28158e-05	0.5	0.235776	1	4.08189	Not significant
O94986	CEP152	0.0821991	0.0728922	0.259455	0.307535	1	1	0.585938	Not significant
O94988	FAM13A	-0.00362269	0.0313974	0.908142	0.283512	1	1	0.041846	Not significant
O94992	HEXIM1	-0.0297631	0.0750779	0.691788	0.13969	1	1	0.160027	Not significant
O95157	NXPH3	0.0198532	0.0164783	0.228279	0.103089	1	1	0.641534	Not significant
O95183	VAMP5	0.122919	0.0539177	0.0226223	0.126612	1	1	1.64546	Not significant
O95274	LYPD3	-0.00804091	0.0137856	0.559701	0.440131	1	1	0.252044	Not significant
O95379	TNFAIP8	0.0619513	0.0476591	0.193641	0.373551	1	1	0.713004	Not significant
O95388	CCN4	-0.00592541	0.00934452	0.526012	0.597746	1	1	0.279005	Not significant
O95393	BMP10	0.00133706	0.00955755	0.888742	0.396828	1	1	0.0512242	Not significant
O95407	TNFRSF6B	-0.020689	0.0132643	0.118818	0.0898315	1	1	0.925119	Not significant
O95445	APOM	-0.0181016	0.0135217	0.180667	0.0508983	1	1	0.74312	Not significant
O95467	GNAS	-0.10081	0.0475573	0.0340267	0.275591	1	1	1.46818	Not significant
O95497	VNN1	0.000200876	0.0045197	0.96455	0.0107994	1	1	0.0156752	Not significant
O95498	VNN2	0.0119141	0.0058869	0.0429879	0.00219909	1	1	1.36665	Not significant
O95502	NPTXR	0.0118191	0.00568924	0.0377601	0.000499931	1	1	1.42297	Not significant
O95544	NADK	-0.0507001	0.0182809	0.00554745	0.677389	1	1	2.25591	Not significant
O95630	STAMBP	0.128046	0.12223	0.294833	0.5	1	1	0.530423	Not significant
O95633	FSTL3	-0.0496091	0.0474995	0.296294	0.322103	1	1	0.528277	Not significant
O95670	ATP6V1G2	-0.0198479	0.0402395	0.62184	0.0145817	1	1	0.206321	Not significant
O95684	CEP43	0.127138	0.0600527	0.0342503	0.0384956	1	1	1.46533	Not significant
O95721	SNAP29	0.0308252	0.0571188	0.589426	0.22227	1	1	0.229571	Not significant
O95727	CRTAM	0.005747	0.0127719	0.652731	0.374504	1	1	0.185266	Not significant
O95760	IL33	-0.0316968	0.107562	0.768235	0.5	1	1	0.114506	Not significant
O95786	DDX58	-0.0159258	0.0145482	0.273651	0.305556	1	1	0.562802	Not significant
O95817	BAG3	-0.0174217	0.0646637	0.787606	0.580387	1	1	0.103691	Not significant
O95825	CRYZL1	0.00864288	0.0329548	0.793117	0.760149	1	1	0.100663	Not significant
O95835	LATS1	-0.218512	0.0647443	0.000738153	0.0111119	1	1	3.13185	Not significant
O95841	ANGPTL1	0.0119648	0.0130244	0.35828	0.973756	1	1	0.445778	Not significant
O95858	TSPAN15	-0.0429932	0.0701196	0.539783	0.037561	1	1	0.26778	Not significant
O95954	FTCD	0.0612794	0.0348032	0.0782825	0.834147	1	1	1.10634	Not significant
O95965	ITGBL1	-0.00937303	0.0157154	0.550894	0.11971	1	1	0.258932	Not significant
O95971	CD160	0.0161762	0.0126414	0.20068	0.632844	1	1	0.697496	Not significant
O95980	RECK	0.0193934	0.0292297	0.50702	0.101165	1	1	0.294975	Not significant
O95994	AGR2	-0.164058	0.0382277	1.77387e-05	0.0573982	0.0505022	1	4.75108	Not significant
O95998	IL18BP	0.0051193	0.0453445	0.910112	0.861707	1	1	0.0409054	Not significant
O96007	MOCS2	-0.0211617	0.013593	0.119514	0.018375	1	1	0.922581	Not significant
P00325	ADH1B	-0.114106	0.0396616	0.00401506	0.880599	1	1	2.39631	Not significant
P00390	GSR	0.0454452	0.0373042	0.223136	0.16878	1	1	0.651431	Not significant
P00441	SOD1	0.0245379	0.0614225	0.68953	0.917796	1	1	0.161447	Not significant
P00533	EGFR	0.0216687	0.0257849	0.400704	0.0691132	1	1	0.397177	Not significant
P00734	F2	0.0339536	0.0258455	0.188942	0.494771	1	1	0.723672	Not significant
P00736	C1R	-0.0032657	0.0121922	0.788813	0.71466	1	1	0.103026	Not significant
P00742	F10	0.010609	0.0217812	0.626208	0.522995	1	1	0.203282	Not significant
P00746	CFD	0.0619905	0.0548894	0.258742	0.171401	1	1	0.587133	Not significant
P00747	PLG	-0.00403154	0.0145688	0.781992	0.139496	1	1	0.106798	Not significant
P00748	F12	-0.00947346	0.00346866	0.00631119	0.0356602	1	1	2.19989	Not significant
P00749	PLAU	0.121886	0.026532	4.34954e-06	7.08378e-06	0.0123832	0.0201675	5.36156	Significant & padj_heidi < 0.05
P00750	PLAT	-0.0937785	0.044152	0.0336708	0.0523753	1	1	1.47275	Not significant
P00751	CFB	0.0544697	0.0133032	4.23095e-05	1.22824e-06	0.120455	0.00349679	4.37356	Not significant
P00797	REN	0.0397274	0.0232329	0.0872729	0.525507	1	1	1.05912	Not significant
P00813	ADA	-0.0071889	0.00664249	0.279137	0.0245542	1	1	0.554183	Not significant
P00915	CA1	0.0676043	0.0454227	0.136662	0.233565	1	1	0.864353	Not significant
P00918	CA2	-0.00294872	0.0393168	0.940216	0.405104	1	1	0.0267725	Not significant
P00995	SPINK1	0.01752	0.00987596	0.0760623	0.0587527	1	1	1.11883	Not significant
P01008	SERPINC1	-0.0697777	0.0668693	0.296719	0.0293661	1	1	0.527654	Not significant
P01009	SERPINA1	0.0398006	0.0243799	0.10257	0.384825	1	1	0.98898	Not significant
P01011	SERPINA3	0.0279446	0.0100787	0.0055603	0.265058	1	1	2.2549	Not significant
P01019	AGT	0.019631	0.00780472	0.011894	0.000226276	1	0.644208	1.92467	Not significant
P01034	CST3	0.0194827	0.0143164	0.173558	0.660453	1	1	0.760556	Not significant
P01037	CST1	0	0.00755217	1	0.05502	1	1	0	Not significant
P01130	LDLR	0.152118	0.10438	0.145018	0.807565	1	1	0.838577	Not significant
P01133	EGF	-0.0204509	0.0847703	0.80936	0.00400288	1	1	0.091858	Not significant
P01135	TGFA	-0.0400756	0.0350242	0.25253	0.017673	1	1	0.597687	Not significant
P01137	TGFB1	0.0441009	0.0181202	0.0149412	6.44926e-06	1	0.0183611	1.82562	Not significant
P01178	OXT	-0.0100531	0.0082989	0.225753	0.339665	1	1	0.646367	Not significant
P01189	POMC	0.0518117	0.0534428	0.332306	0.0241126	1	1	0.478462	Not significant
P01210	PENK	-0.0143074	0.011651	0.219447	0.00582612	1	1	0.658669	Not significant
P01215	CGA	0.0368148	0.113224	0.745067	0.5	1	1	0.127804	Not significant
P01225	FSHB	0.0592437	0.0368885	0.108269	0.000679361	1	1	0.965497	Not significant
P01229	LHB	-0.117934	0.071002	0.0967141	0.504527	1	1	1.01451	Not significant
P01258	CALCA	0.0833816	0.0376171	0.0266513	0.0744356	1	1	1.57428	Not significant
P01266	TG	0.165886	0.0522018	0.00148405	0.985831	1	1	2.82855	Not significant
P01303	NPY	-0.00315816	0.0233709	0.892507	0.18226	1	1	0.0493883	Not significant
P01374	LTA	0.0388026	0.00750169	2.3096e-07	4.17599e-08	0.000657542	0.00011889	6.63646	Significant & padj_heidi < 0.05
P01375	TNF	0.329425	0.0542182	1.23286e-09	0.00101071	3.50995e-06	1	8.90909	Significant & padj_heidi > 0.05
P01579	IFNG	-0.0618878	0.0935098	0.508079	0.5	1	1	0.294069	Not significant
P01588	EPO	0.0767191	0.0779747	0.325166	0.5	1	1	0.487895	Not significant
P01589	IL2RA	-0.0112949	0.00721792	0.11762	0.0240319	1	1	0.929521	Not significant
P01730	CD4	0.0066798	0.0119689	0.576779	0.271513	1	1	0.23899	Not significant
P01732	CD8A	-0.0165738	0.0154755	0.284183	0.000123582	1	0.351838	0.546401	Not significant
P01833	PIGR	-0.0352296	0.0258387	0.172744	0.252476	1	1	0.762598	Not significant
P01903	HLA-DRA	-0.00154468	0.0120485	0.897987	0.263682	1	1	0.04673	Not significant
P02008	HBZ	-0.0104766	0.00397803	0.00844826	0.461918	1	1	2.07323	Not significant
P02452	COL1A1	0.0746861	0.0361287	0.0387135	0.5	1	1	1.41214	Not significant
P02458	COL2A1	0.00887065	0.00537696	0.0989937	0.00450465	1	1	1.00439	Not significant
P02461	COL3A1	-0.0118798	0.0682543	0.861825	0.5	1	1	0.0645811	Not significant
P02462	COL4A1	0.062962	0.022413	0.00496689	0.194548	1	1	2.30392	Not significant
P02647	APOA1	0.18242	0.0784719	0.0200903	0.0195353	1	1	1.69701	Not significant
P02649	APOE	0.00187749	0.00533606	0.724951	3.14661e-07	1	0.000895841	0.139691	Not significant
P02652	APOA2	-0.19362	0.0578633	0.000819384	0.072466	1	1	3.08651	Not significant
P02654	APOC1	0.0440748	0.0130851	0.000756266	0.00107602	1	1	3.12133	Not significant
P02671	FGA	-0.0224253	0.0397366	0.572516	0.808837	1	1	0.242212	Not significant
P02730	SLC4A1	-0.206565	0.0782265	0.00827587	0.0330703	1	1	2.08219	Not significant
P02743	APCS	0.0014949	0.0231711	0.948559	0.504004	1	1	0.0229354	Not significant
P02745	C1QA	-0.0174259	0.00998722	0.0810165	0.215527	1	1	1.09143	Not significant
P02748	C9	0.0646383	0.0390573	0.0979325	0.454469	1	1	1.00907	Not significant
P02749	APOH	-0.0651645	0.00775802	4.47861e-17	0.000421477	1.27506e-13	1	16.3489	Significant & padj_heidi > 0.05
P02750	LRG1	-0.0116125	0.00732643	0.112962	0.000734396	1	1	0.947067	Not significant
P02751	FN1	-0.034853	0.0102983	0.0007135	0.268473	1	1	3.14661	Not significant
P02765	AHSG	0.0125728	0.00591845	0.0336415	0.671639	1	1	1.47312	Not significant
P02771	AFP	-0.0714881	0.021141	0.000720939	3.28951e-09	1	9.36525e-06	3.1421	Not significant
P02774	GC	-0.00166373	0.00357703	0.64185	0.179624	1	1	0.192567	Not significant
P02775	PPBP	0.0316856	0.0971184	0.74423	0.434538	1	1	0.128293	Not significant
P02776	PF4	0.103003	0.0530927	0.0523723	0.363934	1	1	1.2809	Not significant
P02778	CXCL10	-0.00543422	0.015783	0.730614	0.76593	1	1	0.136312	Not significant
P02786	TFRC	0.0163976	0.00743981	0.0275223	0.0319956	1	1	1.56032	Not significant
P02787	TF	-0.00486662	0.0124713	0.696369	0.204757	1	1	0.157161	Not significant
P02818	BGLAP	-0.0891462	0.0420331	0.0339336	1.04374e-10	1	2.97153e-07	1.46937	Not significant
P03950	ANG	-0.00944616	0.0092976	0.30964	0.630636	1	1	0.509143	Not significant
P03951	F11	0.00987105	0.0103921	0.342185	0.477973	1	1	0.465739	Not significant
P03952	KLKB1	0.00231314	0.0108541	0.831239	0.146931	1	1	0.080274	Not significant
P03956	MMP1	-0.017851	0.00893097	0.0456327	0.0240011	1	1	1.34072	Not significant
P04040	CAT	-0.0125143	0.0255794	0.624677	0.9766	1	1	0.204344	Not significant
P04066	FUCA1	0.00706986	0.0107361	0.510207	0.170833	1	1	0.292254	Not significant
P04070	PROC	-0.0231286	0.0236458	0.328012	0.345661	1	1	0.48411	Not significant
P04080	CSTB	0.0113422	0.00509897	0.0261211	0.384006	1	1	1.58301	Not significant
P04085	PDGFA	-0.10909	0.0921114	0.236285	0.601203	1	1	0.626564	Not significant
P04090	RLN2	-0.0082189	0.0297181	0.782116	0.620865	1	1	0.106729	Not significant
P04118	CLPS	0.00800137	0.00709306	0.259296	0.00366977	1	1	0.586204	Not significant
P04141	CSF2	-0.0890972	0.0258714	0.000573509	0.185805	1	1	3.24146	Not significant
P04155	TFF1	-0.00230078	0.0151195	0.879051	0.645522	1	1	0.055986	Not significant
P04179	SOD2	-0.00568724	0.0278058	0.837936	0.225643	1	1	0.0767893	Not significant
P04180	LCAT	0.0928233	0.0366516	0.0113224	0.663524	1	1	1.94606	Not significant
P04183	TK1	-0.0322849	0.0435442	0.458434	0.070413	1	1	0.338723	Not significant
P04196	HRG	0.0141638	0.00818218	0.0834427	0.287855	1	1	1.07861	Not significant
P04216	THY1	-0.0131687	0.0138122	0.340381	0.450964	1	1	0.468035	Not significant
P04217	A1BG	-0.0173348	0.0110142	0.11552	0.5	1	1	0.937341	Not significant
P04233	CD74	0.0815766	0.0776906	0.29371	0.105427	1	1	0.532082	Not significant
P04275	VWF	-0.0102522	0.0389669	0.792473	0.351856	1	1	0.101015	Not significant
P04278	SHBG	-0.0778128	0.0136579	1.21735e-08	1.45277e-06	3.4658e-05	0.00413603	7.91458	Significant & padj_heidi < 0.05
P04439	HLA-A	-0.0154714	0.0048645	0.00147038	0.0010325	1	1	2.83257	Not significant
P04626	ERBB2	-0.0884217	0.0273376	0.00121885	5.76844e-11	1	1.64227e-07	2.91405	Not significant
P04637	TP53	-0.0335588	0.0687948	0.625684	0.0528901	1	1	0.203645	Not significant
P04746	AMY2A	0.00736676	0.0120369	0.540528	0.377021	1	1	0.267181	Not significant
P04792	HSPB1	-0.00568169	0.00890182	0.523304	0.147813	1	1	0.281246	Not significant
P05060	CHGB	0.0358022	0.0237545	0.131767	0.0699839	1	1	0.880195	Not significant
P05067	APP	0.125094	0.057979	0.0309612	0.378381	1	1	1.50918	Not significant
P05089	ARG1	-0.0661897	0.0216763	0.00226151	0.0293264	1	1	2.6456	Not significant
P05090	APOD	-0.0190075	0.0216306	0.379545	0.283249	1	1	0.420736	Not significant
P05107	ITGB2	-0.00142859	0.0428585	0.973409	0.5	1	1	0.0117046	Not significant
P05121	SERPINE1	0.0706678	0.0407632	0.0829859	0.050742	1	1	1.081	Not significant
P05154	SERPINA5	0.0164379	0.0194366	0.39771	0.264462	1	1	0.400434	Not significant
P05155	SERPING1	0	0.0211935	1	0.0855384	1	1	0	Not significant
P05156	CFI	-0.013884	0.0175928	0.430003	1.90911e-07	1	0.000543523	0.366529	Not significant
P05160	F13B	0.0170098	0.0091367	0.0626451	0.146166	1	1	1.20311	Not significant
P05164	MPO	0.01341	0.0167683	0.42387	1.26198e-07	1	0.000359286	0.372768	Not significant
P05187	ALPP	0.0326039	0.0130668	0.0125895	0.352292	1	1	1.89999	Not significant
P05305	EDN1	0.000735708	0.0169213	0.96532	0.0249572	1	1	0.0153286	Not significant
P05362	ICAM1	-0.0471742	0.00870784	6.04571e-08	0.320757	0.000172121	1	7.21855	Significant & padj_heidi > 0.05
P05413	FABP3	-0.101805	0.0518843	0.0497439	0.785178	1	1	1.30326	Not significant
P05451	REG1A	0.0127486	0.0163386	0.43523	0.329913	1	1	0.361281	Not significant
P05452	CLEC3B	-0.0260545	0.0180934	0.149867	0.13096	1	1	0.824294	Not significant
P05546	SERPIND1	-0.10516	0.0656651	0.109275	0.5	1	1	0.961479	Not significant
P05783	KRT18	-0.0964003	0.0851911	0.257812	0.1433	1	1	0.588697	Not significant
P05937	CALB1	-0.0710032	0.0405451	0.079909	0.400713	1	1	1.0974	Not significant
P06127	CD5	0.0212982	0.0301342	0.479704	0.0894472	1	1	0.319026	Not significant
P06132	UROD	-0.00963932	0.00733627	0.188871	0.353188	1	1	0.723834	Not significant
P06213	INSR	0.00796773	0.0796865	0.920354	0.5	1	1	0.0360453	Not significant
P06276	BCHE	0.00940497	0.00803828	0.241991	0.229795	1	1	0.6162	Not significant
P06396	GSN	0.0368457	0.134323	0.783849	0.5	1	1	0.105768	Not significant
P06681	C2	0.0246301	0.0111503	0.0271802	0.000113002	1	0.321718	1.56575	Not significant
P06727	APOA4	-0.0530181	0.024204	0.02849	0.00554713	1	1	1.54531	Not significant
P06731	CEACAM5	0.0202567	0.0176388	0.250799	0.169999	1	1	0.600675	Not significant
P06733	ENO1	-0.0204221	0.0251321	0.416453	0.147903	1	1	0.380434	Not significant
P06734	FCER2	0.00616447	0.0133573	0.644435	0.809997	1	1	0.190821	Not significant
P06756	ITGAV	0.0826858	0.0283065	0.00348809	0.0995833	1	1	2.45741	Not significant
P06850	CRH	-0.0233632	0.0142709	0.101605	0.285269	1	1	0.993085	Not significant
P06858	LPL	-0.00466544	0.0116977	0.690015	0.416269	1	1	0.161141	Not significant
P06870	KLK1	-0.000562646	0.00450117	0.900524	0.190572	1	1	0.0455049	Not significant
P07093	SERPINE2	-0.00823207	0.00775803	0.288643	0.366081	1	1	0.539639	Not significant
P07098	LIPF	-0.0223143	0.0152115	0.142393	0.14035	1	1	0.846511	Not significant
P07108	DBI	-0.00797199	0.0150259	0.595731	0.0985635	1	1	0.22495	Not significant
P07148	FABP1	-0.0173005	0.0173102	0.317583	0.615608	1	1	0.498143	Not significant
P07204	THBD	0.0218591	0.023867	0.359735	0.002192	1	1	0.444018	Not significant
P07225	PROS1	-0.0204208	0.0720988	0.776997	0.015942	1	1	0.10958	Not significant
P07237	P4HB	-0.0376463	0.105794	0.721958	0.703105	1	1	0.141488	Not significant
P07288	KLK3	-0.0476009	0.0715172	0.505675	0.290273	1	1	0.296128	Not significant
P07306	ASGR1	0.0777001	0.0236142	0.00100047	0.0151824	1	1	2.9998	Not significant
P07307	ASGR2	-0.00615491	0.0129262	0.633963	0.439056	1	1	0.197936	Not significant
P07311	ACYP1	0.00269298	0.0160789	0.866988	0.883499	1	1	0.061987	Not significant
P07320	CRYGD	-0.00380368	0.005917	0.520328	0.220091	1	1	0.283723	Not significant
P07332	FES	-0.0969837	0.0283708	0.000629821	0.019651	1	1	3.20078	Not significant
P07333	CSF1R	0.149219	0.0767146	0.0517604	0.460804	1	1	1.286	Not significant
P07339	CTSD	-0.00236581	0.0136035	0.861935	0.447512	1	1	0.0645255	Not significant
P07355	ANXA2	0.0197305	0.0086791	0.023006	0.00128908	1	1	1.63816	Not significant
P07358	C8B	-0.000770416	0.00789677	0.922281	0.971544	1	1	0.0351367	Not significant
P07359	GP1BA	-0.0830749	0.0486766	0.0878832	0.0131233	1	1	1.05609	Not significant
P07451	CA3	-0.0465132	0.0322344	0.149029	0.208095	1	1	0.82673	Not significant
P07478	PRSS2	-0.0172263	0.0344652	0.617204	0.138184	1	1	0.209571	Not significant
P07585	DCN	0.137961	0.0861242	0.109182	0.701638	1	1	0.961849	Not significant
P07602	PSAP	-0.0148753	0.0189029	0.431323	0.061131	1	1	0.365197	Not significant
P07741	APRT	-0.191891	0.0751042	0.0106189	0.0238523	1	1	1.97392	Not significant
P07858	CTSB	0.0362174	0.0069588	1.94472e-07	2.87389e-07	0.000553661	0.000818196	6.71114	Significant & padj_heidi < 0.05
P07911	UMOD	0.00794604	0.00495397	0.10872	0.0922236	1	1	0.963692	Not significant
P07942	LAMB1	0.00675541	0.00628462	0.282415	0.0611544	1	1	0.549113	Not significant
P07947	YES1	0.132743	0.0569186	0.0196929	0.0684517	1	1	1.70569	Not significant
P07949	RET	-0.0203762	0.0112573	0.0702887	0.141712	1	1	1.15311	Not significant
P07998	RNASE1	0.0345511	0.0198498	0.0817487	0.650365	1	1	1.08752	Not significant
P08069	IGF1R	-0.0115549	0.036984	0.754714	0.0120923	1	1	0.122218	Not significant
P08118	MSMB	0.00319608	0.0108668	0.768671	0.0131949	1	1	0.11426	Not significant
P08134	RHOC	-0.0419858	0.0483214	0.38491	0.000123178	1	0.350688	0.414641	Not significant
P08174	CD55	0.019302	0.00842664	0.021987	0.180163	1	1	1.65783	Not significant
P08185	SERPINA6	0.0346024	0.0182696	0.0582263	0.413557	1	1	1.23488	Not significant
P08217	CELA2A	0.0652822	0.0411907	0.112994	0.0166859	1	1	0.946944	Not significant
P08236	GUSB	-0.0251427	0.050022	0.615223	0.640972	1	1	0.210967	Not significant
P08254	MMP3	0.00773032	0.00773091	0.317348	0.0496512	1	1	0.498465	Not significant
P08263	GSTA1	-0.0219217	0.0127188	0.0847857	0.0850265	1	1	1.07168	Not significant
P08294	SOD3	-0.0419383	0.0409909	0.306255	0.328983	1	1	0.513917	Not significant
P08319	ADH4	-0.0649773	0.0416075	0.118365	0.113158	1	1	0.926775	Not significant
P08397	HMBS	0.0184225	0.0355437	0.604245	0.460716	1	1	0.218787	Not significant
P08473	MME	0.0289538	0.0729414	0.691407	0.995505	1	1	0.160266	Not significant
P08519	LPA	0.0479394	0.00633816	3.92026e-14	5.60232e-05	1.1161e-10	0.159498	13.4067	Significant & padj_heidi > 0.05
P08571	CD14	-0.0610058	0.014107	1.52868e-05	0.0545661	0.0435216	1	4.81568	Significant & padj_heidi > 0.05
P08575	PTPRC	-0.0119153	0.0274332	0.664044	0.427577	1	1	0.177803	Not significant
P08581	MET	-0.00785453	0.0306359	0.797655	0.503364	1	1	0.098185	Not significant
P08582	MELTF	-0.011266	0.00979874	0.25025	0.0465282	1	1	0.601627	Not significant
P08603	CFH	0.0132958	0.0116378	0.253262	0.581486	1	1	0.59643	Not significant
P08648	ITGA5	-0.0314149	0.0759727	0.679239	0.365591	1	1	0.167977	Not significant
P08697	SERPINF2	0.0357643	0.0242195	0.139762	0.145873	1	1	0.85461	Not significant
P08709	F7	-0.000128394	0.00796044	0.987132	0.493618	1	1	0.00562499	Not significant
P08727	KRT19	-0.0156342	0.0272022	0.565467	0.955326	1	1	0.247593	Not significant
P08758	ANXA5	0.0539689	0.0370426	0.145132	0.0739148	1	1	0.838236	Not significant
P08833	IGFBP1	-0.0107396	0.0859342	0.900544	0.298651	1	1	0.0454951	Not significant
P08887	IL6R	-0.0271682	0.0110837	0.014239	1.22128e-07	1	0.000347699	1.84652	Not significant
P08962	CD63	0.0906322	0.0836461	0.278578	0.4768	1	1	0.555054	Not significant
P09038	FGF2	-0.00773048	0.00590394	0.190407	0.0318671	1	1	0.720317	Not significant
P09104	ENO2	0.0262031	0.029689	0.37746	0.139738	1	1	0.42313	Not significant
P09105	HBQ1	-0.00468686	0.0108654	0.666209	0.00451212	1	1	0.176389	Not significant
P09110	ACAA1	-0.0726448	0.0427712	0.0894222	9.66903e-06	1	0.0275277	1.04855	Not significant
P09211	GSTP1	0.0209484	0.0190165	0.270638	0.0683368	1	1	0.567611	Not significant
P09237	MMP7	0.0315694	0.0123748	0.0107382	0.651325	1	1	1.96907	Not significant
P09238	MMP10	0.00959337	0.013635	0.48169	0.921212	1	1	0.317232	Not significant
P09326	CD48	-0.0050379	0.00653881	0.441027	0.402401	1	1	0.355535	Not significant
P09341	CXCL1	0.0040049	0.00667505	0.548519	0.0244871	1	1	0.260808	Not significant
P09382	LGALS1	0.0219306	0.0138088	0.11225	0.000710615	1	1	0.949814	Not significant
P09417	QDPR	0.011152	0.0100391	0.266632	0.315655	1	1	0.574088	Not significant
P09455	RBP1	-0.0204872	0.0366148	0.575798	0.0100911	1	1	0.23973	Not significant
P09467	FBP1	-0.114018	0.0676877	0.0920908	0.364267	1	1	1.03578	Not significant
P09486	SPARC	0.123486	0.0800063	0.122721	0.56639	1	1	0.91108	Not significant
P09525	ANXA4	-0.788616	0.149261	1.26764e-07	0.307441	0.000360897	1	6.897	Significant & padj_heidi > 0.05
P09529	INHBB	-0.00905169	0.0106991	0.397538	0.0995904	1	1	0.400621	Not significant
P09543	CNP	-0.0433629	0.0517441	0.402016	0.0897576	1	1	0.395757	Not significant
P09564	CD7	-0.0116111	0.00931035	0.212356	0.0110933	1	1	0.672936	Not significant
P09601	HMOX1	-0.0446016	0.055774	0.423893	0.0687693	1	1	0.372743	Not significant
P09603	CSF1	0.0150031	0.0209058	0.472971	0.179089	1	1	0.325165	Not significant
P09619	PDGFRB	0.00144931	0.00349541	0.678411	0.110774	1	1	0.168507	Not significant
P09668	CTSH	0.00785927	0.00475496	0.09836	0.296272	1	1	1.00718	Not significant
P09681	GIP	0.164986	0.0989836	0.0955531	0.5	1	1	1.01976	Not significant
P09683	SCT	0.10074	0.0868313	0.245974	0.520369	1	1	0.609111	Not significant
P09758	TACSTD2	0.000441158	0.00573505	0.938685	0.592104	1	1	0.0274802	Not significant
P09769	FGR	-0.012303	0.0453081	0.785975	0.582292	1	1	0.104591	Not significant
P09871	C1S	-0.00179626	0.00823292	0.827288	0.72688	1	1	0.082343	Not significant
P09874	PARP1	-0.0658011	0.0795842	0.408344	0.883244	1	1	0.388974	Not significant
P09919	CSF3	0.309215	0.0554584	2.46661e-08	6.06266e-06	7.02244e-05	0.0172604	7.6079	Significant & padj_heidi < 0.05
P09958	FURIN	0.105998	0.0215272	8.48304e-07	0.472157	0.00241512	1	6.07145	Significant & padj_heidi > 0.05
P09960	LTA4H	-0.014683	0.042106	0.727303	0.108882	1	1	0.138284	Not significant
P0C7L1	SPINK8	0.0197404	0.0117196	0.092106	0.0157846	1	1	1.03571	Not significant
P0C7M8	CLEC2L	-0.0130502	0.16227	0.935901	0.5	1	1	0.0287701	Not significant
P0C862	C1QTNF9	-0.00243341	0.00434542	0.575484	0.208473	1	1	0.239967	Not significant
P0CG30	GSTT2B	0.00520607	0.00376014	0.166193	0.025647	1	1	0.779388	Not significant
P0DJD7	PGA4	-0.0727808	0.105087	0.488574	0.5	1	1	0.31107	Not significant
P0DMV8	HSPA1A	-0.116962	0.0400864	0.00352581	0.0135949	1	1	2.45274	Not significant
P0DOY2	IGLC2	0.0109161	0.0248948	0.661032	0.223842	1	1	0.179777	Not significant
P0DPI2	GATD3	0.138316	0.0487078	0.00451549	0.0795779	1	1	2.3453	Not significant
P10082	PYY	-0.00572461	0.0184015	0.755729	0.0101816	1	1	0.121634	Not significant
P10092	CALCB	-0.0623151	0.0373268	0.0950286	0.10246	1	1	1.02215	Not significant
P10144	GZMB	0.0135623	0.0130014	0.296884	0.521884	1	1	0.527413	Not significant
P10145	CXCL8	-0.167915	0.0925342	0.0695816	0.0701483	1	1	1.15751	Not significant
P10147	CCL3	0.0183935	0.0142541	0.196911	0.0973455	1	1	0.705729	Not significant
P10451	SPP1	-0.0525486	0.0439918	0.232278	0.832701	1	1	0.633991	Not significant
P10586	PTPRF	0.0592291	0.0517218	0.252148	0.208573	1	1	0.598345	Not significant
P10643	C7	0.00173619	0.00661094	0.79284	0.00210861	1	1	0.100814	Not significant
P10645	CHGA	0.0134381	0.0268819	0.61715	0.0742873	1	1	0.209609	Not significant
P10646	TFPI	-0.0354134	0.0106837	0.000917399	0.0417564	1	1	3.03744	Not significant
P10721	KIT	0.0875683	0.0722807	0.225703	0.873196	1	1	0.646464	Not significant
P10746	UROS	0.0325752	0.0348185	0.349495	0.534721	1	1	0.456559	Not significant
P10747	CD28	0.0166117	0.0274013	0.544358	0.239373	1	1	0.264115	Not significant
P10909	CLU	-0.0700704	0.0417813	0.0935276	0.714992	1	1	1.02906	Not significant
P10912	GHR	0.036053	0.00571032	2.725e-10	1.22172e-07	7.75809e-07	0.000347824	9.56463	Significant & padj_heidi < 0.05
P11137	MAP2	-0.0144682	0.0526006	0.783272	0.0809966	1	1	0.106087	Not significant
P11215	ITGAM	-0.0354473	0.025116	0.158142	0.00425579	1	1	0.800952	Not significant
P11226	MBL2	0.00196764	0.00437257	0.652713	0.829318	1	1	0.185278	Not significant
P11234	RALB	-0.00860163	0.0361321	0.811834	0.0264225	1	1	0.0905327	Not significant
P11274	BCR	0.0159011	0.07343	0.82856	0.644331	1	1	0.0816758	Not significant
P11279	LAMP1	-0.266925	0.0730995	0.000260679	0.111837	0.742154	1	3.58389	Not significant
P11310	ACADM	0.012676	0.0295865	0.668332	0.495027	1	1	0.175007	Not significant
P11464	PSG1	0.00634121	0.00717311	0.376682	0.234617	1	1	0.424025	Not significant
P11684	SCGB1A1	0.00471674	0.0120871	0.696367	0.705837	1	1	0.157162	Not significant
P11717	IGF2R	0.00917151	0.0106118	0.387435	0.284567	1	1	0.411801	Not significant
P12034	FGF5	0.068174	0.00562595	8.50388e-34	0.000582548	2.42106e-30	1	33.0704	Significant & padj_heidi > 0.05
P12104	FABP2	-0.0225597	0.0192883	0.242161	0.604402	1	1	0.615895	Not significant
P12111	COL6A3	-0.0622947	0.0487853	0.201633	0.121496	1	1	0.695439	Not significant
P12270	TPR	0.0523707	0.0807162	0.516451	0.0568346	1	1	0.286971	Not significant
P12318	FCGR2A	-0.0106874	0.00612113	0.0808146	0.684353	1	1	1.09251	Not significant
P12319	FCER1A	-0.0790985	0.0301664	0.00873973	0.0135967	1	1	2.0585	Not significant
P12429	ANXA3	-0.0342101	0.049093	0.4859	0.5	1	1	0.313453	Not significant
P12544	GZMA	0.139116	0.0697428	0.0460754	0.503124	1	1	1.33653	Not significant
P12724	RNASE3	0.0105395	0.0170417	0.536276	0.44736	1	1	0.270612	Not significant
P12821	ACE	-0.00468594	0.00870282	0.590274	0.00257004	1	1	0.228946	Not significant
P12830	CDH1	0.0973805	0.102937	0.344138	0.0370678	1	1	0.463268	Not significant
P12872	MLN	0.0224513	0.0108703	0.0388875	0.683366	1	1	1.41019	Not significant
P12955	PEPD	0.0137992	0.0107591	0.199644	0.0232621	1	1	0.699743	Not significant
P13051	UNG	0.0939355	0.0972395	0.334033	0.5	1	1	0.47621	Not significant
P13224	GP1BB	-0.0192515	0.0677831	0.776397	0.5	1	1	0.109916	Not significant
P13232	IL7	-0.0607351	0.0363687	0.0949231	0.0448719	1	1	1.02263	Not significant
P13236	CCL4	0.0544089	0.0296256	0.0662768	0.02139	1	1	1.17864	Not significant
P13284	IFI30	-0.0141932	0.0090712	0.117666	0.00293845	1	1	0.929348	Not significant
P13385	TDGF1	0.00234982	0.00356267	0.509531	0.405258	1	1	0.292829	Not significant
P13500	CCL2	-0.0309305	0.0708027	0.662217	0.595684	1	1	0.179	Not significant
P13501	CCL5	0.0617211	0.0233034	0.00808294	0.404076	1	1	2.09243	Not significant
P13521	SCG2	0.0237699	0.0872495	0.785287	0.5	1	1	0.104971	Not significant
P13591	NCAM1	-0.0216381	0.0144379	0.133951	0.00718656	1	1	0.873053	Not significant
P13611	VCAN	0.00107792	0.00708349	0.87905	0.0566767	1	1	0.0559865	Not significant
P13647	KRT5	0.00197108	0.039422	0.960123	0.0040812	1	1	0.0176733	Not significant
P13667	PDIA4	-0.0320986	0.0522506	0.539003	0.382088	1	1	0.268409	Not significant
P13686	ACP5	0.00806336	0.0182192	0.658073	0.000857806	1	1	0.181726	Not significant
P13688	CEACAM1	-0.0138852	0.0143049	0.331718	0.0253092	1	1	0.479231	Not significant
P13725	OSM	0.0254938	0.0638227	0.689564	0.507512	1	1	0.161426	Not significant
P13726	F3	-0.0151598	0.0211237	0.472963	0.0100245	1	1	0.325173	Not significant
P13727	PRG2	0.050703	0.0433378	0.242022	0.815093	1	1	0.616146	Not significant
P13747	HLA-E	0.00249192	0.0133942	0.85241	0.0316098	1	1	0.0693516	Not significant
P13796	LCP1	-0.00719835	0.00448244	0.108296	0.066951	1	1	0.965388	Not significant
P13861	PRKAR2A	-0.0554276	0.0418059	0.184896	0.367077	1	1	0.733072	Not significant
P13929	ENO3	0.148261	0.0417391	0.00038219	0.000112078	1	0.319086	3.41772	Not significant
P13987	CD59	0.0219934	0.0171195	0.198898	0.103556	1	1	0.701369	Not significant
P13995	MTHFD2	-0.0464681	0.036083	0.197812	0.000774675	1	1	0.703748	Not significant
P14091	CTSE	0.00546535	0.0131171	0.676928	0.300867	1	1	0.169457	Not significant
P14136	GFAP	0.0324281	0.0537594	0.54637	0.961312	1	1	0.262513	Not significant
P14151	SELL	0.0250798	0.0103384	0.0152708	3.69459e-13	1	1.05185e-09	1.81614	Not significant
P14174	MIF	-0.0134166	0.0460104	0.770593	0.0735528	1	1	0.113175	Not significant
P14207	FOLR2	0.0124508	0.0367392	0.734687	0.261776	1	1	0.133898	Not significant
P14210	HGF	0.0539412	0.0439019	0.219194	0.164717	1	1	0.659172	Not significant
P14317	HCLS1	0.24621	0.0490648	5.21993e-07	0.0909867	0.00148611	1	6.28234	Significant & padj_heidi > 0.05
P14384	CPM	0.0508943	0.0321358	0.113256	0.47721	1	1	0.94594	Not significant
P14543	NID1	-0.00774648	0.0241617	0.748506	0.0104059	1	1	0.125805	Not significant
P14555	PLA2G2A	0.000410533	0.006158	0.946847	0.94594	1	1	0.0237201	Not significant
P14778	IL1R1	-0.0456964	0.0234783	0.0516157	0.139505	1	1	1.28722	Not significant
P14780	MMP9	-0.0523712	0.0277039	0.0587057	0.0261859	1	1	1.23132	Not significant
P14868	DARS1	0.0356315	0.0393359	0.365027	0.296993	1	1	0.437675	Not significant
P14902	IDO1	-0.0220685	0.0159312	0.165979	0.174201	1	1	0.779948	Not significant
P15018	LIF	-0.145198	0.0817476	0.0757036	0.5	1	1	1.12088	Not significant
P15085	CPA1	-0.00939335	0.0219216	0.668289	0.175249	1	1	0.175036	Not significant
P15086	CPB1	-0.0769883	0.0330689	0.0199059	0.0097207	1	1	1.70102	Not significant
P15090	FABP4	0.023807	0.055277	0.666697	0.491012	1	1	0.176071	Not significant
P15121	AKR1B1	0.0637677	0.0312424	0.0412448	0.76579	1	1	1.38463	Not significant
P15144	ANPEP	-0.0189302	0.0101437	0.0620134	0.16498	1	1	1.20751	Not significant
P15151	PVR	-0.00305189	0.00572239	0.593809	0.881958	1	1	0.226353	Not significant
P15260	IFNGR1	-0.00444556	0.0222286	0.841486	0.610914	1	1	0.074953	Not significant
P15289	ARSA	0.000800779	0.00694009	0.90814	0.0198169	1	1	0.041847	Not significant
P15291	B4GALT1	0.0376974	0.0193495	0.0513864	0.0497694	1	1	1.28915	Not significant
P15311	EZR	0.0554349	0.0607492	0.361494	0.0532771	1	1	0.441899	Not significant
P15328	FOLR1	0.073805	0.0428843	0.0852457	0.505672	1	1	1.06933	Not significant
P15502	ELN	-0.121845	0.0452715	0.00711468	0.207575	1	1	2.14784	Not significant
P15514	AREG	-0.014101	0.0248263	0.570043	0.109368	1	1	0.244092	Not significant
P15529	CD46	-0.025868	0.0450429	0.565767	0.00820599	1	1	0.247362	Not significant
P15692	VEGFA	0.00130843	0.00581525	0.82198	0.296173	1	1	0.0851389	Not significant
P15848	ARSB	0.00713989	0.0132611	0.590295	0.0392015	1	1	0.228931	Not significant
P15907	ST6GAL1	-0.0205855	0.0233851	0.378705	0.717071	1	1	0.421699	Not significant
P15927	RPA2	-0.020548	0.0445479	0.644614	0.475638	1	1	0.1907	Not significant
P16035	TIMP2	0.0557439	0.0420534	0.184989	0.104225	1	1	0.732855	Not significant
P16109	SELP	-0.00693938	0.0151193	0.646252	3.65764e-06	1	0.0104133	0.189598	Not significant
P16112	ACAN	0.0178715	0.0424612	0.673836	0.101428	1	1	0.171446	Not significant
P16234	PDGFRA	-0.0131804	0.0143619	0.358756	0.0927309	1	1	0.4452	Not significant
P16278	GLB1	0.0581516	0.0325886	0.074356	0.132574	1	1	1.12868	Not significant
P16284	PECAM1	0.280669	0.0962511	0.00354548	0.947582	1	1	2.45033	Not significant
P16442	ABO	-0.0512687	0.0777839	0.509821	0.5	1	1	0.292583	Not significant
P16444	DPEP1	-0.00726003	0.0050074	0.147097	0.00133116	1	1	0.832395	Not significant
P16455	MGMT	0.00965978	0.00966152	0.317397	0.0170336	1	1	0.498396	Not significant
P16562	CRISP2	-0.00450349	0.00798369	0.572695	0.638872	1	1	0.242076	Not significant
P16581	SELE	0.14144	0.0452208	0.00176136	1.44847e-09	1	4.1238e-06	2.75415	Not significant
P16671	CD36	0.0530848	0.0128995	3.8677e-05	0.00230819	0.110114	1	4.41255	Not significant
P16860	NPPB	0.0328319	0.0230229	0.153853	0.0607172	1	1	0.812895	Not significant
P16870	CPE	-0.0297053	0.0168342	0.0776353	0.0180617	1	1	1.10994	Not significant
P16871	IL7R	-0.0014629	0.00483883	0.762405	0.167702	1	1	0.117814	Not significant
P17050	NAGA	-0.000850294	0.0323112	0.979005	0.305812	1	1	0.00921487	Not significant
P17181	IFNAR1	0.00800229	0.00978174	0.413309	0.139693	1	1	0.383725	Not significant
P17301	ITGA2	-0.00484678	0.00685264	0.479388	0.0267039	1	1	0.319312	Not significant
P17405	SMPD1	0.00616886	0.0105106	0.557258	0.65735	1	1	0.253944	Not significant
P17516	AKR1C4	-0.0527987	0.0839905	0.529593	0.5	1	1	0.276058	Not significant
P17538	CTRB1	0.0137717	0.00784725	0.0792642	0.90679	1	1	1.10092	Not significant
P17643	TYRP1	0.0640162	0.0496456	0.197238	0.0597318	1	1	0.705011	Not significant
P17676	CEBPB	-0.0314579	0.0768322	0.682219	0.628824	1	1	0.166076	Not significant
P17813	ENG	-0.0600132	0.0765226	0.432891	0.5	1	1	0.363622	Not significant
P17900	GM2A	0.000431668	0.00690669	0.950165	0.995299	1	1	0.0222011	Not significant
P17927	CR1	-0.011675	0.00926831	0.207788	0.223462	1	1	0.68238	Not significant
P17931	LGALS3	0.00619358	0.00750784	0.409401	0.152621	1	1	0.387851	Not significant
P17936	IGFBP3	-0.0351324	0.00804404	1.25673e-05	0.147901	0.0357792	1	4.90076	Significant & padj_heidi > 0.05
P17948	FLT1	-0.188181	0.144845	0.193877	0.5	1	1	0.712473	Not significant
P18065	IGFBP2	-0.102782	0.0752937	0.172228	0.121764	1	1	0.763898	Not significant
P18084	ITGB5	0.0420975	0.0553637	0.447027	0.138487	1	1	0.349666	Not significant
P18428	LBP	0.0135532	0.00564233	0.016303	0.0263548	1	1	1.78773	Not significant
P18510	IL1RN	-0.0330228	0.0274609	0.229154	0.279287	1	1	0.639873	Not significant
P18564	ITGB6	-0.00449945	0.0145372	0.756931	0.320009	1	1	0.120944	Not significant
P18627	LAG3	-0.00171252	0.0234046	0.94167	0.138707	1	1	0.026101	Not significant
P18827	SDC1	-0.0138671	0.0359046	0.699333	0.596163	1	1	0.155316	Not significant
P19021	PAM	-0.022922	0.00801192	0.00422322	0.700445	1	1	2.37436	Not significant
P19075	TSPAN8	0.0134469	0.00735673	0.0675741	8.73029e-05	1	0.248551	1.17022	Not significant
P19256	CD58	0.0112536	0.0221247	0.611001	0.162227	1	1	0.213958	Not significant
P19320	VCAM1	0.00381385	0.0467208	0.93494	0.187065	1	1	0.029216	Not significant
P19438	TNFRSF1A	0.0518282	0.05008	0.300712	0.5	1	1	0.521849	Not significant
P19440	GGT1	0.00354117	0.0165258	0.830327	0.00725889	1	1	0.0807506	Not significant
P19474	TRIM21	0.0412523	0.0634316	0.51547	0.123036	1	1	0.287796	Not significant
P19525	EIF2AK2	0.113225	0.037136	0.00229664	1.29826e-05	1	0.0369613	2.63891	Not significant
P19801	AOC1	0.019392	0.0145545	0.182737	1.23974e-16	1	3.52955e-13	0.738174	Not significant
P19827	ITIH1	-0.0805773	0.0288875	0.00528145	0.417752	1	1	2.27725	Not significant
P19838	NFKB1	0.0113147	0.0348226	0.745239	1.72179e-06	1	0.00490194	0.127704	Not significant
P19878	NCF2	0.0104468	0.0254342	0.681264	0.531144	1	1	0.166684	Not significant
P19883	FST	0.0676981	0.0284407	0.0172973	0.364758	1	1	1.76202	Not significant
P19957	PI3	0.0110543	0.013325	0.406771	0.0282115	1	1	0.39065	Not significant
P19961	AMY2B	0.0346177	0.0103497	0.000823392	0.00494811	1	1	3.08439	Not significant
P19971	TYMP	0.0681056	0.0189017	0.000314376	0.0111771	0.895028	1	3.50255	Not significant
P20023	CR2	-0.0159168	0.0201715	0.430071	0.0866981	1	1	0.366459	Not significant
P20061	TCN1	-0.0153829	0.00822546	0.0614614	0.196453	1	1	1.2114	Not significant
P20062	TCN2	-0.0246548	0.00696253	0.000398499	0.00102536	1	1	3.39957	Not significant
P20138	CD33	-0.00288828	0.00331308	0.383328	0.137042	1	1	0.416429	Not significant
P20155	SPINK2	-0.00753574	0.00959175	0.432073	0.228014	1	1	0.364442	Not significant
P20160	AZU1	0.0582574	0.0608583	0.338434	0.67023	1	1	0.470526	Not significant
P20273	CD22	0.0596634	0.0472975	0.207147	0.933154	1	1	0.683722	Not significant
P20333	TNFRSF1B	0.000510669	0.0270655	0.984946	0.617722	1	1	0.00658736	Not significant
P20340	RAB6A	0.0328773	0.0754874	0.663176	0.746461	1	1	0.178371	Not significant
P20472	PVALB	-0.000860884	0.00541128	0.873597	0.44834	1	1	0.0586887	Not significant
P20645	M6PR	-0.0249789	0.0221531	0.259505	0.766414	1	1	0.585854	Not significant
P20700	LMNB1	0.133375	0.0956617	0.163247	0.345571	1	1	0.787156	Not significant
P20701	ITGAL	0.0633373	0.0251398	0.0117555	0.000945103	1	1	1.92976	Not significant
P20711	DDC	0.0167983	0.0112972	0.137032	0.000589445	1	1	0.863179	Not significant
P20718	GZMH	-0.0798636	0.026636	0.0027146	0.264736	1	1	2.56629	Not significant
P20742	PZP	0.00720081	0.0129021	0.576769	0.0811054	1	1	0.238998	Not significant
P20774	OGN	0.0128895	0.0797705	0.871635	0.5	1	1	0.0596655	Not significant
P20783	NTF3	0.0202668	0.025032	0.418149	0.523844	1	1	0.378669	Not significant
P20827	EFNA1	0.0453997	0.0123428	0.000234858	6.98267e-10	0.668641	1.98797e-06	3.62919	Not significant
P20849	COL9A1	-0.00484823	0.0326282	0.881877	0.5	1	1	0.054592	Not significant
P20851	C4BPB	-0.102557	0.0450888	0.0229318	0.310111	1	1	1.63956	Not significant
P20908	COL5A1	-0.176811	0.0561816	0.00164876	0.0231309	1	1	2.78284	Not significant
P21128	ENDOU	0.00826879	0.01562	0.596546	0.000480696	1	1	0.224356	Not significant
P21246	PTN	-0.041762	0.0279155	0.134651	0.221427	1	1	0.870791	Not significant
P21549	AGXT	0.0139044	0.0146048	0.341074	0.00557969	1	1	0.467151	Not significant
P21583	KITLG	-0.11706	0.0689817	0.0897029	0.784338	1	1	1.04719	Not significant
P21589	NT5E	-0.000851571	0.00681258	0.900524	0.00620274	1	1	0.0455049	Not significant
P21695	GPD1	-0.0749701	0.0519922	0.149317	0.421546	1	1	0.825891	Not significant
P21709	EPHA1	-0.00432477	0.0204449	0.832472	0.225453	1	1	0.0796305	Not significant
P21741	MDK	0.00886233	0.0657316	0.892749	0.472515	1	1	0.0492704	Not significant
P21754	ZP3	0.0111297	0.0035298	0.0016156	0.071133	1	1	2.79166	Not significant
P21757	MSR1	0.00491305	0.0139638	0.724957	0.105814	1	1	0.139688	Not significant
P21802	FGFR2	0.075386	0.0357966	0.0352084	0.000680747	1	1	1.45335	Not significant
P21854	CD72	-0.0342595	0.028311	0.226235	0.331637	1	1	0.645441	Not significant
P21860	ERBB3	0.0468339	0.0203831	0.0215801	0.00965468	1	1	1.66595	Not significant
P21912	SDHB	-0.0325224	0.0724095	0.653327	0.572163	1	1	0.184869	Not significant
P21964	COMT	-0.0195556	0.00854805	0.0221533	0.214912	1	1	1.65456	Not significant
P21980	TGM2	0.0549515	0.0249355	0.0275422	0.0240752	1	1	1.56	Not significant
P22004	BMP6	-0.052646	0.0312835	0.0924002	0.63281	1	1	1.03433	Not significant
P22033	MMUT	0.0206441	0.0472148	0.661939	0.18821	1	1	0.179182	Not significant
P22079	LPO	0.00260492	0.0149785	0.861936	0.0790385	1	1	0.0645252	Not significant
P22102	GART	-0.0248872	0.0350407	0.477557	0.0323531	1	1	0.320975	Not significant
P22105	TNXB	-0.00856537	0.0123734	0.488786	0.00164748	1	1	0.310882	Not significant
P22223	CDH3	0.239943	0.11195	0.0320879	0.5	1	1	1.49366	Not significant
P22301	IL10	0.0263106	0.0391605	0.50167	0.782722	1	1	0.299582	Not significant
P22303	ACHE	0.0172431	0.0124598	0.166389	0.00135724	1	1	0.778876	Not significant
P22307	SCP2	-0.320495	0.121706	0.00845465	0.5	1	1	2.0729	Not significant
P22455	FGFR4	0.000396369	0.00416188	0.924126	0.0274024	1	1	0.034269	Not significant
P22466	GAL	0.0289794	0.0488013	0.55263	0.756355	1	1	0.257566	Not significant
P22676	CALB2	-0.175845	0.0724013	0.0151509	0.501048	1	1	1.81956	Not significant
P22692	IGFBP4	-0.262393	0.108845	0.0159215	0.5	1	1	1.79802	Not significant
P22748	CA4	0.0115604	0.0141617	0.414321	0.00271545	1	1	0.382663	Not significant
P22749	GNLY	0.011164	0.00650209	0.0859806	0.00726578	1	1	1.0656	Not significant
P22894	MMP8	-0.0095076	0.00942945	0.313316	0.601793	1	1	0.504017	Not significant
P22897	MRC1	-0.0599693	0.0308113	0.051614	0.00835344	1	1	1.28723	Not significant
P23141	CES1	-0.00867671	0.0109914	0.429872	0.380741	1	1	0.366661	Not significant
P23229	ITGA6	0.0151595	0.0181993	0.40486	0.22594	1	1	0.392695	Not significant
P23276	KEL	-0.0116275	0.0166822	0.485801	0.15826	1	1	0.313542	Not significant
P23280	CA6	-0.0121492	0.0060028	0.0429782	0.652096	1	1	1.36675	Not significant
P23327	HRC	0.0120575	0.0348571	0.729408	0.471536	1	1	0.137029	Not significant
P23381	WARS	0.0232878	0.0174829	0.18285	0.175475	1	1	0.737904	Not significant
P23467	PTPRB	-0.00736582	0.0117319	0.530103	0.288912	1	1	0.275639	Not significant
P23471	PTPRZ1	0.0130541	0.022554	0.562729	0.554458	1	1	0.249701	Not significant
P23515	OMG	0.0151779	0.0463501	0.743319	0.00301024	1	1	0.128825	Not significant
P23526	AHCY	0.00421959	0.0135321	0.755177	0.0216817	1	1	0.121951	Not significant
P23560	BDNF	-0.0729834	0.0699084	0.296492	0.5	1	1	0.527987	Not significant
P23582	NPPC	0.268658	0.094402	0.00442865	0.5	1	1	2.35373	Not significant
P23588	EIF4B	-0.237237	0.0793588	0.00279504	0.613504	1	1	2.55361	Not significant
P23919	DTYMK	-0.122817	0.105323	0.243574	0.0058711	1	1	0.61337	Not significant
P24001	IL32	0.0154598	0.0192677	0.42234	0.154045	1	1	0.374338	Not significant
P24071	FCAR	0.00497742	0.00545173	0.361243	0.79182	1	1	0.4422	Not significant
P24158	PRTN3	0.0073035	0.0652788	0.910917	0.5	1	1	0.0405211	Not significant
P24387	CRHBP	0.0418259	0.0188083	0.0261618	0.299832	1	1	1.58233	Not significant
P24394	IL4R	0.00318273	0.0124129	0.797638	0.996945	1	1	0.0981942	Not significant
P24666	ACP1	-0.00528301	0.0105666	0.617094	0.240987	1	1	0.209649	Not significant
P25116	F2R	0.0249926	0.0342401	0.465438	0.308988	1	1	0.332138	Not significant
P25445	FAS	0.0315911	0.0417952	0.449736	0.0509166	1	1	0.347043	Not significant
P25685	DNAJB1	0.0651409	0.0768644	0.396729	0.496248	1	1	0.401506	Not significant
P25774	CTSS	-0.00601456	0.0107097	0.574388	0.111188	1	1	0.240795	Not significant
P25815	S100P	0.0149788	0.017303	0.386669	0.544861	1	1	0.412661	Not significant
P25942	CD40	-0.0611815	0.0111177	3.73283e-08	0.0107679	0.000106274	1	7.42796	Significant & padj_heidi > 0.05
P26010	ITGB7	-0.0955619	0.0850554	0.261214	0.5	1	1	0.583003	Not significant
P26022	PTX3	0.168776	0.0750677	0.0245559	0.221459	1	1	1.60984	Not significant
P26436	ACRV1	-0.16119	0.076087	0.0341329	0.00248859	1	1	1.46683	Not significant
P26447	S100A4	-0.0202191	0.0246688	0.412432	0.451226	1	1	0.384647	Not significant
P26718	KLRK1	0.0169198	0.00808829	0.0364484	0.0995807	1	1	1.43832	Not significant
P26842	CD27	-0.0801111	0.0471662	0.0894163	0.0878711	1	1	1.04858	Not significant
P26927	MST1	0.00276038	0.00399785	0.489901	0.000330263	1	0.94026	0.309891	Not significant
P27169	PON1	0.00449347	0.00541879	0.406969	0.0704195	1	1	0.390439	Not significant
P27352	CBLIF	0.0174079	0.0197074	0.377065	0.246096	1	1	0.423584	Not significant
P27487	DPP4	-0.017943	0.0175153	0.305637	0.258205	1	1	0.514794	Not significant
P27695	APEX1	0.00205795	0.0102898	0.841482	0.329186	1	1	0.0749553	Not significant
P27930	IL1R2	0.0185817	0.00755369	0.0138956	0.508537	1	1	1.85712	Not significant
P28325	CST5	-0.00246142	0.00546988	0.652714	0.675145	1	1	0.185277	Not significant
P28799	GRN	0.0611232	0.0160912	0.000145543	0.00109459	0.414361	1	3.83701	Not significant
P28827	PTPRM	0.0954141	0.0684234	0.163177	0.444064	1	1	0.787341	Not significant
P28838	LAP3	-0.1104	0.104985	0.292994	0.5	1	1	0.533141	Not significant
P28906	CD34	0.0807965	0.0660412	0.221169	0.621648	1	1	0.655276	Not significant
P28907	CD38	0.000709606	0.0111172	0.949106	0.0683886	1	1	0.0226854	Not significant
P28908	TNFRSF8	0.0316043	0.0210049	0.132423	0.0382722	1	1	0.878037	Not significant
P29017	CD1C	0.00738693	0.0311498	0.812547	0.136474	1	1	0.0901517	Not significant
P29218	IMPA1	0.0198504	0.0203378	0.329047	0.218265	1	1	0.482742	Not significant
P29279	CCN2	0.0413529	0.0129843	0.00144838	0.0374058	1	1	2.83912	Not significant
P29317	EPHA2	0.0135385	0.030095	0.652812	0.498196	1	1	0.185212	Not significant
P29460	IL12B	0.000357435	0.00893586	0.968093	0.523435	1	1	0.0140829	Not significant
P29466	CASP1	-0.11195	0.077512	0.148656	0.5	1	1	0.827817	Not significant
P29474	NOS3	-0.528367	0.115384	4.66743e-06	0.5	0.0132882	1	5.33092	Significant & padj_heidi > 0.05
P29475	NOS1	-0.0519772	0.0296819	0.0799211	0.413931	1	1	1.09734	Not significant
P29536	LMOD1	-0.0852028	0.0215358	7.61123e-05	0.0541892	0.216692	1	4.11855	Not significant
P29622	SERPINA4	0.00453519	0.007289	0.533813	0.138064	1	1	0.272611	Not significant
P30039	PBLD	0.00295106	0.00833252	0.723218	0.266394	1	1	0.140731	Not significant
P30041	PRDX6	0.123419	0.0351811	0.000451331	0.484029	1	1	3.3455	Not significant
P30043	BLVRB	-0.0381291	0.0241847	0.114892	0.606629	1	1	0.939709	Not significant
P30044	PRDX5	-0.00275487	0.0318344	0.931039	0.567177	1	1	0.0310321	Not significant
P30046	DDT	0.0262659	0.0199666	0.188345	0.210258	1	1	0.725045	Not significant
P30047	GCHFR	0.0431352	0.0342691	0.208131	0.264169	1	1	0.681663	Not significant
P30048	PRDX3	-0.0588557	0.0639371	0.357299	0.486798	1	1	0.446969	Not significant
P30084	ECHS1	0.0179001	0.0197013	0.363574	0.514191	1	1	0.439407	Not significant
P30086	PEBP1	-0.0246775	0.0374742	0.510204	0.691829	1	1	0.292256	Not significant
P30101	PDIA3	0.247668	0.0764341	0.0011941	0.0172601	1	1	2.92296	Not significant
P30203	CD6	-0.00308732	0.00506329	0.54203	0.407245	1	1	0.265977	Not significant
P30260	CDC27	-0.0705701	0.0511397	0.167603	0.000148951	1	0.424063	0.775718	Not significant
P30519	HMOX2	0.0405549	0.0447863	0.36519	0.0835454	1	1	0.437481	Not significant
P30530	AXL	0.00918743	0.022972	0.6892	0.000412524	1	1	0.161654	Not significant
P30533	LRPAP1	-0.0341641	0.0223795	0.126865	0.842312	1	1	0.896656	Not significant
P30613	PKLR	-0.129794	0.019701	4.4523e-11	1.26187e-18	1.26757e-07	3.59255e-15	10.3514	Significant & padj_heidi < 0.05
P30740	SERPINB1	0.0930278	0.0507385	0.0667319	0.154463	1	1	1.17567	Not significant
P30838	ALDH3A1	0.00227489	0.00847921	0.788476	0.458162	1	1	0.103212	Not significant
P31350	RRM2	-0.0901966	0.0857454	0.29284	0.5	1	1	0.53337	Not significant
P31431	SDC4	0.0224289	0.0170623	0.188669	0.541746	1	1	0.724299	Not significant
P31949	S100A11	-0.0916402	0.0292576	0.0017351	0.024273	1	1	2.76068	Not significant
P31994	FCGR2B	0.00817946	0.0170723	0.631863	0.0139207	1	1	0.199377	Not significant
P31997	CEACAM8	-0.0405906	0.033027	0.219066	0.432367	1	1	0.659425	Not significant
P32119	PRDX2	0.0401073	0.0264998	0.130155	0.175119	1	1	0.88554	Not significant
P32320	CDA	-0.0243173	0.00859109	0.00464719	0.577188	1	1	2.33281	Not significant
P32321	DCTD	0.00947212	0.073896	0.898005	0.661613	1	1	0.0467211	Not significant
P32455	GBP1	-0.0108082	0.00936394	0.248404	0.797386	1	1	0.604841	Not significant
P32456	GBP2	0.0779436	0.0374351	0.0373332	0.39424	1	1	1.4279	Not significant
P32926	DSG3	0.0055044	0.0605517	0.927569	0.0612778	1	1	0.0326539	Not significant
P32927	CSF2RB	-0.000445589	0.0034756	0.897987	0.402329	1	1	0.0467301	Not significant
P32942	ICAM3	-0.00188585	0.013201	0.886404	0.00255896	1	1	0.0523684	Not significant
P32970	CD70	0.00204286	0.00761433	0.788475	0.543814	1	1	0.103212	Not significant
P33151	CDH5	-0.0543487	0.0412597	0.18776	0.515406	1	1	0.726397	Not significant
P33241	LSP1	0.0944977	0.0252614	0.000183444	6.63363e-12	0.522265	1.8886e-08	3.7365	Not significant
P33681	CD80	0.00876642	0.0100911	0.384995	0.865341	1	1	0.414544	Not significant
P33764	S100A3	-0.043286	0.0497074	0.383854	0.144775	1	1	0.415833	Not significant
P34096	RNASE4	-0.00684894	0.0112335	0.542069	0.00382047	1	1	0.265945	Not significant
P34896	SHMT1	-0.0016681	0.00556035	0.764178	0.516172	1	1	0.116805	Not significant
P34913	EPHX2	-0.0680439	0.0416487	0.10231	0.0310442	1	1	0.990081	Not significant
P34947	GRK5	-0.0247918	0.0154808	0.109276	0.0116998	1	1	0.961475	Not significant
P34949	MPI	0.00300588	0.0190376	0.874542	0.0159935	1	1	0.0582193	Not significant
P35052	GPC1	0.00593421	0.0122648	0.628498	0.0425538	1	1	0.201696	Not significant
P35070	BTC	-0.00752633	0.00886549	0.395911	0.215983	1	1	0.402403	Not significant
P35218	CA5A	-0.00221613	0.00627908	0.724135	0.43814	1	1	0.140181	Not significant
P35228	NOS2	0.00109394	0.0525092	0.983379	0.53629	1	1	0.00727925	Not significant
P35237	SERPINB6	0.00558025	0.0266625	0.83422	0.648365	1	1	0.0787194	Not significant
P35247	SFTPD	-0.00685816	0.00514405	0.182459	0.40327	1	1	0.738835	Not significant
P35318	ADM	0.132477	0.0261821	4.19601e-07	0.00801508	0.0011946	1	6.37716	Significant & padj_heidi > 0.05
P35442	THBS2	-0.00347795	0.00937558	0.710669	0.0485869	1	1	0.148333	Not significant
P35443	THBS4	-0.000818823	0.0163765	0.960122	0.140781	1	1	0.0176734	Not significant
P35475	IDUA	-0.00441696	0.0075459	0.558315	0.0430882	1	1	0.25312	Not significant
P35520	CBS	-0.0359576	0.0450058	0.424317	0.532629	1	1	0.37231	Not significant
P35542	SAA4	0.00109946	0.0104449	0.916167	0.0211757	1	1	0.0380253	Not significant
P35556	FBN2	0.0249766	0.013055	0.0557257	2.70451e-08	1	7.69973e-05	1.25394	Not significant
P35590	TIE1	-0.0365965	0.0214798	0.0884244	0.0280687	1	1	1.05343	Not significant
P35611	ADD1	-0.0520981	0.0284477	0.0670461	0.609815	1	1	1.17363	Not significant
P35613	BSG	0.0227833	0.02985	0.445308	0.136276	1	1	0.351339	Not significant
P35625	TIMP3	0.0112046	0.006755	0.097174	0.0964449	1	1	1.01245	Not significant
P35754	GLRX	0.00411957	0.00810648	0.611325	0.482251	1	1	0.213728	Not significant
P35916	FLT4	0.00564953	0.0142374	0.691509	0.149978	1	1	0.160202	Not significant
P35968	KDR	-0.00316948	0.00913123	0.728514	0.343398	1	1	0.137562	Not significant
P36222	CHI3L1	-0.0288698	0.00655929	1.07571e-05	0.00269013	0.0306254	1	4.96831	Significant & padj_heidi > 0.05
P36269	GGT5	0.0391681	0.0134061	0.00348173	0.0112147	1	1	2.45821	Not significant
P36551	CPOX	0.041405	0.035161	0.238964	0.0858996	1	1	0.621668	Not significant
P36776	LONP1	0.0197803	0.0281234	0.481844	0.35524	1	1	0.317093	Not significant
P36888	FLT3	0.0639313	0.0559627	0.253292	0.309077	1	1	0.596379	Not significant
P36941	LTBR	-0.00658507	0.0492864	0.893712	0.981144	1	1	0.0488022	Not significant
P36955	SERPINF1	-0.0265131	0.0145118	0.0676985	0.162782	1	1	1.16942	Not significant
P36959	GMPR	-0.0384814	0.0135373	0.00447444	0.00471431	1	1	2.34926	Not significant
P36980	CFHR2	0.00173526	0.00443457	0.695574	0.0972736	1	1	0.157657	Not significant
P37023	ACVRL1	-0.0526151	0.0111544	2.39372e-06	0.799227	0.00681493	1	5.62093	Significant & padj_heidi > 0.05
P37108	SRP14	-0.0164044	0.0776883	0.832765	0.751753	1	1	0.0794777	Not significant
P37173	TGFBR2	-0.106643	0.10588	0.313833	0.280237	1	1	0.503302	Not significant
P37235	HPCAL1	-0.0347084	0.0447872	0.438361	0.277741	1	1	0.358168	Not significant
P37837	TALDO1	-0.101413	0.0725664	0.162257	0.5	1	1	0.789797	Not significant
P37840	SNCA	-0.097536	0.0737282	0.185864	0.5	1	1	0.730804	Not significant
P38484	IFNGR2	0.00355979	0.00376928	0.344955	0.0880596	1	1	0.462237	Not significant
P38935	IGHMBP2	-0.126329	0.0508415	0.0129635	0.131344	1	1	1.88728	Not significant
P38936	CDKN1A	0.0986404	0.047354	0.0372474	0.00767504	1	1	1.4289	Not significant
P39060	COL18A1	0.0369871	0.0253948	0.145258	0.137918	1	1	0.837859	Not significant
P39900	MMP12	-0.0137458	0.00747598	0.0659641	0.00442759	1	1	1.18069	Not significant
P39905	GDNF	-0.0109398	0.0170495	0.521099	0.113085	1	1	0.28308	Not significant
P40121	CAPG	-0.00722509	0.00458782	0.115293	0.324868	1	1	0.938195	Not significant
P40189	IL6ST	0.0605255	0.0227538	0.00781376	0.0702863	1	1	2.10714	Not significant
P40197	GP5	-0.0506768	0.04786	0.289666	0.292572	1	1	0.538102	Not significant
P40199	CEACAM6	-0.0440741	0.0358812	0.219321	0.37174	1	1	0.658919	Not significant
P40225	THPO	-0.106082	0.0592894	0.0735788	0.249077	1	1	1.13325	Not significant
P40259	CD79B	-0.0719406	0.0282173	0.0107871	2.44951e-05	1	0.0697375	1.9671	Not significant
P40313	CTRL	-0.0256999	0.0570568	0.652402	0.00498901	1	1	0.185484	Not significant
P40818	USP8	-0.130726	0.0523261	0.0124792	0.344506	1	1	1.90381	Not significant
P40925	MDH1	0.00677439	0.0654887	0.917611	0.865358	1	1	0.0373414	Not significant
P40933	IL15	-0.0904818	0.209354	0.665599	0.5	1	1	0.176787	Not significant
P41217	CD200	0.038711	0.0230737	0.0934041	4.54371e-05	1	0.129359	1.02963	Not significant
P41218	MNDA	0.184934	0.101469	0.068369	0.5	1	1	1.16514	Not significant
P41222	PTGDS	-0.0652256	0.0431995	0.131077	0.5	1	1	0.882473	Not significant
P41271	NBL1	0.0235469	0.0505079	0.64107	0.000112308	1	0.319741	0.193094	Not significant
P41439	FOLR3	-0.00447201	0.0048668	0.358158	0.346934	1	1	0.445926	Not significant
P42081	CD86	0.04055	0.0291621	0.164375	0.053109	1	1	0.784163	Not significant
P42331	ARHGAP25	-0.0992927	0.0387358	0.0103673	0.0817979	1	1	1.98434	Not significant
P42574	CASP3	-0.00234397	0.0335973	0.944379	0.513013	1	1	0.0248535	Not significant
P42658	DPP6	-0.0587632	0.0555922	0.290493	0.971642	1	1	0.536864	Not significant
P42701	IL12RB1	-0.0171089	0.0155136	0.270099	0.00543854	1	1	0.568477	Not significant
P42702	LIFR	0.0249983	0.0247508	0.312495	0.052768	1	1	0.505157	Not significant
P42785	PRCP	0.0597916	0.058669	0.308139	0.61752	1	1	0.511254	Not significant
P42830	CXCL5	0.0460607	0.00922118	5.88063e-07	0.115692	0.00167422	1	6.23058	Significant & padj_heidi > 0.05
P42892	ECE1	-0.0310185	0.0311497	0.319353	0.159859	1	1	0.495729	Not significant
P43121	MCAM	0.0138959	0.0305789	0.649521	0.161722	1	1	0.187407	Not significant
P43234	CTSO	-0.0467125	0.0225237	0.0380863	0.0908718	1	1	1.41923	Not significant
P43251	BTD	0.00321319	0.00593215	0.588055	0.487793	1	1	0.230582	Not significant
P43320	CRYBB2	0.0324513	0.0795523	0.683329	0.5	1	1	0.16537	Not significant
P43487	RANBP1	-0.0814239	0.0708796	0.250653	0.818781	1	1	0.600926	Not significant
P43489	TNFRSF4	0.0050359	0.0368262	0.89123	0.115253	1	1	0.05001	Not significant
P43490	NAMPT	-0.00223584	0.0871986	0.979544	0.5	1	1	0.0089761	Not significant
P43627	KIR2DL2	-0.0220267	0.0272285	0.418538	0.86967	1	1	0.378265	Not significant
P43628	KIR2DL3	-0.00206723	0.0264607	0.937729	0.773606	1	1	0.0279227	Not significant
P43629	KIR3DL1	-0.00425785	0.00801497	0.595255	0.0677234	1	1	0.225297	Not significant
P43630	KIR3DL2	-0.0141204	0.0408034	0.729297	0.430305	1	1	0.137095	Not significant
P43632	KIR2DS4	-0.00990849	0.0059871	0.0979302	0.543197	1	1	1.00908	Not significant
P43652	AFM	0.0512859	0.0546562	0.348071	0.5	1	1	0.458332	Not significant
P45452	MMP13	0.0522133	0.0284317	0.0662916	0.14867	1	1	1.17854	Not significant
P45954	ACADSB	0.0181653	0.0184442	0.324684	0.813175	1	1	0.488539	Not significant
P45984	MAPK9	-0.0377535	0.033652	0.261914	0.0563067	1	1	0.581841	Not significant
P46531	NOTCH1	-0.0562435	0.011786	1.82357e-06	0.50797	0.0051917	1	5.73908	Significant & padj_heidi > 0.05
P46926	GNPDA1	-0.138639	0.0406371	0.000645736	0.12019	1	1	3.18994	Not significant
P46937	YAP1	0.0946163	0.0649973	0.145476	0.12068	1	1	0.837207	Not significant
P47712	PLA2G4A	-0.0864675	0.0606743	0.154126	0.807237	1	1	0.812124	Not significant
P47874	OMP	-0.0122885	0.0406589	0.762474	0.922842	1	1	0.117775	Not significant
P47972	NPTX2	-0.0135813	0.0157874	0.389646	0.277796	1	1	0.409329	Not significant
P47992	XCL1	-0.0146544	0.00588816	0.0128178	0.534384	1	1	1.89219	Not significant
P48023	FASLG	-0.013078	0.0543379	0.809804	0.523755	1	1	0.0916203	Not significant
P48052	CPA2	-0.000542349	0.0111182	0.961094	0.392533	1	1	0.017234	Not significant
P48061	CXCL12	0.0046065	0.020986	0.826258	0.449335	1	1	0.0828842	Not significant
P48304	REG1B	0.0092871	0.0119008	0.435171	0.408163	1	1	0.36134	Not significant
P48307	TFPI2	-0.0397108	0.0356649	0.265519	0.0229139	1	1	0.575905	Not significant
P48357	LEPR	-0.0300678	0.0188681	0.11103	0.000322817	1	0.919059	0.95456	Not significant
P48507	GCLM	0.0364955	0.0665176	0.583239	0.00197437	1	1	0.234153	Not significant
P48740	MASP1	0.0238734	0.0216776	0.270769	0.0764063	1	1	0.567401	Not significant
P48745	CCN3	0.0664629	0.0147374	6.48865e-06	0.0333588	0.0184732	1	5.18785	Significant & padj_heidi > 0.05
P48960	ADGRE5	-0.0311811	0.0210094	0.13777	0.285617	1	1	0.860845	Not significant
P49023	PXN	-0.0280143	0.00555967	4.68357e-07	1.58014e-05	0.00133341	0.0449866	6.32942	Significant & padj_heidi < 0.05
P49137	MAPKAPK2	0.0576428	0.0286641	0.0443285	0.0252396	1	1	1.35332	Not significant
P49223	SPINT3	0.00881931	0.044099	0.841489	0.126066	1	1	0.0749515	Not significant
P49354	FNTA	0.0946424	0.0752642	0.208584	0.167447	1	1	0.680719	Not significant
P49441	INPP1	0.14549	0.0638081	0.022601	0.105487	1	1	1.64587	Not significant
P49454	CENPF	0.0251389	0.122049	0.836812	0.855656	1	1	0.0773724	Not significant
P49593	PPM1F	-0.00793185	0.0761546	0.917047	0.286531	1	1	0.0376085	Not significant
P49747	COMP	-0.0666219	0.0237768	0.00507915	0.0122579	1	1	2.29421	Not significant
P49757	NUMB	-0.106087	0.0534954	0.0473561	0.0554949	1	1	1.32462	Not significant
P49763	PGF	0.0862627	0.0231857	0.000198815	0.711556	0.566025	1	3.70155	Not significant
P49765	VEGFB	-0.0842592	0.0379864	0.0265452	0.0632732	1	1	1.57601	Not significant
P49767	VEGFC	0.0463012	0.0529036	0.381465	0.0286088	1	1	0.418546	Not significant
P49771	FLT3LG	0.113976	0.0782562	0.145268	0.5	1	1	0.83783	Not significant
P49788	RARRES1	0.00153085	0.0080917	0.849945	0.019244	1	1	0.070609	Not significant
P49789	FHIT	-0.0749781	0.046369	0.105881	0.101391	1	1	0.975182	Not significant
P49862	KLK7	0.00086518	0.00994959	0.930706	0.018534	1	1	0.0311874	Not significant
P49908	SELENOP	0.22944	0.0430938	1.01401e-07	3.22473e-06	0.00028869	0.0091808	6.99396	Significant & padj_heidi < 0.05
P50053	KHK	-0.00210173	0.00910757	0.817496	0.376718	1	1	0.0875145	Not significant
P50120	RBP2	0.169321	0.0633631	0.00753484	0.103579	1	1	2.12293	Not significant
P50135	HNMT	0.0113742	0.00537501	0.0343338	0.42275	1	1	1.46428	Not significant
P50225	SULT1A1	-0.105731	0.0433925	0.0148256	0.00364527	1	1	1.82899	Not significant
P50452	SERPINB8	-0.0316582	0.0604657	0.600576	0.5	1	1	0.221432	Not significant
P50453	SERPINB9	0.0125415	0.0362912	0.729658	0.862475	1	1	0.136881	Not significant
P50454	SERPINH1	0.0233046	0.0291605	0.424185	0.172627	1	1	0.372445	Not significant
P50502	ST13	-0.192321	0.0701953	0.00614762	0.844717	1	1	2.21129	Not significant
P50583	NUDT2	0.0358133	0.0156895	0.0224523	0.377063	1	1	1.64874	Not significant
P50591	TNFSF10	0.0178921	0.0220043	0.41615	0.617757	1	1	0.38075	Not significant
P50749	RASSF2	0.0209652	0.0430114	0.625951	0.769355	1	1	0.20346	Not significant
P50895	BCAM	0.00382052	0.0177276	0.829368	0.334342	1	1	0.0812529	Not significant
P50914	RPL14	0.121662	0.0823235	0.139448	0.071859	1	1	0.855587	Not significant
P50995	ANXA11	-0.311849	0.0859671	0.000286136	0.00463154	0.81463	1	3.54343	Not significant
P51161	FABP6	-0.0340119	0.0881282	0.699543	0.416358	1	1	0.155185	Not significant
P51531	SMARCA2	-0.186387	0.0874113	0.0329822	0.5	1	1	1.48172	Not significant
P51580	TPMT	0.00538665	0.00858255	0.530248	0.031214	1	1	0.275521	Not significant
P51649	ALDH5A1	0.0388394	0.0306775	0.205493	0.129916	1	1	0.687204	Not significant
P51671	CCL11	0.0331576	0.0489638	0.498288	0.502305	1	1	0.30252	Not significant
P51687	SUOX	0.0737632	0.0990972	0.456664	0.5	1	1	0.340404	Not significant
P51688	SGSH	-0.0699872	0.0316589	0.0270592	0.271577	1	1	1.56768	Not significant
P51858	HDGF	-0.00732773	0.00314087	0.0196469	0.0894777	1	1	1.70671	Not significant
P51888	PRELP	0.0369601	0.026474	0.162686	0.0194851	1	1	0.788649	Not significant
P52209	PGD	-0.0217267	0.0144638	0.133061	4.36549e-05	1	0.124285	0.875948	Not significant
P52630	STAT2	0.044843	0.0273628	0.101248	0.686068	1	1	0.994615	Not significant
P52758	RIDA	-0.00980246	0.0129669	0.449673	0.243173	1	1	0.347104	Not significant
P52798	EFNA4	0.0937996	0.0594512	0.114621	0.956083	1	1	0.940735	Not significant
P52823	STC1	-0.11193	0.0650939	0.0855201	0.897877	1	1	1.06793	Not significant
P52943	CRIP2	0.0648912	0.0367071	0.0770932	0.428044	1	1	1.11298	Not significant
P53367	ARFIP1	0.00126166	0.0246025	0.959101	0.222288	1	1	0.0181357	Not significant
P53634	CTSC	0.00558719	0.00971158	0.56508	0.549915	1	1	0.24789	Not significant
P53674	CRYBB1	0.0216841	0.0255314	0.395709	0.906613	1	1	0.402624	Not significant
P53985	SLC16A1	0.187474	0.0627462	0.00280975	0.675034	1	1	2.55133	Not significant
P53990	IST1	-0.0265072	0.046848	0.571521	0.0428839	1	1	0.242968	Not significant
P54108	CRISP3	-0.00560284	0.00682885	0.411951	0.711057	1	1	0.385155	Not significant
P54252	ATXN3	0.0322817	0.016654	0.0525771	0.00952999	1	1	1.2792	Not significant
P54277	PMS1	0.166089	0.0924306	0.0723506	0.5	1	1	1.14056	Not significant
P54284	CACNB3	0.0453522	0.0404541	0.262255	0.0142605	1	1	0.581277	Not significant
P54296	MYOM2	-0.0557246	0.0332657	0.093907	0.305661	1	1	1.0273	Not significant
P54315	PNLIPRP1	0.000861237	0.0206697	0.966765	0.39969	1	1	0.0146793	Not significant
P54317	PNLIPRP2	0.00572314	0.0034341	0.0956013	0.527561	1	1	1.01954	Not significant
P54652	HSPA2	0.0110519	0.0394794	0.779523	0.0524797	1	1	0.108171	Not significant
P54687	BCAT1	-0.0258572	0.0152494	0.0899582	0.147711	1	1	1.04596	Not significant
P54760	EPHB4	-0.0408118	0.0253375	0.107239	0.00498317	1	1	0.969647	Not significant
P54764	EPHA4	-0.0186437	0.027982	0.505234	0.714488	1	1	0.296507	Not significant
P54819	AK2	-0.0325723	0.0790914	0.680463	0.57131	1	1	0.167196	Not significant
P55000	SLURP1	-0.0149258	0.00930209	0.108589	0.0319804	1	1	0.964215	Not significant
P55008	AIF1	0.258379	0.0393358	5.08078e-11	4.08059e-12	1.4465e-07	1.16174e-08	10.2941	Significant & padj_heidi < 0.05
P55010	EIF5	-0.069239	0.070553	0.326407	0.5	1	1	0.48624	Not significant
P55058	PLTP	-0.00458494	0.00976828	0.638805	0.0114421	1	1	0.194632	Not significant
P55083	MFAP4	0.0517947	0.0205759	0.0118275	0.173034	1	1	1.92711	Not significant
P55103	INHBC	-0.00545972	0.00682502	0.423736	0.0305624	1	1	0.372904	Not significant
P55145	MANF	0.0239774	0.0584437	0.681612	0.257558	1	1	0.166463	Not significant
P55210	CASP7	-0.109342	0.0453892	0.0159967	1.72762e-07	1	0.000491853	1.79597	Not significant
P55211	CASP9	0.159628	0.0443792	0.000322033	0.0881883	0.916829	1	3.4921	Not significant
P55259	GP2	0.00343931	0.0176267	0.8453	0.58036	1	1	0.0729891	Not significant
P55273	CDKN2D	-0.232392	0.113632	0.0408417	0.5	1	1	1.3889	Not significant
P55285	CDH6	0.012933	0.00764459	0.0906881	0.122768	1	1	1.04245	Not significant
P55291	CDH15	-0.0070818	0.0130222	0.586563	0.402065	1	1	0.231685	Not significant
P55773	CCL23	0.000351642	0.0121317	0.976876	0.506287	1	1	0.0101605	Not significant
P55774	CCL18	0.0154702	0.0105173	0.141308	0.0684606	1	1	0.849834	Not significant
P55809	OXCT1	-0.131247	0.0940026	0.162651	0.5	1	1	0.788743	Not significant
P55957	BID	0.10044	0.053577	0.0608366	0.428757	1	1	1.21584	Not significant
P56159	GFRA1	0.0194417	0.0178059	0.274891	0.149913	1	1	0.560839	Not significant
P56279	TCL1A	-0.00826605	0.0134515	0.53888	0.426306	1	1	0.268508	Not significant
P56470	LGALS4	-0.0550159	0.0433948	0.204869	0.782258	1	1	0.688524	Not significant
P56645	PER3	0.0116174	0.0124303	0.34999	0.0652317	1	1	0.455944	Not significant
P56851	EDDM3B	-0.0361661	0.0268391	0.177814	0.504187	1	1	0.750033	Not significant
P57087	JAM2	-0.0722254	0.0608864	0.23553	0.0945663	1	1	0.627953	Not significant
P58107	EPPK1	-0.0165475	0.0106693	0.120914	5.09665e-06	1	0.0145102	0.917522	Not significant
P58294	PROK1	-0.00459385	0.0110672	0.678079	0.138481	1	1	0.168719	Not significant
P58499	FAM3B	-0.00685365	0.00798214	0.390549	0.314073	1	1	0.408325	Not significant
P60880	SNAP25	0.0429105	0.0381637	0.260852	0.674649	1	1	0.583606	Not significant
P61244	MAX	0.24354	0.0518447	2.63385e-06	0.0528184	0.00749858	1	5.57941	Significant & padj_heidi > 0.05
P61366	OSTN	0.069795	0.0396231	0.0781587	0.0286632	1	1	1.10702	Not significant
P61457	PCBD1	0.00661773	0.0226124	0.769782	0.0503974	1	1	0.113632	Not significant
P61812	TGFB2	0.199871	0.0299761	2.59907e-11	0.00296535	7.39957e-08	1	10.5852	Significant & padj_heidi > 0.05
P61916	NPC2	-0.0145965	0.0126288	0.24776	0.240905	1	1	0.605969	Not significant
P62072	TIMM10	-0.00789735	0.0218363	0.717605	0.013309	1	1	0.144114	Not significant
P62760	VSNL1	-0.0338598	0.0118471	0.00426225	0.457874	1	1	2.37036	Not significant
P63172	DYNLT1	-0.0458394	0.0484642	0.34423	0.167383	1	1	0.463151	Not significant
P63313	TMSB10	0.014895	0.0832043	0.857924	0.5	1	1	0.0665513	Not significant
P68106	FKBP1B	0.0647216	0.0193661	0.000831758	0.0590493	1	1	3.08	Not significant
P78310	CXADR	-0.168401	0.0356467	2.31077e-06	0.00115542	0.00657875	1	5.63624	Significant & padj_heidi > 0.05
P78324	SIRPA	-0.0135332	0.00299961	6.43239e-06	0.964004	0.018313	1	5.19163	Significant & padj_heidi > 0.05
P78325	ADAM8	0.0125457	0.00874235	0.151275	0.788057	1	1	0.820233	Not significant
P78333	GPC5	0.0068328	0.00501117	0.17272	0.2917	1	1	0.762657	Not significant
P78362	SRPK2	0.00561108	0.0729483	0.938688	0.841961	1	1	0.0274786	Not significant
P78380	OLR1	-0.0439924	0.0441474	0.319013	0.264199	1	1	0.496192	Not significant
P78410	BTN3A2	0.000418253	0.00700575	0.952393	0.0151004	1	1	0.0211836	Not significant
P78423	CX3CL1	0.0509011	0.017534	0.00369618	0.128429	1	1	2.43225	Not significant
P78540	ARG2	0.149907	0.0795751	0.0595858	0.5	1	1	1.22486	Not significant
P78556	CCL20	0.022468	0.0428355	0.599918	0.417095	1	1	0.221908	Not significant
P78560	CRADD	0	0.0529836	1	0.28725	1	1	0	Not significant
P80075	CCL8	0.00540093	0.0049356	0.273832	0.863269	1	1	0.562515	Not significant
P80098	CCL7	0.0227618	0.0379691	0.548853	0.435721	1	1	0.260544	Not significant
P80162	CXCL6	0.00839694	0.00732592	0.251715	0.00128508	1	1	0.599092	Not significant
P80303	NUCB2	-0.00344986	0.00985697	0.726344	0.0152864	1	1	0.138857	Not significant
P80370	DLK1	0.0168545	0.00751816	0.0249719	0.412352	1	1	1.60255	Not significant
P80511	S100A12	0.0245148	0.0190398	0.197902	0.723566	1	1	0.703551	Not significant
P82980	RBP5	-0.0207237	0.0140862	0.141237	0.454089	1	1	0.850052	Not significant
P84022	SMAD3	-0.00522	0.0208811	0.802597	0.0030262	1	1	0.0955022	Not significant
P98073	TMPRSS15	0.0689737	0.0407884	0.0908346	0.871252	1	1	1.04175	Not significant
P98095	FBLN2	-0.0196402	0.0138306	0.155593	0.582956	1	1	0.80801	Not significant
P98160	HSPG2	0.0303221	0.0223566	0.175007	1.23116e-07	1	0.000350513	0.756945	Not significant
P98161	PKD1	-0.0274113	0.0277987	0.324101	0.11649	1	1	0.48932	Not significant
Q00722	PLCB2	0.037006	0.281226	0.89531	0.5	1	1	0.0480266	Not significant
Q00796	SORD	0.0283228	0.0264137	0.283596	0.689102	1	1	0.547299	Not significant
Q01151	CD83	-0.0120237	0.0235524	0.609695	0.264905	1	1	0.214887	Not significant
Q01344	IL5RA	-0.000967262	0.0108334	0.928855	0.0567077	1	1	0.0320521	Not significant
Q01432	AMPD3	-0.00477702	0.0121178	0.693422	0.838286	1	1	0.159002	Not significant
Q01459	CTBS	-0.00254026	0.0089273	0.775989	0.672908	1	1	0.110144	Not significant
Q01469	FABP5	0.0105217	0.0385869	0.785103	0.396983	1	1	0.105073	Not significant
Q01638	IL1RL1	-0.0090045	0.00508404	0.0765392	0.17927	1	1	1.11612	Not significant
Q01973	ROR1	0.00177869	0.0124509	0.886404	0.227481	1	1	0.0523684	Not significant
Q02083	NAAA	0.0185377	0.00673178	0.00589148	0.0230433	1	1	2.22978	Not significant
Q02223	TNFRSF17	0.0294229	0.0287686	0.306429	0.0936463	1	1	0.51367	Not significant
Q02246	CNTN2	0.00679037	0.00637298	0.286653	0.33685	1	1	0.542644	Not significant
Q02487	DSC2	0.0118179	0.0768378	0.877765	0.5	1	1	0.0566217	Not significant
Q02747	GUCA2A	0.014834	0.0349191	0.670976	0.499886	1	1	0.173293	Not significant
Q02750	MAP2K1	0.0653922	0.0904349	0.469627	0.26486	1	1	0.328247	Not significant
Q02763	TEK	0.0241192	0.0145459	0.0972897	0.829296	1	1	1.01193	Not significant
Q02790	FKBP4	-0.285669	0.0871158	0.00104105	0.175658	1	1	2.98253	Not significant
Q02817	MUC2	-0.0166247	0.0177648	0.349364	0.427812	1	1	0.456722	Not significant
Q02880	TOP2B	0.216753	0.0515038	2.57098e-05	0.0152226	0.0731957	1	4.5899	Not significant
Q03013	GSTM4	-0.0321417	0.021292	0.131154	0.00370378	1	1	0.882218	Not significant
Q03154	ACY1	-0.0181452	0.0221127	0.411887	0.488316	1	1	0.385222	Not significant
Q03167	TGFBR3	0.00043297	0.0363695	0.990502	0.187266	1	1	0.00414482	Not significant
Q03169	TNFAIP2	0.0669673	0.0575021	0.244178	0.5	1	1	0.612293	Not significant
Q03252	LMNB2	-0.100676	0.0991657	0.309996	0.0125447	1	1	0.508644	Not significant
Q03393	PTS	-0.0650533	0.04019	0.105524	0.474876	1	1	0.976651	Not significant
Q03403	TFF2	0.00240029	0.0336044	0.943057	0.150893	1	1	0.0254619	Not significant
Q03405	PLAUR	0.00169739	0.0305532	0.955696	0.215168	1	1	0.0196802	Not significant
Q03426	MVK	-0.0626583	0.0473758	0.185975	0.204614	1	1	0.730544	Not significant
Q03431	PTH1R	0.0530274	0.0221109	0.0164737	0.10736	1	1	1.78321	Not significant
Q04323	UBXN1	0.185976	0.0955811	0.0516866	0.5	1	1	1.28662	Not significant
Q04609	FOLH1	0.0293546	0.0524851	0.575961	0.764307	1	1	0.239607	Not significant
Q04721	NOTCH2	-0.041246	0.0349721	0.238241	0.0211207	1	1	0.622984	Not significant
Q04756	HGFAC	0.0154978	0.0161919	0.338501	0.420258	1	1	0.47044	Not significant
Q04760	GLO1	0.00151187	0.0117926	0.897987	0.463195	1	1	0.0467299	Not significant
Q04900	CD164	0.112391	0.0248243	5.96974e-06	0.00133419	0.0169958	1	5.22404	Significant & padj_heidi > 0.05
Q05315	CLC	0.0134833	0.0710327	0.849451	0.743635	1	1	0.0708616	Not significant
Q05516	ZBTB16	-0.0265285	0.0137475	0.0536436	0.635642	1	1	1.27048	Not significant
Q06033	ITIH3	0.0328505	0.0129069	0.0109222	0.16315	1	1	1.96169	Not significant
Q06141	REG3A	-0.0309633	0.0223927	0.166744	0.555971	1	1	0.777949	Not significant
Q06323	PSME1	-0.141089	0.048377	0.00354044	0.247915	1	1	2.45094	Not significant
Q06418	TYRO3	0.00944234	0.00588331	0.108507	1.737e-05	1	0.0494524	0.964541	Not significant
Q06520	SULT2A1	-0.0386545	0.0143341	0.00700323	0.572783	1	1	2.1547	Not significant
Q06643	LTB	0.0537235	0.0298552	0.0719445	0.0312711	1	1	1.143	Not significant
Q06830	PRDX1	0.0690093	0.062155	0.26688	0.221653	1	1	0.573685	Not significant
Q07011	TNFRSF9	-0.0200582	0.0247057	0.416857	0.00631073	1	1	0.380013	Not significant
Q07065	CKAP4	-0.0317954	0.0215312	0.139752	0.0773651	1	1	0.854641	Not significant
Q07075	ENPEP	0.0717369	0.048834	0.141835	0.181439	1	1	0.848218	Not significant
Q07108	CD69	0.0396526	0.0741015	0.592573	0.749288	1	1	0.227258	Not significant
Q07325	CXCL9	0.0963359	0.0279149	0.0005584	6.00691e-05	1	0.171017	3.25305	Not significant
Q07507	DPT	0.0251258	0.0124229	0.0431213	0.0848407	1	1	1.36531	Not significant
Q07617	SPAG1	-0.000419707	0.00461678	0.927565	0.84049	1	1	0.0326557	Not significant
Q07654	TFF3	0.0017226	0.0227071	0.939529	0.30873	1	1	0.0270898	Not significant
Q07954	LRP1	-0.0575901	0.100984	0.568481	0.5	1	1	0.245284	Not significant
Q08174	PCDH1	0.0964857	0.042977	0.0247647	0.0180978	1	1	1.60617	Not significant
Q08334	IL10RB	-0.0103428	0.00808752	0.200946	0.0639597	1	1	0.696921	Not significant
Q08345	DDR1	0.0153066	0.012662	0.226714	0.247513	1	1	0.644522	Not significant
Q08378	GOLGA3	-0.0753299	0.0393513	0.0555828	0.0105186	1	1	1.25506	Not significant
Q08380	LGALS3BP	-0.0299902	0.0379983	0.429965	0.0053094	1	1	0.366567	Not significant
Q08431	MFGE8	0.0115174	0.011788	0.328545	0.259391	1	1	0.483405	Not significant
Q08629	SPOCK1	0.0936886	0.0279587	0.000805312	5.92669e-05	1	0.168733	3.09404	Not significant
Q08708	CD300C	-0.000149069	0.00939134	0.987336	0.632135	1	1	0.00553516	Not significant
Q08830	FGL1	0.0307376	0.00533778	8.48686e-09	3.2211e-14	2.41621e-05	9.17046e-11	8.07125	Significant & padj_heidi < 0.05
Q09666	AHNAK	0.00718553	0.0255743	0.778736	0.953374	1	1	0.10861	Not significant
Q0VD83	APOBR	-0.0111296	0.00347329	0.00135373	0.398567	1	1	2.86847	Not significant
Q0Z7S8	FABP9	0.0149654	0.0684358	0.826901	0.661394	1	1	0.0825463	Not significant
Q0ZGT2	NEXN	0.116427	0.0470648	0.01337	0.87043	1	1	1.87387	Not significant
Q10471	GALNT2	0.000683058	0.0140027	0.961094	0.496534	1	1	0.017234	Not significant
Q10587	TEF	0.134976	0.0519978	0.00943684	0.190446	1	1	2.02517	Not significant
Q10588	BST1	-0.0010727	0.00382151	0.77894	0.0564258	1	1	0.108496	Not significant
Q10589	BST2	0.0439415	0.0222395	0.0481738	0.378188	1	1	1.31719	Not significant
Q11201	ST3GAL1	0.00464039	0.0168748	0.783324	0.2413	1	1	0.106059	Not significant
Q12765	SCRN1	-0.0341632	0.0473186	0.470306	0.0893582	1	1	0.32762	Not significant
Q12774	ARHGEF5	-0.00211791	0.0103778	0.838291	0.327862	1	1	0.0766051	Not significant
Q12778	FOXO1	0.0628913	0.0405909	0.121287	0.793482	1	1	0.916184	Not significant
Q12794	HYAL1	0.00635439	0.0157908	0.687382	0.0907477	1	1	0.162802	Not significant
Q12805	EFEMP1	-0.113163	0.0185847	1.13572e-09	0.268112	3.23341e-06	1	8.94473	Significant & padj_heidi > 0.05
Q12841	FSTL1	0.0414988	0.0281975	0.141097	0.945391	1	1	0.850483	Not significant
Q12846	STX4	0.295845	0.104729	0.00472995	0.184826	1	1	2.32514	Not significant
Q12860	CNTN1	-0.0115584	0.0206081	0.57489	0.024827	1	1	0.240415	Not significant
Q12864	CDH17	0.0431263	0.0124717	0.000544316	0.0518445	1	1	3.26415	Not significant
Q12866	MERTK	0.00489401	0.0150591	0.745191	2.881e-07	1	0.000820221	0.127732	Not significant
Q12884	FAP	0.0149809	0.0161057	0.352287	0.57349	1	1	0.453104	Not significant
Q12918	KLRB1	-0.0139811	0.0300029	0.641222	0.489104	1	1	0.192992	Not significant
Q13002	GRIK2	0.00568863	0.0147644	0.700019	0.691567	1	1	0.15489	Not significant
Q13043	STK4	-0.0827816	0.0817487	0.311234	0.5	1	1	0.506912	Not significant
Q13093	PLA2G7	-0.10901	0.0417541	0.00903421	0.00548939	1	1	2.04411	Not significant
Q13105	ZBTB17	-0.15214	0.0883448	0.0850494	0.5	1	1	1.07033	Not significant
Q13137	CALCOCO2	-0.0663031	0.0708503	0.349365	0.125759	1	1	0.45672	Not significant
Q13145	BAMBI	0.0581236	0.0912573	0.524177	0.0756348	1	1	0.280522	Not significant
Q13158	FADD	-0.0753237	0.0494906	0.128014	0.133447	1	1	0.892743	Not significant
Q13231	CHIT1	0.00860751	0.00448746	0.055095	0.275448	1	1	1.25889	Not significant
Q13232	NME3	0.0246503	0.0362262	0.496216	0.5	1	1	0.304329	Not significant
Q13241	KLRD1	0.0117296	0.00957736	0.220682	0.576689	1	1	0.656234	Not significant
[truncated: 848 more rows]

## Sheet: figure6b
probeID	Gene	PPH	value
Q12805	EFEMP1	H4	0.996071
Q12805	EFEMP1	H3	0.00392739
Q12805	EFEMP1	H2	1.5296e-06
Q12805	EFEMP1	H1	2.94458e-162
Q12805	EFEMP1	H0	9.14809e-166
P25942	CD40	H4	0.995675
P25942	CD40	H3	0.00422031
P25942	CD40	H2	0.000104749
P25942	CD40	H1	4.51158e-287
P25942	CD40	H0	9.0603e-289
Q14773	ICAM4	H4	0.99028
Q14773	ICAM4	H3	0.00955177
Q14773	ICAM4	H2	0.000168145
Q14773	ICAM4	H1	3.3183e-63
Q14773	ICAM4	H0	5.29267e-65
Q9Y281	CFL2	H4	0.986897
Q9Y281	CFL2	H3	0.013103
Q9Y281	CFL2	H2	2.54206e-14
Q9Y281	CFL2	H1	9.68803e-40
Q9Y281	CFL2	H0	1.7479e-51
Q96JA1	LRIG1	H4	0.983857
Q96JA1	LRIG1	H3	0.0161429
Q96JA1	LRIG1	H2	1.26868e-13
Q96JA1	LRIG1	H1	1.1511e-296
Q96JA1	LRIG1	H0	8.52694e-308
Q9H6E4	CCDC134	H4	0.980943
Q9H6E4	CCDC134	H3	0.0189718
Q9H6E4	CCDC134	H2	8.49367e-05
Q9H6E4	CCDC134	H1	1.09781e-09
Q9H6E4	CCDC134	H0	4.67328e-12
Q99985	SEMA3C	H4	0.980772
Q99985	SEMA3C	H3	0.0192281
Q99985	SEMA3C	H2	3.70588e-09
Q99985	SEMA3C	H1	7.03173e-34
Q99985	SEMA3C	H0	1.28947e-40
Q9NZJ5	EIF2AK3	H4	0.9797
Q9NZJ5	EIF2AK3	H3	0.0112894
Q9NZJ5	EIF2AK3	H2	0.00901092
Q9NZJ5	EIF2AK3	H1	1.24476e-47
Q9NZJ5	EIF2AK3	H0	9.14203e-48
Q9UK53	ING1	H4	0.976007
Q9UK53	ING1	H3	0.0239916
Q9UK53	ING1	H2	4.44796e-09
Q9UK53	ING1	H1	1.85212e-06
Q9UK53	ING1	H0	3.29954e-13
P09958	FURIN	H4	0.975667
P09958	FURIN	H3	0.0232605
P09958	FURIN	H2	0.00107211
P09958	FURIN	H1	2.0378e-130
P09958	FURIN	H0	9.01442e-132
P27361	MAPK3	H4	0.971556
P27361	MAPK3	H3	0.0279535
P27361	MAPK3	H2	0.000490883
P27361	MAPK3	H1	1.48295e-182
P27361	MAPK3	H0	2.51669e-184
Q9BXB1	LGR4	H4	0.963534
Q9BXB1	LGR4	H3	0.0327
Q9BXB1	LGR4	H2	0.00376592
Q9BXB1	LGR4	H1	2.92479e-31
Q9BXB1	LGR4	H0	3.27195e-32
P78310	CXADR	H4	0.949702
P78310	CXADR	H3	0.0497257
P78310	CXADR	H2	0.000572058
P78310	CXADR	H1	6.08074e-52
P78310	CXADR	H0	6.86436e-54
P35318	ADM	H4	0.942303
P35318	ADM	H3	0.057697
P35318	ADM	H2	1.39306e-07
P35318	ADM	H1	4.97486e-108
P35318	ADM	H0	1.18185e-113
Q9H299	SH3BGRL3	H4	0.926027
Q9H299	SH3BGRL3	H3	0.0738821
Q9H299	SH3BGRL3	H2	9.06456e-05
Q9H299	SH3BGRL3	H1	1.87959e-195
Q9H299	SH3BGRL3	H0	2.27752e-198
Q6P2H3	CEP85	H4	0.906912
Q6P2H3	CEP85	H3	0.0929887
Q6P2H3	CEP85	H2	9.88484e-05
Q6P2H3	CEP85	H1	2.03287e-17
Q6P2H3	CEP85	H0	2.14009e-20
P14317	HCLS1	H4	0.900698
P14317	HCLS1	H3	0.0992679
P14317	HCLS1	H2	3.43988e-05
P14317	HCLS1	H1	2.35514e-22
P14317	HCLS1	H0	8.08777e-26
P48745	CCN3	H4	0.882266
P48745	CCN3	H3	0.10095
P48745	CCN3	H2	0.0167845
P48745	CCN3	H1	1.26403e-247
P48745	CCN3	H0	2.08344e-248
Q7Z7M8	B3GNT8	H4	0.86705
Q7Z7M8	B3GNT8	H3	0.132923
Q7Z7M8	B3GNT8	H2	2.71465e-05
Q7Z7M8	B3GNT8	H1	2.13413e-196
Q7Z7M8	B3GNT8	H0	4.33023e-200
Q6ZRP7	QSOX2	H4	0.840879
Q6ZRP7	QSOX2	H3	0.159121
Q6ZRP7	QSOX2	H2	6.14247e-11
Q6ZRP7	QSOX2	H1	2.1233e-195
Q6ZRP7	QSOX2	H0	8.15339e-205
Q8WWM7	ATXN2L	H4	0.829803
Q8WWM7	ATXN2L	H3	0.170193
Q8WWM7	ATXN2L	H2	4.05624e-14
Q8WWM7	ATXN2L	H1	4.12535e-06
Q8WWM7	ATXN2L	H0	9.78431e-19
P61244	MAX	H4	0.798098
P61244	MAX	H3	0.201554
P61244	MAX	H2	0.000348078
P61244	MAX	H1	5.98133e-19
P61244	MAX	H0	1.02888e-21
P35030	PRSS3	H4	0.761014
P35030	PRSS3	H3	0.23893
P35030	PRSS3	H2	5.6098e-05
P35030	PRSS3	H1	1.88569e-196
P35030	PRSS3	H0	4.41334e-200
P09848	LCT	H4	0.714483
P09848	LCT	H3	0.28548
P09848	LCT	H2	3.70909e-05
P09848	LCT	H1	1.98813e-196
P09848	LCT	H0	2.57663e-200

## Sheet: figure6c
probeID	Gene	PPH	value
P05362	ICAM1	H4	1
P05362	ICAM1	H3	0
P05362	ICAM1	H2	0
P05362	ICAM1	H1	0
P05362	ICAM1	H0	0
P12034	FGF5	H4	1
P12034	FGF5	H3	4.34084e-11
P12034	FGF5	H2	0
P12034	FGF5	H1	0
P12034	FGF5	H0	0
Q14773	ICAM4	H4	0.999988
Q14773	ICAM4	H3	1.23119e-05
Q14773	ICAM4	H2	5.76069e-71
Q14773	ICAM4	H1	0
Q14773	ICAM4	H0	0
Q29983	MICA	H4	0.999909
Q29983	MICA	H3	8.64653e-05
Q29983	MICA	H2	0
Q29983	MICA	H1	4.69637e-06
Q29983	MICA	H0	0
Q12805	EFEMP1	H4	0.998361
Q12805	EFEMP1	H3	0.00163905
Q12805	EFEMP1	H2	1.24242e-141
Q12805	EFEMP1	H1	0
Q12805	EFEMP1	H0	0
Q9NZJ5	EIF2AK3	H4	0.987537
Q9NZJ5	EIF2AK3	H3	0.0124628
Q9NZJ5	EIF2AK3	H2	1.37784e-26
Q9NZJ5	EIF2AK3	H1	0
Q9NZJ5	EIF2AK3	H0	0
Q15389	ANGPT1	H4	0.981638
Q15389	ANGPT1	H3	0.0167536
Q15389	ANGPT1	H2	0.00160858
Q15389	ANGPT1	H1	0
Q15389	ANGPT1	H0	0
P78310	CXADR	H4	0.980692
P78310	CXADR	H3	0.0193081
P78310	CXADR	H2	2.61268e-33
P78310	CXADR	H1	0
P78310	CXADR	H0	0
Q86TD4	SRL	H4	0.977591
Q86TD4	SRL	H3	0.0223836
Q86TD4	SRL	H2	1.75499e-26
Q86TD4	SRL	H1	2.57447e-05
Q86TD4	SRL	H0	1.85637e-29
Q9Y281	CFL2	H4	0.977524
Q9Y281	CFL2	H3	0.021862
Q9Y281	CFL2	H2	7.97653e-36
Q9Y281	CFL2	H1	0.00061421
Q9Y281	CFL2	H0	2.05704e-37
O75460	ERN1	H4	0.957547
O75460	ERN1	H3	0.0388479
O75460	ERN1	H2	0.00360539
O75460	ERN1	H1	0
O75460	ERN1	H0	0
P35030	PRSS3	H4	0.905261
P35030	PRSS3	H3	0.0947031
P35030	PRSS3	H2	0
P35030	PRSS3	H1	3.62759e-05
P35030	PRSS3	H0	0
Q9H299	SH3BGRL3	H4	0.86548
Q9H299	SH3BGRL3	H3	0.13448
Q9H299	SH3BGRL3	H2	7.00061e-277
Q9H299	SH3BGRL3	H1	4.07694e-05
Q9H299	SH3BGRL3	H0	2.09536e-280
Q7Z7M8	B3GNT8	H4	0.836434
Q7Z7M8	B3GNT8	H3	0.163565
Q7Z7M8	B3GNT8	H2	0
Q7Z7M8	B3GNT8	H1	7.6419e-07
Q7Z7M8	B3GNT8	H0	0
Q99985	SEMA3C	H4	0.836084
Q99985	SEMA3C	H3	0.163915
Q99985	SEMA3C	H2	1.37881e-31
Q99985	SEMA3C	H1	3.13688e-07
Q99985	SEMA3C	H0	2.61202e-37
Q6ZRP7	QSOX2	H4	0.827491
Q6ZRP7	QSOX2	H3	0.172425
Q6ZRP7	QSOX2	H2	0
Q6ZRP7	QSOX2	H1	8.48759e-05
Q6ZRP7	QSOX2	H0	0
Q9UMS0	NFU1	H4	0.712314
Q9UMS0	NFU1	H3	0.200043
Q9UMS0	NFU1	H2	0.0876433
Q9UMS0	NFU1	H1	0
Q9UMS0	NFU1	H0	0
Q9UK53	ING1	H4	0.701458
Q9UK53	ING1	H3	0.298534
Q9UK53	ING1	H2	8.281e-06
Q9UK53	ING1	H1	0
Q9UK53	ING1	H0	0

[truncated: 3 more sheets: figure6d, figure7a, figure7b]
